# Supplementary material for: Functional annotation of the Hippo pathway somatic mutations in human cancers
Source: Nat Commun. 2024 Nov 21;15:10106. doi: 10.1038/s41467-024-54480-y (PMC11582751; doi:10.1038/s41467-024-54480-y)
Supplement: Supplementary file 3 — Supplementary Data 1-5 [file 41467_2024_54480_MOESM3_ESM.zip]

Archive with 12 entries (11 files):
- Supplementary Data/
- __MACOSX/._Supplementary Data
- Supplementary Data/Supplementary Data 4.xlsx
- __MACOSX/Supplementary Data/._Supplementary Data 4.xlsx
- Supplementary Data/Supplementary Data 5.xlsx
- __MACOSX/Supplementary Data/._Supplementary Data 5.xlsx
- Supplementary Data/Supplementary Data 2.xlsx
- __MACOSX/Supplementary Data/._Supplementary Data 2.xlsx
- Supplementary Data/Supplementary Data 3.xlsx
- __MACOSX/Supplementary Data/._Supplementary Data 3.xlsx
- Supplementary Data/Supplementary Data 1.xlsx
- __MACOSX/Supplementary Data/._Supplementary Data 1.xlsx
