# Supplementary material for: Functional annotation of the Hippo pathway somatic mutations in human cancers
Source: Nat Commun. 2024 Nov 21;15:10106. doi: 10.1038/s41467-024-54480-y (PMC11582751; doi:10.1038/s41467-024-54480-y)
Supplement: Supplementary file 3 — Supplementary Data 1-5 [file 41467_2024_54480_MOESM3_ESM.zip › Supplementary Data/Supplementary Data 4.xlsx]

## Sheet: Hippo pathway
Study ID	Sample ID	Patient ID	NF2	MST1	MST2	SAV1	MAP4K1	MAP4K2	MAP4K3	MAP4K4	MAP4K5	MAP4K6	MAP4K7	LATS1	LATS2	MOB1A	MOB1B
skcm_tcga	TCGA-FS-A4F4-06	TCGA-FS-A4F4	AMP, NF2-EFCAB6
paad_tcga	TCGA-3A-A9IH-01	TCGA-3A-A9IH	AMP, NF2-ZMAT5
ucec_tcga	TCGA-PG-A915-01	TCGA-PG-A915	CDON-NF2
blca_tcga	TCGA-LC-A66R-01	TCGA-LC-A66R	D152*
hnsc_tcga	TCGA-CN-5365-01	TCGA-CN-5365	D268Vfs*29
kirp_tcga	TCGA-Y8-A896-01	TCGA-Y8-A896	D277Gfs*20
lihc_tcga	TCGA-DD-AADS-01	TCGA-DD-AADS	E107D, E108*
hnsc_tcga	TCGA-P3-A6T0-01	TCGA-P3-A6T0	E182*
lusc_tcga	TCGA-39-5040-01	TCGA-39-5040	E186*												G675W
blca_tcga	TCGA-DK-AA6M-01	TCGA-DK-AA6M	E194*
skcm_tcga	TCGA-FS-A1ZR-06	TCGA-FS-A1ZR	E202*						G802*
skcm_tcga	TCGA-D3-A2JP-06	TCGA-D3-A2JP	E215*
blca_tcga	TCGA-FD-A3SO-01	TCGA-FD-A3SO	E247*
esca_tcga	TCGA-R6-A6L6-01	TCGA-R6-A6L6	E260*
lihc_tcga	TCGA-DD-A1EE-01	TCGA-DD-A1EE	E427*
lihc_tcga	TCGA-CC-A1HT-01	TCGA-CC-A1HT	E427*
meso_tcga	TCGA-MQ-A4LM-01	TCGA-MQ-A4LM	E463*												E541*
cesc_tcga	TCGA-EK-A2H1-01	TCGA-EK-A2H1	E465*
lihc_tcga	TCGA-ZN-A9VW-01	TCGA-ZN-A9VW	E465*
luad_tcga	TCGA-44-4112-01	TCGA-44-4112	E522Rfs*20
ucec_tcga	TCGA-B5-A0JY-01	TCGA-B5-A0JY	E58*		0		G557*						X592_splice, R862K	R82*, E100*
kirp_tcga	TCGA-SX-A7SL-01	TCGA-SX-A7SL	G151Vfs*23
thym_tcga	TCGA-XU-A92Z-01	TCGA-XU-A92Z	G161*
lihc_tcga	TCGA-TS-A7OY-01	TCGA-TS-A7OY	G161Dfs*13
ov_tcga	TCGA-24-1464-01	TCGA-24-1464	HOMDEL									E1253Gfs*19
ov_tcga	TCGA-04-1338-01	TCGA-04-1338	HOMDEL
ov_tcga	TCGA-24-1427-01	TCGA-24-1427	HOMDEL
ov_tcga	TCGA-30-1892-01	TCGA-30-1892	HOMDEL
kirc_tcga	TCGA-B0-5109-01	TCGA-B0-5109	HOMDEL
hnsc_tcga	TCGA-T3-A92M-01	TCGA-T3-A92M	HOMDEL												HOMDEL	H161Y
skcm_tcga	TCGA-FS-A1ZK-06	TCGA-FS-A1ZK	HOMDEL					HOMDEL
skcm_tcga	TCGA-D3-A1Q3-06	TCGA-D3-A1Q3	HOMDEL
prad_cpcg_2017	TCGA-HC-8257-01	TCGA-HC-8257	HOMDEL						HOMDEL								HOMDEL
sarc_tcga	TCGA-K1-A6RV-01	TCGA-K1-A6RV	HOMDEL							HOMDEL
skcm_tcga	TCGA-EE-A2ME-06	TCGA-EE-A2ME	HOMDEL
lihc_tcga	TCGA-CC-5264-01	TCGA-CC-5264	HOMDEL
ov_tcga	TCGA-61-1917-01	TCGA-61-1917	HOMDEL											LATS1-NUP43
ov_tcga	TCGA-25-2399-01	TCGA-25-2399	HOMDEL
hnsc_tcga	TCGA-HD-8224-01	TCGA-HD-8224	HOMDEL
stad_tcga	TCGA-VQ-A91Q-01	TCGA-VQ-A91Q	HOMDEL
lusc_tcga	TCGA-90-A59Q-01	TCGA-90-A59Q	HOMDEL												G507*
prad_tcga	TCGA-KK-A7B3-01	TCGA-KK-A7B3	HOMDEL												HOMDEL	HOMDEL
prad_cpcg_2017	TCGA-EJ-7327-01	TCGA-EJ-7327	HOMDEL													HOMDEL
gbm_tcga	TCGA-02-0326-01	TCGA-02-0326	HOMDEL
gbm_tcga	TCGA-06-0397-01	TCGA-06-0397	HOMDEL
ov_tcga	TCGA-13-1504-01	TCGA-13-1504	HOMDEL
ov_tcga	TCGA-61-1733-01	TCGA-61-1733	HOMDEL
prad_tcga	TCGA-EJ-5526-01	TCGA-EJ-5526	HOMDEL
thca_tcga	TCGA-EM-A2OX-01	TCGA-EM-A2OX	HOMDEL
kirp_tcga	TCGA-F9-A4JJ-01	TCGA-F9-A4JJ	HOMDEL
kirp_tcga	TCGA-F9-A8NY-01	TCGA-F9-A8NY	HOMDEL
prad_cpcg_2017	TCGA-HC-7749-01	TCGA-HC-7749	HOMDEL
kirp_tcga	TCGA-HE-7129-01	TCGA-HE-7129	HOMDEL
cesc_tcga	TCGA-JW-A5VG-01	TCGA-JW-A5VG	HOMDEL
luad_tcga	TCGA-MN-A4N1-01	TCGA-MN-A4N1	HOMDEL
luad_tcga	TCGA-MP-A4T6-01	TCGA-MP-A4T6	HOMDEL
lihc_tcga	TCGA-MQ-A4LP-01	TCGA-MQ-A4LP	HOMDEL
lusc_tcga	TCGA-NK-A5CT-01	TCGA-NK-A5CT	HOMDEL
acc_tcga	TCGA-OR-A5K2-01	TCGA-OR-A5K2	HOMDEL
lihc_tcga	TCGA-SC-A6LN-01	TCGA-SC-A6LN	HOMDEL
lihc_tcga	TCGA-SH-A9CT-01	TCGA-SH-A9CT	HOMDEL
lihc_tcga	TCGA-TS-A7P1-01	TCGA-TS-A7P1	HOMDEL
prad_tcga	TCGA-V1-A8WS-01	TCGA-V1-A8WS	HOMDEL
thym_tcga	TCGA-XM-A8RF-01	TCGA-XM-A8RF	HOMDEL
thym_tcga	TCGA-XM-AAZ2-01	TCGA-XM-AAZ2	HOMDEL
lihc_tcga	TCGA-XT-AASU-01	TCGA-XT-AASU	HOMDEL
thym_tcga	TCGA-XU-A92V-01	TCGA-XU-A92V	HOMDEL
lihc_tcga	TCGA-YS-A95B-01	TCGA-YS-A95B	HOMDEL
thym_tcga	TCGA-ZB-A96K-01	TCGA-ZB-A96K	HOMDEL
prad_tcga	TCGA-ZG-A9LY-01	TCGA-ZG-A9LY	HOMDEL
stad_tcga	TCGA-D7-8575-01	TCGA-D7-8575	HOMDEL, NF2-CABP7
lihc_tcga	TCGA-TS-A8AI-01	TCGA-TS-A8AI	HOMDEL, NF2-CABP7
brca_tcga	TCGA-EW-A1PB-01	TCGA-EW-A1PB	I68_A73del
kirp_tcga	TCGA-BQ-5877-01	TCGA-BQ-5877	K171*
ucec_tcga	TCGA-E6-A2P8-01	TCGA-E6-A2P8	K228Rfs*23
lihc_tcga	TCGA-MQ-A4LV-01	TCGA-MQ-A4LV	K413*												R717W
sarc_tcga	TCGA-DX-A6YQ-01	TCGA-DX-A6YQ	K79*
chol_tcga	TCGA-W5-AA39-01	TCGA-W5-AA39	KIAA1671-NF2
kirp_tcga	TCGA-GL-7966-01	TCGA-GL-7966	L295Rfs*14
luad_tcga	TCGA-55-A48Y-01	TCGA-55-A48Y	NF2_EWSR1
brca_tcga	TCGA-EW-A1PH-01	TCGA-EW-A1PH	NF2-CLTCL1
brca_tcga	TCGA-V7-A7HQ-01	TCGA-V7-A7HQ	NF2-EIF3D
brca_tcga	TCGA-A2-A0SV-01	TCGA-A2-A0SV	NF2-GRAP2
brca_tcga	TCGA-GI-A2C9-01	TCGA-GI-A2C9	NF2-HSD3B2
lusc_tcga	TCGA-85-8048-01	TCGA-85-8048	NF2-MORC2
lusc_tcga	TCGA-34-A5IX-01	TCGA-34-A5IX	NF2-MTMR3, ZNRF3-NF2		HOMDEL
lihc_tcga	TCGA-LK-A4O7-01	TCGA-LK-A4O7	NF2-PIAS1			HOMDEL					HOMDEL
blca_tcga	TCGA-UY-A8OB-01	TCGA-UY-A8OB	NIPSNAP1-NF2
hnsc_tcga	TCGA-CX-7086-01	TCGA-CX-7086	OSBP2-NF2
luad_tcga	TCGA-05-4434-01	TCGA-05-4434	Q111*
meso_tcga	TCGA-ZN-A9VO-01	TCGA-ZN-A9VO	Q337*
lusc_tcga	TCGA-33-4566-01	TCGA-33-4566	Q470*
coad_tcga_pan_can_atlas_2018	TCGA-A6-5661-01	TCGA-A6-5661	R172Gfs*2
lihc_tcga	TCGA-SC-AA5Z-01	TCGA-SC-AA5Z	R187Lfs*21
hnsc_tcga	TCGA-D6-A4Z9-01	TCGA-D6-A4Z9	R198*
ucec_tcga	TCGA-AJ-A3OK-01	TCGA-AJ-A3OK	R262*
coad_tcga_pan_can_atlas_2018	TCGA-AA-A01R-01	TCGA-AA-A01R	R341*
kirc_tcga	TCGA-CJ-4901-01	TCGA-CJ-4901	R341*
kirp_tcga	TCGA-EV-5902-01	TCGA-EV-5902	R359Kfs*11
lihc_tcga	TCGA-3H-AB3K-01	TCGA-3H-AB3K	R57*
cesc_tcga	TCGA-VS-A94X-01	TCGA-VS-A94X	R57*
skcm_tcga	TCGA-GN-A26C-01	TCGA-GN-A26C	R8S, E593*
brca_tcga	TCGA-AR-A0TU-01	TCGA-AR-A0TU	S265*
luad_tcga	TCGA-91-6830-01	TCGA-91-6830	S288*
ov_tcga	TCGA-61-2613-01	TCGA-61-2613	S288*
hnsc_tcga	TCGA-IQ-7630-01	TCGA-IQ-7630	S288*
lusc_tcga	TCGA-46-3769-01	TCGA-46-3769	S87*
meso_tcga	TCGA-MQ-A6BR-01	TCGA-MQ-A6BR	S87Gfs*15
meso_tcga	TCGA-YS-AA4M-01	TCGA-YS-AA4M	V24*
lihc_tcga	TCGA-3U-A98H-01	TCGA-3U-A98H	W184*
ucec_tcga	TCGA-A5-A0G2-01	TCGA-A5-A0G2	W41*, E365K	X175_splice		W209*			E206*, S371F, Q405H, K650R
kirc_tcga	TCGA-B0-5084-01	TCGA-B0-5084	X121_splice
lihc_tcga	TCGA-UD-AABZ-01	TCGA-UD-AABZ	X121_splice
hnsc_tcga	TCGA-BB-A6UO-01	TCGA-BB-A6UO	X149_splice
kirc_tcga	TCGA-CJ-4638-01	TCGA-CJ-4638	X172_splice
kirc_tcga	TCGA-B0-5098-01	TCGA-B0-5098	X200_splice
kirp_tcga	TCGA-G7-6797-01	TCGA-G7-6797	X200_splice
coad_tcga_pan_can_atlas_2018	TCGA-AA-3968-01	TCGA-AA-3968	X200_splice
chol_tcga	TCGA-W5-AA2Q-01	TCGA-W5-AA2Q	X225_splice
meso_tcga	TCGA-UT-A88D-01	TCGA-UT-A88D	X226_splice
kirp_tcga	TCGA-P4-A5EA-01	TCGA-P4-A5EA	X270_splice
chol_tcga	TCGA-W6-AA0S-01	TCGA-W6-AA0S	X333_splice
lihc_tcga	TCGA-3U-A98F-01	TCGA-3U-A98F	X333_splice
cesc_tcga	TCGA-VS-A8QH-01	TCGA-VS-A8QH	X375_splice
kirp_tcga	TCGA-B9-4117-01	TCGA-B9-4117	X38_splice
cesc_tcga	TCGA-C5-A1BF-01	TCGA-C5-A1BF	X39_splice
cesc_tcga	TCGA-GH-A9DA-01	TCGA-GH-A9DA	X39_splice
lihc_tcga	TCGA-LK-A4O5-01	TCGA-LK-A4O5	X39_splice, K449Rfs*45
meso_tcga	TCGA-SC-A6LP-01	TCGA-SC-A6LP	X447_splice
esca_tcga	TCGA-VR-A8EY-01	TCGA-VR-A8EY	X447_splice
meso_tcga	TCGA-UD-AAC5-01	TCGA-UD-AAC5	X482_splice
hnsc_tcga	TCGA-QK-A6II-01	TCGA-QK-A6II	X525_splice
kirc_tcga	TCGA-BP-4986-01	TCGA-BP-4986	X80_splice
kirc_tcga	TCGA-B0-4698-01	TCGA-B0-4698	X81_splice
lihc_tcga	TCGA-UD-AAC7-01	TCGA-UD-AAC7	X81_splice
kirp_tcga	TCGA-BQ-5875-01	TCGA-BQ-5875	Y132*
lihc_tcga	TCGA-DD-A3A6-01	TCGA-DD-A3A6	Y144*
lihc_tcga	TCGA-LK-A4NZ-01	TCGA-LK-A4NZ	Y144*
lihc_tcga	TCGA-ZN-A9VV-01	TCGA-ZN-A9VV	Y153*
lihc_tcga	TCGA-TS-A7OZ-01	TCGA-TS-A7OZ	Y192*
coad_tcga_pan_can_atlas_2018	TCGA-AZ-4315-01	TCGA-AZ-4315		R115*
brca_tcga	TCGA-AN-A0AM-01	TCGA-AN-A0AM		AMP, STK4-CPM
ucec_tcga	TCGA-EO-A3B0-01	TCGA-EO-A3B0		E216*	W96*								E65*, K1156T
ucec_tcga	TCGA-AX-A2HC-01	TCGA-AX-A2HC		E216*
blca_tcga	TCGA-FD-A6TA-01	TCGA-FD-A6TA		E405*											S872*
ucec_tcga	TCGA-AX-A06F-01	TCGA-AX-A06F		E73*
ucec_tcga	TCGA-EY-A1GI-01	TCGA-EY-A1GI		E73*		E346*, F383V			R753*				E412D, R761*
lusc_tcga	TCGA-22-5489-01	TCGA-22-5489		G200*
brca_tcga	TCGA-BH-A18R-01	TCGA-BH-A18R		HOMDEL				HOMDEL
hnsc_tcga	TCGA-D6-A6EP-01	TCGA-D6-A6EP		HOMDEL
cesc_tcga	TCGA-EA-A5O9-01	TCGA-EA-A5O9		HOMDEL
hnsc_tcga	TCGA-CV-6433-01	TCGA-CV-6433		HOMDEL
luad_tcga	TCGA-67-6215-01	TCGA-67-6215		HOMDEL
laml_tcga	TCGA-AB-2915-03	TCGA-AB-2915		HOMDEL
ucec_tcga	TCGA-B5-A3FH-01	TCGA-B5-A3FH		HOMDEL
brca_tcga	TCGA-BH-A0E6-01	TCGA-BH-A0E6		HOMDEL
prad_cpcg_2017	TCGA-HC-7231-01	TCGA-HC-7231		HOMDEL
ucec_tcga	TCGA-EO-A3AU-01	TCGA-EO-A3AU		K16Vfs*3
ov_tcga	TCGA-13-0889-01	TCGA-13-0889		K303Efs*15						V821Cfs*4, V1194Cfs*15, R1233Qfs*12			AMP, P531Afs*31, N687Kfs*7, E992Rfs*3, Y1042Ifs*24		L37Afs*8, Q60Hfs*30
skcm_tcga	TCGA-EE-A2MC-06	TCGA-EE-A2MC		PSEN1-STK4
lusc_tcga	TCGA-90-A4ED-01	TCGA-90-A4ED		Q467*					HOMDEL
ucec_tcga	TCGA-E6-A1LX-01	TCGA-E6-A1LX		R115*			X154_splice, X355_splice			R43*, R398W			E65*, S644L, L1197F
ucec_tcga	TCGA-D1-A16X-01	TCGA-D1-A16X		R115*	E70*, G133*, R178H, S316L								Q38K, R792Q, E813*
coad_tcga_pan_can_atlas_2018	TCGA-AA-3984-01	TCGA-AA-3984		R115*									R761*, L1001=
ucec_tcga	TCGA-B5-A0JZ-01	TCGA-B5-A0JZ		R148*
coad_tcga_pan_can_atlas_2018	TCGA-AA-3975-01	TCGA-AA-3975		R332*
ov_tcga	TCGA-24-0970-01	TCGA-24-0970		STK4-PKIG
brca_tcga	TCGA-EW-A2FV-01	TCGA-EW-A2FV		STK4-TSHZ2					P485Hfs*7	E362Rfs*48			M584Cfs*13
hnsc_tcga	TCGA-4P-AA8J-01	TCGA-4P-AA8J		T175Yfs*45
ucec_tcga	TCGA-EY-A5W2-01	TCGA-EY-A5W2		X12_splice
esca_tcga	TCGA-VR-A8ER-01	TCGA-VR-A8ER		X176_splice									AMP, IFT80-TNIK
brca_tcga	TCGA-A8-A09A-01	TCGA-A8-A09A		YWHAB-STK4
esca_tcga	TCGA-VR-A8ET-01	TCGA-VR-A8ET		YWHAB-STK4
ov_tcga	TCGA-59-2348-01	TCGA-59-2348				HOMDEL
stad_tcga	TCGA-FP-A4BF-01	TCGA-FP-A4BF				HOMDEL					HOMDEL
brca_tcga	TCGA-A7-A4SE-01	TCGA-A7-A4SE				HOMDEL
ov_tcga	TCGA-24-1551-01	TCGA-24-1551				HOMDEL					HOMDEL
skcm_tcga	TCGA-FW-A3R5-06	TCGA-FW-A3R5		P83L, P223S		Q143*
luad_tcga	TCGA-44-5644-01	TCGA-44-5644				HOMDEL
brca_tcga	TCGA-AN-A0AK-01	TCGA-AN-A0AK				*384Efs*5
chol_tcga	TCGA-3X-AAVA-01	TCGA-3X-AAVA				HOMDEL
lihc_tcga	TCGA-3H-AB3S-01	TCGA-3H-AB3S				L93*
hnsc_tcga	TCGA-BB-A5HY-01	TCGA-BB-A5HY				NIN-SAV1									HOMDEL
lusc_tcga	TCGA-21-5783-01	TCGA-21-5783				R242*
ucec_tcga	TCGA-BK-A6W3-01	TCGA-BK-A6W3				E89*			E61*
luad_tcga	TCGA-55-1594-01	TCGA-55-1594				AMP, S115*
cesc_tcga	TCGA-C5-A8XH-01	TCGA-C5-A8XH				AMP, S36*
lihc_tcga	TCGA-TS-A8AF-01	TCGA-TS-A8AF				CDK14-SAV1
ucec_tcga	TCGA-EO-A3KX-01	TCGA-EO-A3KX				D141*
kirp_tcga	TCGA-G7-6789-01	TCGA-G7-6789				D141*
kirp_tcga	TCGA-G7-A8LC-01	TCGA-G7-A8LC				D155del, D155Y, D155Yfs*34, Y156Tfs*33
kirp_tcga	TCGA-HE-A5NK-01	TCGA-HE-A5NK				E109Vfs*12
luad_tcga	TCGA-95-7944-01	TCGA-95-7944				E125*
kirc_tcga	TCGA-CW-6087-01	TCGA-CW-6087				E160*
lusc_tcga	TCGA-85-7843-01	TCGA-85-7843				HOMDEL					HOMDEL
skcm_tcga	TCGA-FS-A4F9-06	TCGA-FS-A4F9				HOMDEL				E1160Dfs*48	HOMDEL
lusc_tcga	TCGA-18-4083-01	TCGA-18-4083				HOMDEL					HOMDEL
ucec_tcga	TCGA-EY-A54A-01	TCGA-EY-A54A				HOMDEL					HOMDEL
ov_tcga	TCGA-13-0886-01	TCGA-13-0886				HOMDEL					HOMDEL
chol_tcga	TCGA-3X-AAVE-01	TCGA-3X-AAVE				HOMDEL					HOMDEL
kirc_tcga	TCGA-CZ-5467-01	TCGA-CZ-5467				HOMDEL					HOMDEL
lihc_tcga	TCGA-DD-AA3A-01	TCGA-DD-AA3A				HOMDEL					HOMDEL
lihc_tcga	TCGA-ED-A82E-01	TCGA-ED-A82E				HOMDEL					HOMDEL
kirp_tcga	TCGA-GL-A9DE-01	TCGA-GL-A9DE				HOMDEL					HOMDEL
stad_tcga	TCGA-HU-A4GC-01	TCGA-HU-A4GC				HOMDEL					HOMDEL
brca_tcga	TCGA-OL-A66I-01	TCGA-OL-A66I				HOMDEL					HOMDEL
lusc_tcga	TCGA-98-A53A-01	TCGA-98-A53A				HOMDEL
kirp_tcga	TCGA-A4-A48D-01	TCGA-A4-A48D				HOMDEL
kirc_tcga	TCGA-BP-4162-01	TCGA-BP-4162				HOMDEL
lihc_tcga	TCGA-ED-A7PX-01	TCGA-ED-A7PX				HOMDEL
chol_tcga	TCGA-W5-AA36-01	TCGA-W5-AA36				HOMDEL
lihc_tcga	TCGA-ZP-A9D2-01	TCGA-ZP-A9D2				HOMDEL
brca_tcga	TCGA-UU-A93S-01	TCGA-UU-A93S				Q284*
nsclc_tcga_broad_2016	LUAD-S01381-Tumor	LUAD-S01381				R101*
kirp_tcga	TCGA-B3-3926-01	TCGA-B3-3926				R101Sfs*5
stad_tcga	TCGA-BR-4368-01	TCGA-BR-4368				R233*											F189Lfs*19
ucs_tcga	TCGA-NF-A4WU-01	TCGA-NF-A4WU				R368*
hnsc_tcga	TCGA-CN-6018-01	TCGA-CN-6018				R87Efs*17
lusc_tcga	TCGA-85-8355-01	TCGA-85-8355				SAV1-PELI2
chol_tcga	TCGA-ZU-A8S4-01	TCGA-ZU-A8S4				Y299*
kirp_tcga	TCGA-F9-A7Q0-01	TCGA-F9-A7Q0				Y354*
ucec_tcga	TCGA-A5-A1OF-01	TCGA-A5-A1OF			G30*, A269V, S316L				R168W			E458D, X1306_splice, N1327D	A17V, R290*
ucec_tcga	TCGA-AJ-A3BH-01	TCGA-AJ-A3BH			R307*				R83*					G788Vfs*3
ucec_tcga	TCGA-D1-A17Q-01	TCGA-D1-A17Q			E195*							E225K, R1017*			R1054*
brca_tcga	TCGA-E2-A1LL-01	TCGA-E2-A1LL			HOMDEL
coad_tcga_pan_can_atlas_2018	TCGA-AA-3821-01	TCGA-AA-3821		K46N	X439_splice
skcm_tcga	TCGA-BF-A1PZ-01	TCGA-BF-A1PZ			*492Lext*2
lihc_tcga	TCGA-DD-A3A3-01	TCGA-DD-A3A3			AMP, Q170*
esca_tcga	TCGA-L5-A4OT-01	TCGA-L5-A4OT			AMP, STK3-COX6C
blca_tcga	TCGA-DK-A1A6-01	TCGA-DK-A1A6			AMP, STK3-MRPL48
ov_tcga	TCGA-13-1512-01	TCGA-13-1512			AMP, STK3-PAQR3
brca_tcga	TCGA-E9-A5FL-01	TCGA-E9-A5FL			AMP, STK3-POLR2K
luad_tcga	TCGA-91-A4BC-01	TCGA-91-A4BC			AMP, STK3-SPRR2E
blca_tcga	TCGA-CU-A0YR-01	TCGA-CU-A0YR			AMP, ZNF280D-STK3
skcm_tcga	TCGA-D9-A6EA-06	TCGA-D9-A6EA			C258*
ucec_tcga	TCGA-AP-A1DV-01	TCGA-AP-A1DV			D253N, E314*
coad_tcga_pan_can_atlas_2018	TCGA-CA-6718-01	TCGA-CA-6718			E195*
skcm_tcga	TCGA-D9-A149-06	TCGA-D9-A149			E370*									HOMDEL
sarc_tcga	TCGA-QQ-A8VF-01	TCGA-QQ-A8VF			HOMDEL
ov_tcga	TCGA-29-1763-01	TCGA-29-1763			HOMDEL
stad_tcga	TCGA-D7-A4YY-01	TCGA-D7-A4YY			HOMDEL		HOMDEL
brca_tcga	TCGA-OL-A5RW-01	TCGA-OL-A5RW			HOMDEL
lusc_tcga	TCGA-58-A46M-01	TCGA-58-A46M			HOMDEL
ucec_tcga	TCGA-A5-A0G5-01	TCGA-A5-A0G5			HOMDEL
esca_tcga	TCGA-VR-A8EX-01	TCGA-VR-A8EX			HOMDEL
hnsc_tcga	TCGA-CN-A63U-01	TCGA-CN-A63U			HOMDEL								R545_S548delinsP
sarc_tcga	TCGA-DX-A23T-01	TCGA-DX-A23T			HOMDEL
gbm_tcga	TCGA-06-0164-01	TCGA-06-0164			HOMDEL
kirc_tcga	TCGA-BP-4795-01	TCGA-BP-4795			HOMDEL
dlbc_tcga	TCGA-FF-A7CR-01	TCGA-FF-A7CR			HOMDEL
lihc_tcga	TCGA-G3-A3CI-01	TCGA-G3-A3CI			HOMDEL
stad_tcga	TCGA-HF-A5NB-01	TCGA-HF-A5NB			HOMDEL
stad_tcga	TCGA-HU-A4G3-01	TCGA-HU-A4G3			HOMDEL
esca_tcga	TCGA-IC-A6RE-01	TCGA-IC-A6RE			HOMDEL
dlbc_tcga	TCGA-VB-A8QN-01	TCGA-VB-A8QN			HOMDEL
stad_tcga	TCGA-VQ-A94P-01	TCGA-VQ-A94P			HOMDEL
coad_tcga_pan_can_atlas_2018	TCGA-A6-6780-01	TCGA-A6-6780			N442Ifs*2
blca_tcga	TCGA-FD-A3B3-01	TCGA-FD-A3B3			S108*
lusc_tcga	TCGA-68-8250-01	TCGA-68-8250			SPAG1-STK3
luad_tcga	TCGA-44-6775-01	TCGA-44-6775			STK3-CPQ							HOMDEL
cesc_tcga	TCGA-MA-AA43-01	TCGA-MA-AA43			STK3-LRRC69
brca_tcga	TCGA-AO-A124-01	TCGA-AO-A124			STK3-RREB1
lusc_tcga	TCGA-66-2766-01	TCGA-66-2766			STK3-SULT1A3, STK3-SULT1A4
luad_tcga	TCGA-78-7153-01	TCGA-78-7153			STK3-ZHX2
lusc_tcga	TCGA-94-A4VJ-01	TCGA-94-A4VJ			X317_splice
ucec_tcga	TCGA-A5-A2K7-01	TCGA-A5-A2K7					X613_splice
stad_tcga	TCGA-VQ-AA6D-01	TCGA-VQ-AA6D	AMP				S556Rfs*10
blca_tcga	TCGA-BT-A20W-01	TCGA-BT-A20W	AMP				AMP, G741*
stad_tcga	TCGA-BR-A4PD-01	TCGA-BR-A4PD					HOMDEL
sarc_tcga	TCGA-DX-A1KX-01	TCGA-DX-A1KX					R281*
sarc_tcga	TCGA-DX-A8BP-01	TCGA-DX-A8BP					X124_splice
ucec_tcga	TCGA-B5-A3FC-01	TCGA-B5-A3FC					R169H, X386_splice
ov_tcga	TCGA-24-1422-01	TCGA-24-1422					X78_splice
ucec_tcga	TCGA-B5-A1MX-01	TCGA-B5-A1MX					G709Dfs*5	D238Efs*21	R261Kfs*5			X170_splice, P232Lfs*44
ucec_tcga	TCGA-FI-A2D5-01	TCGA-FI-A2D5					X593_splice, A755V
skcm_tcga	TCGA-ER-A19B-06	TCGA-ER-A19B					*834Wext*37										HOMDEL
coad_tcga_pan_can_atlas_2018	TCGA-AY-6196-01	TCGA-AY-6196					AMP, EPB41L2-MAP4K1
brca_tcga	TCGA-E9-A1NH-01	TCGA-E9-A1NH					E182Kfs*7
luad_tcga	TCGA-05-4410-01	TCGA-05-4410					E207*
ucec_tcga	TCGA-EY-A1GK-01	TCGA-EY-A1GK					H561Tfs*80
sarc_tcga	TCGA-3B-A9HY-01	TCGA-3B-A9HY					HNRNPL-MAP4K1
esca_tcga	TCGA-L5-A43J-01	TCGA-L5-A43J					HOMDEL
prad_tcga	TCGA-V1-A9ZR-01	TCGA-V1-A9ZR					HOMDEL		HOMDEL							HOMDEL
ov_tcga	TCGA-10-0934-01	TCGA-10-0934					HOMDEL			HOMDEL
ucec_tcga	TCGA-DF-A2L0-01	TCGA-DF-A2L0					HOMDEL
ucec_tcga	TCGA-AP-A0LF-01	TCGA-AP-A0LF					HOMDEL
prad_cpcg_2017	TCGA-HC-7752-01	TCGA-HC-7752					HOMDEL							HOMDEL
ov_tcga	TCGA-23-1123-01	TCGA-23-1123					HOMDEL
brca_tcga	TCGA-A8-A08F-01	TCGA-A8-A08F					HOMDEL
kirp_tcga	TCGA-BQ-7048-01	TCGA-BQ-7048					HOMDEL
lgg_tcga	TCGA-DB-A64L-01	TCGA-DB-A64L					HOMDEL
lgg_tcga	TCGA-DU-7298-01	TCGA-DU-7298					HOMDEL
lgg_tcga	TCGA-DU-A5TP-01	TCGA-DU-A5TP					HOMDEL
lgg_tcga	TCGA-E1-A7YU-01	TCGA-E1-A7YU					HOMDEL
lgg_tcga	TCGA-HT-8563-01	TCGA-HT-8563					HOMDEL
lgg_tcga	TCGA-P5-A5EV-01	TCGA-P5-A5EV					HOMDEL
lgg_tcga	TCGA-VM-A8CA-01	TCGA-VM-A8CA					HOMDEL
skcm_tcga	TCGA-EE-A182-06	TCGA-EE-A182					M1?, D2N
kirp_tcga	TCGA-IA-A40U-01	TCGA-IA-A40U					N249Tfs*5
luad_tcga	TCGA-50-6594-01	TCGA-50-6594					Q764*
luad_tcga	TCGA-99-8025-01	TCGA-99-8025					R262*								HOMDEL
coadread_tcga	TCGA-AG-3592-01	TCGA-AG-3592					R262*
brca_tcga	TCGA-A2-A0EV-01	TCGA-A2-A0EV					SCAF1-MAP4K1
luad_tcga	TCGA-55-A492-01	TCGA-55-A492					SPINT2-MAP4K1
dlbc_tcga	TCGA-G8-6906-01	TCGA-G8-6906					W243*
paad_tcga	TCGA-IB-7651-01	TCGA-IB-7651					X31_splice, G521S, D603N						A88D, R411*, R449*		R1043*
kirc_tcga	TCGA-B0-4703-01	TCGA-B0-4703					X53_splice
ucec_tcga	TCGA-B5-A3FA-01	TCGA-B5-A3FA					X593_splice		T227P				R761*, D1187N
ov_tcga	TCGA-29-1698-01	TCGA-29-1698					X593_splice
luad_tcga	TCGA-L9-A7SV-01	TCGA-L9-A7SV					X832_splice
brca_tcga	TCGA-E9-A3Q9-01	TCGA-E9-A3Q9					Y177*
gbm_tcga	TCGA-06-5416-01	TCGA-06-5416		W99L				T465Nfs*52		D207Y, F262C, E295*, R952I			D171N, R761*, S1021L, E1329K		R1054*
prad_tcga	TCGA-XK-AAIW-01	TCGA-XK-AAIW						X139_splice		K257Nfs*10, R1184*
luad_tcga	TCGA-64-1679-01	TCGA-64-1679	AMP					X455_splice
esca_tcga	TCGA-L5-A4OQ-01	TCGA-L5-A4OQ						HOMDEL
ucec_tcga	TCGA-AP-A059-01	TCGA-AP-A059						X52_splice, A737V
skcm_tcga	TCGA-D3-A8GL-06	TCGA-D3-A8GL			R145K			X177_splice
stad_tcga	TCGA-BR-4361-01	TCGA-BR-4361						K132Efs*23
ucec_tcga	TCGA-AP-A1DH-01	TCGA-AP-A1DH						L483Pfs*34
luad_tcga	TCGA-69-7764-01	TCGA-69-7764						HOMDEL
gbm_tcga	TCGA-27-1833-01	TCGA-27-1833						C676Lfs*23
acc_tcga	TCGA-OR-A5K8-01	TCGA-OR-A5K8						HOMDEL
tgct_tcga	TCGA-4K-AA1I-01	TCGA-4K-AA1I						HOMDEL
ucec_tcga	TCGA-B5-A11Q-01	TCGA-B5-A11Q						HOMDEL
esca_tcga	TCGA-R6-A6XQ-01	TCGA-R6-A6XQ						HOMDEL
prad_tcga	TCGA-2A-AAYF-01	TCGA-2A-AAYF						HOMDEL
coad_tcga_pan_can_atlas_2018	TCGA-CA-5796-01	TCGA-CA-5796						HOMDEL
lihc_tcga	TCGA-CC-A7IH-01	TCGA-CC-A7IH						HOMDEL
prad_cpcg_2017	TCGA-EJ-7317-01	TCGA-EJ-7317						HOMDEL
brca_tcga	TCGA-EW-A1IW-01	TCGA-EW-A1IW						HOMDEL
stad_tcga	TCGA-IN-7808-01	TCGA-IN-7808						HOMDEL
brca_tcga	TCGA-BH-A0C3-01	TCGA-BH-A0C3						MAP4K2-NETO2
ucec_tcga	TCGA-EO-A22T-01	TCGA-EO-A22T						P464Qfs*40					X19_splice
cesc_tcga	TCGA-VS-A8QM-01	TCGA-VS-A8QM						V502Wfs*2
stad_tcga	TCGA-VQ-A8P2-01	TCGA-VQ-A8P2						X52_splice					R663*
skcm_tcga	TCGA-ER-A19G-06	TCGA-ER-A19G						X524_splice
skcm_tcga	TCGA-EE-A29D-06	TCGA-EE-A29D						X545_splice
stad_tcga	TCGA-D7-A6F0-01	TCGA-D7-A6F0	AMP						MAP4K3-CDKL4
ucec_tcga	TCGA-BS-A0UV-01	TCGA-BS-A0UV							E61K, R753*					R82*, D871Y
ucec_tcga	TCGA-EO-A22U-01	TCGA-EO-A22U							E61*, E813K			A445V, X936_splice, H1205=		V245A, Q632*, R924*
coad_tcga_pan_can_atlas_2018	TCGA-CA-6717-01	TCGA-CA-6717							L629*				X707_splice, L1006P
prad_tcga	TCGA-KK-A59V-01	TCGA-KK-A59V							HOMDEL
stad_tcga	TCGA-VQ-A91K-01	TCGA-VQ-A91K							L359Wfs*31
blca_tcga	TCGA-DK-A2I6-01	TCGA-DK-A2I6							R602*
blca_tcga	TCGA-KQ-A41P-01	TCGA-KQ-A41P							HOMDEL
esca_tcga	TCGA-JY-A93C-01	TCGA-JY-A93C							HOMDEL
blca_tcga	TCGA-G2-A2EO-01	TCGA-G2-A2EO							Q573*
ov_tcga	TCGA-23-2084-01	TCGA-23-2084							X333_splice					HOMDEL
brca_tcga	TCGA-AN-A046-01	TCGA-AN-A046							R602*				R761*	R737*, N999D	S179L, E652*, D800Y
brca_tcga	TCGA-E2-A10A-01	TCGA-E2-A10A							RAB3GAP1-MAP4K3
lusc_tcga	TCGA-63-5131-01	TCGA-63-5131							X770_splice
ucec_tcga	TCGA-AP-A1E0-01	TCGA-AP-A1E0							X177_splice					N539K, R886*
skcm_tcga	TCGA-BF-AAP0-06	TCGA-BF-AAP0							X848_splice
tgct_tcga	TCGA-XE-AANR-01	TCGA-XE-AANR							AMP, SOS1-MAP4K3						C537*
thca_tcga	TCGA-EL-A3H8-01	TCGA-EL-A3H8							AMP, SOS1-MAP4K3
lihc_tcga	TCGA-DD-AAEG-01	TCGA-DD-AAEG							CEBPZ-MAP4K3
kirc_tcga	TCGA-B8-5545-01	TCGA-B8-5545							E413*
cesc_tcga	TCGA-JW-A5VL-01	TCGA-JW-A5VL							E851*		L61F, S758*
lusc_tcga	TCGA-18-3421-01	TCGA-18-3421							G382*
gbm_tcga	TCGA-76-4934-01	TCGA-76-4934							G457*
prad_cpcg_2017	TCGA-HC-7747-01	TCGA-HC-7747							HOMDEL			HOMDEL
prad_cpcg_2017	TCGA-G9-7525-01	TCGA-G9-7525							HOMDEL					HOMDEL
lusc_tcga	TCGA-58-8386-01	TCGA-58-8386							HOMDEL
hnsc_tcga	TCGA-CR-6480-01	TCGA-CR-6480							HOMDEL
gbm_tcga	TCGA-19-1390-01	TCGA-19-1390							HOMDEL
brca_tcga	TCGA-A7-A3IY-01	TCGA-A7-A3IY							HOMDEL
stad_tcga	TCGA-BR-8360-01	TCGA-BR-8360							HOMDEL
stad_tcga	TCGA-BR-A452-01	TCGA-BR-A452							HOMDEL
kirc_tcga	TCGA-CJ-5681-01	TCGA-CJ-5681							HOMDEL
brca_tcga	TCGA-D8-A142-01	TCGA-D8-A142							HOMDEL
prad_cpcg_2017	TCGA-EJ-5542-01	TCGA-EJ-5542							HOMDEL
acc_tcga	TCGA-OR-A5KZ-01	TCGA-OR-A5KZ							HOMDEL
prad_tcga	TCGA-ZG-A8QY-01	TCGA-ZG-A8QY							HOMDEL
kirp_tcga	TCGA-G7-6792-01	TCGA-G7-6792							HOMDEL, MAP4K3-SMC6							HOMDEL
luad_tcga	TCGA-91-6836-01	TCGA-91-6836							HOMDEL, S533T
blca_tcga	TCGA-E7-A97P-01	TCGA-E7-A97P							K525Rfs*7						HOMDEL
ucec_tcga	TCGA-AX-A060-01	TCGA-AX-A060							K835*
hnsc_tcga	TCGA-QK-A8ZB-01	TCGA-QK-A8ZB							MAP4K3-EML4
luad_tcga	TCGA-67-3770-01	TCGA-67-3770							MAP4K3-HACD4
prad_tcga	TCGA-V1-A8MJ-01	TCGA-V1-A8MJ							MAP4K3-SRGAP2
prad_cpcg_2017	TCGA-HC-7817-01	TCGA-HC-7817							MAP4K3-TMEM178A
prad_tcga	TCGA-KK-A8IL-01	TCGA-KK-A8IL							MAP4K3-TMEM178A
acc_tcga	TCGA-PK-A5HB-01	TCGA-PK-A5HB							N749Qfs*7
luad_tcga	TCGA-55-A57B-01	TCGA-55-A57B							N758Ffs*44
stad_tcga	TCGA-BR-7703-01	TCGA-BR-7703							R261Kfs*5				HOMDEL
ucec_tcga	TCGA-AX-A05Z-01	TCGA-AX-A05Z							R753*					R744*
nsclc_tcga_broad_2016	LUAD-YINHD-Tumor	LUAD-YINHD							S317*
luad_tcga	TCGA-86-8278-01	TCGA-86-8278							S465*, G517D
kirc_tcga	TCGA-B0-5695-01	TCGA-B0-5695							T120Hfs*18
cesc_tcga	TCGA-VS-A8QC-01	TCGA-VS-A8QC							W565*
blca_tcga	TCGA-CF-A9FF-01	TCGA-CF-A9FF							X242_splice
luad_tcga	TCGA-69-8254-01	TCGA-69-8254							X333_splice					HOMDEL
laml_tcga	TCGA-AB-2929-03	TCGA-AB-2929							X333_splice
laml_tcga	TCGA-AB-2940-03	TCGA-AB-2940							X333_splice
kirc_tcga	TCGA-AK-3440-01	TCGA-AK-3440							X333_splice
blca_tcga	TCGA-GV-A3QK-01	TCGA-GV-A3QK							X572_splice
skcm_tcga	TCGA-D3-A2J6-06	TCGA-D3-A2J6							X866_splice
ov_tcga	TCGA-24-1556-01	TCGA-24-1556	AMP							HOMDEL				HOMDEL
blca_tcga	TCGA-DK-A6AW-01	TCGA-DK-A6AW								E65*
coadread_tcga	TCGA-AG-A002-01	TCGA-AG-A002								A131T, E1066*			E315*, R761*, S1184Y, S1338F	R737*
ucec_tcga	TCGA-DF-A2KU-01	TCGA-DF-A2KU								E127*, G190D, A723V
ucec_tcga	TCGA-EO-A3AS-01	TCGA-EO-A3AS								HOMDEL
stad_tcga	TCGA-BR-8687-01	TCGA-BR-8687								HOMDEL
coad_tcga_pan_can_atlas_2018	TCGA-D5-6928-01	TCGA-D5-6928								G1177Efs*5
ucec_tcga	TCGA-B5-A11E-01	TCGA-B5-A11E					R647=, R647R			E315K, X658_splice
ucec_tcga	TCGA-PG-A914-01	TCGA-PG-A914								MAP4K4-REV1
coad_tcga_pan_can_atlas_2018	TCGA-AA-3492-01	TCGA-AA-3492								N722Mfs*3
coad_tcga_pan_can_atlas_2018	TCGA-AA-3947-01	TCGA-AA-3947								S9Vfs*62
ucec_tcga	TCGA-AX-A0J1-01	TCGA-AX-A0J1								R407*
sarc_tcga	TCGA-DX-A8BN-01	TCGA-DX-A8BN								HOMDEL
skcm_tcga	TCGA-FS-A1ZP-06	TCGA-FS-A1ZP								X214_splice, L1236I
ov_tcga	TCGA-24-1553-01	TCGA-24-1553								AMP, RNF149-MAP4K4
stad_tcga	TCGA-CG-5728-01	TCGA-CG-5728								K257Mfs*7			R449*
stad_tcga	TCGA-BR-7851-01	TCGA-BR-7851								W258Mfs*7
lihc_tcga	TCGA-EP-A2KB-01	TCGA-EP-A2KB								X799_splice
lusc_tcga	TCGA-46-3768-01	TCGA-46-3768								AMP, G37*
brca_tcga	TCGA-LL-A7T0-01	TCGA-LL-A7T0								AMP, MAP4K4-LYG2
hnsc_tcga	TCGA-CQ-A4CH-01	TCGA-CQ-A4CH								CHST10-MAP4K4
kirp_tcga	TCGA-DZ-6132-01	TCGA-DZ-6132								E198*
ucec_tcga	TCGA-D1-A17H-01	TCGA-D1-A17H								E411Gfs*2
kirp_tcga	TCGA-G7-6795-01	TCGA-G7-6795								E788*
ucec_tcga	TCGA-D1-A17U-01	TCGA-D1-A17U								G140*
brca_tcga	TCGA-D8-A27V-01	TCGA-D8-A27V								H1120Mfs*25	F527Lfs*10		R247Gfs*7	F941Lfs*16
gbm_tcga	TCGA-06-A6S0-01	TCGA-06-A6S0								HOMDEL
ucec_tcga	TCGA-BS-A0UJ-01	TCGA-BS-A0UJ								K254*, K254_S255delins*
ucec_tcga	TCGA-D1-A163-01	TCGA-D1-A163								K257Nfs*10				K662Nfs*3
stad_tcga	TCGA-CD-5804-01	TCGA-CD-5804								K397*
skcm_tcga	TCGA-EE-A2A2-06	TCGA-EE-A2A2								L50*
skcm_tcga	TCGA-WE-A8ZO-06	TCGA-WE-A8ZO								MAP4K4-IL1R1
sarc_tcga	TCGA-DX-A23R-01	TCGA-DX-A23R								MAP4K4-IL1R2			HOMDEL
skcm_tcga	TCGA-DA-A1HW-06	TCGA-DA-A1HW								MAP4K4-MBNL2
luad_tcga	TCGA-53-7813-01	TCGA-53-7813								MAP4K4-MUCL1
prad_tcga	TCGA-CH-5766-01	TCGA-CH-5766								MAP4K4-TSSK6
luad_tcga	TCGA-78-8662-01	TCGA-78-8662								N123Tfs*16					HOMDEL
lusc_tcga	TCGA-22-5473-01	TCGA-22-5473								Q292*
skcm_tcga	TCGA-YD-A89C-06	TCGA-YD-A89C								R1184*
stad_tcga	TCGA-BR-A4CQ-01	TCGA-BR-A4CQ								R407*
coad_tcga_pan_can_atlas_2018	TCGA-CK-5913-01	TCGA-CK-5913								R428*
paad_tcga	TCGA-IB-7889-01	TCGA-IB-7889								R43Sfs*4
lusc_tcga	TCGA-77-7337-01	TCGA-77-7337								R567*
ucec_tcga	TCGA-EY-A548-01	TCGA-EY-A548								R567*
brca_tcga	TCGA-C8-A8HP-01	TCGA-C8-A8HP								S791*
stad_tcga	TCGA-BR-4362-01	TCGA-BR-4362								W258Mfs*7	R265Dfs*8
lihc_tcga	TCGA-DD-AAVX-01	TCGA-DD-AAVX								X622_splice
nsclc_tcga_broad_2016	LUAD-5V8LT-Tumor	LUAD-5V8LT								X658_splice
skcm_tcga	TCGA-EE-A2GJ-06	TCGA-EE-A2GJ								X879_splice
skcm_tcga	TCGA-OD-A75X-06	TCGA-OD-A75X	AMP								R265Dfs*8
ov_tcga	TCGA-23-2072-01	TCGA-23-2072	AMP								HOMDEL
blca_tcga	TCGA-UY-A78N-01	TCGA-UY-A78N									S382*
stad_tcga	TCGA-BR-8589-01	TCGA-BR-8589									X549_splice
ucec_tcga	TCGA-H5-A2HR-01	TCGA-H5-A2HR									HOMDEL
skcm_tcga	TCGA-D3-A1Q1-06	TCGA-D3-A1Q1									E410*
lihc_tcga	TCGA-CC-A7IE-01	TCGA-CC-A7IE									P590Tfs*29
stad_tcga	TCGA-CG-5733-01	TCGA-CG-5733									R265Dfs*8		K261Nfs*11
lihc_tcga	TCGA-DD-A1EG-01	TCGA-DD-A1EG									T244Qfs*13, E803G	T607Pfs*199
lusc_tcga	TCGA-LA-A7SW-01	TCGA-LA-A7SW									AMP, MAP4K5_ATP5S, MAP4K5-ATP5S
lusc_tcga	TCGA-39-5039-01	TCGA-39-5039									AMP, MAP4K5-RPEL1
blca_tcga	TCGA-DK-A2I2-01	TCGA-DK-A2I2									RPL36AL-MAP4K5
skcm_tcga	TCGA-ER-A19P-06	TCGA-ER-A19P									D200Y, M358I, X800_splice
skcm_tcga	TCGA-FS-A1ZG-06	TCGA-FS-A1ZG									E345*
kirc_tcga	TCGA-B0-4815-01	TCGA-B0-4815									C625Ffs*3
luad_tcga	TCGA-44-7670-01	TCGA-44-7670									D104Ifs*14
lusc_tcga	TCGA-33-AASL-01	TCGA-33-AASL									D474Tfs*20
blca_tcga	TCGA-XF-AAMW-01	TCGA-XF-AAMW									MAP4K5-ADCK1
esca_tcga	TCGA-2H-A9GQ-01	TCGA-2H-A9GQ									MAP4K5-L2HGDH
brca_tcga	TCGA-BH-A0HY-01	TCGA-BH-A0HY									MAP4K5-NIN	HOMDEL
luad_tcga	TCGA-55-8096-01	TCGA-55-8096									MAP4K5-NIN
stad_tcga	TCGA-CD-8530-01	TCGA-CD-8530									MAP4K5-NIN
ucec_tcga	TCGA-AX-A2HG-01	TCGA-AX-A2HG									R265Dfs*8
coad_tcga_pan_can_atlas_2018	TCGA-AZ-4615-01	TCGA-AZ-4615									R265Dfs*8
hnsc_tcga	TCGA-CN-5369-01	TCGA-CN-5369									R265Kfs*5
ucec_tcga	TCGA-D1-A1NS-01	TCGA-D1-A1NS									R265Kfs*5
esca_tcga	TCGA-IG-A50L-01	TCGA-IG-A50L									S728Pfs*4
ucec_tcga	TCGA-DF-A2KN-01	TCGA-DF-A2KN									W651*	L233Sfs*3
kirc_tcga	TCGA-BP-4329-01	TCGA-BP-4329									W91Dfs*43
blca_tcga	TCGA-DK-A3WW-01	TCGA-DK-A3WW									X395_splice
ov_tcga	TCGA-29-2431-01	TCGA-29-2431	AMP									HOMDEL
blca_tcga	TCGA-DK-A1A7-01	TCGA-DK-A1A7	AMP									HOMDEL
prad_tcga	TCGA-V1-A8WW-01	TCGA-V1-A8WW										HOMDEL
brca_tcga	TCGA-A7-A2KD-01	TCGA-A7-A2KD										HOMDEL
cesc_tcga	TCGA-EA-A5ZF-01	TCGA-EA-A5ZF										HOMDEL
blca_tcga	TCGA-XF-A9SK-01	TCGA-XF-A9SK										HOMDEL
coad_tcga_pan_can_atlas_2018	TCGA-5M-AAT6-01	TCGA-5M-AAT6										D1112Gfs*17
luad_tcga	TCGA-55-A48Z-01	TCGA-55-A48Z										HOMDEL
prad_tcga	TCGA-KK-A8ID-01	TCGA-KK-A8ID										RABEP1-MINK1
lihc_tcga	TCGA-DD-AADR-01	TCGA-DD-AADR										HOMDEL		HOMDEL
esca_tcga	TCGA-L5-A4OX-01	TCGA-L5-A4OX										HOMDEL
luad_tcga	TCGA-93-8067-01	TCGA-93-8067										HOMDEL
brca_tcga	TCGA-A2-A0CU-01	TCGA-A2-A0CU										HOMDEL
brca_tcga	TCGA-B6-A0RT-01	TCGA-B6-A0RT										HOMDEL
lihc_tcga	TCGA-DD-A119-01	TCGA-DD-A119										HOMDEL
prad_tcga	TCGA-KK-A8IA-01	TCGA-KK-A8IA										HOMDEL
blca_tcga	TCGA-UY-A78O-01	TCGA-UY-A78O										HOMDEL
ucec_tcga	TCGA-AP-A1DK-01	TCGA-AP-A1DK										A628T, X801_splice
skcm_tcga	TCGA-FS-A1ZB-06	TCGA-FS-A1ZB										P232T, S824*
lusc_tcga	TCGA-37-3789-01	TCGA-37-3789										E1102*
blca_tcga	TCGA-4Z-AA80-01	TCGA-4Z-AA80										HOMDEL			HOMDEL
blca_tcga	TCGA-E7-A7PW-01	TCGA-E7-A7PW										HOMDEL
coad_tcga_pan_can_atlas_2018	TCGA-AA-A010-01	TCGA-AA-A010										R1058*	E315*, K1019N, K1319T, R1340*
lihc_tcga	TCGA-4R-AA8I-01	TCGA-4R-AA8I										HOMDEL		HOMDEL	HOMDEL
laml_tcga	TCGA-AB-2904-03	TCGA-AB-2904										HOMDEL
stad_tcga	TCGA-HU-A4HD-01	TCGA-HU-A4HD										I551Sfs*39
coad_tcga_pan_can_atlas_2018	TCGA-NH-A5IV-01	TCGA-NH-A5IV										E1253Rfs*14
stad_tcga	TCGA-VQ-AA64-01	TCGA-VQ-AA64										E315Rfs*29
ucec_tcga	TCGA-B5-A1MV-01	TCGA-B5-A1MV										A753Sfs*35
stad_tcga	TCGA-VQ-A922-01	TCGA-VQ-A922										AMP, MINK1-SPNS2
skcm_tcga	TCGA-HR-A2OG-01	TCGA-HR-A2OG										E1067*
coad_tcga_pan_can_atlas_2018	TCGA-AD-6964-01	TCGA-AD-6964										F1308Lfs*15
skcm_tcga	TCGA-EE-A29G-06	TCGA-EE-A29G										G220*
lusc_tcga	TCGA-34-5240-01	TCGA-34-5240										HOMDEL
blca_tcga	TCGA-XF-AAN3-01	TCGA-XF-AAN3										HOMDEL
lusc_tcga	TCGA-60-2722-01	TCGA-60-2722										HOMDEL
lusc_tcga	TCGA-66-2734-01	TCGA-66-2734										HOMDEL
dlbc_tcga	TCGA-FA-A82F-01	TCGA-FA-A82F										HOMDEL		HOMDEL
skcm_tcga	TCGA-D9-A1JW-06	TCGA-D9-A1JW										HOMDEL		HOMDEL
hnsc_tcga	TCGA-P3-A6T6-01	TCGA-P3-A6T6										HOMDEL		HOMDEL
blca_tcga	TCGA-CF-A3MG-01	TCGA-CF-A3MG										HOMDEL
coad_tcga_pan_can_atlas_2018	TCGA-CM-6167-01	TCGA-CM-6167										HOMDEL
stad_tcga	TCGA-HJ-7597-01	TCGA-HJ-7597										HOMDEL		S216Dfs*18
hnsc_tcga	TCGA-CV-A6K2-01	TCGA-CV-A6K2										HOMDEL		S443*
luad_tcga	TCGA-55-8620-01	TCGA-55-8620										HOMDEL			HOMDEL
prad_tcga	TCGA-KK-A6E2-01	TCGA-KK-A6E2										HOMDEL				HOMDEL, MOB1A-DUSP11
stad_tcga	TCGA-IN-A6RO-01	TCGA-IN-A6RO										HOMDEL
nsclc_tcga_broad_2016	LUAD-NYU796-Tumor	LUAD-NYU796										HOMDEL
nsclc_tcga_broad_2016	LUAD-S01304-Tumor	LUAD-S01304										HOMDEL
luad_tcga	TCGA-05-4398-01	TCGA-05-4398										HOMDEL
gbm_tcga	TCGA-16-0846-01	TCGA-16-0846										HOMDEL
lusc_tcga	TCGA-22-4593-01	TCGA-22-4593										HOMDEL
luad_tcga	TCGA-44-3396-01	TCGA-44-3396										HOMDEL
luad_tcga	TCGA-44-7661-01	TCGA-44-7661										HOMDEL
lusc_tcga	TCGA-56-8305-01	TCGA-56-8305										HOMDEL
coad_tcga_pan_can_atlas_2018	TCGA-5M-AATE-01	TCGA-5M-AATE										HOMDEL
brca_tcga	TCGA-A7-A26H-01	TCGA-A7-A26H										HOMDEL
brca_tcga	TCGA-A8-A08G-01	TCGA-A8-A08G										HOMDEL
coad_tcga_pan_can_atlas_2018	TCGA-AA-3814-01	TCGA-AA-3814										HOMDEL
laml_tcga	TCGA-AB-2933-03	TCGA-AB-2933										HOMDEL
coadread_tcga	TCGA-AG-3609-01	TCGA-AG-3609										HOMDEL
coad_tcga_pan_can_atlas_2018	TCGA-AZ-5407-01	TCGA-AZ-5407										HOMDEL
blca_tcga	TCGA-BL-A0C8-01	TCGA-BL-A0C8										HOMDEL
lihc_tcga	TCGA-CC-A7IF-01	TCGA-CC-A7IF										HOMDEL
prad_tcga	TCGA-CH-5762-01	TCGA-CH-5762										HOMDEL
coad_tcga_pan_can_atlas_2018	TCGA-CM-4746-01	TCGA-CM-4746										HOMDEL
stad_tcga	TCGA-D7-6521-01	TCGA-D7-6521										HOMDEL
lihc_tcga	TCGA-DD-A1EA-01	TCGA-DD-A1EA										HOMDEL
lihc_tcga	TCGA-DD-AAC9-01	TCGA-DD-AAC9										HOMDEL
lihc_tcga	TCGA-DD-AACE-01	TCGA-DD-AACE										HOMDEL
lihc_tcga	TCGA-DD-AADE-01	TCGA-DD-AADE										HOMDEL
lihc_tcga	TCGA-DD-AAEA-01	TCGA-DD-AAEA										HOMDEL
blca_tcga	TCGA-E7-A677-01	TCGA-E7-A677										HOMDEL
cesc_tcga	TCGA-EA-A3HQ-01	TCGA-EA-A3HQ										HOMDEL
prad_cpcg_2017	TCGA-EJ-7781-01	TCGA-EJ-7781										HOMDEL
prad_tcga	TCGA-EJ-A65J-01	TCGA-EJ-A65J										HOMDEL
thca_tcga	TCGA-EM-A3OB-01	TCGA-EM-A3OB										HOMDEL
thca_tcga	TCGA-FE-A238-01	TCGA-FE-A238										HOMDEL
coad_tcga_pan_can_atlas_2018	TCGA-G4-6295-01	TCGA-G4-6295										HOMDEL
blca_tcga	TCGA-GC-A3BM-01	TCGA-GC-A3BM										HOMDEL
blca_tcga	TCGA-GD-A3OQ-01	TCGA-GD-A3OQ										HOMDEL
dlbc_tcga	TCGA-GS-A9TX-01	TCGA-GS-A9TX										HOMDEL
prad_tcga	TCGA-HC-A76W-01	TCGA-HC-A76W										HOMDEL
paad_tcga	TCGA-IB-7891-01	TCGA-IB-7891										HOMDEL
lihc_tcga	TCGA-MI-A75G-01	TCGA-MI-A75G										HOMDEL
luad_tcga	TCGA-NJ-A4YG-01	TCGA-NJ-A4YG										HOMDEL
acc_tcga	TCGA-OR-A5LP-01	TCGA-OR-A5LP										HOMDEL
cesc_tcga	TCGA-UC-A7PI-01	TCGA-UC-A7PI										HOMDEL
esca_tcga	TCGA-V5-AASV-01	TCGA-V5-AASV										HOMDEL
prad_cpcg_2017	TCGA-VN-A88L-01	TCGA-VN-A88L										HOMDEL
prad_tcga	TCGA-VP-A876-01	TCGA-VP-A876										HOMDEL
pcpg_tcga	TCGA-WB-A80P-01	TCGA-WB-A80P										HOMDEL
kirp_tcga	TCGA-WN-AB4C-01	TCGA-WN-AB4C										HOMDEL
thym_tcga	TCGA-ZB-A962-01	TCGA-ZB-A962										HOMDEL
prad_tcga	TCGA-ZG-A9L1-01	TCGA-ZG-A9L1										HOMDEL
prad_tcga	TCGA-ZG-A9L5-01	TCGA-ZG-A9L5										HOMDEL
hnsc_tcga	TCGA-D6-A6EN-01	TCGA-D6-A6EN										HOMDEL, MINK1-ALOX12
acc_tcga	TCGA-OR-A5JJ-01	TCGA-OR-A5JJ										HOMDEL, V863I
coad_tcga_pan_can_atlas_2018	TCGA-F4-6570-01	TCGA-F4-6570										I705Sfs*101
lihc_tcga	TCGA-DD-A3A1-01	TCGA-DD-A3A1										K388Nfs*11
luad_tcga	TCGA-50-8460-01	TCGA-50-8460										MINK1-NQO2
prad_tcga	TCGA-YL-A8SB-01	TCGA-YL-A8SB										MINK1-SIGLEC17P
luad_tcga	TCGA-38-4632-01	TCGA-38-4632										MINK1-USO1
coad_tcga_pan_can_atlas_2018	TCGA-AA-3511-01	TCGA-AA-3511										Q984*
coadread_tcga	TCGA-EI-6507-01	TCGA-EI-6507										R240*, A1133T	F1336Lfs*15
skcm_tcga	TCGA-EE-A2GO-06	TCGA-EE-A2GO										S1076*
lusc_tcga	TCGA-85-6561-01	TCGA-85-6561										S824*, P999H	E849*
kirp_tcga	TCGA-5P-A9KE-01	TCGA-5P-A9KE										W194*
cesc_tcga	TCGA-IR-A3LI-01	TCGA-IR-A3LI										W657*
lihc_tcga	TCGA-TS-A7PB-01	TCGA-TS-A7PB										X232_splice
lihc_tcga	TCGA-BC-A10T-01	TCGA-BC-A10T										X801_splice
coad_tcga_pan_can_atlas_2018	TCGA-AA-3663-01	TCGA-AA-3663											V1263Cfs*3
blca_tcga	TCGA-KQ-A41N-01	TCGA-KQ-A41N											S898*
ucec_tcga	TCGA-AJ-A3EL-01	TCGA-AJ-A3EL			D146Y								E65*, R477C, Y1169H
ucec_tcga	TCGA-BS-A0UF-01	TCGA-BS-A0UF											E783*, R1045*
ucec_tcga	TCGA-EO-A22R-01	TCGA-EO-A22R			D146N								R821H, Q1076*		A39T, D791Y, I792T, R958H
ucec_tcga	TCGA-AP-A0LM-01	TCGA-AP-A0LM											R507W, Y829*
ucec_tcga	TCGA-FI-A2D0-01	TCGA-FI-A2D0											P287L, A360V, C1328*
ucec_tcga	TCGA-AJ-A3EK-01	TCGA-AJ-A3EK											R43C, L169I, G314*, T850I
lusc_tcga	TCGA-77-A5G6-01	TCGA-77-A5G6											AMP, M1?
ov_tcga	TCGA-61-1740-01	TCGA-61-1740											AMP, X591_splice
ucec_tcga	TCGA-BG-A2AE-01	TCGA-BG-A2AE											R1073*
ov_tcga	TCGA-25-2397-01	TCGA-25-2397											Y321*
ucec_tcga	TCGA-AP-A051-01	TCGA-AP-A051											R1045*		Q20*
ucec_tcga	TCGA-A5-A2K5-01	TCGA-A5-A2K5											E315*, R411*, R1119I
stad_tcga	TCGA-BR-A4QI-01	TCGA-BR-A4QI											AMP, G122Vfs*4
hnsc_tcga	TCGA-CV-7406-01	TCGA-CV-7406											T1272Rfs*20
lusc_tcga	TCGA-NC-A5HN-01	TCGA-NC-A5HN											AMP, H774Mfs*6
ucec_tcga	TCGA-AX-A2HD-01	TCGA-AX-A2HD						W87L, Q244H					R914*
skcm_tcga	TCGA-EE-A2M6-06	TCGA-EE-A2M6											TNIK-STXBP5L, X1233_splice
luad_tcga	TCGA-55-A490-01	TCGA-55-A490											R1073*
brca_tcga	TCGA-D8-A27N-01	TCGA-D8-A27N											AMP, PRKCI-TNIK
lusc_tcga	TCGA-NC-A5HP-01	TCGA-NC-A5HP											AMP, X802_splice
ucec_tcga	TCGA-BS-A0TC-01	TCGA-BS-A0TC											R761*, E810*
coad_tcga_pan_can_atlas_2018	TCGA-G4-6588-01	TCGA-G4-6588											X61_splice
coad_tcga_pan_can_atlas_2018	TCGA-G4-6302-01	TCGA-G4-6302											F1336Lfs*15
ucec_tcga	TCGA-D1-A16F-01	TCGA-D1-A16F											R247Gfs*7
esca_tcga	TCGA-L5-A88S-01	TCGA-L5-A88S											AMP, FNDC3B-TNIK
brca_tcga	TCGA-D8-A1XK-01	TCGA-D8-A1XK											AMP, G229Vfs*11
cesc_tcga	TCGA-UC-A7PF-01	TCGA-UC-A7PF											AMP, Q702*
lgg_tcga	TCGA-TM-A84B-01	TCGA-TM-A84B											AMP, TNIK-KCNMB2, TNIK-DGCR8
lusc_tcga	TCGA-39-5037-01	TCGA-39-5037											AMP, X907_splice
lusc_tcga	TCGA-77-A5G1-01	TCGA-77-A5G1											E1259*
kirc_tcga	TCGA-CJ-4882-01	TCGA-CJ-4882											E281Nfs*3
stad_tcga	TCGA-HU-A4G8-01	TCGA-HU-A4G8											F262Ifs*6
stad_tcga	TCGA-CG-4460-01	TCGA-CG-4460											G1251*
skcm_tcga	TCGA-EE-A3AC-06	TCGA-EE-A3AC											H520N, R567M, E1128*
sarc_tcga	TCGA-K1-A6RU-01	TCGA-K1-A6RU											HOMDEL
gbm_tcga	TCGA-12-0773-01	TCGA-12-0773											HOMDEL
luad_tcga	TCGA-91-8497-01	TCGA-91-8497											HOMDEL
kirc_tcga	TCGA-A3-3322-01	TCGA-A3-3322											HOMDEL
coad_tcga_pan_can_atlas_2018	TCGA-AA-3966-01	TCGA-AA-3966											HOMDEL
skcm_tcga	TCGA-D3-A8GE-06	TCGA-D3-A8GE											HOMDEL
lgg_tcga	TCGA-DU-A5TW-01	TCGA-DU-A5TW											HOMDEL
prad_tcga	TCGA-J4-A6G1-01	TCGA-J4-A6G1											HOMDEL
uvm_tcga	TCGA-V4-A9F1-01	TCGA-V4-A9F1											HOMDEL
ucec_tcga	TCGA-BG-A186-01	TCGA-BG-A186											I1208Yfs*12
lihc_tcga	TCGA-G3-A3CJ-01	TCGA-G3-A3CJ											K1044Nfs*15
coad_tcga_pan_can_atlas_2018	TCGA-CM-6674-01	TCGA-CM-6674											K261Nfs*11
luad_tcga	TCGA-78-7155-01	TCGA-78-7155											K413Gfs*15	P292Lfs*19, P293Lfs*18
paad_tcga	TCGA-FZ-5922-01	TCGA-FZ-5922											L1327Yfs*24
brca_tcga	TCGA-BH-A5IZ-01	TCGA-BH-A5IZ											L458Rfs*35
coad_tcga_pan_can_atlas_2018	TCGA-CK-5916-01	TCGA-CK-5916											N93Efs*7	E689Nfs*18
esca_tcga	TCGA-IG-A3I8-01	TCGA-IG-A3I8											P549Lfs*48
luad_tcga	TCGA-17-Z045-01	TCGA-17-Z045											P670Qfs*14
ucec_tcga	TCGA-AP-A054-01	TCGA-AP-A054											Q450*
stad_tcga	TCGA-HU-A4GN-01	TCGA-HU-A4GN											R1045*
ucec_tcga	TCGA-B5-A5OC-01	TCGA-B5-A5OC											R1087*	R660H, D881Ifs*11
stad_tcga	TCGA-RD-A8NB-01	TCGA-RD-A8NB											R1340*
skcm_tcga	TCGA-RP-A694-06	TCGA-RP-A694											R580*
blca_tcga	TCGA-ZF-A9R0-01	TCGA-ZF-A9R0											R658*
ucec_tcga	TCGA-A5-A0GP-01	TCGA-A5-A0GP											R761*
skcm_tcga	TCGA-EB-A5UN-06	TCGA-EB-A5UN											R761*
kirc_tcga	TCGA-B4-5836-01	TCGA-B4-5836											S574Mfs*23
brca_tcga	TCGA-D8-A1XB-01	TCGA-D8-A1XB											TNIK-MTHFD1L
lusc_tcga	TCGA-56-7730-01	TCGA-56-7730											TNIK-SPATA16, K312N
blca_tcga	TCGA-DK-AA74-01	TCGA-DK-AA74											W258C, S259*
coad_tcga_pan_can_atlas_2018	TCGA-A6-3809-01	TCGA-A6-3809											X1057_splice
nsclc_tcga_broad_2016	LUAD-RT-S01721-Tumor	LUAD-RT-S01721											X61_splice
lusc_tcga	TCGA-85-8664-01	TCGA-85-8664											X762_splice
skcm_tcga	TCGA-EB-A431-01	TCGA-EB-A431											X762_splice
stad_tcga	TCGA-BR-8361-01	TCGA-BR-8361											Y1114del
acc_tcga	TCGA-OR-A5K4-01	TCGA-OR-A5K4											Y1169*
lgg_tcga	TCGA-WH-A86K-01	TCGA-WH-A86K											Y86Mfs*19
cesc_tcga	TCGA-C5-A7CO-01	TCGA-C5-A7CO												F950Ifs*21
blca_tcga	TCGA-DK-AA6P-01	TCGA-DK-AA6P	AMP											HOMDEL
lusc_tcga	TCGA-43-5668-01	TCGA-43-5668	AMP											HOMDEL
lusc_tcga	TCGA-39-5016-01	TCGA-39-5016	AMP											D881Gfs*40
skcm_tcga	TCGA-ER-A19J-06	TCGA-ER-A19J												HOMDEL
lusc_tcga	TCGA-94-8491-01	TCGA-94-8491												Q929*
ucec_tcga	TCGA-EO-A3AV-01	TCGA-EO-A3AV												R82*			E81*
skcm_tcga	TCGA-D3-A8GI-06	TCGA-D3-A8GI												R1081*
lusc_tcga	TCGA-NC-A5HG-01	TCGA-NC-A5HG												RE627S*, R627S, E628*
blca_tcga	TCGA-FD-A5BT-01	TCGA-FD-A5BT												HOMDEL
blca_tcga	TCGA-CF-A47X-01	TCGA-CF-A47X												S443*			S213*
coad_tcga_pan_can_atlas_2018	TCGA-AZ-6598-01	TCGA-AZ-6598												K662Nfs*3
ov_tcga	TCGA-13-1481-01	TCGA-13-1481												HOMDEL
stad_tcga	TCGA-VQ-A8P5-01	TCGA-VQ-A8P5												HOMDEL
paad_tcga	TCGA-FB-AAQ3-01	TCGA-FB-AAQ3												E1003*
paad_tcga	TCGA-3A-A9IX-01	TCGA-3A-A9IX												HOMDEL
luad_tcga	TCGA-64-5774-01	TCGA-64-5774												HOMDEL
lihc_tcga	TCGA-DD-A3A8-01	TCGA-DD-A3A8												HOMDEL
dlbc_tcga	TCGA-GS-A9TQ-01	TCGA-GS-A9TQ												HOMDEL
uvm_tcga	TCGA-VD-A8KB-01	TCGA-VD-A8KB												HOMDEL
lihc_tcga	TCGA-RC-A6M6-01	TCGA-RC-A6M6												K505Ffs*5
lihc_tcga	TCGA-RC-A6M4-01	TCGA-RC-A6M4												R252*
blca_tcga	TCGA-XF-AAN2-01	TCGA-XF-AAN2												S462*, S476F
ucec_tcga	TCGA-EO-A3AY-01	TCGA-EO-A3AY												R82*
ucec_tcga	TCGA-EO-A22X-01	TCGA-EO-A22X			K132N, D146Y									R82*
ucec_tcga	TCGA-AX-A1CE-01	TCGA-AX-A1CE												E132*, W519R, R838H	A110V, T1041A
ov_tcga	TCGA-04-1517-01	TCGA-04-1517												HOMDEL
ov_tcga	TCGA-61-2612-01	TCGA-61-2612												HOMDEL
blca_tcga	TCGA-E7-A7XN-01	TCGA-E7-A7XN												Q407*, E763K, W764*
cesc_tcga	TCGA-UC-A7PG-01	TCGA-UC-A7PG												HOMDEL
ov_tcga	TCGA-30-1855-01	TCGA-30-1855												HOMDEL
hnsc_tcga	TCGA-CN-6020-01	TCGA-CN-6020												HOMDEL
blca_tcga	TCGA-ZF-AA51-01	TCGA-ZF-AA51												HOMDEL
dlbc_tcga	TCGA-G8-6909-01	TCGA-G8-6909												HOMDEL
stad_tcga	TCGA-BR-6852-01	TCGA-BR-6852												P257Lfs*28
ucec_tcga	TCGA-AX-A0J0-01	TCGA-AX-A0J0												R233S, R737*
coadread_tcga	TCGA-EI-6917-01	TCGA-EI-6917												R82*
cesc_tcga	TCGA-Q1-A5R2-01	TCGA-Q1-A5R2												HOMDEL, R147*
stad_tcga	TCGA-HU-A4GQ-01	TCGA-HU-A4GQ												Q663Tfs*5
skcm_tcga	TCGA-GF-A3OT-06	TCGA-GF-A3OT												W268*
lusc_tcga	TCGA-98-A538-01	TCGA-98-A538												G535Efs*6
ov_tcga	TCGA-59-2372-01	TCGA-59-2372												HOMDEL	W896*
cesc_tcga	TCGA-C5-A3HD-01	TCGA-C5-A3HD												HOMDEL			HOMDEL
ov_tcga	TCGA-09-0369-01	TCGA-09-0369												HOMDEL
ov_tcga	TCGA-29-1777-01	TCGA-29-1777												HOMDEL
hnsc_tcga	TCGA-P3-A6SW-01	TCGA-P3-A6SW												HOMDEL
lusc_tcga	TCGA-66-2759-01	TCGA-66-2759												LATS1-LACE1		A148Qfs*5
lusc_tcga	TCGA-NC-A5HT-01	TCGA-NC-A5HT												N83Kfs*9
ucec_tcga	TCGA-D1-A161-01	TCGA-D1-A161												A899Tfs*5
brca_tcga	TCGA-D8-A147-01	TCGA-D8-A147												E920Afs*9		HOMDEL
coad_tcga_pan_can_atlas_2018	TCGA-AA-A01P-01	TCGA-AA-A01P												F1039Lfs*19
lihc_tcga	TCGA-DD-AAE7-01	TCGA-DD-AAE7												F88*
thca_tcga	TCGA-BJ-A3EZ-01	TCGA-BJ-A3EZ												F88Lfs*44
prad_cpcg_2017	TCGA-HC-7209-01	TCGA-HC-7209												HOMDEL
kich_tcga	TCGA-KN-8427-01	TCGA-KN-8427												HOMDEL	R790Q
esca_tcga	TCGA-LN-A7HY-01	TCGA-LN-A7HY												HOMDEL
ov_tcga	TCGA-13-1489-01	TCGA-13-1489												HOMDEL
ov_tcga	TCGA-25-1630-01	TCGA-25-1630												HOMDEL
cesc_tcga	TCGA-IR-A3LC-01	TCGA-IR-A3LC												HOMDEL
gbm_tcga	TCGA-02-0058-01	TCGA-02-0058												HOMDEL
gbm_tcga	TCGA-06-0142-01	TCGA-06-0142												HOMDEL
ov_tcga	TCGA-13-0792-01	TCGA-13-0792												HOMDEL
ov_tcga	TCGA-23-1110-01	TCGA-23-1110												HOMDEL
ov_tcga	TCGA-29-1770-01	TCGA-29-1770												HOMDEL
tgct_tcga	TCGA-2G-AAFV-01	TCGA-2G-AAFV												HOMDEL
luad_tcga	TCGA-35-3615-01	TCGA-35-3615												HOMDEL
lusc_tcga	TCGA-39-5034-01	TCGA-39-5034												HOMDEL
thym_tcga	TCGA-4V-A9QL-01	TCGA-4V-A9QL												HOMDEL
luad_tcga	TCGA-55-6983-01	TCGA-55-6983												HOMDEL
luad_tcga	TCGA-55-6986-01	TCGA-55-6986												HOMDEL
thym_tcga	TCGA-5K-AAAP-01	TCGA-5K-AAAP												HOMDEL
luad_tcga	TCGA-71-6725-01	TCGA-71-6725												HOMDEL
brca_tcga	TCGA-A1-A0SG-01	TCGA-A1-A0SG												HOMDEL
brca_tcga	TCGA-A2-A0CX-01	TCGA-A2-A0CX												HOMDEL
lihc_tcga	TCGA-BD-A3ER-01	TCGA-BD-A3ER												HOMDEL
cesc_tcga	TCGA-C5-A3HF-01	TCGA-C5-A3HF												HOMDEL
lihc_tcga	TCGA-CC-A9FW-01	TCGA-CC-A9FW												HOMDEL
hnsc_tcga	TCGA-CV-A45Q-01	TCGA-CV-A45Q												HOMDEL
kirc_tcga	TCGA-CZ-5460-01	TCGA-CZ-5460												HOMDEL
skcm_tcga	TCGA-D3-A2JN-06	TCGA-D3-A2JN												HOMDEL
lihc_tcga	TCGA-DD-AADJ-01	TCGA-DD-AADJ												HOMDEL
lihc_tcga	TCGA-DD-AAE3-01	TCGA-DD-AAE3												HOMDEL
lihc_tcga	TCGA-DD-AAW2-01	TCGA-DD-AAW2												HOMDEL
brca_tcga	TCGA-E9-A243-01	TCGA-E9-A243												HOMDEL
skcm_tcga	TCGA-EE-A2MK-06	TCGA-EE-A2MK												HOMDEL
stad_tcga	TCGA-EQ-A4SO-01	TCGA-EQ-A4SO												HOMDEL
blca_tcga	TCGA-G2-AA3D-01	TCGA-G2-AA3D												HOMDEL
dlbc_tcga	TCGA-GS-A9TT-01	TCGA-GS-A9TT												HOMDEL
blca_tcga	TCGA-HQ-A2OE-01	TCGA-HQ-A2OE												HOMDEL
lihc_tcga	TCGA-MI-A75H-01	TCGA-MI-A75H												HOMDEL
luad_tcga	TCGA-NJ-A7XG-01	TCGA-NJ-A7XG												HOMDEL
prad_tcga	TCGA-V1-A8MG-01	TCGA-V1-A8MG												HOMDEL
uvm_tcga	TCGA-V4-A9E9-01	TCGA-V4-A9E9												HOMDEL
uvm_tcga	TCGA-V4-A9ET-01	TCGA-V4-A9ET												HOMDEL
uvm_tcga	TCGA-V4-A9EW-01	TCGA-V4-A9EW												HOMDEL
uvm_tcga	TCGA-V4-A9F4-01	TCGA-V4-A9F4												HOMDEL
uvm_tcga	TCGA-VD-A8K9-01	TCGA-VD-A8K9												HOMDEL
skcm_tcga	TCGA-W3-AA1O-06	TCGA-W3-AA1O												HOMDEL
pcpg_tcga	TCGA-WB-A819-01	TCGA-WB-A819												HOMDEL
thym_tcga	TCGA-X7-A8DF-01	TCGA-X7-A8DF												HOMDEL
blca_tcga	TCGA-XF-A8HF-01	TCGA-XF-A8HF												HOMDEL
ov_tcga	TCGA-30-1891-01	TCGA-30-1891												L78Cfs*54
lihc_tcga	TCGA-CC-A3MB-01	TCGA-CC-A3MB												L849_C850delinsR
coadread_tcga	TCGA-EI-6884-01	TCGA-EI-6884												LATS1-NUP43
ucec_tcga	TCGA-BG-A0LX-01	TCGA-BG-A0LX												M310*
nsclc_tcga_broad_2016	LUAD-RT-S01702-Tumor	LUAD-RT-S01702												P266Lfs*19
cesc_tcga	TCGA-EA-A6QX-01	TCGA-EA-A6QX												Q273*
lusc_tcga	TCGA-68-7757-01	TCGA-68-7757												R147*
skcm_tcga	TCGA-EE-A3JE-06	TCGA-EE-A3JE												R287*	R623W
cesc_tcga	TCGA-DG-A2KM-01	TCGA-DG-A2KM												R63*
cesc_tcga	TCGA-VS-A9V3-01	TCGA-VS-A9V3												R697Gfs*10
brca_tcga	TCGA-E2-A14O-01	TCGA-E2-A14O												R737*
coad_tcga_pan_can_atlas_2018	TCGA-AD-6889-01	TCGA-AD-6889												R806*
cesc_tcga	TCGA-ZJ-AAXI-01	TCGA-ZJ-AAXI												R82*
cesc_tcga	TCGA-EX-A69M-01	TCGA-EX-A69M												R924*
cesc_tcga	TCGA-EK-A2H0-01	TCGA-EK-A2H0												S207*, Q553E
blca_tcga	TCGA-K4-A5RI-01	TCGA-K4-A5RI												W1048*
blca_tcga	TCGA-GD-A3OP-01	TCGA-GD-A3OP												W178*
lgg_tcga	TCGA-WY-A85D-01	TCGA-WY-A85D												W268*
hnsc_tcga	TCGA-CQ-5324-01	TCGA-CQ-5324												X166_splice
coad_tcga_pan_can_atlas_2018	TCGA-G4-6304-01	TCGA-G4-6304												X865_splice
luad_tcga	TCGA-MP-A4TA-01	TCGA-MP-A4TA												X962_splice
coad_tcga_pan_can_atlas_2018	TCGA-AM-5821-01	TCGA-AM-5821												Y1129Cfs*5
stad_tcga	TCGA-CG-5721-01	TCGA-CG-5721													H317Y, Q345*
brca_tcga	TCGA-AR-A256-01	TCGA-AR-A256	AMP												HOMDEL
lusc_tcga	TCGA-33-4532-01	TCGA-33-4532	AMP												HOMDEL
cesc_tcga	TCGA-VS-A94Z-01	TCGA-VS-A94Z													L914Wfs*10
ucec_tcga	TCGA-D1-A103-01	TCGA-D1-A103													H393Rfs*6, A428V
ucec_tcga	TCGA-B5-A1N2-01	TCGA-B5-A1N2		I155T											HOMDEL
blca_tcga	TCGA-DK-AA6W-01	TCGA-DK-AA6W													HOMDEL
esca_tcga	TCGA-LN-A7HX-01	TCGA-LN-A7HX													Y597*
brca_tcga	TCGA-AO-A03O-01	TCGA-AO-A03O													HOMDEL
gbm_tcga	TCGA-06-6701-01	TCGA-06-6701													HOMDEL
luad_tcga	TCGA-86-8359-01	TCGA-86-8359													HOMDEL
stad_tcga	TCGA-CG-4444-01	TCGA-CG-4444													HOMDEL
cesc_tcga	TCGA-EK-A2PM-01	TCGA-EK-A2PM													HOMDEL
brca_tcga	TCGA-LL-A5YN-01	TCGA-LL-A5YN													HOMDEL
stad_tcga	TCGA-BR-8372-01	TCGA-BR-8372													T168M, Y191Tfs*49
brca_tcga	TCGA-A8-A07R-01	TCGA-A8-A07R													HOMDEL
cesc_tcga	TCGA-Q1-A73R-01	TCGA-Q1-A73R													HOMDEL
skcm_tcga	TCGA-EE-A181-06	TCGA-EE-A181													HOMDEL
ucs_tcga	TCGA-NA-A4R1-01	TCGA-NA-A4R1													E591Vfs*12
lusc_tcga	TCGA-22-5481-01	TCGA-22-5481													HOMDEL
brca_tcga	TCGA-EW-A1P7-01	TCGA-EW-A1P7													HOMDEL
acc_tcga	TCGA-OR-A5KB-01	TCGA-OR-A5KB					R222=								HOMDEL
hnsc_tcga	TCGA-CR-6488-01	TCGA-CR-6488													HOMDEL
ucec_tcga	TCGA-A5-A0G1-01	TCGA-A5-A0G1													L857I, Q866*, S1015R		X192_splice
ov_tcga	TCGA-09-2049-01	TCGA-09-2049													HOMDEL
skcm_tcga	TCGA-EE-A3AA-06	TCGA-EE-A3AA													G900*
lusc_tcga	TCGA-66-2754-01	TCGA-66-2754													HOMDEL
hnsc_tcga	TCGA-P3-A6T3-01	TCGA-P3-A6T3													HOMDEL
luad_tcga	TCGA-55-8507-01	TCGA-55-8507													HOMDEL
stad_tcga	TCGA-BR-8487-01	TCGA-BR-8487													Y191Tfs*49, A251T, L331M
stad_tcga	TCGA-VQ-A8PT-01	TCGA-VQ-A8PT													L914Wfs*10
lusc_tcga	TCGA-18-3411-01	TCGA-18-3411													G159*
cesc_tcga	TCGA-VS-A8EH-01	TCGA-VS-A8EH													HOMDEL
luad_tcga	TCGA-78-7147-01	TCGA-78-7147													HOMDEL
ucec_tcga	TCGA-FI-A3PX-01	TCGA-FI-A3PX													HOMDEL
ucs_tcga	TCGA-NA-A4QY-01	TCGA-NA-A4QY													HOMDEL
lihc_tcga	TCGA-3H-AB3T-01	TCGA-3H-AB3T												D832Y	N654Lfs*40, N654_R657del, K659Ifs*39
luad_tcga	TCGA-91-6840-01	TCGA-91-6840													HOMDEL
skcm_tcga	TCGA-D3-A51R-06	TCGA-D3-A51R													HOMDEL
coadread_tcga	TCGA-DC-6154-01	TCGA-DC-6154													AMP, PAN3-LATS2
stad_tcga	TCGA-D7-A6EY-01	TCGA-D7-A6EY													D852Tfs*3
lusc_tcga	TCGA-43-2578-01	TCGA-43-2578													E1034*
kirc_tcga	TCGA-B0-5711-01	TCGA-B0-5711													E722*
kirc_tcga	TCGA-CJ-5684-01	TCGA-CJ-5684													H691Qfs*36
cesc_tcga	TCGA-C5-A7CH-01	TCGA-C5-A7CH													HOMDEL
prad_tcga	TCGA-XK-AAJT-01	TCGA-XK-AAJT													HOMDEL
ov_tcga	TCGA-13-0794-01	TCGA-13-0794													HOMDEL
hnsc_tcga	TCGA-CV-A6JN-01	TCGA-CV-A6JN													HOMDEL
brca_tcga	TCGA-EW-A1OX-01	TCGA-EW-A1OX													HOMDEL
nsclc_tcga_broad_2016	LUAD-NYU1177-Tumor	LUAD-NYU1177													HOMDEL
ov_tcga	TCGA-13-0923-01	TCGA-13-0923													HOMDEL
ov_tcga	TCGA-13-2057-01	TCGA-13-2057													HOMDEL
gbm_tcga	TCGA-15-1447-01	TCGA-15-1447													HOMDEL
ov_tcga	TCGA-23-2645-01	TCGA-23-2645													HOMDEL
ov_tcga	TCGA-29-2414-01	TCGA-29-2414													HOMDEL
luad_tcga	TCGA-69-7980-01	TCGA-69-7980													HOMDEL
luad_tcga	TCGA-75-6206-01	TCGA-75-6206													HOMDEL
luad_tcga	TCGA-75-6211-01	TCGA-75-6211													HOMDEL
lusc_tcga	TCGA-77-8130-01	TCGA-77-8130													HOMDEL
luad_tcga	TCGA-78-7143-01	TCGA-78-7143													HOMDEL
luad_tcga	TCGA-86-8671-01	TCGA-86-8671													HOMDEL
luad_tcga	TCGA-86-8673-01	TCGA-86-8673													HOMDEL
luad_tcga	TCGA-97-A4M0-01	TCGA-97-A4M0													HOMDEL
brca_tcga	TCGA-A2-A04R-01	TCGA-A2-A04R													HOMDEL
thca_tcga	TCGA-BJ-A45C-01	TCGA-BJ-A45C													HOMDEL
stad_tcga	TCGA-CG-4441-01	TCGA-CG-4441													HOMDEL
prad_cpcg_2017	TCGA-CH-5748-01	TCGA-CH-5748													HOMDEL
kirc_tcga	TCGA-CJ-4639-01	TCGA-CJ-4639													HOMDEL
hnsc_tcga	TCGA-CV-6441-01	TCGA-CV-6441													HOMDEL
cesc_tcga	TCGA-EA-A5ZD-01	TCGA-EA-A5ZD													HOMDEL
prad_cpcg_2017	TCGA-EJ-5496-01	TCGA-EJ-5496													HOMDEL
prad_cpcg_2017	TCGA-EJ-5512-01	TCGA-EJ-5512													HOMDEL
prad_cpcg_2017	TCGA-EJ-5531-01	TCGA-EJ-5531													HOMDEL
thca_tcga	TCGA-EL-A3T0-01	TCGA-EL-A3T0													HOMDEL
prad_cpcg_2017	TCGA-G9-6338-01	TCGA-G9-6338													HOMDEL
sarc_tcga	TCGA-IE-A4EJ-01	TCGA-IE-A4EJ													HOMDEL
esca_tcga	TCGA-IG-A3YB-01	TCGA-IG-A3YB													HOMDEL
prad_tcga	TCGA-J4-AAU2-01	TCGA-J4-AAU2													HOMDEL
prad_tcga	TCGA-KK-A6E4-01	TCGA-KK-A6E4													HOMDEL
meso_tcga	TCGA-SH-A7BD-01	TCGA-SH-A7BD													HOMDEL
hnsc_tcga	TCGA-TN-A7HJ-01	TCGA-TN-A7HJ													HOMDEL
prad_tcga	TCGA-TP-A8TT-01	TCGA-TP-A8TT													HOMDEL
sarc_tcga	TCGA-X6-A8C6-01	TCGA-X6-A8C6													HOMDEL
prad_tcga	TCGA-ZG-A9LZ-01	TCGA-ZG-A9LZ													HOMDEL
ucec_tcga	TCGA-BG-A0MU-01	TCGA-BG-A0MU													I80Sfs*20
lihc_tcga	TCGA-LK-A4O0-01	TCGA-LK-A4O0													K697*
sarc_tcga	TCGA-K1-A42X-01	TCGA-K1-A42X													LATS2-MYLK
sarc_tcga	TCGA-IE-A3OV-01	TCGA-IE-A3OV													M1?
brca_tcga	TCGA-AN-A0XN-01	TCGA-AN-A0XN													P473_A480del
tgct_tcga	TCGA-2G-AAGE-01	TCGA-2G-AAGE													P479_A480dup
prad_cpcg_2017	TCGA-EJ-7784-01	TCGA-EJ-7784													P479_A480dup
brca_tcga	TCGA-GM-A2DH-01	TCGA-GM-A2DH													R1054*
lihc_tcga	TCGA-3U-A98E-01	TCGA-3U-A98E													R593Afs*63, P599S
esca_tcga	TCGA-L5-A43I-01	TCGA-L5-A43I													ZMYM2-LATS2
ov_tcga	TCGA-61-1722-01	TCGA-61-1722														HOMDEL
ucec_tcga	TCGA-AJ-A3IA-01	TCGA-AJ-A3IA														HOMDEL
prad_cpcg_2017	TCGA-EJ-7218-01	TCGA-EJ-7218														HOMDEL
dlbc_tcga	TCGA-FF-8061-01	TCGA-FF-8061														HOMDEL
dlbc_tcga	TCGA-GR-7351-01	TCGA-GR-7351														HOMDEL
prad_tcga	TCGA-KK-A8I6-01	TCGA-KK-A8I6														HOMDEL
brca_tcga	TCGA-A2-A04U-01	TCGA-A2-A04U	AMP														MOB1B-UGT2B25P
stad_tcga	TCGA-BR-6452-01	TCGA-BR-6452															F189Lfs*19
luad_tcga	TCGA-49-4486-01	TCGA-49-4486															E176*
ov_tcga	TCGA-25-1322-01	TCGA-25-1322															MOB1B-MUC7
ov_tcga	TCGA-23-1111-01	TCGA-23-1111															HOMDEL
blca_tcga	TCGA-E7-A7DV-01	TCGA-E7-A7DV															E206*
ucec_tcga	TCGA-B5-A1MR-01	TCGA-B5-A1MR				V316=			L267V								E206*, *217Yext*12
brca_tcga	TCGA-AQ-A04L-01	TCGA-AQ-A04L															AMP, MOB1B-PLPP4
stad_tcga	TCGA-HU-A4GT-01	TCGA-HU-A4GT															V190Cfs*8
lusc_tcga	TCGA-85-A4QQ-01	TCGA-85-A4QQ															HOMDEL
brca_tcga	TCGA-C8-A12T-01	TCGA-C8-A12T															S88*
stad_tcga	TCGA-CG-4305-01	TCGA-CG-4305															F189Lfs*19
esca_tcga	TCGA-L5-A4OI-01	TCGA-L5-A4OI											K257del				W97*
hnsc_tcga	TCGA-CR-7390-01	TCGA-CR-7390															G100*
ov_tcga	TCGA-04-1530-01	TCGA-04-1530															HOMDEL
ucec_tcga	TCGA-FI-A2EY-01	TCGA-FI-A2EY															HOMDEL
prad_tcga	TCGA-J9-A8CL-01	TCGA-J9-A8CL															AMP, MOB1B-AMBN
ucec_tcga	TCGA-AP-A1DR-01	TCGA-AP-A1DR															F189Lfs*19
stad_tcga	TCGA-CG-5723-01	TCGA-CG-5723															F189Lfs*19
stad_tcga	TCGA-FP-A4BE-01	TCGA-FP-A4BE															F189Lfs*19
brca_tcga	TCGA-E2-A14Q-01	TCGA-E2-A14Q															FRAS1-MOB1B
gbm_tcga	TCGA-06-0216-01	TCGA-06-0216															HOMDEL
luad_tcga	TCGA-55-8092-01	TCGA-55-8092															HOMDEL
cesc_tcga	TCGA-EK-A3GM-01	TCGA-EK-A3GM															HOMDEL
stad_tcga	TCGA-FP-A8CX-01	TCGA-FP-A8CX															HOMDEL
prad_tcga	TCGA-M7-A722-01	TCGA-M7-A722															HOMDEL
cesc_tcga	TCGA-VS-A9U6-01	TCGA-VS-A9U6															HOMDEL
blca_tcga	TCGA-4Z-AA82-01	TCGA-4Z-AA82															MOB1B-RUFY3
coad_tcga_pan_can_atlas_2018	TCGA-AZ-4616-01	TCGA-AZ-4616															X137_splice
ucec_tcga	TCGA-BG-A0VX-01	TCGA-BG-A0VX															X61_splice
blca_tcga	TCGA-DK-AA6S-01	TCGA-DK-AA6S	AMP											E753Q
ov_tcga	TCGA-13-0714-01	TCGA-13-0714												P1028T
lihc_tcga	TCGA-DD-A3A0-01	TCGA-DD-A3A0												E920G
skcm_tcga	TCGA-W3-AA1V-06	TCGA-W3-AA1V												R995C
luad_tcga	TCGA-55-7907-01	TCGA-55-7907												G787V
luad_tcga	TCGA-35-4122-01	TCGA-35-4122												H820R
blca_tcga	TCGA-GU-A767-01	TCGA-GU-A767												V460M, R694H
lihc_tcga	TCGA-UD-AAC1-01	TCGA-UD-AAC1												R995H	A251V, A881T
blca_tcga	TCGA-XF-AAMG-01	TCGA-XF-AAMG												E753Q
skcm_tcga	TCGA-GN-A8LK-06	TCGA-GN-A8LK												R995C
lusc_tcga	TCGA-77-8009-01	TCGA-77-8009												R697G
brca_tcga	TCGA-A2-A0YK-01	TCGA-A2-A0YK												E753D
skcm_tcga	TCGA-DA-A95Z-06	TCGA-DA-A95Z												F824L
stad_tcga	TCGA-BR-8384-01	TCGA-BR-8384												G787A
cesc_tcga	TCGA-EK-A2RB-01	TCGA-EK-A2RB												G937V
blca_tcga	TCGA-ZF-AA4N-01	TCGA-ZF-AA4N												H841Y
luad_tcga	TCGA-86-8281-01	TCGA-86-8281												I1030V
ucec_tcga	TCGA-A5-A0G9-01	TCGA-A5-A0G9												R657C
ov_tcga	TCGA-24-1603-01	TCGA-24-1603												R694C
nsclc_tcga_broad_2016	LUAD-FH5PJ-Tumor	LUAD-FH5PJ												R896Q
stad_tcga	TCGA-VQ-AA6K-01	TCGA-VQ-AA6K												R995G
coadread_tcga	TCGA-CL-5918-01	TCGA-CL-5918												R995H
brca_tcga	TCGA-A2-A0T5-01	TCGA-A2-A0T5						H270P							T1041P
hnsc_tcga	TCGA-F7-A624-01	TCGA-F7-A624													E883K
luad_tcga	TCGA-44-6774-01	TCGA-44-6774													G803C
ucec_tcga	TCGA-EY-A215-01	TCGA-EY-A215													R958H
luad_tcga	TCGA-NJ-A4YF-01	TCGA-NJ-A4YF													G675V
hnsc_tcga	TCGA-D6-8569-01	TCGA-D6-8569													D752Y
coad_tcga_pan_can_atlas_2018	TCGA-AA-3525-01	TCGA-AA-3525													A881V
meso_tcga	TCGA-MQ-A6BL-01	TCGA-MQ-A6BL													E774K
coad_tcga_pan_can_atlas_2018	TCGA-DM-A1DA-01	TCGA-DM-A1DA													G675W
lihc_tcga	TCGA-TS-A8AV-01	TCGA-TS-A8AV													L967R
ucec_tcga	TCGA-EO-A3AZ-01	TCGA-EO-A3AZ													R958H
blca_tcga	TCGA-UY-A8OD-01	TCGA-UY-A8OD	AMP	D97V
brca_tcga	TCGA-E2-A1IN-01	TCGA-E2-A1IN		AMP, D167N
blca_tcga	TCGA-DK-A1AC-01	TCGA-DK-A1AC		E219K
skcm_tcga	TCGA-EE-A2GT-06	TCGA-EE-A2GT		P229Q
acc_tcga	TCGA-OR-A5J9-01	TCGA-OR-A5J9		R181Q
stad_tcga	TCGA-BR-4184-01	TCGA-BR-4184		V44A
stad_tcga	TCGA-VQ-A91D-01	TCGA-VQ-A91D			A104T
stad_tcga	TCGA-D7-A4YT-01	TCGA-D7-A4YT			AMP, S106F
lihc_tcga	TCGA-ES-A2HT-01	TCGA-ES-A2HT			AMP, S72P
ov_tcga	TCGA-24-1426-01	TCGA-24-1426			H144Y
tgct_tcga	TCGA-2G-AAGA-01	TCGA-2G-AAGA			R266I
lgg_tcga	TCGA-DU-6392-01	TCGA-DU-6392			T180I
kirp_tcga	TCGA-GL-A59R-01	TCGA-GL-A59R							D196E
blca_tcga	TCGA-YC-A89H-01	TCGA-YC-A89H							E186Q
coad_tcga_pan_can_atlas_2018	TCGA-AZ-6605-01	TCGA-AZ-6605							E206Q
kirc_tcga	TCGA-BP-5200-01	TCGA-BP-5200							G123R
luad_tcga	TCGA-78-8640-01	TCGA-78-8640							G156V
brca_tcga	TCGA-C8-A274-01	TCGA-C8-A274							G201V
ucec_tcga	TCGA-B5-A0JV-01	TCGA-B5-A0JV							R168W
lusc_tcga	TCGA-39-5030-01	TCGA-39-5030							R279W
skcm_tcga	TCGA-D3-A3CE-06	TCGA-D3-A3CE							W177L
ov_tcga	TCGA-04-1331-01	TCGA-04-1331							Y125C, D196N
esca_tcga	TCGA-LN-A9FQ-01	TCGA-LN-A9FQ							Y191C
hnsc_tcga	TCGA-CV-7568-01	TCGA-CV-7568							P271L
coad_tcga_pan_can_atlas_2018	TCGA-AA-3715-01	TCGA-AA-3715						W198S
lusc_tcga	TCGA-51-4080-01	TCGA-51-4080						G173V
cesc_tcga	TCGA-FU-A3NI-01	TCGA-FU-A3NI						L250F
skcm_tcga	TCGA-FR-A3YO-06	TCGA-FR-A3YO						P213S
lihc_tcga	TCGA-DD-AAVR-01	TCGA-DD-AAVR						W242L

## Sheet: YAP TAZ TEADs
Study ID	Sample ID	Patient ID	YAP1	TAZ	TEAD1	TEAD2	TEAD3	TEAD4
ucec_tcga	TCGA-EY-A212-01	TCGA-EY-A212	AMP
blca_tcga	TCGA-BT-A20W-01	TCGA-BT-A20W	AMP					AMP
blca_tcga	TCGA-XF-AAMX-01	TCGA-XF-AAMX	AMP					AMP
cesc_tcga	TCGA-VS-A9U5-01	TCGA-VS-A9U5	AMP
hnsc_tcga	TCGA-BA-6870-01	TCGA-BA-6870	AMP
cesc_tcga	TCGA-C5-A8XK-01	TCGA-C5-A8XK	AMP
hnsc_tcga	TCGA-CX-7086-01	TCGA-CX-7086	AMP
ov_tcga	TCGA-13-0791-01	TCGA-13-0791	AMP	AMP
ov_tcga	TCGA-24-1463-01	TCGA-24-1463	AMP
sarc_tcga	TCGA-DX-A1KX-01	TCGA-DX-A1KX	AMP, YAP1-REG4
brca_tcga	TCGA-A2-A0D0-01	TCGA-A2-A0D0	AMP	AMP
cesc_tcga	TCGA-LP-A4AX-01	TCGA-LP-A4AX	AMP, HEG1-YAP1
ov_tcga	TCGA-24-1550-01	TCGA-24-1550	AMP	AMP
brca_tcga	TCGA-A1-A0SJ-01	TCGA-A1-A0SJ	AMP					AMP
ucec_tcga	TCGA-B5-A3S1-01	TCGA-B5-A3S1	AMP			AMP
esca_tcga	TCGA-L5-A8NS-01	TCGA-L5-A8NS	AMP
ov_tcga	TCGA-13-0920-01	TCGA-13-0920	AMP		HOMDEL
hnsc_tcga	TCGA-D6-A6EP-01	TCGA-D6-A6EP	AMP, R106Q
cesc_tcga	TCGA-EA-A5O9-01	TCGA-EA-A5O9	AMP	AMP
hnsc_tcga	TCGA-CR-6491-01	TCGA-CR-6491	AMP
ov_tcga	TCGA-24-2262-01	TCGA-24-2262	AMP
ov_tcga	TCGA-24-1466-01	TCGA-24-1466	AMP	AMP				AMP
ov_tcga	TCGA-24-1846-01	TCGA-24-1846	AMP
hnsc_tcga	TCGA-CR-6493-01	TCGA-CR-6493	AMP
sarc_tcga	TCGA-DX-A3M1-01	TCGA-DX-A3M1	AMP
esca_tcga	TCGA-LN-A7HX-01	TCGA-LN-A7HX	AMP
ov_tcga	TCGA-36-2539-01	TCGA-36-2539	AMP				AMP
ov_tcga	TCGA-61-1913-01	TCGA-61-1913	AMP	AMP
ov_tcga	TCGA-61-2002-01	TCGA-61-2002	AMP
ucec_tcga	TCGA-AX-A2H4-01	TCGA-AX-A2H4	AMP	AMP
ov_tcga	TCGA-VG-A8LO-01	TCGA-VG-A8LO	AMP
skcm_tcga	TCGA-DA-A3F3-06	TCGA-DA-A3F3	AMP				AMP
ov_tcga	TCGA-25-2397-01	TCGA-25-2397	AMP					AMP
ov_tcga	TCGA-13-0714-01	TCGA-13-0714	AMP
ov_tcga	TCGA-13-1483-01	TCGA-13-1483	AMP
ov_tcga	TCGA-13-1501-01	TCGA-13-1501	AMP					AMP
luad_tcga	TCGA-05-4422-01	TCGA-05-4422	AMP
ov_tcga	TCGA-13-0908-01	TCGA-13-0908	AMP					AMP
ov_tcga	TCGA-24-1563-01	TCGA-24-1563	AMP
ov_tcga	TCGA-36-2549-01	TCGA-36-2549	AMP					AMP
stad_tcga	TCGA-CG-4449-01	TCGA-CG-4449	AMP
hnsc_tcga	TCGA-CQ-A4CD-01	TCGA-CQ-A4CD	AMP
blca_tcga	TCGA-E7-A97Q-01	TCGA-E7-A97Q	AMP
blca_tcga	TCGA-K4-A4AC-01	TCGA-K4-A4AC	AMP
blca_tcga	TCGA-XF-A9T6-01	TCGA-XF-A9T6	AMP
blca_tcga	TCGA-ZF-AA5P-01	TCGA-ZF-AA5P	AMP
blca_tcga	TCGA-GD-A3OS-01	TCGA-GD-A3OS	AMP, YAP1-CNTN5, YAP1-MYEOV			AMP
sarc_tcga	TCGA-DX-A23T-01	TCGA-DX-A23T	AMP, YAP1-RNF130
ov_tcga	TCGA-20-1684-01	TCGA-20-1684	AMP, DYNC2H1-YAP1		AMP		AMP
luad_tcga	TCGA-55-8506-01	TCGA-55-8506	AMP
ov_tcga	TCGA-13-0904-01	TCGA-13-0904	AMP					AMP
gbm_tcga	TCGA-26-5133-01	TCGA-26-5133	AMP
luad_tcga	TCGA-86-7955-01	TCGA-86-7955	AMP	AMP
skcm_tcga	TCGA-FS-A1ZB-06	TCGA-FS-A1ZB	AMP
ov_tcga	TCGA-24-1428-01	TCGA-24-1428	AMP
ov_tcga	TCGA-25-1623-01	TCGA-25-1623	AMP
cesc_tcga	TCGA-C5-A1BJ-01	TCGA-C5-A1BJ	AMP
cesc_tcga	TCGA-VS-A8EB-01	TCGA-VS-A8EB	AMP
cesc_tcga	TCGA-VS-A8QF-01	TCGA-VS-A8QF	AMP
luad_tcga	TCGA-97-8174-01	TCGA-97-8174	AMP				AMP
cesc_tcga	TCGA-IR-A3LH-01	TCGA-IR-A3LH	AMP		S127*
skcm_tcga	TCGA-D3-A8GB-06	TCGA-D3-A8GB	AMP
laml_tcga	TCGA-AB-2904-03	TCGA-AB-2904	AMP		HOMDEL
ov_tcga	TCGA-23-1027-01	TCGA-23-1027	AMP					AMP
hnsc_tcga	TCGA-CN-6020-01	TCGA-CN-6020	AMP	AMP
gbm_tcga	TCGA-06-0128-01	TCGA-06-0128	AMP
hnsc_tcga	TCGA-CV-5973-01	TCGA-CV-5973	AMP
cesc_tcga	TCGA-DS-A7WI-01	TCGA-DS-A7WI	AMP
prad_tcga	TCGA-EJ-A8FS-01	TCGA-EJ-A8FS	AMP
hnsc_tcga	TCGA-IQ-A61J-01	TCGA-IQ-A61J	AMP
cesc_tcga	TCGA-MY-A913-01	TCGA-MY-A913	AMP
hnsc_tcga	TCGA-CV-7235-01	TCGA-CV-7235	AMP, ARHGAP42-YAP1
ov_tcga	TCGA-42-2587-01	TCGA-42-2587	AMP					AMP
skcm_tcga	TCGA-EE-A20F-06	TCGA-EE-A20F	AMP		P151Q
nsclc_tcga_broad_2016	LUAD-B01811-Tumor	LUAD-B01811	AMP		AMP
cesc_tcga	TCGA-EA-A43B-01	TCGA-EA-A43B	AMP				AMP
ucec_tcga	TCGA-AX-A1CF-01	TCGA-AX-A1CF	AMP				AMP
stad_tcga	TCGA-IN-A6RO-01	TCGA-IN-A6RO	AMP
blca_tcga	TCGA-FD-A5BZ-01	TCGA-FD-A5BZ	AMP			AMP
sarc_tcga	TCGA-HS-A5N8-01	TCGA-HS-A5N8	AMP
ov_tcga	TCGA-13-0793-01	TCGA-13-0793	AMP	AMP
ov_tcga	TCGA-23-2641-01	TCGA-23-2641	AMP	AMP
ov_tcga	TCGA-24-1423-01	TCGA-24-1423	AMP	AMP
ov_tcga	TCGA-24-1847-01	TCGA-24-1847	AMP	AMP
ov_tcga	TCGA-24-2036-01	TCGA-24-2036	AMP
ov_tcga	TCGA-30-1860-01	TCGA-30-1860	AMP	AMP
lusc_tcga	TCGA-37-4135-01	TCGA-37-4135	AMP	AMP
ov_tcga	TCGA-42-2593-01	TCGA-42-2593	AMP
ov_tcga	TCGA-61-2094-01	TCGA-61-2094	AMP	AMP
ov_tcga	TCGA-61-2109-01	TCGA-61-2109	AMP	AMP
ov_tcga	TCGA-61-2111-01	TCGA-61-2111	AMP	AMP
lusc_tcga	TCGA-92-8064-01	TCGA-92-8064	AMP	AMP
cesc_tcga	TCGA-C5-A1BK-01	TCGA-C5-A1BK	AMP
cesc_tcga	TCGA-C5-A2LY-01	TCGA-C5-A2LY	AMP	AMP
hnsc_tcga	TCGA-CR-5247-01	TCGA-CR-5247	AMP	AMP
hnsc_tcga	TCGA-CV-7100-01	TCGA-CV-7100	AMP	AMP
cesc_tcga	TCGA-DR-A0ZL-01	TCGA-DR-A0ZL	AMP
cesc_tcga	TCGA-HM-A3JJ-01	TCGA-HM-A3JJ	AMP
esca_tcga	TCGA-LN-A49K-01	TCGA-LN-A49K	AMP
esca_tcga	TCGA-LN-A49N-01	TCGA-LN-A49N	AMP	AMP
lusc_tcga	TCGA-NC-A5HD-01	TCGA-NC-A5HD	AMP
cesc_tcga	TCGA-ZJ-A8QR-01	TCGA-ZJ-A8QR	AMP
cesc_tcga	TCGA-VS-A9UP-01	TCGA-VS-A9UP	AMP	AMP
esca_tcga	TCGA-IG-A3I8-01	TCGA-IG-A3I8	AMP, DCPS-YAP1
cesc_tcga	TCGA-C5-A1BN-01	TCGA-C5-A1BN	AMP
sarc_tcga	TCGA-DX-A2J1-01	TCGA-DX-A2J1	AMP
hnsc_tcga	TCGA-BB-4227-01	TCGA-BB-4227	AMP
ov_tcga	TCGA-13-1489-01	TCGA-13-1489	AMP
ov_tcga	TCGA-25-1630-01	TCGA-25-1630	AMP					AMP
luad_tcga	TCGA-MP-A4TC-01	TCGA-MP-A4TC	AMP
brca_tcga	TCGA-A8-A07I-01	TCGA-A8-A07I	AMP
cesc_tcga	TCGA-C5-A7CH-01	TCGA-C5-A7CH	AMP
ov_tcga	TCGA-13-0794-01	TCGA-13-0794	AMP
skcm_tcga	TCGA-ER-A19Q-06	TCGA-ER-A19Q	AMP
brca_tcga	TCGA-AN-A0XN-01	TCGA-AN-A0XN	AMP
luad_tcga	TCGA-55-1592-01	TCGA-55-1592	AMP
luad_tcga	TCGA-78-7539-01	TCGA-78-7539	AMP					AMP
luad_tcga	TCGA-05-5425-01	TCGA-05-5425	AMP
ov_tcga	TCGA-10-0931-01	TCGA-10-0931	AMP
ov_tcga	TCGA-13-0903-01	TCGA-13-0903	AMP		AMP		AMP
ov_tcga	TCGA-13-0913-01	TCGA-13-0913	AMP
ov_tcga	TCGA-13-1404-01	TCGA-13-1404	AMP
lusc_tcga	TCGA-22-1016-01	TCGA-22-1016	AMP
ov_tcga	TCGA-23-1022-01	TCGA-23-1022	AMP
ov_tcga	TCGA-23-1030-01	TCGA-23-1030	AMP				AMP
ov_tcga	TCGA-24-1604-01	TCGA-24-1604	AMP					AMP
ov_tcga	TCGA-24-2027-01	TCGA-24-2027	AMP
ov_tcga	TCGA-24-2254-01	TCGA-24-2254	AMP
gbm_tcga	TCGA-27-2521-01	TCGA-27-2521	AMP
ov_tcga	TCGA-29-1776-01	TCGA-29-1776	AMP
lihc_tcga	TCGA-2Y-A9H3-01	TCGA-2Y-A9H3	AMP
luad_tcga	TCGA-44-7662-01	TCGA-44-7662	AMP
luad_tcga	TCGA-55-1596-01	TCGA-55-1596	AMP
ov_tcga	TCGA-72-4241-01	TCGA-72-4241	AMP				AMP	AMP
luad_tcga	TCGA-95-7567-01	TCGA-95-7567	AMP
luad_tcga	TCGA-99-8033-01	TCGA-99-8033	AMP
laml_tcga	TCGA-AB-2805-03	TCGA-AB-2805	AMP
laml_tcga	TCGA-AB-2923-03	TCGA-AB-2923	AMP
ucec_tcga	TCGA-AP-A053-01	TCGA-AP-A053	AMP
kirc_tcga	TCGA-B0-4688-01	TCGA-B0-4688	AMP					AMP
kirc_tcga	TCGA-B0-5081-01	TCGA-B0-5081	AMP
hnsc_tcga	TCGA-BA-4075-01	TCGA-BA-4075	AMP
hnsc_tcga	TCGA-BA-6868-01	TCGA-BA-6868	AMP		AMP
brca_tcga	TCGA-BH-A0E0-01	TCGA-BH-A0E0	AMP
blca_tcga	TCGA-BT-A42E-01	TCGA-BT-A42E	AMP
blca_tcga	TCGA-C4-A0F0-01	TCGA-C4-A0F0	AMP
cesc_tcga	TCGA-C5-A0TN-01	TCGA-C5-A0TN	AMP
cesc_tcga	TCGA-C5-A2LV-01	TCGA-C5-A2LV	AMP
cesc_tcga	TCGA-C5-A7UC-01	TCGA-C5-A7UC	AMP
cesc_tcga	TCGA-C5-A7XC-01	TCGA-C5-A7XC	AMP
kirc_tcga	TCGA-CJ-4913-01	TCGA-CJ-4913	AMP
hnsc_tcga	TCGA-CN-4729-01	TCGA-CN-4729	AMP					AMP
hnsc_tcga	TCGA-CQ-6228-01	TCGA-CQ-6228	AMP
hnsc_tcga	TCGA-CQ-A4CA-01	TCGA-CQ-A4CA	AMP
hnsc_tcga	TCGA-CR-7373-01	TCGA-CR-7373	AMP
hnsc_tcga	TCGA-CV-5976-01	TCGA-CV-5976	AMP
hnsc_tcga	TCGA-CV-5979-01	TCGA-CV-5979	AMP
hnsc_tcga	TCGA-CV-7432-01	TCGA-CV-7432	AMP
cesc_tcga	TCGA-DS-A0VL-01	TCGA-DS-A0VL	AMP
sarc_tcga	TCGA-DX-A1L1-01	TCGA-DX-A1L1	AMP
sarc_tcga	TCGA-DX-AB2Q-01	TCGA-DX-AB2Q	AMP
sarc_tcga	TCGA-DX-AB2W-01	TCGA-DX-AB2W	AMP
blca_tcga	TCGA-E7-A5KF-01	TCGA-E7-A5KF	AMP
cesc_tcga	TCGA-EA-A3QD-01	TCGA-EA-A3QD	AMP
cesc_tcga	TCGA-EX-A3L1-01	TCGA-EX-A3L1	AMP
blca_tcga	TCGA-FD-A5C1-01	TCGA-FD-A5C1	AMP
blca_tcga	TCGA-GC-A3YS-01	TCGA-GC-A3YS	AMP
skcm_tcga	TCGA-GN-A8LL-06	TCGA-GN-A8LL	AMP					AMP
blca_tcga	TCGA-GV-A40E-01	TCGA-GV-A40E	AMP		AMP
hnsc_tcga	TCGA-HD-7753-01	TCGA-HD-7753	AMP
stad_tcga	TCGA-IN-A6RJ-01	TCGA-IN-A6RJ	AMP
hnsc_tcga	TCGA-IQ-A61O-01	TCGA-IQ-A61O	AMP
cesc_tcga	TCGA-JX-A3PZ-01	TCGA-JX-A3PZ	AMP
esca_tcga	TCGA-JY-A93E-01	TCGA-JY-A93E	AMP
blca_tcga	TCGA-K4-A4AB-01	TCGA-K4-A4AB	AMP
esca_tcga	TCGA-LN-A9FR-01	TCGA-LN-A9FR	AMP		AMP
ucs_tcga	TCGA-N8-A4PM-01	TCGA-N8-A4PM	AMP
hnsc_tcga	TCGA-P3-A5QA-01	TCGA-P3-A5QA	AMP
blca_tcga	TCGA-PQ-A6FI-01	TCGA-PQ-A6FI	AMP
hnsc_tcga	TCGA-QK-A6IJ-01	TCGA-QK-A6IJ	AMP
sarc_tcga	TCGA-QQ-A5VA-01	TCGA-QQ-A5VA	AMP
lihc_tcga	TCGA-UB-A7ME-01	TCGA-UB-A7ME	AMP
cesc_tcga	TCGA-UC-A7PD-01	TCGA-UC-A7PD	AMP
hnsc_tcga	TCGA-UF-A7JD-01	TCGA-UF-A7JD	AMP
hnsc_tcga	TCGA-UF-A7JS-01	TCGA-UF-A7JS	AMP
blca_tcga	TCGA-UY-A9PB-01	TCGA-UY-A9PB	AMP
stad_tcga	TCGA-VQ-A91U-01	TCGA-VQ-A91U	AMP
cesc_tcga	TCGA-VS-A8Q9-01	TCGA-VS-A8Q9	AMP
cesc_tcga	TCGA-VS-AA62-01	TCGA-VS-AA62	AMP
skcm_tcga	TCGA-WE-A8ZN-06	TCGA-WE-A8ZN	AMP
brca_tcga	TCGA-XX-A899-01	TCGA-XX-A899	AMP
blca_tcga	TCGA-ZF-A9R7-01	TCGA-ZF-A9R7	AMP
cesc_tcga	TCGA-ZJ-AAXN-01	TCGA-ZJ-AAXN	AMP			AMP
hnsc_tcga	TCGA-CN-5367-01	TCGA-CN-5367	AMP, CEP126-YAP1
sarc_tcga	TCGA-DX-A23Z-01	TCGA-DX-A23Z	AMP, HECTD4-YAP1				AMP
lusc_tcga	TCGA-66-2765-01	TCGA-66-2765	AMP, Q344K
cesc_tcga	TCGA-EK-A3GJ-01	TCGA-EK-A3GJ	AMP, R106Q
hnsc_tcga	TCGA-UF-A7JV-01	TCGA-UF-A7JV	AMP, YAP1-SHANK2		AMP
cesc_tcga	TCGA-RA-A741-01	TCGA-RA-A741	AMP, YAP1-SS18
skcm_tcga	TCGA-GN-A26D-06	TCGA-GN-A26D	AMP, YAP1-TTC12
blca_tcga	TCGA-BT-A3PK-01	TCGA-BT-A3PK	L501F
blca_tcga	TCGA-K4-A5RH-01	TCGA-K4-A5RH	S61W
brca_tcga	TCGA-A2-A04U-01	TCGA-A2-A04U		AMP
lusc_tcga	TCGA-34-2609-01	TCGA-34-2609		AMP
ov_tcga	TCGA-04-1348-01	TCGA-04-1348		AMP
lusc_tcga	TCGA-18-5595-01	TCGA-18-5595		AMP
lusc_tcga	TCGA-60-2695-01	TCGA-60-2695		AMP
ov_tcga	TCGA-61-1911-01	TCGA-61-1911		AMP
luad_tcga	TCGA-67-3771-01	TCGA-67-3771		AMP
lusc_tcga	TCGA-33-4532-01	TCGA-33-4532		AMP
ov_tcga	TCGA-24-1842-01	TCGA-24-1842		AMP
lusc_tcga	TCGA-33-4538-01	TCGA-33-4538		AMP
blca_tcga	TCGA-2F-A9KW-01	TCGA-2F-A9KW		AMP
lihc_tcga	TCGA-EP-A2KA-01	TCGA-EP-A2KA		AMP	T213A
lusc_tcga	TCGA-22-4613-01	TCGA-22-4613		AMP, S202I
ucec_tcga	TCGA-AX-A2H5-01	TCGA-AX-A2H5		AMP	AMP
ov_tcga	TCGA-13-1495-01	TCGA-13-1495		AMP				AMP
ov_tcga	TCGA-24-1927-01	TCGA-24-1927		AMP
ov_tcga	TCGA-30-1857-01	TCGA-30-1857		AMP
lusc_tcga	TCGA-63-A5MJ-01	TCGA-63-A5MJ		AMP
hnsc_tcga	TCGA-CR-7371-01	TCGA-CR-7371		AMP
blca_tcga	TCGA-DK-AA6L-01	TCGA-DK-AA6L		AMP
esca_tcga	TCGA-LN-A5U7-01	TCGA-LN-A5U7		AMP
lihc_tcga	TCGA-WJ-A86L-01	TCGA-WJ-A86L		AMP
hnsc_tcga	TCGA-HD-8224-01	TCGA-HD-8224		AMP
lusc_tcga	TCGA-94-8491-01	TCGA-94-8491		AMP		AMP
sarc_tcga	TCGA-DX-A6YQ-01	TCGA-DX-A6YQ		AMP
lusc_tcga	TCGA-60-2704-01	TCGA-60-2704		AMP
stad_tcga	TCGA-B7-5816-01	TCGA-B7-5816		AMP
ov_tcga	TCGA-61-2613-01	TCGA-61-2613		AMP
blca_tcga	TCGA-FD-A5BU-01	TCGA-FD-A5BU		AMP
ov_tcga	TCGA-24-2293-01	TCGA-24-2293		AMP
stad_tcga	TCGA-CG-4301-01	TCGA-CG-4301		AMP
ov_tcga	TCGA-04-1371-01	TCGA-04-1371		AMP
brca_tcga	TCGA-D8-A27H-01	TCGA-D8-A27H		AMP
brca_tcga	TCGA-E2-A1LL-01	TCGA-E2-A1LL		AMP				AMP, TEAD4-C2CD5
ucec_tcga	TCGA-AJ-A3TW-01	TCGA-AJ-A3TW		AMP	AMP			AMP
esca_tcga	TCGA-L5-A891-01	TCGA-L5-A891		AMP		AMP
ucec_tcga	TCGA-B5-A0K3-01	TCGA-B5-A0K3		AMP
esca_tcga	TCGA-JY-A6FA-01	TCGA-JY-A6FA		AMP
ov_tcga	TCGA-24-1920-01	TCGA-24-1920		AMP
lusc_tcga	TCGA-63-A5MY-01	TCGA-63-A5MY		AMP
ucec_tcga	TCGA-BG-A0YV-01	TCGA-BG-A0YV		AMP
ucec_tcga	TCGA-EY-A214-01	TCGA-EY-A214		AMP
blca_tcga	TCGA-GV-A40G-01	TCGA-GV-A40G		AMP
hnsc_tcga	TCGA-QK-A6V9-01	TCGA-QK-A6V9		AMP
cesc_tcga	TCGA-VS-A9V1-01	TCGA-VS-A9V1		AMP
stad_tcga	TCGA-D7-A6EZ-01	TCGA-D7-A6EZ		AMP
lusc_tcga	TCGA-52-7810-01	TCGA-52-7810		AMP
brca_tcga	TCGA-A8-A06U-01	TCGA-A8-A06U		AMP
ucs_tcga	TCGA-N8-A4PN-01	TCGA-N8-A4PN		AMP
esca_tcga	TCGA-XP-A8T8-01	TCGA-XP-A8T8		AMP
lusc_tcga	TCGA-22-5489-01	TCGA-22-5489		AMP				AMP
ov_tcga	TCGA-09-2044-01	TCGA-09-2044		AMP				AMP
ov_tcga	TCGA-24-1422-01	TCGA-24-1422		AMP
lusc_tcga	TCGA-77-A5G6-01	TCGA-77-A5G6		AMP
esca_tcga	TCGA-VR-A8ER-01	TCGA-VR-A8ER		AMP
hnsc_tcga	TCGA-BB-A5HY-01	TCGA-BB-A5HY		AMP
ucec_tcga	TCGA-AP-A0LI-01	TCGA-AP-A0LI		AMP		AMP
prad_tcga	TCGA-KK-A8ID-01	TCGA-KK-A8ID		AMP		AMP
ov_tcga	TCGA-13-1403-01	TCGA-13-1403		AMP
brca_tcga	TCGA-B6-A0RS-01	TCGA-B6-A0RS		AMP		AMP
brca_tcga	TCGA-BH-A0B3-01	TCGA-BH-A0B3		AMP
ov_tcga	TCGA-25-1313-01	TCGA-25-1313		AMP			AMP
ov_tcga	TCGA-10-0930-01	TCGA-10-0930		AMP				AMP
ov_tcga	TCGA-04-1356-01	TCGA-04-1356		AMP, S322C				AMP
ov_tcga	TCGA-20-0987-01	TCGA-20-0987		AMP			AMP
nsclc_tcga_broad_2016	LUAD-E00934-Tumor	LUAD-E00934		AMP
stad_tcga	TCGA-VQ-A8P5-01	TCGA-VQ-A8P5		AMP				AMP
ov_tcga	TCGA-04-1365-01	TCGA-04-1365		AMP
stad_tcga	TCGA-VQ-A91Z-01	TCGA-VQ-A91Z		AMP
ov_tcga	TCGA-61-2016-01	TCGA-61-2016		AMP
ucec_tcga	TCGA-AP-A0L9-01	TCGA-AP-A0L9		AMP
ov_tcga	TCGA-09-1668-01	TCGA-09-1668		AMP
ov_tcga	TCGA-13-0761-01	TCGA-13-0761		AMP			AMP
ov_tcga	TCGA-13-1494-01	TCGA-13-1494		AMP
ov_tcga	TCGA-23-1109-01	TCGA-23-1109		AMP
ov_tcga	TCGA-23-1117-01	TCGA-23-1117		AMP
ov_tcga	TCGA-23-1119-01	TCGA-23-1119		AMP				AMP
ov_tcga	TCGA-24-1436-01	TCGA-24-1436		AMP
ov_tcga	TCGA-24-1557-01	TCGA-24-1557		AMP
ov_tcga	TCGA-24-2297-01	TCGA-24-2297		AMP	AMP			AMP
ov_tcga	TCGA-25-1320-01	TCGA-25-1320		AMP		AMP
ov_tcga	TCGA-30-1887-01	TCGA-30-1887		AMP
luad_tcga	TCGA-50-6592-01	TCGA-50-6592		AMP		AMP
ov_tcga	TCGA-59-A5PD-01	TCGA-59-A5PD		AMP
lusc_tcga	TCGA-60-2706-01	TCGA-60-2706		AMP
lusc_tcga	TCGA-96-A4JK-01	TCGA-96-A4JK		AMP
brca_tcga	TCGA-AR-A0U1-01	TCGA-AR-A0U1		AMP
brca_tcga	TCGA-B6-A0RG-01	TCGA-B6-A0RG		AMP
brca_tcga	TCGA-BH-A42T-01	TCGA-BH-A42T		AMP
hnsc_tcga	TCGA-CN-6989-01	TCGA-CN-6989		AMP
hnsc_tcga	TCGA-CN-6995-01	TCGA-CN-6995		AMP
hnsc_tcga	TCGA-CN-A49A-01	TCGA-CN-A49A		AMP
brca_tcga	TCGA-D8-A1XQ-01	TCGA-D8-A1XQ		AMP
ucec_tcga	TCGA-FI-A2EU-01	TCGA-FI-A2EU		AMP
prad_tcga	TCGA-KK-A59Y-01	TCGA-KK-A59Y		AMP
hnsc_tcga	TCGA-P3-A6T4-01	TCGA-P3-A6T4		AMP
esca_tcga	TCGA-VR-AA7D-01	TCGA-VR-AA7D		AMP
cesc_tcga	TCGA-VS-A9UQ-01	TCGA-VS-A9UQ		AMP
luad_tcga	TCGA-78-7536-01	TCGA-78-7536		AMP
brca_tcga	TCGA-A8-A08P-01	TCGA-A8-A08P		AMP
brca_tcga	TCGA-E2-A14N-01	TCGA-E2-A14N		AMP
prad_tcga	TCGA-FC-A4JI-01	TCGA-FC-A4JI		AMP				AMP
brca_tcga	TCGA-GM-A3XL-01	TCGA-GM-A3XL		AMP
esca_tcga	TCGA-IG-A3YC-01	TCGA-IG-A3YC		AMP
brca_tcga	TCGA-OL-A5RW-01	TCGA-OL-A5RW		AMP
lusc_tcga	TCGA-58-A46M-01	TCGA-58-A46M		AMP
ucec_tcga	TCGA-A5-A0G5-01	TCGA-A5-A0G5		AMP	HOMDEL
lusc_tcga	TCGA-66-2758-01	TCGA-66-2758		AMP
brca_tcga	TCGA-AO-A124-01	TCGA-AO-A124		AMP
lusc_tcga	TCGA-66-2766-01	TCGA-66-2766		AMP
luad_tcga	TCGA-86-7701-01	TCGA-86-7701		AMP
lusc_tcga	TCGA-94-A4VJ-01	TCGA-94-A4VJ		AMP
lusc_tcga	TCGA-85-A5B5-01	TCGA-85-A5B5		AMP
lusc_tcga	TCGA-37-A5EN-01	TCGA-37-A5EN		AMP
esca_tcga	TCGA-LN-A49L-01	TCGA-LN-A49L		AMP
hnsc_tcga	TCGA-CX-7082-01	TCGA-CX-7082		AMP
ov_tcga	TCGA-04-1516-01	TCGA-04-1516		AMP
lusc_tcga	TCGA-77-8139-01	TCGA-77-8139		AMP
lihc_tcga	TCGA-PD-A5DF-01	TCGA-PD-A5DF		AMP	AMP
esca_tcga	TCGA-LN-A4A5-01	TCGA-LN-A4A5		AMP
hnsc_tcga	TCGA-UF-A7J9-01	TCGA-UF-A7J9		AMP				AMP
lusc_tcga	TCGA-85-7843-01	TCGA-85-7843		AMP
lihc_tcga	TCGA-ED-A82E-01	TCGA-ED-A82E		AMP
lusc_tcga	TCGA-98-A53A-01	TCGA-98-A53A		AMP
hnsc_tcga	TCGA-DQ-5629-01	TCGA-DQ-5629		AMP
ucs_tcga	TCGA-N5-A4RT-01	TCGA-N5-A4RT		AMP
esca_tcga	TCGA-JY-A6FH-01	TCGA-JY-A6FH		AMP
ov_tcga	TCGA-13-0760-01	TCGA-13-0760		AMP
lusc_tcga	TCGA-43-7657-01	TCGA-43-7657		AMP
lusc_tcga	TCGA-34-5241-01	TCGA-34-5241		AMP
lusc_tcga	TCGA-66-2795-01	TCGA-66-2795		AMP
lusc_tcga	TCGA-21-1071-01	TCGA-21-1071		AMP
ov_tcga	TCGA-29-1691-01	TCGA-29-1691		AMP
ov_tcga	TCGA-24-1418-01	TCGA-24-1418		AMP
lusc_tcga	TCGA-34-2605-01	TCGA-34-2605		AMP				AMP
lusc_tcga	TCGA-43-6143-01	TCGA-43-6143		AMP
luad_tcga	TCGA-55-A4DF-01	TCGA-55-A4DF		AMP
lusc_tcga	TCGA-58-A46L-01	TCGA-58-A46L		AMP
lusc_tcga	TCGA-77-A5G8-01	TCGA-77-A5G8		AMP
lusc_tcga	TCGA-85-7696-01	TCGA-85-7696		AMP
ucec_tcga	TCGA-AP-A052-01	TCGA-AP-A052		AMP		AMP		AMP
cesc_tcga	TCGA-C5-A7X5-01	TCGA-C5-A7X5		AMP
hnsc_tcga	TCGA-CN-6012-01	TCGA-CN-6012		AMP
cesc_tcga	TCGA-EA-A50E-01	TCGA-EA-A50E		AMP
hnsc_tcga	TCGA-F7-A623-01	TCGA-F7-A623		AMP		AMP
ucec_tcga	TCGA-FI-A2EX-01	TCGA-FI-A2EX		AMP
cesc_tcga	TCGA-MY-A5BD-01	TCGA-MY-A5BD		AMP
cesc_tcga	TCGA-ZJ-AAXJ-01	TCGA-ZJ-AAXJ		AMP
lusc_tcga	TCGA-NC-A5HN-01	TCGA-NC-A5HN		AMP
blca_tcga	TCGA-UY-A9PH-01	TCGA-UY-A9PH		AMP
lusc_tcga	TCGA-46-6026-01	TCGA-46-6026		AMP
ucs_tcga	TCGA-N5-A4RA-01	TCGA-N5-A4RA		AMP
lusc_tcga	TCGA-NC-A5HL-01	TCGA-NC-A5HL		AMP
lusc_tcga	TCGA-18-3412-01	TCGA-18-3412		AMP
ucec_tcga	TCGA-AP-A0LF-01	TCGA-AP-A0LF		AMP
lusc_tcga	TCGA-58-8390-01	TCGA-58-8390		AMP
cesc_tcga	TCGA-C5-A8YQ-01	TCGA-C5-A8YQ		AMP
ov_tcga	TCGA-13-1491-01	TCGA-13-1491		AMP
ucec_tcga	TCGA-AP-A05J-01	TCGA-AP-A05J		AMP	AMP		AMP
hnsc_tcga	TCGA-CN-A49B-01	TCGA-CN-A49B		AMP
hnsc_tcga	TCGA-CV-6933-01	TCGA-CV-6933		AMP
hnsc_tcga	TCGA-CV-7422-01	TCGA-CV-7422		AMP
hnsc_tcga	TCGA-F7-A50G-01	TCGA-F7-A50G		AMP
lusc_tcga	TCGA-51-4080-01	TCGA-51-4080		AMP
cesc_tcga	TCGA-FU-A3NI-01	TCGA-FU-A3NI		AMP
kirc_tcga	TCGA-B0-4845-01	TCGA-B0-4845		AMP
lusc_tcga	TCGA-NC-A5HP-01	TCGA-NC-A5HP		AMP
luad_tcga	TCGA-69-7979-01	TCGA-69-7979	YAP1-C11orf70	AMP				G161V, X397_splice
lusc_tcga	TCGA-43-8115-01	TCGA-43-8115		AMP
brca_tcga	TCGA-OL-A66P-01	TCGA-OL-A66P		AMP
lusc_tcga	TCGA-21-1070-01	TCGA-21-1070		AMP				AMP
lusc_tcga	TCGA-22-4601-01	TCGA-22-4601		AMP			AMP	AMP
ucec_tcga	TCGA-AX-A2HF-01	TCGA-AX-A2HF		AMP				AMP
hnsc_tcga	TCGA-CV-7253-01	TCGA-CV-7253		AMP
ucec_tcga	TCGA-FI-A2CY-01	TCGA-FI-A2CY		AMP
hnsc_tcga	TCGA-CN-6992-01	TCGA-CN-6992		AMP
sarc_tcga	TCGA-DX-A3LY-01	TCGA-DX-A3LY		AMP
luad_tcga	TCGA-69-8255-01	TCGA-69-8255		AMP
cesc_tcga	TCGA-ZJ-AAXU-01	TCGA-ZJ-AAXU		AMP				AMP
hnsc_tcga	TCGA-CV-7252-01	TCGA-CV-7252		AMP
hnsc_tcga	TCGA-CV-7242-01	TCGA-CV-7242		AMP
lusc_tcga	TCGA-18-3416-01	TCGA-18-3416		AMP
cesc_tcga	TCGA-VS-A8QC-01	TCGA-VS-A8QC		AMP
ov_tcga	TCGA-04-1331-01	TCGA-04-1331		AMP
lusc_tcga	TCGA-63-A5MB-01	TCGA-63-A5MB		AMP
lusc_tcga	TCGA-22-4595-01	TCGA-22-4595		AMP				AMP
lusc_tcga	TCGA-33-AASJ-01	TCGA-33-AASJ		AMP
esca_tcga	TCGA-LN-A49Y-01	TCGA-LN-A49Y		AMP
esca_tcga	TCGA-LN-A8I1-01	TCGA-LN-A8I1		AMP
stad_tcga	TCGA-VQ-A925-01	TCGA-VQ-A925		AMP
cesc_tcga	TCGA-Q1-A5R2-01	TCGA-Q1-A5R2		AMP
hnsc_tcga	TCGA-BA-5555-01	TCGA-BA-5555		AMP			AMP
lusc_tcga	TCGA-66-2780-01	TCGA-66-2780		AMP
lusc_tcga	TCGA-33-4589-01	TCGA-33-4589		P91L
nsclc_tcga_broad_2016	LUAD-5V8LT-Tumor	LUAD-5V8LT		AMP				P213Hfs*84
ucec_tcga	TCGA-AX-A2H2-01	TCGA-AX-A2H2		AMP
lusc_tcga	TCGA-33-AASL-01	TCGA-33-AASL		AMP
kirc_tcga	TCGA-BP-4329-01	TCGA-BP-4329		AMP
lusc_tcga	TCGA-34-5240-01	TCGA-34-5240		AMP
blca_tcga	TCGA-XF-AAN3-01	TCGA-XF-AAN3		AMP
lusc_tcga	TCGA-60-2722-01	TCGA-60-2722		AMP
lusc_tcga	TCGA-66-2734-01	TCGA-66-2734		AMP
cesc_tcga	TCGA-VS-A8EC-01	TCGA-VS-A8EC		AMP
esca_tcga	TCGA-IG-A6QS-01	TCGA-IG-A6QS		AMP
hnsc_tcga	TCGA-CN-6023-01	TCGA-CN-6023		AMP
stad_tcga	TCGA-HU-A4H4-01	TCGA-HU-A4H4		AMP			P291Lfs*37
hnsc_tcga	TCGA-CV-A45W-01	TCGA-CV-A45W		AMP
cesc_tcga	TCGA-IR-A3LI-01	TCGA-IR-A3LI		AMP
lihc_tcga	TCGA-BC-A10T-01	TCGA-BC-A10T		AMP
cesc_tcga	TCGA-VS-A9UL-01	TCGA-VS-A9UL		AMP
lusc_tcga	TCGA-58-A46N-01	TCGA-58-A46N		AMP
lusc_tcga	TCGA-66-2783-01	TCGA-66-2783		AMP
ov_tcga	TCGA-29-1777-01	TCGA-29-1777		AMP
lusc_tcga	TCGA-66-2759-01	TCGA-66-2759		AMP
lusc_tcga	TCGA-NC-A5HT-01	TCGA-NC-A5HT		AMP
lusc_tcga	TCGA-56-8503-01	TCGA-56-8503		AMP
lusc_tcga	TCGA-77-7139-01	TCGA-77-7139		AMP
nsclc_tcga_broad_2016	LUAD-RT-S01707-Tumor	LUAD-RT-S01707		AMP
hnsc_tcga	TCGA-D6-8569-01	TCGA-D6-8569		AMP
hnsc_tcga	TCGA-CN-4723-01	TCGA-CN-4723		AMP
cesc_tcga	TCGA-VS-A8EH-01	TCGA-VS-A8EH		AMP
luad_tcga	TCGA-78-7147-01	TCGA-78-7147		AMP
lusc_tcga	TCGA-66-2787-01	TCGA-66-2787		AMP
lusc_tcga	TCGA-43-7658-01	TCGA-43-7658		AMP
lusc_tcga	TCGA-43-A56U-01	TCGA-43-A56U		AMP
lusc_tcga	TCGA-60-2721-01	TCGA-60-2721		AMP
lusc_tcga	TCGA-60-2726-01	TCGA-60-2726		AMP
hnsc_tcga	TCGA-CV-7430-01	TCGA-CV-7430		AMP				AMP
hnsc_tcga	TCGA-CR-7390-01	TCGA-CR-7390		AMP
ov_tcga	TCGA-04-1530-01	TCGA-04-1530		AMP
ucec_tcga	TCGA-FI-A2EY-01	TCGA-FI-A2EY		AMP
hnsc_tcga	TCGA-CR-5248-01	TCGA-CR-5248		AMP
ov_tcga	TCGA-20-1683-01	TCGA-20-1683		AMP
lusc_tcga	TCGA-46-6025-01	TCGA-46-6025		AMP
hnsc_tcga	TCGA-BA-6871-01	TCGA-BA-6871		AMP				AMP
hnsc_tcga	TCGA-CN-A499-01	TCGA-CN-A499		AMP
hnsc_tcga	TCGA-CV-7407-01	TCGA-CV-7407		AMP
esca_tcga	TCGA-IG-A4P3-01	TCGA-IG-A4P3		AMP
nsclc_tcga_broad_2016	LUAD-CHTN-3090415-Tumor	LUAD-CHTN-3090415		AMP
ov_tcga	TCGA-04-1343-01	TCGA-04-1343		AMP
gbm_tcga	TCGA-08-0392-01	TCGA-08-0392		AMP
ov_tcga	TCGA-13-0797-01	TCGA-13-0797		AMP
ov_tcga	TCGA-13-0906-01	TCGA-13-0906		AMP
ov_tcga	TCGA-13-0910-01	TCGA-13-0910		AMP
ov_tcga	TCGA-13-0911-01	TCGA-13-0911		AMP
ov_tcga	TCGA-13-1488-01	TCGA-13-1488		AMP
ov_tcga	TCGA-13-1496-01	TCGA-13-1496		AMP
ov_tcga	TCGA-13-1497-01	TCGA-13-1497		AMP
ov_tcga	TCGA-13-A5FT-01	TCGA-13-A5FT		AMP				AMP
gbm_tcga	TCGA-16-1048-01	TCGA-16-1048		AMP
lusc_tcga	TCGA-18-3408-01	TCGA-18-3408		AMP
lusc_tcga	TCGA-18-3415-01	TCGA-18-3415		AMP
lusc_tcga	TCGA-18-4086-01	TCGA-18-4086		AMP
lusc_tcga	TCGA-21-1072-01	TCGA-21-1072		AMP
lusc_tcga	TCGA-21-1075-01	TCGA-21-1075		AMP
lusc_tcga	TCGA-21-1077-01	TCGA-21-1077		AMP
lusc_tcga	TCGA-21-1081-01	TCGA-21-1081		AMP
lusc_tcga	TCGA-21-5782-01	TCGA-21-5782		AMP
lusc_tcga	TCGA-22-4599-01	TCGA-22-4599		AMP
lusc_tcga	TCGA-22-4605-01	TCGA-22-4605		AMP
lusc_tcga	TCGA-22-5471-01	TCGA-22-5471		AMP				AMP
lusc_tcga	TCGA-22-5474-01	TCGA-22-5474		AMP
lusc_tcga	TCGA-22-5479-01	TCGA-22-5479		AMP				AMP
lusc_tcga	TCGA-22-5482-01	TCGA-22-5482		AMP
ov_tcga	TCGA-23-1028-01	TCGA-23-1028		AMP
ov_tcga	TCGA-23-1031-01	TCGA-23-1031		AMP			AMP	AMP
ov_tcga	TCGA-23-1118-01	TCGA-23-1118		AMP
ov_tcga	TCGA-23-1122-01	TCGA-23-1122		AMP
ov_tcga	TCGA-23-2077-01	TCGA-23-2077		AMP
ov_tcga	TCGA-23-2079-01	TCGA-23-2079		AMP
ov_tcga	TCGA-24-0968-01	TCGA-24-0968		AMP
ov_tcga	TCGA-24-1845-01	TCGA-24-1845		AMP			AMP
ov_tcga	TCGA-24-1930-01	TCGA-24-1930		AMP
ov_tcga	TCGA-24-2020-01	TCGA-24-2020		AMP
ov_tcga	TCGA-25-1318-01	TCGA-25-1318		AMP
ov_tcga	TCGA-25-1323-01	TCGA-25-1323		AMP
ov_tcga	TCGA-25-1628-01	TCGA-25-1628		AMP
ov_tcga	TCGA-29-1692-01	TCGA-29-1692		AMP
ov_tcga	TCGA-29-1697-01	TCGA-29-1697		AMP
ov_tcga	TCGA-29-1704-01	TCGA-29-1704		AMP
lusc_tcga	TCGA-33-4533-01	TCGA-33-4533		AMP
lusc_tcga	TCGA-33-4587-01	TCGA-33-4587		AMP
lusc_tcga	TCGA-33-A4WN-01	TCGA-33-A4WN		AMP
lusc_tcga	TCGA-33-AAS8-01	TCGA-33-AAS8		AMP
lusc_tcga	TCGA-34-2604-01	TCGA-34-2604		AMP
lusc_tcga	TCGA-34-5231-01	TCGA-34-5231		AMP
lusc_tcga	TCGA-34-5929-01	TCGA-34-5929		AMP
ov_tcga	TCGA-36-2532-01	TCGA-36-2532		AMP
ov_tcga	TCGA-36-2534-01	TCGA-36-2534		AMP
lusc_tcga	TCGA-37-3792-01	TCGA-37-3792		AMP				AMP
lusc_tcga	TCGA-39-5019-01	TCGA-39-5019		AMP
lusc_tcga	TCGA-39-5021-01	TCGA-39-5021		AMP
lusc_tcga	TCGA-39-5027-01	TCGA-39-5027		AMP	AMP
paad_tcga	TCGA-3A-A9IB-01	TCGA-3A-A9IB		AMP
paad_tcga	TCGA-3A-A9IZ-01	TCGA-3A-A9IZ		AMP
luad_tcga	TCGA-50-5931-01	TCGA-50-5931		AMP
lusc_tcga	TCGA-51-4079-01	TCGA-51-4079		AMP
lusc_tcga	TCGA-51-4081-01	TCGA-51-4081		AMP				AMP
lusc_tcga	TCGA-51-6867-01	TCGA-51-6867		AMP
luad_tcga	TCGA-55-7284-01	TCGA-55-7284		AMP
lusc_tcga	TCGA-56-7823-01	TCGA-56-7823		AMP
lusc_tcga	TCGA-56-8307-01	TCGA-56-8307		AMP
lusc_tcga	TCGA-56-A4BW-01	TCGA-56-A4BW		AMP
lusc_tcga	TCGA-56-A4BY-01	TCGA-56-A4BY		AMP
lusc_tcga	TCGA-56-A4ZK-01	TCGA-56-A4ZK		AMP
ov_tcga	TCGA-57-1582-01	TCGA-57-1582		AMP
ov_tcga	TCGA-57-1992-01	TCGA-57-1992		AMP
lusc_tcga	TCGA-58-8387-01	TCGA-58-8387		AMP
lusc_tcga	TCGA-58-A46K-01	TCGA-58-A46K		AMP	M377I
lusc_tcga	TCGA-60-2707-01	TCGA-60-2707		AMP
lusc_tcga	TCGA-60-2710-01	TCGA-60-2710		AMP, R44L
lusc_tcga	TCGA-60-2711-01	TCGA-60-2711		AMP
lusc_tcga	TCGA-60-2712-01	TCGA-60-2712		AMP
lusc_tcga	TCGA-60-2719-01	TCGA-60-2719		AMP
lusc_tcga	TCGA-60-2723-01	TCGA-60-2723		AMP
ov_tcga	TCGA-61-1724-01	TCGA-61-1724		AMP
ov_tcga	TCGA-61-1903-01	TCGA-61-1903		AMP
ov_tcga	TCGA-61-2009-01	TCGA-61-2009		AMP	HOMDEL
lusc_tcga	TCGA-63-7021-01	TCGA-63-7021		AMP
lusc_tcga	TCGA-63-A5MR-01	TCGA-63-A5MR		AMP
luad_tcga	TCGA-64-5781-01	TCGA-64-5781		AMP
lusc_tcga	TCGA-66-2727-01	TCGA-66-2727		AMP
lusc_tcga	TCGA-66-2737-01	TCGA-66-2737		AMP
lusc_tcga	TCGA-66-2742-01	TCGA-66-2742		AMP
lusc_tcga	TCGA-66-2755-01	TCGA-66-2755		AMP
lusc_tcga	TCGA-66-2770-01	TCGA-66-2770		AMP
lusc_tcga	TCGA-66-2773-01	TCGA-66-2773		AMP
lusc_tcga	TCGA-66-2789-01	TCGA-66-2789		AMP
lusc_tcga	TCGA-66-2790-01	TCGA-66-2790		AMP
ov_tcga	TCGA-72-4231-01	TCGA-72-4231		AMP
ov_tcga	TCGA-72-4233-01	TCGA-72-4233		AMP
lusc_tcga	TCGA-77-7141-01	TCGA-77-7141		AMP
lusc_tcga	TCGA-77-7338-01	TCGA-77-7338		AMP
lusc_tcga	TCGA-77-8153-01	TCGA-77-8153		AMP
lusc_tcga	TCGA-77-A5GA-01	TCGA-77-A5GA		AMP
lusc_tcga	TCGA-77-A5GF-01	TCGA-77-A5GF		AMP
lusc_tcga	TCGA-85-6798-01	TCGA-85-6798		AMP
lusc_tcga	TCGA-85-8052-01	TCGA-85-8052		AMP
lusc_tcga	TCGA-85-8070-01	TCGA-85-8070		AMP
lusc_tcga	TCGA-85-8072-01	TCGA-85-8072		AMP
lusc_tcga	TCGA-85-8479-01	TCGA-85-8479		AMP
lusc_tcga	TCGA-85-8481-01	TCGA-85-8481		AMP
lusc_tcga	TCGA-85-A4CN-01	TCGA-85-A4CN		AMP
lusc_tcga	TCGA-85-A4QR-01	TCGA-85-A4QR		AMP
lusc_tcga	TCGA-90-7964-01	TCGA-90-7964		AMP
lusc_tcga	TCGA-92-8065-01	TCGA-92-8065		AMP
lusc_tcga	TCGA-94-7943-01	TCGA-94-7943		AMP
lusc_tcga	TCGA-96-7545-01	TCGA-96-7545		AMP
lusc_tcga	TCGA-98-7454-01	TCGA-98-7454		AMP
lusc_tcga	TCGA-98-A53I-01	TCGA-98-A53I		AMP
lusc_tcga	TCGA-98-A53J-01	TCGA-98-A53J		AMP
kirc_tcga	TCGA-A3-3387-01	TCGA-A3-3387		AMP
ucec_tcga	TCGA-A5-A0GR-01	TCGA-A5-A0GR		AMP
brca_tcga	TCGA-A7-A6VX-01	TCGA-A7-A6VX		AMP				AMP
ucec_tcga	TCGA-AJ-A2QM-01	TCGA-AJ-A2QM		AMP
brca_tcga	TCGA-AO-A1KR-01	TCGA-AO-A1KR		AMP
brca_tcga	TCGA-AR-A1AO-01	TCGA-AR-A1AO		AMP
ucec_tcga	TCGA-AX-A1CP-01	TCGA-AX-A1CP		AMP
ucec_tcga	TCGA-AX-A3G3-01	TCGA-AX-A3G3		AMP
ucec_tcga	TCGA-AX-A3G6-01	TCGA-AX-A3G6		AMP
stad_tcga	TCGA-B7-A5TI-01	TCGA-B7-A5TI		AMP
stad_tcga	TCGA-B7-A5TN-01	TCGA-B7-A5TN		AMP
kirc_tcga	TCGA-B8-A54G-01	TCGA-B8-A54G		AMP
hnsc_tcga	TCGA-BA-6873-01	TCGA-BA-6873		AMP				AMP
hnsc_tcga	TCGA-BA-A4IG-01	TCGA-BA-A4IG		AMP
hnsc_tcga	TCGA-BB-7861-01	TCGA-BB-7861		AMP
hnsc_tcga	TCGA-BB-7871-01	TCGA-BB-7871		AMP
hnsc_tcga	TCGA-BB-8601-01	TCGA-BB-8601		AMP
cesc_tcga	TCGA-BI-A0VR-01	TCGA-BI-A0VR		AMP
stad_tcga	TCGA-BR-7723-01	TCGA-BR-7723		AMP
stad_tcga	TCGA-BR-8676-01	TCGA-BR-8676		AMP
cesc_tcga	TCGA-C5-A3HL-01	TCGA-C5-A3HL		AMP
cesc_tcga	TCGA-C5-A7UE-01	TCGA-C5-A7UE		AMP
cesc_tcga	TCGA-C5-A8XI-01	TCGA-C5-A8XI		AMP
cesc_tcga	TCGA-C5-A8ZZ-01	TCGA-C5-A8ZZ		AMP
stad_tcga	TCGA-CD-A487-01	TCGA-CD-A487		AMP
hnsc_tcga	TCGA-CN-4727-01	TCGA-CN-4727		AMP
hnsc_tcga	TCGA-CN-4735-01	TCGA-CN-4735		AMP
hnsc_tcga	TCGA-CN-4739-01	TCGA-CN-4739		AMP
hnsc_tcga	TCGA-CN-5360-01	TCGA-CN-5360		AMP
hnsc_tcga	TCGA-CN-6019-01	TCGA-CN-6019		AMP
hnsc_tcga	TCGA-CN-6998-01	TCGA-CN-6998		AMP
hnsc_tcga	TCGA-CN-A498-01	TCGA-CN-A498		AMP
hnsc_tcga	TCGA-CN-A63T-01	TCGA-CN-A63T		AMP
hnsc_tcga	TCGA-CN-A641-01	TCGA-CN-A641		AMP
hnsc_tcga	TCGA-CN-A6V3-01	TCGA-CN-A6V3		AMP
hnsc_tcga	TCGA-CN-A6V7-01	TCGA-CN-A6V7		AMP
hnsc_tcga	TCGA-CQ-6221-01	TCGA-CQ-6221		AMP
hnsc_tcga	TCGA-CR-6481-01	TCGA-CR-6481		AMP
hnsc_tcga	TCGA-CR-6492-01	TCGA-CR-6492		AMP
hnsc_tcga	TCGA-CR-7374-01	TCGA-CR-7374		AMP
hnsc_tcga	TCGA-CR-7388-01	TCGA-CR-7388		AMP
blca_tcga	TCGA-CU-A3KJ-01	TCGA-CU-A3KJ		AMP
hnsc_tcga	TCGA-CV-5970-01	TCGA-CV-5970		AMP
hnsc_tcga	TCGA-CV-5978-01	TCGA-CV-5978		AMP
hnsc_tcga	TCGA-CV-7091-01	TCGA-CV-7091		AMP
hnsc_tcga	TCGA-CV-7101-01	TCGA-CV-7101		AMP
hnsc_tcga	TCGA-CV-7261-01	TCGA-CV-7261		AMP
hnsc_tcga	TCGA-CV-7410-01	TCGA-CV-7410		AMP
hnsc_tcga	TCGA-CV-7437-01	TCGA-CV-7437		AMP
kirc_tcga	TCGA-CZ-5469-01	TCGA-CZ-5469		AMP
hnsc_tcga	TCGA-D6-A6ES-01	TCGA-D6-A6ES		AMP
brca_tcga	TCGA-D8-A1XT-01	TCGA-D8-A1XT		AMP
lihc_tcga	TCGA-DD-A3A5-01	TCGA-DD-A3A5		AMP
lihc_tcga	TCGA-DD-AADC-01	TCGA-DD-AADC		AMP
blca_tcga	TCGA-DK-A6B5-01	TCGA-DK-A6B5		AMP
blca_tcga	TCGA-DK-AA6Q-01	TCGA-DK-AA6Q		AMP
hnsc_tcga	TCGA-DQ-7589-01	TCGA-DQ-7589		AMP
hnsc_tcga	TCGA-DQ-7594-01	TCGA-DQ-7594		AMP
cesc_tcga	TCGA-DS-A0VK-01	TCGA-DS-A0VK		AMP
brca_tcga	TCGA-E2-A1LE-01	TCGA-E2-A1LE		AMP
brca_tcga	TCGA-E9-A226-01	TCGA-E9-A226		AMP
cesc_tcga	TCGA-EA-A3HS-01	TCGA-EA-A3HS		AMP
cesc_tcga	TCGA-EA-A78R-01	TCGA-EA-A78R		AMP
prad_cpcg_2017	TCGA-EJ-5510-01	TCGA-EJ-5510		AMP
prad_tcga	TCGA-EJ-8468-01	TCGA-EJ-8468		AMP
cesc_tcga	TCGA-EK-A2GZ-01	TCGA-EK-A2GZ		AMP
cesc_tcga	TCGA-EK-A2R8-01	TCGA-EK-A2R8		AMP
cesc_tcga	TCGA-EK-A2RD-01	TCGA-EK-A2RD		AMP
cesc_tcga	TCGA-EK-A2RM-01	TCGA-EK-A2RM		AMP
ucec_tcga	TCGA-EO-A3KU-01	TCGA-EO-A3KU		AMP	AMP, TEAD1-CTR9
brca_tcga	TCGA-EW-A1P4-01	TCGA-EW-A1P4		AMP
brca_tcga	TCGA-EW-A3U0-01	TCGA-EW-A3U0		AMP
hnsc_tcga	TCGA-F7-8489-01	TCGA-F7-8489		AMP
hnsc_tcga	TCGA-F7-A61V-01	TCGA-F7-A61V		AMP
dlbc_tcga	TCGA-FA-A6HO-01	TCGA-FA-A6HO		AMP
dlbc_tcga	TCGA-FA-A86F-01	TCGA-FA-A86F		AMP
blca_tcga	TCGA-GU-A42Q-01	TCGA-GU-A42Q		AMP
hnsc_tcga	TCGA-H7-8502-01	TCGA-H7-8502		AMP
prad_tcga	TCGA-HC-7819-01	TCGA-HC-7819		AMP
paad_tcga	TCGA-IB-7887-01	TCGA-IB-7887		AMP
esca_tcga	TCGA-IG-A3YA-01	TCGA-IG-A3YA		AMP
esca_tcga	TCGA-IG-A625-01	TCGA-IG-A625		AMP
esca_tcga	TCGA-IG-A8O2-01	TCGA-IG-A8O2		AMP
esca_tcga	TCGA-IG-A97I-01	TCGA-IG-A97I		AMP
stad_tcga	TCGA-IN-A7NT-01	TCGA-IN-A7NT		AMP
prad_cpcg_2017	TCGA-J4-8200-01	TCGA-J4-8200		AMP
cesc_tcga	TCGA-JW-A5VK-01	TCGA-JW-A5VK		AMP
cesc_tcga	TCGA-JW-AAVH-01	TCGA-JW-AAVH		AMP
blca_tcga	TCGA-K4-A3WV-01	TCGA-K4-A3WV		AMP
prad_tcga	TCGA-KK-A6E1-01	TCGA-KK-A6E1		AMP
esca_tcga	TCGA-L5-A43H-01	TCGA-L5-A43H		AMP
esca_tcga	TCGA-L5-A4OM-01	TCGA-L5-A4OM		AMP
esca_tcga	TCGA-LN-A5U5-01	TCGA-LN-A5U5		AMP
esca_tcga	TCGA-LN-A5U6-01	TCGA-LN-A5U6		AMP
esca_tcga	TCGA-LN-A7HZ-01	TCGA-LN-A7HZ		AMP
esca_tcga	TCGA-LN-A8HZ-01	TCGA-LN-A8HZ		AMP
cesc_tcga	TCGA-MA-AA3X-01	TCGA-MA-AA3X		AMP
hnsc_tcga	TCGA-MZ-A6I9-01	TCGA-MZ-A6I9		AMP
lusc_tcga	TCGA-NC-A5HE-01	TCGA-NC-A5HE		AMP
lusc_tcga	TCGA-NC-A5HI-01	TCGA-NC-A5HI		AMP
lusc_tcga	TCGA-NC-A5HO-01	TCGA-NC-A5HO		AMP
lusc_tcga	TCGA-NC-A5HQ-01	TCGA-NC-A5HQ		AMP
lusc_tcga	TCGA-NC-A5HR-01	TCGA-NC-A5HR		AMP
lusc_tcga	TCGA-NK-A5CX-01	TCGA-NK-A5CX		AMP
lusc_tcga	TCGA-O2-A52N-01	TCGA-O2-A52N		AMP
lusc_tcga	TCGA-O2-A52S-01	TCGA-O2-A52S		AMP
acc_tcga	TCGA-OR-A5JB-01	TCGA-OR-A5JB		AMP
hnsc_tcga	TCGA-QK-A64Z-01	TCGA-QK-A64Z		AMP
esca_tcga	TCGA-R6-A6DQ-01	TCGA-R6-A6DQ		AMP			AMP
esca_tcga	TCGA-S8-A6BW-01	TCGA-S8-A6BW		AMP
prad_tcga	TCGA-TK-A8OK-01	TCGA-TK-A8OK		AMP
hnsc_tcga	TCGA-UF-A71E-01	TCGA-UF-A71E		AMP
hnsc_tcga	TCGA-UF-A7JF-01	TCGA-UF-A7JF		AMP
hnsc_tcga	TCGA-UF-A7JK-01	TCGA-UF-A7JK		AMP				AMP
esca_tcga	TCGA-V5-A7RC-01	TCGA-V5-A7RC		AMP
prad_tcga	TCGA-VN-A88R-01	TCGA-VN-A88R		AMP
esca_tcga	TCGA-VR-A8EW-01	TCGA-VR-A8EW		AMP
esca_tcga	TCGA-VR-AA7I-01	TCGA-VR-AA7I		AMP
cesc_tcga	TCGA-VS-A950-01	TCGA-VS-A950		AMP
cesc_tcga	TCGA-VS-A957-01	TCGA-VS-A957		AMP
cesc_tcga	TCGA-VS-A9UM-01	TCGA-VS-A9UM		AMP
esca_tcga	TCGA-Z6-A9VB-01	TCGA-Z6-A9VB		AMP
thym_tcga	TCGA-ZB-A96L-01	TCGA-ZB-A96L		AMP
blca_tcga	TCGA-ZF-A9RE-01	TCGA-ZF-A9RE		AMP
blca_tcga	TCGA-ZF-AA56-01	TCGA-ZF-AA56		AMP
prad_tcga	TCGA-ZG-A9L2-01	TCGA-ZG-A9L2		AMP
prad_tcga	TCGA-ZG-A9L9-01	TCGA-ZG-A9L9		AMP
cesc_tcga	TCGA-ZJ-AAX8-01	TCGA-ZJ-AAX8		AMP
cesc_tcga	TCGA-ZJ-AAXD-01	TCGA-ZJ-AAXD		AMP
cesc_tcga	TCGA-ZJ-AB0I-01	TCGA-ZJ-AB0I		AMP
lihc_tcga	TCGA-ZS-A9CF-01	TCGA-ZS-A9CF		AMP	AMP, TEAD1-ZCCHC8
luad_tcga	TCGA-05-4397-01	TCGA-05-4397		AMP
lusc_tcga	TCGA-21-1082-01	TCGA-21-1082		AMP
cesc_tcga	TCGA-Q1-A73O-01	TCGA-Q1-A73O		AMP
lusc_tcga	TCGA-85-8354-01	TCGA-85-8354		AMP
lusc_tcga	TCGA-34-2600-01	TCGA-34-2600		AMP
lusc_tcga	TCGA-33-4547-01	TCGA-33-4547		AMP
cesc_tcga	TCGA-UC-A7PF-01	TCGA-UC-A7PF		AMP
hnsc_tcga	TCGA-CN-5364-01	TCGA-CN-5364		AMP
cesc_tcga	TCGA-VS-A9UO-01	TCGA-VS-A9UO		AMP
esca_tcga	TCGA-LN-A7HY-01	TCGA-LN-A7HY		AMP
hnsc_tcga	TCGA-TN-A7HJ-01	TCGA-TN-A7HJ		AMP
hnsc_tcga	TCGA-BA-5559-01	TCGA-BA-5559		AMP
hnsc_tcga	TCGA-BA-A6DG-01	TCGA-BA-A6DG		AMP
nsclc_tcga_broad_2016	LUAD-B01024-Tumor	LUAD-B01024		AMP
gbm_tcga	TCGA-12-0619-01	TCGA-12-0619		AMP
gbm_tcga	TCGA-12-0662-01	TCGA-12-0662		AMP
lusc_tcga	TCGA-22-4607-01	TCGA-22-4607		AMP
ov_tcga	TCGA-23-1124-01	TCGA-23-1124		AMP
ov_tcga	TCGA-23-2643-01	TCGA-23-2643		AMP				AMP
ov_tcga	TCGA-24-1104-01	TCGA-24-1104		AMP
ov_tcga	TCGA-24-2290-01	TCGA-24-2290		AMP
gbm_tcga	TCGA-4W-AA9R-01	TCGA-4W-AA9R		AMP
luad_tcga	TCGA-55-A493-01	TCGA-55-A493		AMP, WWTR1-ANKUB1				AMP
lusc_tcga	TCGA-56-7223-01	TCGA-56-7223		AMP
kirp_tcga	TCGA-5P-A9JU-01	TCGA-5P-A9JU		H84D
ov_tcga	TCGA-61-2087-01	TCGA-61-2087		AMP	AMP
lusc_tcga	TCGA-98-8022-01	TCGA-98-8022		AMP
brca_tcga	TCGA-A1-A0SO-01	TCGA-A1-A0SO		AMP
ucec_tcga	TCGA-AJ-A3EM-01	TCGA-AJ-A3EM		AMP, LPP-WWTR1
lihc_tcga	TCGA-BC-A10Z-01	TCGA-BC-A10Z		AMP			AMP
ucec_tcga	TCGA-BG-A0MG-01	TCGA-BG-A0MG		S89W
brca_tcga	TCGA-BH-A0AV-01	TCGA-BH-A0AV		AMP			AMP	AMP
brca_tcga	TCGA-BH-A0WA-01	TCGA-BH-A0WA		AMP
cesc_tcga	TCGA-C5-A1MF-01	TCGA-C5-A1MF		AMP
brca_tcga	TCGA-C8-A12Y-01	TCGA-C8-A12Y		AMP
stad_tcga	TCGA-CD-8525-01	TCGA-CD-8525		AMP
hnsc_tcga	TCGA-CN-6997-01	TCGA-CN-6997		AMP
hnsc_tcga	TCGA-CV-A6JM-01	TCGA-CV-A6JM		AMP
lihc_tcga	TCGA-DD-A11A-01	TCGA-DD-A11A		AMP
skcm_tcga	TCGA-EB-A6L9-06	TCGA-EB-A6L9		AMP	X291_splice
skcm_tcga	TCGA-EE-A3JB-06	TCGA-EE-A3JB		AMP			AMP
lusc_tcga	TCGA-LA-A446-01	TCGA-LA-A446		AMP
meso_tcga	TCGA-ZN-A9VS-01	TCGA-ZN-A9VS		AMP
ov_tcga	TCGA-61-1743-01	TCGA-61-1743			AMP
ucs_tcga	TCGA-N8-A4PP-01	TCGA-N8-A4PP			AMP
ov_tcga	TCGA-59-2348-01	TCGA-59-2348			AMP
ucec_tcga	TCGA-B5-A1MY-01	TCGA-B5-A1MY			AMP
luad_tcga	TCGA-55-A491-01	TCGA-55-A491			AMP
ucec_tcga	TCGA-H5-A2HR-01	TCGA-H5-A2HR			AMP	AMP
brca_tcga	TCGA-AO-A126-01	TCGA-AO-A126			AMP
blca_tcga	TCGA-FJ-A3Z7-01	TCGA-FJ-A3Z7			AMP
lusc_tcga	TCGA-63-A5MT-01	TCGA-63-A5MT			AMP			AMP
ov_tcga	TCGA-13-0724-01	TCGA-13-0724			AMP			AMP
prad_tcga	TCGA-XJ-A9DX-01	TCGA-XJ-A9DX			AMP			AMP
luad_tcga	TCGA-75-5147-01	TCGA-75-5147			AMP
ov_tcga	TCGA-13-0916-01	TCGA-13-0916			AMP			AMP
brca_tcga	TCGA-C8-A26Z-01	TCGA-C8-A26Z			AMP	AMP
ucec_tcga	TCGA-BG-A0MC-01	TCGA-BG-A0MC			AMP
brca_tcga	TCGA-A2-A0ER-01	TCGA-A2-A0ER			AMP
lusc_tcga	TCGA-77-8143-01	TCGA-77-8143			AMP
ucec_tcga	TCGA-AJ-A3QS-01	TCGA-AJ-A3QS			AMP
sarc_tcga	TCGA-FX-A3TO-01	TCGA-FX-A3TO			AMP, TEAD1-INSC
brca_tcga	TCGA-A8-A08G-01	TCGA-A8-A08G			AMP, UBAP2-TEAD1
hnsc_tcga	TCGA-BA-A6D8-01	TCGA-BA-A6D8			AMP
hnsc_tcga	TCGA-CV-A460-01	TCGA-CV-A460			AMP			AMP
ov_tcga	TCGA-13-1487-01	TCGA-13-1487			AMP
ov_tcga_pub	TCGA-23-1107-01	TCGA-23-1107			AMP
luad_tcga	TCGA-44-5645-01	TCGA-44-5645			AMP
luad_tcga	TCGA-55-8514-01	TCGA-55-8514			AMP
luad_tcga	TCGA-55-8614-01	TCGA-55-8614			AMP, TEAD1-ARNTL
lusc_tcga	TCGA-56-6545-01	TCGA-56-6545			AMP
lusc_tcga	TCGA-66-2744-01	TCGA-66-2744			AMP
luad_tcga	TCGA-86-7953-01	TCGA-86-7953			AMP
lusc_tcga	TCGA-96-8169-01	TCGA-96-8169			AMP
brca_tcga	TCGA-A2-A0YI-01	TCGA-A2-A0YI			AMP
brca_tcga	TCGA-BH-A0BC-01	TCGA-BH-A0BC			AMP
brca_tcga	TCGA-C8-A9FZ-01	TCGA-C8-A9FZ			AMP
prad_cpcg_2017	TCGA-CH-5740-01	TCGA-CH-5740			AMP
hnsc_tcga	TCGA-CR-6471-01	TCGA-CR-6471			AMP
lihc_tcga	TCGA-DD-AACH-01	TCGA-DD-AACH			AMP
sarc_tcga	TCGA-DX-A1KU-01	TCGA-DX-A1KU			AMP
sarc_tcga	TCGA-DX-A6YR-01	TCGA-DX-A6YR			AMP
prad_tcga	TCGA-EJ-5503-01	TCGA-EJ-5503			AMP, TEAD1-MICAL2
sarc_tcga	TCGA-FX-A2QS-01	TCGA-FX-A2QS			AMP
esca_tcga	TCGA-LN-A7HV-01	TCGA-LN-A7HV			AMP
lusc_tcga	TCGA-NC-A5HH-01	TCGA-NC-A5HH			AMP
hnsc_tcga	TCGA-QK-A6IG-01	TCGA-QK-A6IG			AMP
pcpg_tcga	TCGA-RW-A689-01	TCGA-RW-A689			AMP
pcpg_tcga	TCGA-RW-A68D-01	TCGA-RW-A68D			AMP
hnsc_tcga	TCGA-T2-A6WX-01	TCGA-T2-A6WX			AMP
lusc_tcga	TCGA-43-5668-01	TCGA-43-5668				AMP		AMP
brca_tcga	TCGA-AN-A0FJ-01	TCGA-AN-A0FJ				AMP
ucec_tcga	TCGA-D1-A1NU-01	TCGA-D1-A1NU				AMP
ucec_tcga	TCGA-A5-A1OG-01	TCGA-A5-A1OG				AMP
brca_tcga	TCGA-B6-A0RU-01	TCGA-B6-A0RU				AMP
stad_tcga	TCGA-BR-7716-01	TCGA-BR-7716				AMP
esca_tcga	TCGA-L5-A4OQ-01	TCGA-L5-A4OQ				AMP
blca_tcga	TCGA-XF-A9SK-01	TCGA-XF-A9SK				AMP
brca_tcga	TCGA-C8-A1HM-01	TCGA-C8-A1HM				AMP
stad_tcga	TCGA-KB-A93H-01	TCGA-KB-A93H				AMP
prad_tcga	TCGA-HC-8265-01	TCGA-HC-8265				AMP
ucs_tcga	TCGA-N9-A4PZ-01	TCGA-N9-A4PZ				AMP
brca_tcga	TCGA-C8-A12T-01	TCGA-C8-A12T				AMP
blca_tcga	TCGA-G2-A3IE-01	TCGA-G2-A3IE				AMP
paad_tcga	TCGA-HZ-7922-01	TCGA-HZ-7922				AMP
cesc_tcga	TCGA-IR-A3L7-01	TCGA-IR-A3L7				AMP
paad_tcga	TCGA-H6-8124-01	TCGA-H6-8124				AMP
brca_tcga	TCGA-A2-A04P-01	TCGA-A2-A04P				AMP
lusc_tcga	TCGA-37-5819-01	TCGA-37-5819				AMP
hnsc_tcga	TCGA-CV-7415-01	TCGA-CV-7415				AMP
blca_tcga	TCGA-FD-A3SJ-01	TCGA-FD-A3SJ				AMP
ucs_tcga	TCGA-NA-A4R1-01	TCGA-NA-A4R1				AMP
brca_tcga	TCGA-E9-A1RF-01	TCGA-E9-A1RF				AMP
brca_tcga	TCGA-A1-A0SQ-01	TCGA-A1-A0SQ				AMP
brca_tcga	TCGA-A8-A08O-01	TCGA-A8-A08O				AMP
ucec_tcga	TCGA-AX-A1CA-01	TCGA-AX-A1CA				AMP
brca_tcga	TCGA-E9-A1NG-01	TCGA-E9-A1NG				AMP
thca_tcga	TCGA-FY-A3WA-01	TCGA-FY-A3WA				AMP
ucs_tcga	TCGA-N8-A4PL-01	TCGA-N8-A4PL				AMP		AMP
stad_tcga	TCGA-R5-A7ZR-01	TCGA-R5-A7ZR				AMP
stad_tcga	TCGA-RD-A7BS-01	TCGA-RD-A7BS				AMP
cesc_tcga	TCGA-ZJ-AAXT-01	TCGA-ZJ-AAXT				AMP
blca_tcga	TCGA-GD-A3OQ-01	TCGA-GD-A3OQ				AMP
ov_tcga	TCGA-23-1120-01	TCGA-23-1120				AMP
lihc_tcga	TCGA-KR-A7K8-01	TCGA-KR-A7K8				AMP
brca_tcga	TCGA-UL-AAZ6-01	TCGA-UL-AAZ6				AMP
blca_tcga	TCGA-GV-A3QI-01	TCGA-GV-A3QI				AMP
gbm_tcga	TCGA-14-1402-01	TCGA-14-1402				AMP
gbm_tcga	TCGA-16-1062-01	TCGA-16-1062				AMP
gbm_tcga	TCGA-28-5215-01	TCGA-28-5215				AMP
sarc_tcga	TCGA-3B-A9HX-01	TCGA-3B-A9HX				AMP
brca_tcga	TCGA-A2-A25D-01	TCGA-A2-A25D				AMP
ucec_tcga	TCGA-A5-A7WK-01	TCGA-A5-A7WK				AMP
brca_tcga	TCGA-A7-A13D-01	TCGA-A7-A13D				AMP
brca_tcga	TCGA-AO-A03P-01	TCGA-AO-A03P				AMP
brca_tcga	TCGA-B6-A0IN-01	TCGA-B6-A0IN				AMP
brca_tcga	TCGA-C8-A273-01	TCGA-C8-A273				AMP
ucec_tcga	TCGA-D1-A17K-01	TCGA-D1-A17K				AMP		AMP
brca_tcga	TCGA-D8-A1XD-01	TCGA-D8-A1XD				AMP
lihc_tcga	TCGA-DD-A1EB-01	TCGA-DD-A1EB				AMP
brca_tcga	TCGA-EW-A6S9-01	TCGA-EW-A6S9				AMP	AMP
lihc_tcga	TCGA-G3-AAV0-01	TCGA-G3-AAV0				AMP
paad_tcga	TCGA-HZ-A9TJ-01	TCGA-HZ-A9TJ				AMP
acc_tcga	TCGA-OR-A5KW-01	TCGA-OR-A5KW				AMP
acc_tcga	TCGA-OR-A5KY-01	TCGA-OR-A5KY				AMP
ov_tcga	TCGA-24-2281-01	TCGA-24-2281					AMP
ucs_tcga	TCGA-N5-A4RU-01	TCGA-N5-A4RU					AMP
ov_tcga	TCGA-25-2398-01	TCGA-25-2398					AMP
ov_tcga	TCGA-24-1556-01	TCGA-24-1556					AMP
skcm_tcga	TCGA-FS-A1ZW-06	TCGA-FS-A1ZW					AMP
ov_tcga	TCGA-24-1464-01	TCGA-24-1464					AMP
ov_tcga	TCGA-04-1338-01	TCGA-04-1338					AMP	AMP
kirp_tcga	TCGA-GL-7966-01	TCGA-GL-7966					AMP
ucec_tcga	TCGA-EO-A3AS-01	TCGA-EO-A3AS					AMP
brca_tcga	TCGA-A7-A4SE-01	TCGA-A7-A4SE					AMP
ucec_tcga	TCGA-FI-A2F8-01	TCGA-FI-A2F8					AMP
ov_tcga	TCGA-13-1498-01	TCGA-13-1498					AMP	AMP
ucs_tcga	TCGA-N6-A4VE-01	TCGA-N6-A4VE					AMP
skcm_tcga	TCGA-EE-A2GT-06	TCGA-EE-A2GT					AMP
lihc_tcga	TCGA-UB-A7MB-01	TCGA-UB-A7MB					AMP
brca_tcga	TCGA-E9-A22G-01	TCGA-E9-A22G					AMP	AMP
stad_tcga	TCGA-D7-6527-01	TCGA-D7-6527					AMP
skcm_tcga	TCGA-ER-A3ET-06	TCGA-ER-A3ET					AMP
ov_tcga	TCGA-24-1417-01	TCGA-24-1417					AMP
skcm_tcga	TCGA-D3-A3C6-06	TCGA-D3-A3C6					AMP
ov_tcga	TCGA-42-2590-01	TCGA-42-2590					AMP
brca_tcga	TCGA-D8-A27W-01	TCGA-D8-A27W					AMP
esca_tcga	TCGA-IG-A4QS-01	TCGA-IG-A4QS					AMP
dlbc_tcga	TCGA-GS-A9TQ-01	TCGA-GS-A9TQ					AMP
ov_tcga	TCGA-30-1714-01	TCGA-30-1714					AMP
ov_tcga	TCGA-31-1956-01	TCGA-31-1956					AMP
ov_tcga	TCGA-61-1725-01	TCGA-61-1725					AMP
brca_tcga	TCGA-A7-A26G-01	TCGA-A7-A26G					AMP
brca_tcga	TCGA-C8-A27B-01	TCGA-C8-A27B					AMP
lihc_tcga	TCGA-DD-AAVS-01	TCGA-DD-AAVS					AMP
lihc_tcga	TCGA-DD-AAW3-01	TCGA-DD-AAW3					AMP
brca_tcga	TCGA-E9-A1NC-01	TCGA-E9-A1NC					AMP
skcm_tcga	TCGA-FS-A1Z0-06	TCGA-FS-A1Z0					AMP
blca_tcga	TCGA-PQ-A6FN-01	TCGA-PQ-A6FN					AMP
uvm_tcga	TCGA-VD-A8KJ-01	TCGA-VD-A8KJ					AMP
uvm_tcga	TCGA-WC-A885-01	TCGA-WC-A885					AMP
chol_tcga	TCGA-W5-AA36-01	TCGA-W5-AA36					AMP
ov_tcga	TCGA-31-1953-01	TCGA-31-1953					AMP
ov_tcga	TCGA-24-2267-01	TCGA-24-2267					AMP
nsclc_tcga_broad_2016	LUAD-CHTN-Z4716A-Tumor	LUAD-CHTN-Z4716A					AMP
ov_tcga	TCGA-24-2280-01	TCGA-24-2280					AMP
sarc_tcga	TCGA-DX-A3LS-01	TCGA-DX-A3LS					AMP	AMP
stad_tcga	TCGA-HF-7136-01	TCGA-HF-7136					AMP
ucs_tcga	TCGA-NA-A4QV-01	TCGA-NA-A4QV					AMP
skcm_tcga	TCGA-EE-A3JA-06	TCGA-EE-A3JA					AMP
esca_tcga	TCGA-L5-A8NV-01	TCGA-L5-A8NV					AMP
stad_tcga	TCGA-IN-A6RR-01	TCGA-IN-A6RR					AMP
lihc_tcga	TCGA-G3-AAV4-01	TCGA-G3-AAV4					AMP
brca_tcga	TCGA-D8-A142-01	TCGA-D8-A142					AMP
skcm_tcga	TCGA-EB-A5SH-06	TCGA-EB-A5SH					AMP
ov_tcga	TCGA-30-1718-01	TCGA-30-1718					AMP
skcm_tcga	TCGA-EE-A2MM-06	TCGA-EE-A2MM					AMP
luad_tcga	TCGA-44-7670-01	TCGA-44-7670					AMP
luad_tcga	TCGA-64-1677-01	TCGA-64-1677					AMP
skcm_tcga	TCGA-EE-A3AD-06	TCGA-EE-A3AD					AMP
sarc_tcga	TCGA-IE-A6BZ-01	TCGA-IE-A6BZ					AMP
lihc_tcga	TCGA-DD-AACE-01	TCGA-DD-AACE					AMP
ov_tcga	TCGA-09-2048-01	TCGA-09-2048					AMP
ov_tcga	TCGA-10-0928-01	TCGA-10-0928					AMP
ov_tcga	TCGA-13-2065-01	TCGA-13-2065					AMP
ov_tcga	TCGA-61-1918-01	TCGA-61-1918					AMP
brca_tcga	TCGA-AR-A0TS-01	TCGA-AR-A0TS					AMP
hnsc_tcga	TCGA-CV-5435-01	TCGA-CV-5435					AMP
esca_tcga	TCGA-L5-A8NE-01	TCGA-L5-A8NE					AMP
cesc_tcga	TCGA-VS-A8EJ-01	TCGA-VS-A8EJ					AMP
lusc_tcga	TCGA-70-6723-01	TCGA-70-6723					AMP
luad_tcga	TCGA-78-7155-01	TCGA-78-7155					AMP
skcm_tcga	TCGA-DA-A1HV-06	TCGA-DA-A1HV					AMP
ov_tcga	TCGA-13-1510-01	TCGA-13-1510					AMP
sarc_tcga	TCGA-DX-A23Y-01	TCGA-DX-A23Y					AMP
uvm_tcga	TCGA-V4-A9EW-01	TCGA-V4-A9EW					AMP
nsclc_tcga_broad_2016	LUAD-RT-S01702-Tumor	LUAD-RT-S01702					AMP
esca_tcga	TCGA-R6-A6XG-01	TCGA-R6-A6XG					AMP
skcm_tcga	TCGA-EE-A20H-06	TCGA-EE-A20H					AMP
nsclc_tcga_broad_2016	LUAD-NYU1177-Tumor	LUAD-NYU1177					AMP
blca_tcga	TCGA-ZF-A9RD-01	TCGA-ZF-A9RD					AMP
luad_tcga	TCGA-05-4430-01	TCGA-05-4430					AMP
gbm_tcga	TCGA-06-0129-01	TCGA-06-0129			HOMDEL		AMP
gbm_tcga	TCGA-19-A60I-01	TCGA-19-A60I					AMP, EGFR-TEAD3
ov_tcga	TCGA-24-1413-01	TCGA-24-1413					AMP
ov_tcga	TCGA-25-1871-01	TCGA-25-1871					AMP
ov_tcga	TCGA-25-1877-01	TCGA-25-1877					AMP
ov_tcga	TCGA-29-1771-01	TCGA-29-1771					AMP	AMP
tgct_tcga	TCGA-2G-AAGW-01	TCGA-2G-AAGW					AMP	AMP
lihc_tcga	TCGA-2Y-A9GV-01	TCGA-2Y-A9GV					AMP
blca_tcga	TCGA-4Z-AA7Q-01	TCGA-4Z-AA7Q					AMP
luad_tcga	TCGA-50-5932-01	TCGA-50-5932					AMP
ov_tcga	TCGA-61-2088-01	TCGA-61-2088					AMP
luad_tcga	TCGA-62-A46U-01	TCGA-62-A46U					AMP
luad_tcga	TCGA-78-7149-01	TCGA-78-7149					AMP
luad_tcga	TCGA-86-8279-01	TCGA-86-8279					AMP
luad_tcga	TCGA-97-7554-01	TCGA-97-7554					AMP
ucec_tcga	TCGA-A5-A2K4-01	TCGA-A5-A2K4					AMP
ucec_tcga	TCGA-AX-A3GI-01	TCGA-AX-A3GI					AMP
ucec_tcga	TCGA-B5-A0JS-01	TCGA-B5-A0JS					AMP
lihc_tcga	TCGA-BC-A10U-01	TCGA-BC-A10U					AMP
brca_tcga	TCGA-BH-A0W7-01	TCGA-BH-A0W7					AMP
stad_tcga	TCGA-BR-A4PE-01	TCGA-BR-A4PE					AMP
ucec_tcga	TCGA-BS-A0V8-01	TCGA-BS-A0V8					AMP
brca_tcga	TCGA-C8-A1HJ-01	TCGA-C8-A1HJ					AMP
lihc_tcga	TCGA-CC-A7IL-01	TCGA-CC-A7IL					AMP
skcm_tcga	TCGA-D3-A2JO-06	TCGA-D3-A2JO					AMP
coadread_tcga	TCGA-DC-6682-01	TCGA-DC-6682					AMP
lihc_tcga	TCGA-DD-AAD3-01	TCGA-DD-AAD3					AMP
skcm_tcga	TCGA-EE-A2GN-06	TCGA-EE-A2GN					AMP
skcm_tcga	TCGA-ER-A19N-06	TCGA-ER-A19N					AMP
hnsc_tcga	TCGA-F7-A50I-01	TCGA-F7-A50I					AMP
dlbc_tcga	TCGA-FA-A6HN-01	TCGA-FA-A6HN					AMP
skcm_tcga	TCGA-FS-A1YW-06	TCGA-FS-A1YW					AMP
lihc_tcga	TCGA-FV-A3I0-01	TCGA-FV-A3I0					AMP
skcm_tcga	TCGA-GN-A4U9-06	TCGA-GN-A4U9					AMP
paad_tcga	TCGA-HV-A5A6-01	TCGA-HV-A5A6					AMP
esca_tcga	TCGA-L5-A8NT-01	TCGA-L5-A8NT					AMP
esca_tcga	TCGA-L7-A6VZ-01	TCGA-L7-A6VZ					AMP
lihc_tcga	TCGA-MQ-A6BS-01	TCGA-MQ-A6BS					AMP
luad_tcga	TCGA-NJ-A55A-01	TCGA-NJ-A55A					AMP
pcpg_tcga	TCGA-QR-A6GO-01	TCGA-QR-A6GO					AMP
uvm_tcga	TCGA-VD-A8KA-01	TCGA-VD-A8KA					AMP
stad_tcga	TCGA-VQ-AA6G-01	TCGA-VQ-AA6G					AMP
uvm_tcga	TCGA-WC-A880-01	TCGA-WC-A880					AMP
sarc_tcga	TCGA-WK-A8Y0-01	TCGA-WK-A8Y0					AMP
ucec_tcga	TCGA-AJ-A3BD-01	TCGA-AJ-A3BD						AMP
ov_tcga	TCGA-29-2431-01	TCGA-29-2431						AMP
ov_tcga	TCGA-61-1738-01	TCGA-61-1738						AMP
hnsc_tcga	TCGA-CV-6941-01	TCGA-CV-6941						AMP
ov_tcga	TCGA-04-1651-01	TCGA-04-1651						AMP
ov_tcga	TCGA-13-0901-01	TCGA-13-0901						AMP
blca_tcga	TCGA-FD-A3B6-01	TCGA-FD-A3B6						AMP
stad_tcga	TCGA-BR-8687-01	TCGA-BR-8687						AMP
lusc_tcga	TCGA-33-4566-01	TCGA-33-4566						AMP
blca_tcga	TCGA-KQ-A41Q-01	TCGA-KQ-A41Q						AMP
ov_tcga	TCGA-30-1862-01	TCGA-30-1862						AMP
blca_tcga	TCGA-BT-A20J-01	TCGA-BT-A20J						AMP
ov_tcga	TCGA-09-1674-01	TCGA-09-1674						AMP
esca_tcga	TCGA-L5-A4OO-01	TCGA-L5-A4OO						AMP
brca_tcga	TCGA-AN-A0AM-01	TCGA-AN-A0AM						AMP
ov_tcga	TCGA-04-1360-01	TCGA-04-1360						AMP
skcm_tcga	TCGA-D3-A1Q1-06	TCGA-D3-A1Q1						AMP
hnsc_tcga	TCGA-BA-A8YP-01	TCGA-BA-A8YP						AMP
brca_tcga	TCGA-E2-A14R-01	TCGA-E2-A14R						AMP
sarc_tcga	TCGA-DX-A1KZ-01	TCGA-DX-A1KZ						AMP, TEAD4-MAP3K12
stad_tcga	TCGA-CG-4444-01	TCGA-CG-4444						AMP
ov_tcga	TCGA-24-2298-01	TCGA-24-2298						AMP
tgct_tcga	TCGA-2G-AAG6-01	TCGA-2G-AAG6						AMP
ov_tcga	TCGA-57-1584-01	TCGA-57-1584						AMP
ov_tcga	TCGA-72-4240-01	TCGA-72-4240						AMP
brca_tcga	TCGA-A8-A07L-01	TCGA-A8-A07L						AMP
coadread_tcga	TCGA-AG-3731-01	TCGA-AG-3731						AMP
brca_tcga	TCGA-AQ-A04J-01	TCGA-AQ-A04J						AMP
brca_tcga	TCGA-AR-A24Q-01	TCGA-AR-A24Q						AMP
brca_tcga	TCGA-BH-A18Q-01	TCGA-BH-A18Q						AMP
brca_tcga	TCGA-C8-A130-01	TCGA-C8-A130			HOMDEL			AMP
hnsc_tcga	TCGA-CN-4726-01	TCGA-CN-4726						AMP
ucec_tcga	TCGA-D1-A16I-01	TCGA-D1-A16I						AMP
stad_tcga	TCGA-D7-A6F2-01	TCGA-D7-A6F2						AMP
brca_tcga	TCGA-D8-A27M-01	TCGA-D8-A27M						AMP
lihc_tcga	TCGA-DD-AAEI-01	TCGA-DD-AAEI						AMP
brca_tcga	TCGA-E9-A1N9-01	TCGA-E9-A1N9						AMP
brca_tcga	TCGA-E9-A3QA-01	TCGA-E9-A3QA						AMP
paad_tcga	TCGA-F2-6879-01	TCGA-F2-6879						AMP
paad_tcga	TCGA-FB-AAQ2-01	TCGA-FB-AAQ2						AMP
esca_tcga	TCGA-LN-A4A1-01	TCGA-LN-A4A1						AMP
chol_tcga	TCGA-ZH-A8Y5-01	TCGA-ZH-A8Y5						AMP
lihc_tcga	TCGA-TS-A8AF-01	TCGA-TS-A8AF						AMP
ucs_tcga	TCGA-NF-A4WU-01	TCGA-NF-A4WU						AMP
lusc_tcga	TCGA-60-2698-01	TCGA-60-2698						AMP
ov_tcga	TCGA-61-2612-01	TCGA-61-2612						AMP
blca_tcga	TCGA-GU-A767-01	TCGA-GU-A767						AMP
ov_tcga	TCGA-13-0730-01	TCGA-13-0730						AMP
ov_tcga	TCGA-13-1411-01	TCGA-13-1411						AMP
ov_tcga	TCGA-24-1548-01	TCGA-24-1548						AMP
lusc_tcga	TCGA-85-8584-01	TCGA-85-8584						AMP
sarc_tcga	TCGA-DX-AB3A-01	TCGA-DX-AB3A						AMP
ucec_tcga	TCGA-B5-A0JN-01	TCGA-B5-A0JN						AMP
brca_tcga	TCGA-A2-A04T-01	TCGA-A2-A04T						AMP
ov_tcga	TCGA-24-2289-01	TCGA-24-2289						AMP
brca_tcga	TCGA-A7-A6VW-01	TCGA-A7-A6VW						AMP
tgct_tcga	TCGA-ZM-AA06-01	TCGA-ZM-AA06						AMP
ov_tcga	TCGA-31-1959-01	TCGA-31-1959						AMP
gbm_tcga	TCGA-06-5856-01	TCGA-06-5856						AMP
luad_tcga	TCGA-53-7624-01	TCGA-53-7624						AMP
brca_tcga	TCGA-EW-A1P8-01	TCGA-EW-A1P8						AMP
lusc_tcga	TCGA-22-5473-01	TCGA-22-5473						AMP
skcm_tcga	TCGA-GF-A6C8-06	TCGA-GF-A6C8						AMP
sarc_tcga	TCGA-DX-A3U5-01	TCGA-DX-A3U5						AMP, TULP3-TEAD4
brca_tcga	TCGA-AN-A0AR-01	TCGA-AN-A0AR						AMP
brca_tcga	TCGA-BH-A0B9-01	TCGA-BH-A0B9						AMP
skcm_tcga	TCGA-EE-A3JI-06	TCGA-EE-A3JI						AMP
tgct_tcga	TCGA-XE-AANJ-01	TCGA-XE-AANJ						AMP
ov_tcga	TCGA-09-1666-01	TCGA-09-1666						AMP
ov_tcga	TCGA-09-2050-01	TCGA-09-2050						AMP
ov_tcga	TCGA-13-0758-01	TCGA-13-0758						AMP
ov_tcga	TCGA-13-0795-01	TCGA-13-0795						AMP
ov_tcga	TCGA-13-1505-01	TCGA-13-1505						AMP
lusc_tcga	TCGA-18-4721-01	TCGA-18-4721						AMP
ov_tcga	TCGA-29-1695-01	TCGA-29-1695						AMP
ov_tcga	TCGA-29-1769-01	TCGA-29-1769						AMP
ov_tcga	TCGA-29-2434-01	TCGA-29-2434						AMP
gbm_tcga	TCGA-32-1991-01	TCGA-32-1991						AMP
ov_tcga	TCGA-36-2544-01	TCGA-36-2544						AMP
ov_tcga	TCGA-42-2591-01	TCGA-42-2591						AMP
ov_tcga	TCGA-61-1900-01	TCGA-61-1900						AMP
lusc_tcga	TCGA-77-7140-01	TCGA-77-7140						AMP
hnsc_tcga	TCGA-IQ-A6SG-01	TCGA-IQ-A6SG						AMP
ucs_tcga	TCGA-N5-A59E-01	TCGA-N5-A59E						AMP
lusc_tcga	TCGA-77-7142-01	TCGA-77-7142						AMP
tgct_tcga	TCGA-2G-AAGI-01	TCGA-2G-AAGI						AMP
sarc_tcga	TCGA-HB-A43Z-01	TCGA-HB-A43Z						AMP
blca_tcga	TCGA-ZF-AA54-01	TCGA-ZF-AA54						AMP
ov_tcga	TCGA-13-0792-01	TCGA-13-0792						AMP
ov_tcga	TCGA-30-1891-01	TCGA-30-1891						AMP
stad_tcga	TCGA-HU-8249-01	TCGA-HU-8249						AMP
sarc_tcga	TCGA-MB-A8JK-01	TCGA-MB-A8JK						AMP
tgct_tcga	TCGA-2G-AAGE-01	TCGA-2G-AAGE						AMP
skcm_tcga	TCGA-EE-A29X-06	TCGA-EE-A29X						AMP
ucec_tcga	TCGA-AJ-A3IA-01	TCGA-AJ-A3IA			HOMDEL			AMP
luad_tcga	TCGA-49-4507-01	TCGA-49-4507						AMP
esca_tcga	TCGA-LN-A4A8-01	TCGA-LN-A4A8						AMP
tgct_tcga	TCGA-2G-AALX-01	TCGA-2G-AALX						AMP
lusc_tcga	TCGA-66-2769-01	TCGA-66-2769						AMP
gbm_tcga	TCGA-02-2466-01	TCGA-02-2466						AMP
ov_tcga	TCGA-04-1536-01	TCGA-04-1536						AMP
luad_tcga	TCGA-05-4415-01	TCGA-05-4415						AMP
gbm_tcga	TCGA-06-0146-01	TCGA-06-0146						AMP
gbm_tcga	TCGA-06-6389-01	TCGA-06-6389						AMP
gbm_tcga	TCGA-06-6694-01	TCGA-06-6694						AMP
gbm_tcga	TCGA-06-A7TK-01	TCGA-06-A7TK						AMP
ov_tcga	TCGA-09-0364-01	TCGA-09-0364						AMP
ov_tcga	TCGA-09-2043-01	TCGA-09-2043						AMP
ov_tcga	TCGA-10-0938-01	TCGA-10-0938						AMP
gbm_tcga	TCGA-12-1602-01	TCGA-12-1602						AMP
ov_tcga_pan_can_atlas_2018	TCGA-13-0765-01	TCGA-13-0765						AMP
ov_tcga	TCGA-13-0766-01	TCGA-13-0766						AMP
ov_tcga	TCGA-13-0883-01	TCGA-13-0883						AMP
ov_tcga	TCGA-13-0912-01	TCGA-13-0912						AMP
ov_tcga	TCGA-13-1506-01	TCGA-13-1506						AMP
ov_tcga	TCGA-13-2061-01	TCGA-13-2061						AMP
ov_tcga	TCGA-13-2071-01	TCGA-13-2071						AMP
lusc_tcga	TCGA-21-A5DI-01	TCGA-21-A5DI						AMP
lusc_tcga	TCGA-22-5477-01	TCGA-22-5477						AMP
ov_tcga	TCGA-24-2024-01	TCGA-24-2024						AMP
ov_tcga	TCGA-25-1634-01	TCGA-25-1634						AMP
ov_tcga	TCGA-25-1870-01	TCGA-25-1870						AMP
ov_tcga	TCGA-25-2409-01	TCGA-25-2409						AMP
gbm_tcga	TCGA-26-1442-01	TCGA-26-1442						AMP
ov_tcga	TCGA-29-1775-01	TCGA-29-1775						AMP
tgct_tcga	TCGA-2G-AAEX-01	TCGA-2G-AAEX						AMP
tgct_tcga	TCGA-2G-AAF4-01	TCGA-2G-AAF4						AMP
tgct_tcga	TCGA-2G-AAFI-01	TCGA-2G-AAFI						AMP
tgct_tcga	TCGA-2G-AAFN-01	TCGA-2G-AAFN						AMP
tgct_tcga	TCGA-2G-AAG9-01	TCGA-2G-AAG9						AMP
tgct_tcga	TCGA-2G-AAGG-01	TCGA-2G-AAGG						AMP
tgct_tcga	TCGA-2G-AAGS-01	TCGA-2G-AAGS						AMP
tgct_tcga	TCGA-2G-AAGT-01	TCGA-2G-AAGT						AMP
tgct_tcga	TCGA-2G-AAGY-01	TCGA-2G-AAGY						AMP
tgct_tcga	TCGA-2G-AAH8-01	TCGA-2G-AAH8						AMP
tgct_tcga	TCGA-2G-AAKH-01	TCGA-2G-AAKH						AMP
tgct_tcga	TCGA-2G-AALN-01	TCGA-2G-AALN						AMP
tgct_tcga	TCGA-2G-AAM2-01	TCGA-2G-AAM2						AMP
tgct_tcga	TCGA-2G-AAM3-01	TCGA-2G-AAM3						AMP
paad_tcga	TCGA-2J-AABF-01	TCGA-2J-AABF						AMP
paad_tcga	TCGA-2J-AABI-01	TCGA-2J-AABI						AMP
ov_tcga	TCGA-36-1577-01	TCGA-36-1577						AMP
ov_tcga	TCGA-36-1580-01	TCGA-36-1580						AMP
ov_tcga	TCGA-36-2547-01	TCGA-36-2547						AMP
lusc_tcga	TCGA-43-8116-01	TCGA-43-8116						AMP
luad_tcga	TCGA-44-7669-01	TCGA-44-7669						AMP
lusc_tcga	TCGA-56-8504-01	TCGA-56-8504						AMP
ov_tcga	TCGA-59-2352-01	TCGA-59-2352						AMP
kirp_tcga	TCGA-5P-A9K9-01	TCGA-5P-A9K9						AMP
thym_tcga	TCGA-5U-AB0D-01	TCGA-5U-AB0D						AMP
lusc_tcga	TCGA-60-2703-01	TCGA-60-2703						AMP
ov_tcga	TCGA-61-1899-01	TCGA-61-1899						AMP
ov_tcga	TCGA-61-2110-01	TCGA-61-2110						AMP
lusc_tcga	TCGA-66-2785-01	TCGA-66-2785						AMP
ov_tcga	TCGA-72-4236-01	TCGA-72-4236						AMP
lusc_tcga	TCGA-77-A5GB-01	TCGA-77-A5GB						AMP
luad_tcga	TCGA-78-7150-01	TCGA-78-7150						AMP
lusc_tcga	TCGA-85-A512-01	TCGA-85-A512						AMP
brca_tcga	TCGA-A1-A0SK-01	TCGA-A1-A0SK						AMP
brca_tcga	TCGA-A1-A0SP-01	TCGA-A1-A0SP						AMP
brca_tcga	TCGA-A2-A0YE-01	TCGA-A2-A0YE						AMP
brca_tcga	TCGA-A7-A4SD-01	TCGA-A7-A4SD						AMP
coadread_tcga	TCGA-AF-2693-01	TCGA-AF-2693						AMP, K333*
coadread_tcga	TCGA-AG-3881-01	TCGA-AG-3881						AMP
ucec_tcga	TCGA-AJ-A3NH-01	TCGA-AJ-A3NH						AMP
brca_tcga	TCGA-AO-A129-01	TCGA-AO-A129						AMP
brca_tcga	TCGA-AO-A12F-01	TCGA-AO-A12F						AMP
kirc_tcga	TCGA-B0-4696-01	TCGA-B0-4696						AMP
brca_tcga	TCGA-B6-A0I2-01	TCGA-B6-A0I2			HOMDEL			AMP
brca_tcga	TCGA-B6-A0X1-01	TCGA-B6-A0X1						AMP
hnsc_tcga	TCGA-BB-7862-01	TCGA-BB-7862						AMP
brca_tcga	TCGA-BH-A0BL-01	TCGA-BH-A0BL						AMP
stad_tcga	TCGA-BR-4183-01	TCGA-BR-4183						AMP
stad_tcga	TCGA-BR-6705-01	TCGA-BR-6705						AMP
ucec_tcga	TCGA-BS-A0TI-01	TCGA-BS-A0TI						AMP
stad_tcga	TCGA-CD-A48C-01	TCGA-CD-A48C						AMP
kirc_tcga	TCGA-CJ-6030-01	TCGA-CJ-6030						AMP
hnsc_tcga	TCGA-CR-7398-01	TCGA-CR-7398						AMP
blca_tcga	TCGA-CU-A5W6-01	TCGA-CU-A5W6						AMP
hnsc_tcga	TCGA-CV-5430-01	TCGA-CV-5430						AMP
skcm_tcga	TCGA-D3-A3CC-06	TCGA-D3-A3CC						AMP, TEAD4-CPM
brca_tcga	TCGA-D8-A1JM-01	TCGA-D8-A1JM						AMP
skcm_tcga	TCGA-DA-A95V-06	TCGA-DA-A95V						AMP
ucec_tcga	TCGA-DF-A2KR-01	TCGA-DF-A2KR						AMP
hnsc_tcga	TCGA-DQ-7591-01	TCGA-DQ-7591						AMP
brca_tcga	TCGA-E2-A1AZ-01	TCGA-E2-A1AZ						AMP
brca_tcga	TCGA-E2-A1II-01	TCGA-E2-A1II						AMP
ucec_tcga	TCGA-EO-A3B1-01	TCGA-EO-A3B1						AMP
hnsc_tcga	TCGA-F7-7848-01	TCGA-F7-7848						AMP
blca_tcga	TCGA-FD-A6TF-01	TCGA-FD-A6TF						AMP
paad_tcga	TCGA-FZ-5924-01	TCGA-FZ-5924						AMP
coadread_tcga	TCGA-G5-6641-01	TCGA-G5-6641						AMP
hnsc_tcga	TCGA-H7-8501-01	TCGA-H7-8501						AMP
sarc_tcga	TCGA-HB-A3YV-01	TCGA-HB-A3YV						AMP
paad_tcga	TCGA-IB-7654-01	TCGA-IB-7654						AMP
hnsc_tcga	TCGA-IQ-A6SH-01	TCGA-IQ-A6SH						AMP
sarc_tcga	TCGA-IS-A3K7-01	TCGA-IS-A3K7						AMP
esca_tcga	TCGA-L7-A56G-01	TCGA-L7-A56G						AMP
esca_tcga	TCGA-LN-A49O-01	TCGA-LN-A49O						AMP
esca_tcga	TCGA-LN-A8I0-01	TCGA-LN-A8I0						AMP
luad_tcga	TCGA-NJ-A55O-01	TCGA-NJ-A55O						AMP
lusc_tcga	TCGA-NK-A7XE-01	TCGA-NK-A7XE						AMP
lusc_tcga	TCGA-O2-A52W-01	TCGA-O2-A52W						AMP
hnsc_tcga	TCGA-P3-A6T8-01	TCGA-P3-A6T8						AMP
hnsc_tcga	TCGA-QK-A6IH-01	TCGA-QK-A6IH						AMP
pcpg_tcga	TCGA-QT-A5XO-01	TCGA-QT-A5XO						AMP
stad_tcga	TCGA-RD-A7BW-01	TCGA-RD-A7BW						AMP
tgct_tcga	TCGA-SN-A84Y-01	TCGA-SN-A84Y						AMP
paad_tcga	TCGA-US-A776-01	TCGA-US-A776						AMP
tgct_tcga	TCGA-W4-A7U3-01	TCGA-W4-A7U3						AMP
chol_tcga	TCGA-W5-AA2I-01	TCGA-W5-AA2I						AMP
ov_tcga	TCGA-WR-A838-01	TCGA-WR-A838						AMP
tgct_tcga	TCGA-XE-A8H1-01	TCGA-XE-A8H1						AMP
tgct_tcga	TCGA-XE-A8H4-01	TCGA-XE-A8H4						AMP
tgct_tcga	TCGA-XE-A8H5-01	TCGA-XE-A8H5						AMP
tgct_tcga	TCGA-XE-AAOL-01	TCGA-XE-AAOL						AMP
tgct_tcga	TCGA-XY-A8S3-01	TCGA-XY-A8S3						AMP
paad_tcga	TCGA-YH-A8SY-01	TCGA-YH-A8SY						AMP
tgct_tcga	TCGA-YU-A94I-01	TCGA-YU-A94I						AMP
tgct_tcga	TCGA-YU-AA4L-01	TCGA-YU-AA4L						AMP

## Sheet: Hippo signaling
Study ID	Sample ID	Patient ID	NF2	MST1	MST2	SAV1	MAP4K1	MAP4K2	MAP4K3	MAP4K4	MAP4K5	MAP4K6	MAP4K7	LATS1	LATS2	MOB1A	MOB1B	YAP1	TAZ	TEAD1	TEAD2	TEAD3	TEAD4
ucec_tcga	TCGA-EY-A212-01	TCGA-EY-A212																AMP
blca_tcga	TCGA-BT-A20W-01	TCGA-BT-A20W					AMP, G741*											AMP					AMP
blca_tcga	TCGA-XF-AAMX-01	TCGA-XF-AAMX																AMP					AMP
cesc_tcga	TCGA-VS-A9U5-01	TCGA-VS-A9U5																AMP
hnsc_tcga	TCGA-BA-6870-01	TCGA-BA-6870																AMP
cesc_tcga	TCGA-C5-A8XK-01	TCGA-C5-A8XK																AMP
hnsc_tcga	TCGA-CX-7086-01	TCGA-CX-7086	OSBP2-NF2															AMP
ov_tcga	TCGA-13-0791-01	TCGA-13-0791																AMP	AMP
ov_tcga	TCGA-24-1463-01	TCGA-24-1463																AMP
sarc_tcga	TCGA-DX-A1KX-01	TCGA-DX-A1KX					R281*											AMP, YAP1-REG4
brca_tcga	TCGA-A2-A0D0-01	TCGA-A2-A0D0																AMP	AMP
cesc_tcga	TCGA-LP-A4AX-01	TCGA-LP-A4AX																AMP, HEG1-YAP1
ov_tcga	TCGA-24-1550-01	TCGA-24-1550																AMP	AMP
brca_tcga	TCGA-A1-A0SJ-01	TCGA-A1-A0SJ																AMP					AMP
ucec_tcga	TCGA-B5-A3S1-01	TCGA-B5-A3S1																AMP			AMP
esca_tcga	TCGA-L5-A8NS-01	TCGA-L5-A8NS																AMP
ov_tcga	TCGA-13-0920-01	TCGA-13-0920																AMP
hnsc_tcga	TCGA-D6-A6EP-01	TCGA-D6-A6EP		HOMDEL														AMP, R106Q
cesc_tcga	TCGA-EA-A5O9-01	TCGA-EA-A5O9		HOMDEL														AMP	AMP
hnsc_tcga	TCGA-CR-6491-01	TCGA-CR-6491																AMP
ov_tcga	TCGA-24-2262-01	TCGA-24-2262																AMP
ov_tcga	TCGA-24-1466-01	TCGA-24-1466																AMP	AMP				AMP
ov_tcga	TCGA-24-1846-01	TCGA-24-1846																AMP
hnsc_tcga	TCGA-CR-6493-01	TCGA-CR-6493																AMP
sarc_tcga	TCGA-DX-A3M1-01	TCGA-DX-A3M1																AMP
esca_tcga	TCGA-LN-A7HX-01	TCGA-LN-A7HX													Y597*			AMP
ov_tcga	TCGA-36-2539-01	TCGA-36-2539																AMP				AMP
ov_tcga	TCGA-61-1913-01	TCGA-61-1913																AMP	AMP
ov_tcga	TCGA-61-2002-01	TCGA-61-2002																AMP
ucec_tcga	TCGA-AX-A2H4-01	TCGA-AX-A2H4																AMP	AMP
ov_tcga	TCGA-VG-A8LO-01	TCGA-VG-A8LO																AMP
skcm_tcga	TCGA-DA-A3F3-06	TCGA-DA-A3F3																AMP				AMP
ov_tcga	TCGA-25-2397-01	TCGA-25-2397											Y321*					AMP					AMP
ov_tcga	TCGA-13-0714-01	TCGA-13-0714												P1028T				AMP
ov_tcga	TCGA-13-1483-01	TCGA-13-1483																AMP
ov_tcga	TCGA-13-1501-01	TCGA-13-1501																AMP					AMP
luad_tcga	TCGA-05-4422-01	TCGA-05-4422																AMP
ov_tcga	TCGA-13-0908-01	TCGA-13-0908																AMP					AMP
ov_tcga	TCGA-24-1563-01	TCGA-24-1563																AMP
ov_tcga	TCGA-36-2549-01	TCGA-36-2549																AMP					AMP
stad_tcga	TCGA-CG-4449-01	TCGA-CG-4449																AMP
hnsc_tcga	TCGA-CQ-A4CD-01	TCGA-CQ-A4CD																AMP
blca_tcga	TCGA-E7-A97Q-01	TCGA-E7-A97Q																AMP
blca_tcga	TCGA-K4-A4AC-01	TCGA-K4-A4AC																AMP
blca_tcga	TCGA-XF-A9T6-01	TCGA-XF-A9T6																AMP
blca_tcga	TCGA-ZF-AA5P-01	TCGA-ZF-AA5P																AMP
blca_tcga	TCGA-GD-A3OS-01	TCGA-GD-A3OS																AMP, YAP1-CNTN5, YAP1-MYEOV			AMP
sarc_tcga	TCGA-DX-A23T-01	TCGA-DX-A23T			HOMDEL													AMP, YAP1-RNF130
ov_tcga	TCGA-20-1684-01	TCGA-20-1684																AMP, DYNC2H1-YAP1		AMP		AMP
luad_tcga	TCGA-55-8506-01	TCGA-55-8506					E706=, E706E											AMP
ov_tcga	TCGA-13-0904-01	TCGA-13-0904																AMP					AMP
gbm_tcga	TCGA-26-5133-01	TCGA-26-5133																AMP
luad_tcga	TCGA-86-7955-01	TCGA-86-7955																AMP	AMP
skcm_tcga	TCGA-FS-A1ZB-06	TCGA-FS-A1ZB										P232T, S824*						AMP
ov_tcga	TCGA-24-1428-01	TCGA-24-1428																AMP
ov_tcga	TCGA-25-1623-01	TCGA-25-1623																AMP
cesc_tcga	TCGA-C5-A1BJ-01	TCGA-C5-A1BJ																AMP
cesc_tcga	TCGA-VS-A8EB-01	TCGA-VS-A8EB																AMP
cesc_tcga	TCGA-VS-A8QF-01	TCGA-VS-A8QF																AMP
luad_tcga	TCGA-97-8174-01	TCGA-97-8174																AMP				AMP
cesc_tcga	TCGA-IR-A3LH-01	TCGA-IR-A3LH																AMP
skcm_tcga	TCGA-D3-A8GB-06	TCGA-D3-A8GB																AMP
laml_tcga	TCGA-AB-2904-03	TCGA-AB-2904										HOMDEL						AMP
ov_tcga	TCGA-23-1027-01	TCGA-23-1027																AMP					AMP
hnsc_tcga	TCGA-CN-6020-01	TCGA-CN-6020												HOMDEL				AMP	AMP
gbm_tcga	TCGA-06-0128-01	TCGA-06-0128																AMP
hnsc_tcga	TCGA-CV-5973-01	TCGA-CV-5973																AMP
cesc_tcga	TCGA-DS-A7WI-01	TCGA-DS-A7WI																AMP
prad_tcga	TCGA-EJ-A8FS-01	TCGA-EJ-A8FS																AMP
hnsc_tcga	TCGA-IQ-A61J-01	TCGA-IQ-A61J																AMP
cesc_tcga	TCGA-MY-A913-01	TCGA-MY-A913																AMP
hnsc_tcga	TCGA-CV-7235-01	TCGA-CV-7235																AMP, ARHGAP42-YAP1
ov_tcga	TCGA-42-2587-01	TCGA-42-2587																AMP					AMP
skcm_tcga	TCGA-EE-A20F-06	TCGA-EE-A20F																AMP
nsclc_tcga_broad_2016	LUAD-B01811-Tumor	LUAD-B01811																AMP		AMP
cesc_tcga	TCGA-EA-A43B-01	TCGA-EA-A43B																AMP				AMP
ucec_tcga	TCGA-AX-A1CF-01	TCGA-AX-A1CF																AMP				AMP
stad_tcga	TCGA-IN-A6RO-01	TCGA-IN-A6RO										HOMDEL						AMP
blca_tcga	TCGA-FD-A5BZ-01	TCGA-FD-A5BZ																AMP			AMP
sarc_tcga	TCGA-HS-A5N8-01	TCGA-HS-A5N8																AMP
ov_tcga	TCGA-13-0793-01	TCGA-13-0793																AMP	AMP
ov_tcga	TCGA-23-2641-01	TCGA-23-2641																AMP	AMP
ov_tcga	TCGA-24-1423-01	TCGA-24-1423																AMP	AMP
ov_tcga	TCGA-24-1847-01	TCGA-24-1847																AMP	AMP
ov_tcga	TCGA-24-2036-01	TCGA-24-2036																AMP
ov_tcga	TCGA-30-1860-01	TCGA-30-1860																AMP	AMP
lusc_tcga	TCGA-37-4135-01	TCGA-37-4135																AMP	AMP
ov_tcga	TCGA-42-2593-01	TCGA-42-2593																AMP
ov_tcga	TCGA-61-2094-01	TCGA-61-2094																AMP	AMP
ov_tcga	TCGA-61-2109-01	TCGA-61-2109																AMP	AMP
ov_tcga	TCGA-61-2111-01	TCGA-61-2111																AMP	AMP
lusc_tcga	TCGA-92-8064-01	TCGA-92-8064																AMP	AMP
cesc_tcga	TCGA-C5-A1BK-01	TCGA-C5-A1BK																AMP
cesc_tcga	TCGA-C5-A2LY-01	TCGA-C5-A2LY																AMP	AMP
hnsc_tcga	TCGA-CR-5247-01	TCGA-CR-5247																AMP	AMP
hnsc_tcga	TCGA-CV-7100-01	TCGA-CV-7100																AMP	AMP
cesc_tcga	TCGA-DR-A0ZL-01	TCGA-DR-A0ZL																AMP
cesc_tcga	TCGA-HM-A3JJ-01	TCGA-HM-A3JJ																AMP
esca_tcga	TCGA-LN-A49K-01	TCGA-LN-A49K																AMP
esca_tcga	TCGA-LN-A49N-01	TCGA-LN-A49N																AMP	AMP
lusc_tcga	TCGA-NC-A5HD-01	TCGA-NC-A5HD																AMP
cesc_tcga	TCGA-ZJ-A8QR-01	TCGA-ZJ-A8QR																AMP
cesc_tcga	TCGA-VS-A9UP-01	TCGA-VS-A9UP																AMP	AMP
esca_tcga	TCGA-IG-A3I8-01	TCGA-IG-A3I8											P549Lfs*48					AMP, DCPS-YAP1
cesc_tcga	TCGA-C5-A1BN-01	TCGA-C5-A1BN																AMP
sarc_tcga	TCGA-DX-A2J1-01	TCGA-DX-A2J1																AMP
hnsc_tcga	TCGA-BB-4227-01	TCGA-BB-4227																AMP
ov_tcga	TCGA-13-1489-01	TCGA-13-1489												HOMDEL				AMP
ov_tcga	TCGA-25-1630-01	TCGA-25-1630												HOMDEL				AMP					AMP
luad_tcga	TCGA-MP-A4TC-01	TCGA-MP-A4TC																AMP
brca_tcga	TCGA-A8-A07I-01	TCGA-A8-A07I																AMP
cesc_tcga	TCGA-C5-A7CH-01	TCGA-C5-A7CH													HOMDEL			AMP
ov_tcga	TCGA-13-0794-01	TCGA-13-0794													HOMDEL			AMP
skcm_tcga	TCGA-ER-A19Q-06	TCGA-ER-A19Q																AMP
brca_tcga	TCGA-AN-A0XN-01	TCGA-AN-A0XN													P473_A480del			AMP
luad_tcga	TCGA-55-1592-01	TCGA-55-1592																AMP
luad_tcga	TCGA-78-7539-01	TCGA-78-7539																AMP					AMP
luad_tcga	TCGA-05-5425-01	TCGA-05-5425																AMP
ov_tcga	TCGA-10-0931-01	TCGA-10-0931																AMP
ov_tcga	TCGA-13-0903-01	TCGA-13-0903																AMP		AMP		AMP
ov_tcga	TCGA-13-0913-01	TCGA-13-0913																AMP
ov_tcga	TCGA-13-1404-01	TCGA-13-1404																AMP
lusc_tcga	TCGA-22-1016-01	TCGA-22-1016																AMP
ov_tcga	TCGA-23-1022-01	TCGA-23-1022																AMP
ov_tcga	TCGA-23-1030-01	TCGA-23-1030																AMP				AMP
ov_tcga	TCGA-24-1604-01	TCGA-24-1604																AMP					AMP
ov_tcga	TCGA-24-2027-01	TCGA-24-2027																AMP
ov_tcga	TCGA-24-2254-01	TCGA-24-2254																AMP
gbm_tcga	TCGA-27-2521-01	TCGA-27-2521																AMP
ov_tcga	TCGA-29-1776-01	TCGA-29-1776																AMP
lihc_tcga	TCGA-2Y-A9H3-01	TCGA-2Y-A9H3																AMP
luad_tcga	TCGA-44-7662-01	TCGA-44-7662																AMP
luad_tcga	TCGA-55-1596-01	TCGA-55-1596																AMP
ov_tcga	TCGA-72-4241-01	TCGA-72-4241																AMP				AMP	AMP
luad_tcga	TCGA-95-7567-01	TCGA-95-7567																AMP
luad_tcga	TCGA-99-8033-01	TCGA-99-8033																AMP
laml_tcga	TCGA-AB-2805-03	TCGA-AB-2805																AMP
laml_tcga	TCGA-AB-2923-03	TCGA-AB-2923																AMP
ucec_tcga	TCGA-AP-A053-01	TCGA-AP-A053																AMP
kirc_tcga	TCGA-B0-4688-01	TCGA-B0-4688																AMP					AMP
kirc_tcga	TCGA-B0-5081-01	TCGA-B0-5081																AMP
hnsc_tcga	TCGA-BA-4075-01	TCGA-BA-4075																AMP
hnsc_tcga	TCGA-BA-6868-01	TCGA-BA-6868																AMP		AMP
brca_tcga	TCGA-BH-A0E0-01	TCGA-BH-A0E0																AMP
blca_tcga	TCGA-BT-A42E-01	TCGA-BT-A42E																AMP
blca_tcga	TCGA-C4-A0F0-01	TCGA-C4-A0F0																AMP
cesc_tcga	TCGA-C5-A0TN-01	TCGA-C5-A0TN																AMP
cesc_tcga	TCGA-C5-A2LV-01	TCGA-C5-A2LV																AMP
cesc_tcga	TCGA-C5-A7UC-01	TCGA-C5-A7UC																AMP
cesc_tcga	TCGA-C5-A7XC-01	TCGA-C5-A7XC																AMP
kirc_tcga	TCGA-CJ-4913-01	TCGA-CJ-4913																AMP
hnsc_tcga	TCGA-CN-4729-01	TCGA-CN-4729																AMP					AMP
hnsc_tcga	TCGA-CQ-6228-01	TCGA-CQ-6228																AMP
hnsc_tcga	TCGA-CQ-A4CA-01	TCGA-CQ-A4CA																AMP
hnsc_tcga	TCGA-CR-7373-01	TCGA-CR-7373																AMP
hnsc_tcga	TCGA-CV-5976-01	TCGA-CV-5976																AMP
hnsc_tcga	TCGA-CV-5979-01	TCGA-CV-5979																AMP
hnsc_tcga	TCGA-CV-7432-01	TCGA-CV-7432																AMP
cesc_tcga	TCGA-DS-A0VL-01	TCGA-DS-A0VL																AMP
sarc_tcga	TCGA-DX-A1L1-01	TCGA-DX-A1L1																AMP
sarc_tcga	TCGA-DX-AB2Q-01	TCGA-DX-AB2Q																AMP
sarc_tcga	TCGA-DX-AB2W-01	TCGA-DX-AB2W																AMP
blca_tcga	TCGA-E7-A5KF-01	TCGA-E7-A5KF																AMP
cesc_tcga	TCGA-EA-A3QD-01	TCGA-EA-A3QD																AMP
cesc_tcga	TCGA-EX-A3L1-01	TCGA-EX-A3L1																AMP
blca_tcga	TCGA-FD-A5C1-01	TCGA-FD-A5C1																AMP
blca_tcga	TCGA-GC-A3YS-01	TCGA-GC-A3YS																AMP
skcm_tcga	TCGA-GN-A8LL-06	TCGA-GN-A8LL																AMP					AMP
blca_tcga	TCGA-GV-A40E-01	TCGA-GV-A40E																AMP		AMP
hnsc_tcga	TCGA-HD-7753-01	TCGA-HD-7753																AMP
stad_tcga	TCGA-IN-A6RJ-01	TCGA-IN-A6RJ																AMP
hnsc_tcga	TCGA-IQ-A61O-01	TCGA-IQ-A61O																AMP
cesc_tcga	TCGA-JX-A3PZ-01	TCGA-JX-A3PZ																AMP
esca_tcga	TCGA-JY-A93E-01	TCGA-JY-A93E																AMP
blca_tcga	TCGA-K4-A4AB-01	TCGA-K4-A4AB																AMP
esca_tcga	TCGA-LN-A9FR-01	TCGA-LN-A9FR																AMP		AMP
ucs_tcga	TCGA-N8-A4PM-01	TCGA-N8-A4PM																AMP
hnsc_tcga	TCGA-P3-A5QA-01	TCGA-P3-A5QA																AMP
blca_tcga	TCGA-PQ-A6FI-01	TCGA-PQ-A6FI																AMP
hnsc_tcga	TCGA-QK-A6IJ-01	TCGA-QK-A6IJ																AMP
sarc_tcga	TCGA-QQ-A5VA-01	TCGA-QQ-A5VA																AMP
lihc_tcga	TCGA-UB-A7ME-01	TCGA-UB-A7ME																AMP
cesc_tcga	TCGA-UC-A7PD-01	TCGA-UC-A7PD																AMP
hnsc_tcga	TCGA-UF-A7JD-01	TCGA-UF-A7JD																AMP
hnsc_tcga	TCGA-UF-A7JS-01	TCGA-UF-A7JS																AMP
blca_tcga	TCGA-UY-A9PB-01	TCGA-UY-A9PB																AMP
stad_tcga	TCGA-VQ-A91U-01	TCGA-VQ-A91U																AMP
cesc_tcga	TCGA-VS-A8Q9-01	TCGA-VS-A8Q9																AMP
cesc_tcga	TCGA-VS-AA62-01	TCGA-VS-AA62																AMP
skcm_tcga	TCGA-WE-A8ZN-06	TCGA-WE-A8ZN																AMP
brca_tcga	TCGA-XX-A899-01	TCGA-XX-A899																AMP
blca_tcga	TCGA-ZF-A9R7-01	TCGA-ZF-A9R7																AMP
cesc_tcga	TCGA-ZJ-AAXN-01	TCGA-ZJ-AAXN																AMP			AMP
hnsc_tcga	TCGA-CN-5367-01	TCGA-CN-5367																AMP, CEP126-YAP1
sarc_tcga	TCGA-DX-A23Z-01	TCGA-DX-A23Z																AMP, HECTD4-YAP1				AMP
lusc_tcga	TCGA-66-2765-01	TCGA-66-2765																AMP, Q344K
cesc_tcga	TCGA-EK-A3GJ-01	TCGA-EK-A3GJ																AMP, R106Q
hnsc_tcga	TCGA-UF-A7JV-01	TCGA-UF-A7JV																AMP, YAP1-SHANK2		AMP
cesc_tcga	TCGA-RA-A741-01	TCGA-RA-A741																AMP, YAP1-SS18
skcm_tcga	TCGA-GN-A26D-06	TCGA-GN-A26D																AMP, YAP1-TTC12
blca_tcga	TCGA-BT-A3PK-01	TCGA-BT-A3PK																L501F
blca_tcga	TCGA-K4-A5RH-01	TCGA-K4-A5RH																S61W
brca_tcga	TCGA-A2-A04U-01	TCGA-A2-A04U															MOB1B-UGT2B25P		AMP
lusc_tcga	TCGA-34-2609-01	TCGA-34-2609																	AMP
ov_tcga	TCGA-04-1348-01	TCGA-04-1348																	AMP
lusc_tcga	TCGA-18-5595-01	TCGA-18-5595																	AMP
lusc_tcga	TCGA-60-2695-01	TCGA-60-2695																	AMP
ov_tcga	TCGA-61-1911-01	TCGA-61-1911																	AMP
luad_tcga	TCGA-67-3771-01	TCGA-67-3771																	AMP
lusc_tcga	TCGA-33-4532-01	TCGA-33-4532													HOMDEL				AMP
ov_tcga	TCGA-24-1842-01	TCGA-24-1842																	AMP
lusc_tcga	TCGA-33-4538-01	TCGA-33-4538																	AMP
blca_tcga	TCGA-2F-A9KW-01	TCGA-2F-A9KW																	AMP
lihc_tcga	TCGA-EP-A2KA-01	TCGA-EP-A2KA																	AMP
lusc_tcga	TCGA-22-4613-01	TCGA-22-4613																	AMP, S202I
ucec_tcga	TCGA-AX-A2H5-01	TCGA-AX-A2H5																	AMP	AMP
ov_tcga	TCGA-13-1495-01	TCGA-13-1495																	AMP				AMP
ov_tcga	TCGA-24-1927-01	TCGA-24-1927																	AMP
ov_tcga	TCGA-30-1857-01	TCGA-30-1857																	AMP
lusc_tcga	TCGA-63-A5MJ-01	TCGA-63-A5MJ																	AMP
hnsc_tcga	TCGA-CR-7371-01	TCGA-CR-7371																	AMP
blca_tcga	TCGA-DK-AA6L-01	TCGA-DK-AA6L																	AMP
esca_tcga	TCGA-LN-A5U7-01	TCGA-LN-A5U7																	AMP
lihc_tcga	TCGA-WJ-A86L-01	TCGA-WJ-A86L																	AMP
hnsc_tcga	TCGA-HD-8224-01	TCGA-HD-8224	HOMDEL																AMP
lusc_tcga	TCGA-94-8491-01	TCGA-94-8491												Q929*					AMP		AMP
sarc_tcga	TCGA-DX-A6YQ-01	TCGA-DX-A6YQ	K79*																AMP
lusc_tcga	TCGA-60-2704-01	TCGA-60-2704																	AMP
stad_tcga	TCGA-B7-5816-01	TCGA-B7-5816																	AMP
ov_tcga	TCGA-61-2613-01	TCGA-61-2613	S288*																AMP
blca_tcga	TCGA-FD-A5BU-01	TCGA-FD-A5BU																	AMP
ov_tcga	TCGA-24-2293-01	TCGA-24-2293																	AMP
stad_tcga	TCGA-CG-4301-01	TCGA-CG-4301																	AMP
ov_tcga	TCGA-04-1371-01	TCGA-04-1371																	AMP
brca_tcga	TCGA-D8-A27H-01	TCGA-D8-A27H																	AMP
brca_tcga	TCGA-E2-A1LL-01	TCGA-E2-A1LL			HOMDEL														AMP				AMP, TEAD4-C2CD5
ucec_tcga	TCGA-AJ-A3TW-01	TCGA-AJ-A3TW																	AMP	AMP			AMP
esca_tcga	TCGA-L5-A891-01	TCGA-L5-A891																	AMP		AMP
ucec_tcga	TCGA-B5-A0K3-01	TCGA-B5-A0K3																	AMP
esca_tcga	TCGA-JY-A6FA-01	TCGA-JY-A6FA																	AMP
ov_tcga	TCGA-24-1920-01	TCGA-24-1920																	AMP
lusc_tcga	TCGA-63-A5MY-01	TCGA-63-A5MY																	AMP
ucec_tcga	TCGA-BG-A0YV-01	TCGA-BG-A0YV																	AMP
ucec_tcga	TCGA-EY-A214-01	TCGA-EY-A214																	AMP
blca_tcga	TCGA-GV-A40G-01	TCGA-GV-A40G																	AMP
hnsc_tcga	TCGA-QK-A6V9-01	TCGA-QK-A6V9																	AMP
cesc_tcga	TCGA-VS-A9V1-01	TCGA-VS-A9V1																	AMP
stad_tcga	TCGA-D7-A6EZ-01	TCGA-D7-A6EZ																	AMP
lusc_tcga	TCGA-52-7810-01	TCGA-52-7810																	AMP
brca_tcga	TCGA-A8-A06U-01	TCGA-A8-A06U																	AMP
ucs_tcga	TCGA-N8-A4PN-01	TCGA-N8-A4PN																	AMP
esca_tcga	TCGA-XP-A8T8-01	TCGA-XP-A8T8																	AMP
lusc_tcga	TCGA-22-5489-01	TCGA-22-5489		G200*															AMP				AMP
ov_tcga	TCGA-09-2044-01	TCGA-09-2044																	AMP				AMP
ov_tcga	TCGA-24-1422-01	TCGA-24-1422					X78_splice												AMP
lusc_tcga	TCGA-77-A5G6-01	TCGA-77-A5G6											AMP, M1?						AMP
esca_tcga	TCGA-VR-A8ER-01	TCGA-VR-A8ER		X176_splice									AMP, IFT80-TNIK						AMP
hnsc_tcga	TCGA-BB-A5HY-01	TCGA-BB-A5HY				NIN-SAV1									HOMDEL				AMP
ucec_tcga	TCGA-AP-A0LI-01	TCGA-AP-A0LI																	AMP		AMP
prad_tcga	TCGA-KK-A8ID-01	TCGA-KK-A8ID										RABEP1-MINK1							AMP		AMP
ov_tcga	TCGA-13-1403-01	TCGA-13-1403																	AMP
brca_tcga	TCGA-B6-A0RS-01	TCGA-B6-A0RS																	AMP		AMP
brca_tcga	TCGA-BH-A0B3-01	TCGA-BH-A0B3																	AMP
ov_tcga	TCGA-25-1313-01	TCGA-25-1313																	AMP			AMP
ov_tcga	TCGA-10-0930-01	TCGA-10-0930																	AMP				AMP
ov_tcga	TCGA-04-1356-01	TCGA-04-1356																	AMP, S322C				AMP
ov_tcga	TCGA-20-0987-01	TCGA-20-0987																	AMP			AMP
nsclc_tcga_broad_2016	LUAD-E00934-Tumor	LUAD-E00934																	AMP
stad_tcga	TCGA-VQ-A8P5-01	TCGA-VQ-A8P5												HOMDEL					AMP				AMP
ov_tcga	TCGA-04-1365-01	TCGA-04-1365																	AMP
stad_tcga	TCGA-VQ-A91Z-01	TCGA-VQ-A91Z																	AMP
ov_tcga	TCGA-61-2016-01	TCGA-61-2016																	AMP
ucec_tcga	TCGA-AP-A0L9-01	TCGA-AP-A0L9																	AMP
ov_tcga	TCGA-09-1668-01	TCGA-09-1668																	AMP
ov_tcga	TCGA-13-0761-01	TCGA-13-0761																	AMP			AMP
ov_tcga	TCGA-13-1494-01	TCGA-13-1494																	AMP
ov_tcga	TCGA-23-1109-01	TCGA-23-1109																	AMP
ov_tcga	TCGA-23-1117-01	TCGA-23-1117																	AMP
ov_tcga	TCGA-23-1119-01	TCGA-23-1119																	AMP				AMP
ov_tcga	TCGA-24-1436-01	TCGA-24-1436																	AMP
ov_tcga	TCGA-24-1557-01	TCGA-24-1557																	AMP
ov_tcga	TCGA-24-2297-01	TCGA-24-2297																	AMP	AMP			AMP
ov_tcga	TCGA-25-1320-01	TCGA-25-1320																	AMP		AMP
ov_tcga	TCGA-30-1887-01	TCGA-30-1887																	AMP
luad_tcga	TCGA-50-6592-01	TCGA-50-6592																	AMP		AMP
ov_tcga	TCGA-59-A5PD-01	TCGA-59-A5PD																	AMP
lusc_tcga	TCGA-60-2706-01	TCGA-60-2706																	AMP
lusc_tcga	TCGA-96-A4JK-01	TCGA-96-A4JK																	AMP
brca_tcga	TCGA-AR-A0U1-01	TCGA-AR-A0U1																	AMP
brca_tcga	TCGA-B6-A0RG-01	TCGA-B6-A0RG																	AMP
brca_tcga	TCGA-BH-A42T-01	TCGA-BH-A42T																	AMP
hnsc_tcga	TCGA-CN-6989-01	TCGA-CN-6989																	AMP
hnsc_tcga	TCGA-CN-6995-01	TCGA-CN-6995																	AMP
hnsc_tcga	TCGA-CN-A49A-01	TCGA-CN-A49A																	AMP
brca_tcga	TCGA-D8-A1XQ-01	TCGA-D8-A1XQ																	AMP
ucec_tcga	TCGA-FI-A2EU-01	TCGA-FI-A2EU																	AMP
prad_tcga	TCGA-KK-A59Y-01	TCGA-KK-A59Y																	AMP
hnsc_tcga	TCGA-P3-A6T4-01	TCGA-P3-A6T4																	AMP
esca_tcga	TCGA-VR-AA7D-01	TCGA-VR-AA7D																	AMP
cesc_tcga	TCGA-VS-A9UQ-01	TCGA-VS-A9UQ																	AMP
luad_tcga	TCGA-78-7536-01	TCGA-78-7536																	AMP
brca_tcga	TCGA-A8-A08P-01	TCGA-A8-A08P																	AMP
brca_tcga	TCGA-E2-A14N-01	TCGA-E2-A14N																	AMP
prad_tcga	TCGA-FC-A4JI-01	TCGA-FC-A4JI																	AMP				AMP
brca_tcga	TCGA-GM-A3XL-01	TCGA-GM-A3XL																	AMP
esca_tcga	TCGA-IG-A3YC-01	TCGA-IG-A3YC																	AMP
brca_tcga	TCGA-OL-A5RW-01	TCGA-OL-A5RW			HOMDEL														AMP
lusc_tcga	TCGA-58-A46M-01	TCGA-58-A46M			HOMDEL														AMP
ucec_tcga	TCGA-A5-A0G5-01	TCGA-A5-A0G5			HOMDEL														AMP
lusc_tcga	TCGA-66-2758-01	TCGA-66-2758																	AMP
brca_tcga	TCGA-AO-A124-01	TCGA-AO-A124			STK3-RREB1														AMP
lusc_tcga	TCGA-66-2766-01	TCGA-66-2766			STK3-SULT1A3, STK3-SULT1A4														AMP
luad_tcga	TCGA-86-7701-01	TCGA-86-7701																	AMP
lusc_tcga	TCGA-94-A4VJ-01	TCGA-94-A4VJ			X317_splice														AMP
lusc_tcga	TCGA-85-A5B5-01	TCGA-85-A5B5																	AMP
lusc_tcga	TCGA-37-A5EN-01	TCGA-37-A5EN																	AMP
esca_tcga	TCGA-LN-A49L-01	TCGA-LN-A49L																	AMP
hnsc_tcga	TCGA-CX-7082-01	TCGA-CX-7082																	AMP
ov_tcga	TCGA-04-1516-01	TCGA-04-1516																	AMP
lusc_tcga	TCGA-77-8139-01	TCGA-77-8139																	AMP
lihc_tcga	TCGA-PD-A5DF-01	TCGA-PD-A5DF																	AMP	AMP
esca_tcga	TCGA-LN-A4A5-01	TCGA-LN-A4A5																	AMP
hnsc_tcga	TCGA-UF-A7J9-01	TCGA-UF-A7J9																	AMP				AMP
lusc_tcga	TCGA-85-7843-01	TCGA-85-7843				HOMDEL					HOMDEL								AMP
lihc_tcga	TCGA-ED-A82E-01	TCGA-ED-A82E				HOMDEL					HOMDEL								AMP
lusc_tcga	TCGA-98-A53A-01	TCGA-98-A53A				HOMDEL													AMP
hnsc_tcga	TCGA-DQ-5629-01	TCGA-DQ-5629																	AMP
ucs_tcga	TCGA-N5-A4RT-01	TCGA-N5-A4RT																	AMP
esca_tcga	TCGA-JY-A6FH-01	TCGA-JY-A6FH																	AMP
ov_tcga	TCGA-13-0760-01	TCGA-13-0760																	AMP
lusc_tcga	TCGA-43-7657-01	TCGA-43-7657																	AMP
lusc_tcga	TCGA-34-5241-01	TCGA-34-5241																	AMP
lusc_tcga	TCGA-66-2795-01	TCGA-66-2795																	AMP
lusc_tcga	TCGA-21-1071-01	TCGA-21-1071																	AMP
ov_tcga	TCGA-29-1691-01	TCGA-29-1691																	AMP
ov_tcga	TCGA-24-1418-01	TCGA-24-1418																	AMP
lusc_tcga	TCGA-34-2605-01	TCGA-34-2605																	AMP				AMP
lusc_tcga	TCGA-43-6143-01	TCGA-43-6143																	AMP
luad_tcga	TCGA-55-A4DF-01	TCGA-55-A4DF																	AMP
lusc_tcga	TCGA-58-A46L-01	TCGA-58-A46L																	AMP
lusc_tcga	TCGA-77-A5G8-01	TCGA-77-A5G8																	AMP
lusc_tcga	TCGA-85-7696-01	TCGA-85-7696																	AMP
ucec_tcga	TCGA-AP-A052-01	TCGA-AP-A052																	AMP		AMP		AMP
cesc_tcga	TCGA-C5-A7X5-01	TCGA-C5-A7X5																	AMP
hnsc_tcga	TCGA-CN-6012-01	TCGA-CN-6012																	AMP
cesc_tcga	TCGA-EA-A50E-01	TCGA-EA-A50E																	AMP
hnsc_tcga	TCGA-F7-A623-01	TCGA-F7-A623																	AMP		AMP
ucec_tcga	TCGA-FI-A2EX-01	TCGA-FI-A2EX																	AMP
cesc_tcga	TCGA-MY-A5BD-01	TCGA-MY-A5BD																	AMP
cesc_tcga	TCGA-ZJ-AAXJ-01	TCGA-ZJ-AAXJ																	AMP
lusc_tcga	TCGA-NC-A5HN-01	TCGA-NC-A5HN											AMP, H774Mfs*6						AMP
blca_tcga	TCGA-UY-A9PH-01	TCGA-UY-A9PH																	AMP
lusc_tcga	TCGA-46-6026-01	TCGA-46-6026																	AMP
ucs_tcga	TCGA-N5-A4RA-01	TCGA-N5-A4RA																	AMP
lusc_tcga	TCGA-NC-A5HL-01	TCGA-NC-A5HL																	AMP
lusc_tcga	TCGA-18-3412-01	TCGA-18-3412																	AMP
ucec_tcga	TCGA-AP-A0LF-01	TCGA-AP-A0LF					HOMDEL						AMP, V537=						AMP
lusc_tcga	TCGA-58-8390-01	TCGA-58-8390																	AMP
cesc_tcga	TCGA-C5-A8YQ-01	TCGA-C5-A8YQ																	AMP
ov_tcga	TCGA-13-1491-01	TCGA-13-1491																	AMP
ucec_tcga	TCGA-AP-A05J-01	TCGA-AP-A05J																	AMP	AMP		AMP
hnsc_tcga	TCGA-CN-A49B-01	TCGA-CN-A49B																	AMP
hnsc_tcga	TCGA-CV-6933-01	TCGA-CV-6933																	AMP
hnsc_tcga	TCGA-CV-7422-01	TCGA-CV-7422																	AMP
hnsc_tcga	TCGA-F7-A50G-01	TCGA-F7-A50G																	AMP
lusc_tcga	TCGA-51-4080-01	TCGA-51-4080						G173V											AMP
cesc_tcga	TCGA-FU-A3NI-01	TCGA-FU-A3NI						L250F											AMP
kirc_tcga	TCGA-B0-4845-01	TCGA-B0-4845																	AMP
lusc_tcga	TCGA-NC-A5HP-01	TCGA-NC-A5HP											AMP, X802_splice						AMP
luad_tcga	TCGA-69-7979-01	TCGA-69-7979																	AMP
lusc_tcga	TCGA-43-8115-01	TCGA-43-8115																	AMP
brca_tcga	TCGA-OL-A66P-01	TCGA-OL-A66P																	AMP
lusc_tcga	TCGA-21-1070-01	TCGA-21-1070																	AMP				AMP
lusc_tcga	TCGA-22-4601-01	TCGA-22-4601																	AMP			AMP	AMP
ucec_tcga	TCGA-AX-A2HF-01	TCGA-AX-A2HF																	AMP				AMP
hnsc_tcga	TCGA-CV-7253-01	TCGA-CV-7253																	AMP
ucec_tcga	TCGA-FI-A2CY-01	TCGA-FI-A2CY																	AMP
hnsc_tcga	TCGA-CN-6992-01	TCGA-CN-6992																	AMP
sarc_tcga	TCGA-DX-A3LY-01	TCGA-DX-A3LY																	AMP
luad_tcga	TCGA-69-8255-01	TCGA-69-8255																	AMP
cesc_tcga	TCGA-ZJ-AAXU-01	TCGA-ZJ-AAXU																	AMP				AMP
hnsc_tcga	TCGA-CV-7252-01	TCGA-CV-7252																	AMP
hnsc_tcga	TCGA-CV-7242-01	TCGA-CV-7242																	AMP
lusc_tcga	TCGA-18-3416-01	TCGA-18-3416																	AMP
cesc_tcga	TCGA-VS-A8QC-01	TCGA-VS-A8QC							W565*										AMP
ov_tcga	TCGA-04-1331-01	TCGA-04-1331							Y125C, D196N										AMP
lusc_tcga	TCGA-63-A5MB-01	TCGA-63-A5MB																	AMP
lusc_tcga	TCGA-22-4595-01	TCGA-22-4595																	AMP				AMP
lusc_tcga	TCGA-33-AASJ-01	TCGA-33-AASJ																	AMP
esca_tcga	TCGA-LN-A49Y-01	TCGA-LN-A49Y																	AMP
esca_tcga	TCGA-LN-A8I1-01	TCGA-LN-A8I1																	AMP
stad_tcga	TCGA-VQ-A925-01	TCGA-VQ-A925																	AMP
cesc_tcga	TCGA-Q1-A5R2-01	TCGA-Q1-A5R2								E728K				HOMDEL, R147*					AMP
hnsc_tcga	TCGA-BA-5555-01	TCGA-BA-5555																	AMP			AMP
lusc_tcga	TCGA-66-2780-01	TCGA-66-2780																	AMP
lusc_tcga	TCGA-33-4589-01	TCGA-33-4589																	P91L
nsclc_tcga_broad_2016	LUAD-5V8LT-Tumor	LUAD-5V8LT								X658_splice									AMP
ucec_tcga	TCGA-AX-A2H2-01	TCGA-AX-A2H2																	AMP
lusc_tcga	TCGA-33-AASL-01	TCGA-33-AASL									D474Tfs*20								AMP
kirc_tcga	TCGA-BP-4329-01	TCGA-BP-4329									W91Dfs*43								AMP
lusc_tcga	TCGA-34-5240-01	TCGA-34-5240										HOMDEL							AMP
blca_tcga	TCGA-XF-AAN3-01	TCGA-XF-AAN3										HOMDEL							AMP
lusc_tcga	TCGA-60-2722-01	TCGA-60-2722										HOMDEL							AMP
lusc_tcga	TCGA-66-2734-01	TCGA-66-2734										HOMDEL							AMP
cesc_tcga	TCGA-VS-A8EC-01	TCGA-VS-A8EC																	AMP
esca_tcga	TCGA-IG-A6QS-01	TCGA-IG-A6QS																	AMP
hnsc_tcga	TCGA-CN-6023-01	TCGA-CN-6023																	AMP
stad_tcga	TCGA-HU-A4H4-01	TCGA-HU-A4H4																	AMP
hnsc_tcga	TCGA-CV-A45W-01	TCGA-CV-A45W																	AMP
cesc_tcga	TCGA-IR-A3LI-01	TCGA-IR-A3LI										W657*							AMP
lihc_tcga	TCGA-BC-A10T-01	TCGA-BC-A10T										X801_splice							AMP
cesc_tcga	TCGA-VS-A9UL-01	TCGA-VS-A9UL																	AMP
lusc_tcga	TCGA-58-A46N-01	TCGA-58-A46N																	AMP
lusc_tcga	TCGA-66-2783-01	TCGA-66-2783																	AMP
ov_tcga	TCGA-29-1777-01	TCGA-29-1777												HOMDEL					AMP
lusc_tcga	TCGA-66-2759-01	TCGA-66-2759												LATS1-LACE1		A148Qfs*5			AMP
lusc_tcga	TCGA-NC-A5HT-01	TCGA-NC-A5HT												N83Kfs*9					AMP
lusc_tcga	TCGA-56-8503-01	TCGA-56-8503																	AMP
lusc_tcga	TCGA-77-7139-01	TCGA-77-7139																	AMP
nsclc_tcga_broad_2016	LUAD-RT-S01707-Tumor	LUAD-RT-S01707																	AMP
hnsc_tcga	TCGA-D6-8569-01	TCGA-D6-8569													D752Y				AMP
hnsc_tcga	TCGA-CN-4723-01	TCGA-CN-4723																	AMP
cesc_tcga	TCGA-VS-A8EH-01	TCGA-VS-A8EH													HOMDEL				AMP
luad_tcga	TCGA-78-7147-01	TCGA-78-7147													HOMDEL				AMP
lusc_tcga	TCGA-66-2787-01	TCGA-66-2787																	AMP
lusc_tcga	TCGA-43-7658-01	TCGA-43-7658																	AMP
lusc_tcga	TCGA-43-A56U-01	TCGA-43-A56U																	AMP
lusc_tcga	TCGA-60-2721-01	TCGA-60-2721																	AMP
lusc_tcga	TCGA-60-2726-01	TCGA-60-2726																	AMP
hnsc_tcga	TCGA-CV-7430-01	TCGA-CV-7430																	AMP				AMP
hnsc_tcga	TCGA-CR-7390-01	TCGA-CR-7390															G100*		AMP
ov_tcga	TCGA-04-1530-01	TCGA-04-1530															HOMDEL		AMP
ucec_tcga	TCGA-FI-A2EY-01	TCGA-FI-A2EY															HOMDEL		AMP
hnsc_tcga	TCGA-CR-5248-01	TCGA-CR-5248																	AMP
ov_tcga	TCGA-20-1683-01	TCGA-20-1683																	AMP
lusc_tcga	TCGA-46-6025-01	TCGA-46-6025																	AMP
hnsc_tcga	TCGA-BA-6871-01	TCGA-BA-6871																	AMP				AMP
hnsc_tcga	TCGA-CN-A499-01	TCGA-CN-A499																	AMP
hnsc_tcga	TCGA-CV-7407-01	TCGA-CV-7407																	AMP
esca_tcga	TCGA-IG-A4P3-01	TCGA-IG-A4P3																	AMP
nsclc_tcga_broad_2016	LUAD-CHTN-3090415-Tumor	LUAD-CHTN-3090415																	AMP
ov_tcga	TCGA-04-1343-01	TCGA-04-1343																	AMP
gbm_tcga	TCGA-08-0392-01	TCGA-08-0392																	AMP
ov_tcga	TCGA-13-0797-01	TCGA-13-0797																	AMP
ov_tcga	TCGA-13-0906-01	TCGA-13-0906																	AMP
ov_tcga	TCGA-13-0910-01	TCGA-13-0910																	AMP
ov_tcga	TCGA-13-0911-01	TCGA-13-0911																	AMP
ov_tcga	TCGA-13-1488-01	TCGA-13-1488																	AMP
ov_tcga	TCGA-13-1496-01	TCGA-13-1496																	AMP
ov_tcga	TCGA-13-1497-01	TCGA-13-1497																	AMP
ov_tcga	TCGA-13-A5FT-01	TCGA-13-A5FT																	AMP				AMP
gbm_tcga	TCGA-16-1048-01	TCGA-16-1048																	AMP
lusc_tcga	TCGA-18-3408-01	TCGA-18-3408																	AMP
lusc_tcga	TCGA-18-3415-01	TCGA-18-3415																	AMP
lusc_tcga	TCGA-18-4086-01	TCGA-18-4086																	AMP
lusc_tcga	TCGA-21-1072-01	TCGA-21-1072																	AMP
lusc_tcga	TCGA-21-1075-01	TCGA-21-1075																	AMP
lusc_tcga	TCGA-21-1077-01	TCGA-21-1077																	AMP
lusc_tcga	TCGA-21-1081-01	TCGA-21-1081																	AMP
lusc_tcga	TCGA-21-5782-01	TCGA-21-5782																	AMP
lusc_tcga	TCGA-22-4599-01	TCGA-22-4599																	AMP
lusc_tcga	TCGA-22-4605-01	TCGA-22-4605																	AMP
lusc_tcga	TCGA-22-5471-01	TCGA-22-5471																	AMP				AMP
lusc_tcga	TCGA-22-5474-01	TCGA-22-5474																	AMP
lusc_tcga	TCGA-22-5479-01	TCGA-22-5479																	AMP				AMP
lusc_tcga	TCGA-22-5482-01	TCGA-22-5482																	AMP
ov_tcga	TCGA-23-1028-01	TCGA-23-1028																	AMP
ov_tcga	TCGA-23-1031-01	TCGA-23-1031																	AMP			AMP	AMP
ov_tcga	TCGA-23-1118-01	TCGA-23-1118																	AMP
ov_tcga	TCGA-23-1122-01	TCGA-23-1122																	AMP
ov_tcga	TCGA-23-2077-01	TCGA-23-2077																	AMP
ov_tcga	TCGA-23-2079-01	TCGA-23-2079																	AMP
ov_tcga	TCGA-24-0968-01	TCGA-24-0968																	AMP
ov_tcga	TCGA-24-1845-01	TCGA-24-1845																	AMP			AMP
ov_tcga	TCGA-24-1930-01	TCGA-24-1930																	AMP
ov_tcga	TCGA-24-2020-01	TCGA-24-2020																	AMP
ov_tcga	TCGA-25-1318-01	TCGA-25-1318																	AMP
ov_tcga	TCGA-25-1323-01	TCGA-25-1323																	AMP
ov_tcga	TCGA-25-1628-01	TCGA-25-1628																	AMP
ov_tcga	TCGA-29-1692-01	TCGA-29-1692																	AMP
ov_tcga	TCGA-29-1697-01	TCGA-29-1697																	AMP
ov_tcga	TCGA-29-1704-01	TCGA-29-1704																	AMP
lusc_tcga	TCGA-33-4533-01	TCGA-33-4533																	AMP
lusc_tcga	TCGA-33-4587-01	TCGA-33-4587																	AMP
lusc_tcga	TCGA-33-A4WN-01	TCGA-33-A4WN																	AMP
lusc_tcga	TCGA-33-AAS8-01	TCGA-33-AAS8																	AMP
lusc_tcga	TCGA-34-2604-01	TCGA-34-2604																	AMP
lusc_tcga	TCGA-34-5231-01	TCGA-34-5231																	AMP
lusc_tcga	TCGA-34-5929-01	TCGA-34-5929																	AMP
ov_tcga	TCGA-36-2532-01	TCGA-36-2532																	AMP
ov_tcga	TCGA-36-2534-01	TCGA-36-2534																	AMP
lusc_tcga	TCGA-37-3792-01	TCGA-37-3792																	AMP				AMP
lusc_tcga	TCGA-39-5019-01	TCGA-39-5019																	AMP
lusc_tcga	TCGA-39-5021-01	TCGA-39-5021																	AMP
lusc_tcga	TCGA-39-5027-01	TCGA-39-5027																	AMP	AMP
paad_tcga	TCGA-3A-A9IB-01	TCGA-3A-A9IB																	AMP
paad_tcga	TCGA-3A-A9IZ-01	TCGA-3A-A9IZ																	AMP
luad_tcga	TCGA-50-5931-01	TCGA-50-5931																	AMP
lusc_tcga	TCGA-51-4079-01	TCGA-51-4079																	AMP
lusc_tcga	TCGA-51-4081-01	TCGA-51-4081																	AMP				AMP
lusc_tcga	TCGA-51-6867-01	TCGA-51-6867																	AMP
luad_tcga	TCGA-55-7284-01	TCGA-55-7284																	AMP
lusc_tcga	TCGA-56-7823-01	TCGA-56-7823																	AMP
lusc_tcga	TCGA-56-8307-01	TCGA-56-8307																	AMP
lusc_tcga	TCGA-56-A4BW-01	TCGA-56-A4BW																	AMP
lusc_tcga	TCGA-56-A4BY-01	TCGA-56-A4BY																	AMP
lusc_tcga	TCGA-56-A4ZK-01	TCGA-56-A4ZK																	AMP
ov_tcga	TCGA-57-1582-01	TCGA-57-1582																	AMP
ov_tcga	TCGA-57-1992-01	TCGA-57-1992																	AMP
lusc_tcga	TCGA-58-8387-01	TCGA-58-8387																	AMP
lusc_tcga	TCGA-58-A46K-01	TCGA-58-A46K																	AMP
lusc_tcga	TCGA-60-2707-01	TCGA-60-2707																	AMP
lusc_tcga	TCGA-60-2710-01	TCGA-60-2710																	AMP, R44L
lusc_tcga	TCGA-60-2711-01	TCGA-60-2711																	AMP
lusc_tcga	TCGA-60-2712-01	TCGA-60-2712																	AMP
lusc_tcga	TCGA-60-2719-01	TCGA-60-2719																	AMP
lusc_tcga	TCGA-60-2723-01	TCGA-60-2723																	AMP
ov_tcga	TCGA-61-1724-01	TCGA-61-1724																	AMP
ov_tcga	TCGA-61-1903-01	TCGA-61-1903																	AMP
ov_tcga	TCGA-61-2009-01	TCGA-61-2009																	AMP
lusc_tcga	TCGA-63-7021-01	TCGA-63-7021																	AMP
lusc_tcga	TCGA-63-A5MR-01	TCGA-63-A5MR																	AMP
luad_tcga	TCGA-64-5781-01	TCGA-64-5781																	AMP
lusc_tcga	TCGA-66-2727-01	TCGA-66-2727																	AMP
lusc_tcga	TCGA-66-2737-01	TCGA-66-2737																	AMP
lusc_tcga	TCGA-66-2742-01	TCGA-66-2742																	AMP
lusc_tcga	TCGA-66-2755-01	TCGA-66-2755																	AMP
lusc_tcga	TCGA-66-2770-01	TCGA-66-2770																	AMP
lusc_tcga	TCGA-66-2773-01	TCGA-66-2773																	AMP
lusc_tcga	TCGA-66-2789-01	TCGA-66-2789																	AMP
lusc_tcga	TCGA-66-2790-01	TCGA-66-2790																	AMP
ov_tcga	TCGA-72-4231-01	TCGA-72-4231																	AMP
ov_tcga	TCGA-72-4233-01	TCGA-72-4233																	AMP
lusc_tcga	TCGA-77-7141-01	TCGA-77-7141																	AMP
lusc_tcga	TCGA-77-7338-01	TCGA-77-7338																	AMP
lusc_tcga	TCGA-77-8153-01	TCGA-77-8153																	AMP
lusc_tcga	TCGA-77-A5GA-01	TCGA-77-A5GA																	AMP
lusc_tcga	TCGA-77-A5GF-01	TCGA-77-A5GF																	AMP
lusc_tcga	TCGA-85-6798-01	TCGA-85-6798																	AMP
lusc_tcga	TCGA-85-8052-01	TCGA-85-8052																	AMP
lusc_tcga	TCGA-85-8070-01	TCGA-85-8070																	AMP
lusc_tcga	TCGA-85-8072-01	TCGA-85-8072																	AMP
lusc_tcga	TCGA-85-8479-01	TCGA-85-8479																	AMP
lusc_tcga	TCGA-85-8481-01	TCGA-85-8481																	AMP
lusc_tcga	TCGA-85-A4CN-01	TCGA-85-A4CN																	AMP
lusc_tcga	TCGA-85-A4QR-01	TCGA-85-A4QR																	AMP
lusc_tcga	TCGA-90-7964-01	TCGA-90-7964																	AMP
lusc_tcga	TCGA-92-8065-01	TCGA-92-8065																	AMP
lusc_tcga	TCGA-94-7943-01	TCGA-94-7943																	AMP
lusc_tcga	TCGA-96-7545-01	TCGA-96-7545																	AMP
lusc_tcga	TCGA-98-7454-01	TCGA-98-7454																	AMP
lusc_tcga	TCGA-98-A53I-01	TCGA-98-A53I																	AMP
lusc_tcga	TCGA-98-A53J-01	TCGA-98-A53J																	AMP
kirc_tcga	TCGA-A3-3387-01	TCGA-A3-3387																	AMP
ucec_tcga	TCGA-A5-A0GR-01	TCGA-A5-A0GR																	AMP
brca_tcga	TCGA-A7-A6VX-01	TCGA-A7-A6VX																	AMP				AMP
ucec_tcga	TCGA-AJ-A2QM-01	TCGA-AJ-A2QM																	AMP
brca_tcga	TCGA-AO-A1KR-01	TCGA-AO-A1KR																	AMP
brca_tcga	TCGA-AR-A1AO-01	TCGA-AR-A1AO																	AMP
ucec_tcga	TCGA-AX-A1CP-01	TCGA-AX-A1CP																	AMP
ucec_tcga	TCGA-AX-A3G3-01	TCGA-AX-A3G3																	AMP
ucec_tcga	TCGA-AX-A3G6-01	TCGA-AX-A3G6																	AMP
stad_tcga	TCGA-B7-A5TI-01	TCGA-B7-A5TI																	AMP
stad_tcga	TCGA-B7-A5TN-01	TCGA-B7-A5TN																	AMP
kirc_tcga	TCGA-B8-A54G-01	TCGA-B8-A54G																	AMP
hnsc_tcga	TCGA-BA-6873-01	TCGA-BA-6873																	AMP				AMP
hnsc_tcga	TCGA-BA-A4IG-01	TCGA-BA-A4IG																	AMP
hnsc_tcga	TCGA-BB-7861-01	TCGA-BB-7861																	AMP
hnsc_tcga	TCGA-BB-7871-01	TCGA-BB-7871																	AMP
hnsc_tcga	TCGA-BB-8601-01	TCGA-BB-8601																	AMP
cesc_tcga	TCGA-BI-A0VR-01	TCGA-BI-A0VR																	AMP
stad_tcga	TCGA-BR-7723-01	TCGA-BR-7723																	AMP
stad_tcga	TCGA-BR-8676-01	TCGA-BR-8676																	AMP
cesc_tcga	TCGA-C5-A3HL-01	TCGA-C5-A3HL																	AMP
cesc_tcga	TCGA-C5-A7UE-01	TCGA-C5-A7UE																	AMP
cesc_tcga	TCGA-C5-A8XI-01	TCGA-C5-A8XI																	AMP
cesc_tcga	TCGA-C5-A8ZZ-01	TCGA-C5-A8ZZ																	AMP
stad_tcga	TCGA-CD-A487-01	TCGA-CD-A487																	AMP
hnsc_tcga	TCGA-CN-4727-01	TCGA-CN-4727																	AMP
hnsc_tcga	TCGA-CN-4735-01	TCGA-CN-4735																	AMP
hnsc_tcga	TCGA-CN-4739-01	TCGA-CN-4739																	AMP
hnsc_tcga	TCGA-CN-5360-01	TCGA-CN-5360																	AMP
hnsc_tcga	TCGA-CN-6019-01	TCGA-CN-6019																	AMP
hnsc_tcga	TCGA-CN-6998-01	TCGA-CN-6998																	AMP
hnsc_tcga	TCGA-CN-A498-01	TCGA-CN-A498																	AMP
hnsc_tcga	TCGA-CN-A63T-01	TCGA-CN-A63T																	AMP
hnsc_tcga	TCGA-CN-A641-01	TCGA-CN-A641																	AMP
hnsc_tcga	TCGA-CN-A6V3-01	TCGA-CN-A6V3																	AMP
hnsc_tcga	TCGA-CN-A6V7-01	TCGA-CN-A6V7																	AMP
hnsc_tcga	TCGA-CQ-6221-01	TCGA-CQ-6221																	AMP
hnsc_tcga	TCGA-CR-6481-01	TCGA-CR-6481																	AMP
hnsc_tcga	TCGA-CR-6492-01	TCGA-CR-6492																	AMP
hnsc_tcga	TCGA-CR-7374-01	TCGA-CR-7374																	AMP
hnsc_tcga	TCGA-CR-7388-01	TCGA-CR-7388																	AMP
blca_tcga	TCGA-CU-A3KJ-01	TCGA-CU-A3KJ																	AMP
hnsc_tcga	TCGA-CV-5970-01	TCGA-CV-5970																	AMP
hnsc_tcga	TCGA-CV-5978-01	TCGA-CV-5978																	AMP
hnsc_tcga	TCGA-CV-7091-01	TCGA-CV-7091																	AMP
hnsc_tcga	TCGA-CV-7101-01	TCGA-CV-7101																	AMP
hnsc_tcga	TCGA-CV-7261-01	TCGA-CV-7261																	AMP
hnsc_tcga	TCGA-CV-7410-01	TCGA-CV-7410																	AMP
hnsc_tcga	TCGA-CV-7437-01	TCGA-CV-7437																	AMP
kirc_tcga	TCGA-CZ-5469-01	TCGA-CZ-5469																	AMP
hnsc_tcga	TCGA-D6-A6ES-01	TCGA-D6-A6ES																	AMP
brca_tcga	TCGA-D8-A1XT-01	TCGA-D8-A1XT																	AMP
lihc_tcga	TCGA-DD-A3A5-01	TCGA-DD-A3A5																	AMP
lihc_tcga	TCGA-DD-AADC-01	TCGA-DD-AADC																	AMP
blca_tcga	TCGA-DK-A6B5-01	TCGA-DK-A6B5																	AMP
blca_tcga	TCGA-DK-AA6Q-01	TCGA-DK-AA6Q																	AMP
hnsc_tcga	TCGA-DQ-7589-01	TCGA-DQ-7589																	AMP
hnsc_tcga	TCGA-DQ-7594-01	TCGA-DQ-7594																	AMP
cesc_tcga	TCGA-DS-A0VK-01	TCGA-DS-A0VK																	AMP
brca_tcga	TCGA-E2-A1LE-01	TCGA-E2-A1LE																	AMP
brca_tcga	TCGA-E9-A226-01	TCGA-E9-A226																	AMP
cesc_tcga	TCGA-EA-A3HS-01	TCGA-EA-A3HS																	AMP
cesc_tcga	TCGA-EA-A78R-01	TCGA-EA-A78R																	AMP
prad_cpcg_2017	TCGA-EJ-5510-01	TCGA-EJ-5510																	AMP
prad_tcga	TCGA-EJ-8468-01	TCGA-EJ-8468																	AMP
cesc_tcga	TCGA-EK-A2GZ-01	TCGA-EK-A2GZ																	AMP
cesc_tcga	TCGA-EK-A2R8-01	TCGA-EK-A2R8																	AMP
cesc_tcga	TCGA-EK-A2RD-01	TCGA-EK-A2RD																	AMP
cesc_tcga	TCGA-EK-A2RM-01	TCGA-EK-A2RM																	AMP
ucec_tcga	TCGA-EO-A3KU-01	TCGA-EO-A3KU																	AMP	AMP, TEAD1-CTR9
brca_tcga	TCGA-EW-A1P4-01	TCGA-EW-A1P4																	AMP
brca_tcga	TCGA-EW-A3U0-01	TCGA-EW-A3U0																	AMP
hnsc_tcga	TCGA-F7-8489-01	TCGA-F7-8489																	AMP
hnsc_tcga	TCGA-F7-A61V-01	TCGA-F7-A61V																	AMP
dlbc_tcga	TCGA-FA-A6HO-01	TCGA-FA-A6HO																	AMP
dlbc_tcga	TCGA-FA-A86F-01	TCGA-FA-A86F																	AMP
blca_tcga	TCGA-GU-A42Q-01	TCGA-GU-A42Q																	AMP
hnsc_tcga	TCGA-H7-8502-01	TCGA-H7-8502																	AMP
prad_tcga	TCGA-HC-7819-01	TCGA-HC-7819																	AMP
paad_tcga	TCGA-IB-7887-01	TCGA-IB-7887																	AMP
esca_tcga	TCGA-IG-A3YA-01	TCGA-IG-A3YA																	AMP
esca_tcga	TCGA-IG-A625-01	TCGA-IG-A625																	AMP
esca_tcga	TCGA-IG-A8O2-01	TCGA-IG-A8O2																	AMP
esca_tcga	TCGA-IG-A97I-01	TCGA-IG-A97I																	AMP
stad_tcga	TCGA-IN-A7NT-01	TCGA-IN-A7NT																	AMP
prad_cpcg_2017	TCGA-J4-8200-01	TCGA-J4-8200																	AMP
cesc_tcga	TCGA-JW-A5VK-01	TCGA-JW-A5VK																	AMP
cesc_tcga	TCGA-JW-AAVH-01	TCGA-JW-AAVH																	AMP
blca_tcga	TCGA-K4-A3WV-01	TCGA-K4-A3WV																	AMP
prad_tcga	TCGA-KK-A6E1-01	TCGA-KK-A6E1																	AMP
esca_tcga	TCGA-L5-A43H-01	TCGA-L5-A43H																	AMP
esca_tcga	TCGA-L5-A4OM-01	TCGA-L5-A4OM																	AMP
esca_tcga	TCGA-LN-A5U5-01	TCGA-LN-A5U5																	AMP
esca_tcga	TCGA-LN-A5U6-01	TCGA-LN-A5U6																	AMP
esca_tcga	TCGA-LN-A7HZ-01	TCGA-LN-A7HZ																	AMP
esca_tcga	TCGA-LN-A8HZ-01	TCGA-LN-A8HZ																	AMP
cesc_tcga	TCGA-MA-AA3X-01	TCGA-MA-AA3X																	AMP
hnsc_tcga	TCGA-MZ-A6I9-01	TCGA-MZ-A6I9																	AMP
lusc_tcga	TCGA-NC-A5HE-01	TCGA-NC-A5HE																	AMP
lusc_tcga	TCGA-NC-A5HI-01	TCGA-NC-A5HI																	AMP
lusc_tcga	TCGA-NC-A5HO-01	TCGA-NC-A5HO																	AMP
lusc_tcga	TCGA-NC-A5HQ-01	TCGA-NC-A5HQ																	AMP
lusc_tcga	TCGA-NC-A5HR-01	TCGA-NC-A5HR																	AMP
lusc_tcga	TCGA-NK-A5CX-01	TCGA-NK-A5CX																	AMP
lusc_tcga	TCGA-O2-A52N-01	TCGA-O2-A52N																	AMP
lusc_tcga	TCGA-O2-A52S-01	TCGA-O2-A52S																	AMP
acc_tcga	TCGA-OR-A5JB-01	TCGA-OR-A5JB																	AMP
hnsc_tcga	TCGA-QK-A64Z-01	TCGA-QK-A64Z																	AMP
esca_tcga	TCGA-R6-A6DQ-01	TCGA-R6-A6DQ																	AMP			AMP
esca_tcga	TCGA-S8-A6BW-01	TCGA-S8-A6BW																	AMP
prad_tcga	TCGA-TK-A8OK-01	TCGA-TK-A8OK																	AMP
hnsc_tcga	TCGA-UF-A71E-01	TCGA-UF-A71E																	AMP
hnsc_tcga	TCGA-UF-A7JF-01	TCGA-UF-A7JF																	AMP
hnsc_tcga	TCGA-UF-A7JK-01	TCGA-UF-A7JK																	AMP				AMP
esca_tcga	TCGA-V5-A7RC-01	TCGA-V5-A7RC																	AMP
prad_tcga	TCGA-VN-A88R-01	TCGA-VN-A88R																	AMP
esca_tcga	TCGA-VR-A8EW-01	TCGA-VR-A8EW																	AMP
esca_tcga	TCGA-VR-AA7I-01	TCGA-VR-AA7I																	AMP
cesc_tcga	TCGA-VS-A950-01	TCGA-VS-A950																	AMP
cesc_tcga	TCGA-VS-A957-01	TCGA-VS-A957																	AMP
cesc_tcga	TCGA-VS-A9UM-01	TCGA-VS-A9UM																	AMP
esca_tcga	TCGA-Z6-A9VB-01	TCGA-Z6-A9VB																	AMP
thym_tcga	TCGA-ZB-A96L-01	TCGA-ZB-A96L																	AMP
blca_tcga	TCGA-ZF-A9RE-01	TCGA-ZF-A9RE																	AMP
blca_tcga	TCGA-ZF-AA56-01	TCGA-ZF-AA56																	AMP
prad_tcga	TCGA-ZG-A9L2-01	TCGA-ZG-A9L2																	AMP
prad_tcga	TCGA-ZG-A9L9-01	TCGA-ZG-A9L9																	AMP
cesc_tcga	TCGA-ZJ-AAX8-01	TCGA-ZJ-AAX8																	AMP
cesc_tcga	TCGA-ZJ-AAXD-01	TCGA-ZJ-AAXD																	AMP
cesc_tcga	TCGA-ZJ-AB0I-01	TCGA-ZJ-AB0I																	AMP
lihc_tcga	TCGA-ZS-A9CF-01	TCGA-ZS-A9CF																	AMP	AMP, TEAD1-ZCCHC8
luad_tcga	TCGA-05-4397-01	TCGA-05-4397																	AMP
lusc_tcga	TCGA-21-1082-01	TCGA-21-1082																	AMP
cesc_tcga	TCGA-Q1-A73O-01	TCGA-Q1-A73O																	AMP
lusc_tcga	TCGA-85-8354-01	TCGA-85-8354																	AMP
lusc_tcga	TCGA-34-2600-01	TCGA-34-2600																	AMP
lusc_tcga	TCGA-33-4547-01	TCGA-33-4547																	AMP
cesc_tcga	TCGA-UC-A7PF-01	TCGA-UC-A7PF											AMP, Q702*						AMP
hnsc_tcga	TCGA-CN-5364-01	TCGA-CN-5364																	AMP
cesc_tcga	TCGA-VS-A9UO-01	TCGA-VS-A9UO											AMP, V1149=						AMP
esca_tcga	TCGA-LN-A7HY-01	TCGA-LN-A7HY												HOMDEL					AMP
hnsc_tcga	TCGA-TN-A7HJ-01	TCGA-TN-A7HJ													HOMDEL				AMP
hnsc_tcga	TCGA-BA-5559-01	TCGA-BA-5559																	AMP
hnsc_tcga	TCGA-BA-A6DG-01	TCGA-BA-A6DG																	AMP
nsclc_tcga_broad_2016	LUAD-B01024-Tumor	LUAD-B01024																	AMP
gbm_tcga	TCGA-12-0619-01	TCGA-12-0619																	AMP
gbm_tcga	TCGA-12-0662-01	TCGA-12-0662																	AMP
lusc_tcga	TCGA-22-4607-01	TCGA-22-4607																	AMP
ov_tcga	TCGA-23-1124-01	TCGA-23-1124																	AMP
ov_tcga	TCGA-23-2643-01	TCGA-23-2643																	AMP				AMP
ov_tcga	TCGA-24-1104-01	TCGA-24-1104																	AMP
ov_tcga	TCGA-24-2290-01	TCGA-24-2290																	AMP
gbm_tcga	TCGA-4W-AA9R-01	TCGA-4W-AA9R																	AMP
luad_tcga	TCGA-55-A493-01	TCGA-55-A493																	AMP, WWTR1-ANKUB1				AMP
lusc_tcga	TCGA-56-7223-01	TCGA-56-7223																	AMP
kirp_tcga	TCGA-5P-A9JU-01	TCGA-5P-A9JU																	H84D
ov_tcga	TCGA-61-2087-01	TCGA-61-2087																	AMP	AMP
lusc_tcga	TCGA-98-8022-01	TCGA-98-8022																	AMP
brca_tcga	TCGA-A1-A0SO-01	TCGA-A1-A0SO																	AMP
ucec_tcga	TCGA-AJ-A3EM-01	TCGA-AJ-A3EM																	AMP, LPP-WWTR1
lihc_tcga	TCGA-BC-A10Z-01	TCGA-BC-A10Z																	AMP			AMP
ucec_tcga	TCGA-BG-A0MG-01	TCGA-BG-A0MG																	S89W
brca_tcga	TCGA-BH-A0AV-01	TCGA-BH-A0AV																	AMP			AMP	AMP
brca_tcga	TCGA-BH-A0WA-01	TCGA-BH-A0WA																	AMP
cesc_tcga	TCGA-C5-A1MF-01	TCGA-C5-A1MF																	AMP
brca_tcga	TCGA-C8-A12Y-01	TCGA-C8-A12Y																	AMP
stad_tcga	TCGA-CD-8525-01	TCGA-CD-8525																	AMP
hnsc_tcga	TCGA-CN-6997-01	TCGA-CN-6997																	AMP
hnsc_tcga	TCGA-CV-A6JM-01	TCGA-CV-A6JM																	AMP
lihc_tcga	TCGA-DD-A11A-01	TCGA-DD-A11A																	AMP
skcm_tcga	TCGA-EB-A6L9-06	TCGA-EB-A6L9																	AMP
skcm_tcga	TCGA-EE-A3JB-06	TCGA-EE-A3JB																	AMP			AMP
lusc_tcga	TCGA-LA-A446-01	TCGA-LA-A446																	AMP
meso_tcga	TCGA-ZN-A9VS-01	TCGA-ZN-A9VS																	AMP
ov_tcga	TCGA-61-1743-01	TCGA-61-1743																		AMP
ucs_tcga	TCGA-N8-A4PP-01	TCGA-N8-A4PP																		AMP
ov_tcga	TCGA-59-2348-01	TCGA-59-2348				HOMDEL														AMP
ucec_tcga	TCGA-B5-A1MY-01	TCGA-B5-A1MY																		AMP
luad_tcga	TCGA-55-A491-01	TCGA-55-A491																		AMP
ucec_tcga	TCGA-H5-A2HR-01	TCGA-H5-A2HR									HOMDEL									AMP	AMP
brca_tcga	TCGA-AO-A126-01	TCGA-AO-A126																		AMP
blca_tcga	TCGA-FJ-A3Z7-01	TCGA-FJ-A3Z7																		AMP
lusc_tcga	TCGA-63-A5MT-01	TCGA-63-A5MT																		AMP			AMP
ov_tcga	TCGA-13-0724-01	TCGA-13-0724																		AMP			AMP
prad_tcga	TCGA-XJ-A9DX-01	TCGA-XJ-A9DX																		AMP			AMP
luad_tcga	TCGA-75-5147-01	TCGA-75-5147																		AMP
ov_tcga	TCGA-13-0916-01	TCGA-13-0916																		AMP			AMP
brca_tcga	TCGA-C8-A26Z-01	TCGA-C8-A26Z																		AMP	AMP
ucec_tcga	TCGA-BG-A0MC-01	TCGA-BG-A0MC																		AMP
brca_tcga	TCGA-A2-A0ER-01	TCGA-A2-A0ER																		AMP
lusc_tcga	TCGA-77-8143-01	TCGA-77-8143																		AMP
ucec_tcga	TCGA-AJ-A3QS-01	TCGA-AJ-A3QS																		AMP
sarc_tcga	TCGA-FX-A3TO-01	TCGA-FX-A3TO																		AMP, TEAD1-INSC
brca_tcga	TCGA-A8-A08G-01	TCGA-A8-A08G										HOMDEL								AMP, UBAP2-TEAD1
hnsc_tcga	TCGA-BA-A6D8-01	TCGA-BA-A6D8																		AMP
hnsc_tcga	TCGA-CV-A460-01	TCGA-CV-A460																		AMP			AMP
ov_tcga	TCGA-13-1487-01	TCGA-13-1487																		AMP
ov_tcga_pub	TCGA-23-1107-01	TCGA-23-1107																		AMP
luad_tcga	TCGA-44-5645-01	TCGA-44-5645																		AMP
luad_tcga	TCGA-55-8514-01	TCGA-55-8514																		AMP
luad_tcga	TCGA-55-8614-01	TCGA-55-8614																		AMP, TEAD1-ARNTL
lusc_tcga	TCGA-56-6545-01	TCGA-56-6545																		AMP
lusc_tcga	TCGA-66-2744-01	TCGA-66-2744																		AMP
luad_tcga	TCGA-86-7953-01	TCGA-86-7953																		AMP
lusc_tcga	TCGA-96-8169-01	TCGA-96-8169																		AMP
brca_tcga	TCGA-A2-A0YI-01	TCGA-A2-A0YI																		AMP
brca_tcga	TCGA-BH-A0BC-01	TCGA-BH-A0BC																		AMP
brca_tcga	TCGA-C8-A9FZ-01	TCGA-C8-A9FZ																		AMP
prad_cpcg_2017	TCGA-CH-5740-01	TCGA-CH-5740																		AMP
hnsc_tcga	TCGA-CR-6471-01	TCGA-CR-6471																		AMP
lihc_tcga	TCGA-DD-AACH-01	TCGA-DD-AACH																		AMP
sarc_tcga	TCGA-DX-A1KU-01	TCGA-DX-A1KU																		AMP
sarc_tcga	TCGA-DX-A6YR-01	TCGA-DX-A6YR																		AMP
prad_tcga	TCGA-EJ-5503-01	TCGA-EJ-5503																		AMP, TEAD1-MICAL2
sarc_tcga	TCGA-FX-A2QS-01	TCGA-FX-A2QS																		AMP
esca_tcga	TCGA-LN-A7HV-01	TCGA-LN-A7HV																		AMP
lusc_tcga	TCGA-NC-A5HH-01	TCGA-NC-A5HH																		AMP
hnsc_tcga	TCGA-QK-A6IG-01	TCGA-QK-A6IG																		AMP
pcpg_tcga	TCGA-RW-A689-01	TCGA-RW-A689																		AMP
pcpg_tcga	TCGA-RW-A68D-01	TCGA-RW-A68D																		AMP
hnsc_tcga	TCGA-T2-A6WX-01	TCGA-T2-A6WX																		AMP
lusc_tcga	TCGA-43-5668-01	TCGA-43-5668												HOMDEL							AMP		AMP
brca_tcga	TCGA-AN-A0FJ-01	TCGA-AN-A0FJ																			AMP
ucec_tcga	TCGA-D1-A1NU-01	TCGA-D1-A1NU																			AMP
ucec_tcga	TCGA-A5-A1OG-01	TCGA-A5-A1OG																			AMP
brca_tcga	TCGA-B6-A0RU-01	TCGA-B6-A0RU																			AMP
stad_tcga	TCGA-BR-7716-01	TCGA-BR-7716																			AMP
esca_tcga	TCGA-L5-A4OQ-01	TCGA-L5-A4OQ						HOMDEL													AMP
blca_tcga	TCGA-XF-A9SK-01	TCGA-XF-A9SK										HOMDEL									AMP
brca_tcga	TCGA-C8-A1HM-01	TCGA-C8-A1HM																			AMP
stad_tcga	TCGA-KB-A93H-01	TCGA-KB-A93H																			AMP
prad_tcga	TCGA-HC-8265-01	TCGA-HC-8265																			AMP
ucs_tcga	TCGA-N9-A4PZ-01	TCGA-N9-A4PZ																			AMP
brca_tcga	TCGA-C8-A12T-01	TCGA-C8-A12T															S88*				AMP
blca_tcga	TCGA-G2-A3IE-01	TCGA-G2-A3IE																			AMP
paad_tcga	TCGA-HZ-7922-01	TCGA-HZ-7922																			AMP
cesc_tcga	TCGA-IR-A3L7-01	TCGA-IR-A3L7																			AMP
paad_tcga	TCGA-H6-8124-01	TCGA-H6-8124																			AMP
brca_tcga	TCGA-A2-A04P-01	TCGA-A2-A04P																			AMP
lusc_tcga	TCGA-37-5819-01	TCGA-37-5819																			AMP
hnsc_tcga	TCGA-CV-7415-01	TCGA-CV-7415																			AMP
blca_tcga	TCGA-FD-A3SJ-01	TCGA-FD-A3SJ																			AMP
ucs_tcga	TCGA-NA-A4R1-01	TCGA-NA-A4R1													E591Vfs*12						AMP
brca_tcga	TCGA-E9-A1RF-01	TCGA-E9-A1RF																			AMP
brca_tcga	TCGA-A1-A0SQ-01	TCGA-A1-A0SQ																			AMP
brca_tcga	TCGA-A8-A08O-01	TCGA-A8-A08O																			AMP
ucec_tcga	TCGA-AX-A1CA-01	TCGA-AX-A1CA																			AMP
brca_tcga	TCGA-E9-A1NG-01	TCGA-E9-A1NG																			AMP
thca_tcga	TCGA-FY-A3WA-01	TCGA-FY-A3WA																			AMP
ucs_tcga	TCGA-N8-A4PL-01	TCGA-N8-A4PL																			AMP		AMP
stad_tcga	TCGA-R5-A7ZR-01	TCGA-R5-A7ZR																			AMP
stad_tcga	TCGA-RD-A7BS-01	TCGA-RD-A7BS																			AMP
cesc_tcga	TCGA-ZJ-AAXT-01	TCGA-ZJ-AAXT																			AMP
blca_tcga	TCGA-GD-A3OQ-01	TCGA-GD-A3OQ										HOMDEL									AMP
ov_tcga	TCGA-23-1120-01	TCGA-23-1120																			AMP
lihc_tcga	TCGA-KR-A7K8-01	TCGA-KR-A7K8																			AMP
brca_tcga	TCGA-UL-AAZ6-01	TCGA-UL-AAZ6																			AMP
blca_tcga	TCGA-GV-A3QI-01	TCGA-GV-A3QI																			AMP
gbm_tcga	TCGA-14-1402-01	TCGA-14-1402																			AMP
gbm_tcga	TCGA-16-1062-01	TCGA-16-1062																			AMP
gbm_tcga	TCGA-28-5215-01	TCGA-28-5215																			AMP
sarc_tcga	TCGA-3B-A9HX-01	TCGA-3B-A9HX																			AMP
brca_tcga	TCGA-A2-A25D-01	TCGA-A2-A25D																			AMP
ucec_tcga	TCGA-A5-A7WK-01	TCGA-A5-A7WK																			AMP
brca_tcga	TCGA-A7-A13D-01	TCGA-A7-A13D																			AMP
brca_tcga	TCGA-AO-A03P-01	TCGA-AO-A03P																			AMP
brca_tcga	TCGA-B6-A0IN-01	TCGA-B6-A0IN																			AMP
brca_tcga	TCGA-C8-A273-01	TCGA-C8-A273																			AMP
ucec_tcga	TCGA-D1-A17K-01	TCGA-D1-A17K																			AMP		AMP
brca_tcga	TCGA-D8-A1XD-01	TCGA-D8-A1XD																			AMP
lihc_tcga	TCGA-DD-A1EB-01	TCGA-DD-A1EB																			AMP
brca_tcga	TCGA-EW-A6S9-01	TCGA-EW-A6S9																			AMP	AMP
lihc_tcga	TCGA-G3-AAV0-01	TCGA-G3-AAV0																			AMP
paad_tcga	TCGA-HZ-A9TJ-01	TCGA-HZ-A9TJ																			AMP
acc_tcga	TCGA-OR-A5KW-01	TCGA-OR-A5KW																			AMP
acc_tcga	TCGA-OR-A5KY-01	TCGA-OR-A5KY																			AMP
ov_tcga	TCGA-24-2281-01	TCGA-24-2281																				AMP
ucs_tcga	TCGA-N5-A4RU-01	TCGA-N5-A4RU																				AMP
ov_tcga	TCGA-25-2398-01	TCGA-25-2398																				AMP
ov_tcga	TCGA-24-1556-01	TCGA-24-1556								HOMDEL				HOMDEL								AMP
skcm_tcga	TCGA-FS-A1ZW-06	TCGA-FS-A1ZW																				AMP
ov_tcga	TCGA-24-1464-01	TCGA-24-1464	HOMDEL									E1253Gfs*19										AMP
ov_tcga	TCGA-04-1338-01	TCGA-04-1338	HOMDEL																			AMP	AMP
kirp_tcga	TCGA-GL-7966-01	TCGA-GL-7966	L295Rfs*14																			AMP
ucec_tcga	TCGA-EO-A3AS-01	TCGA-EO-A3AS								HOMDEL												AMP
brca_tcga	TCGA-A7-A4SE-01	TCGA-A7-A4SE				HOMDEL																AMP
ucec_tcga	TCGA-FI-A2F8-01	TCGA-FI-A2F8																				AMP
ov_tcga	TCGA-13-1498-01	TCGA-13-1498																				AMP	AMP
ucs_tcga	TCGA-N6-A4VE-01	TCGA-N6-A4VE																				AMP
skcm_tcga	TCGA-EE-A2GT-06	TCGA-EE-A2GT		P229Q																		AMP
lihc_tcga	TCGA-UB-A7MB-01	TCGA-UB-A7MB																				AMP
brca_tcga	TCGA-E9-A22G-01	TCGA-E9-A22G																				AMP	AMP
stad_tcga	TCGA-D7-6527-01	TCGA-D7-6527																				AMP
skcm_tcga	TCGA-ER-A3ET-06	TCGA-ER-A3ET																				AMP
ov_tcga	TCGA-24-1417-01	TCGA-24-1417																				AMP
skcm_tcga	TCGA-D3-A3C6-06	TCGA-D3-A3C6																				AMP
ov_tcga	TCGA-42-2590-01	TCGA-42-2590																				AMP
brca_tcga	TCGA-D8-A27W-01	TCGA-D8-A27W																				AMP
esca_tcga	TCGA-IG-A4QS-01	TCGA-IG-A4QS																				AMP
dlbc_tcga	TCGA-GS-A9TQ-01	TCGA-GS-A9TQ												HOMDEL								AMP
ov_tcga	TCGA-30-1714-01	TCGA-30-1714																				AMP
ov_tcga	TCGA-31-1956-01	TCGA-31-1956																				AMP
ov_tcga	TCGA-61-1725-01	TCGA-61-1725																				AMP
brca_tcga	TCGA-A7-A26G-01	TCGA-A7-A26G																				AMP
brca_tcga	TCGA-C8-A27B-01	TCGA-C8-A27B																				AMP
lihc_tcga	TCGA-DD-AAVS-01	TCGA-DD-AAVS																				AMP
lihc_tcga	TCGA-DD-AAW3-01	TCGA-DD-AAW3																				AMP
brca_tcga	TCGA-E9-A1NC-01	TCGA-E9-A1NC																				AMP
skcm_tcga	TCGA-FS-A1Z0-06	TCGA-FS-A1Z0																				AMP
blca_tcga	TCGA-PQ-A6FN-01	TCGA-PQ-A6FN																				AMP
uvm_tcga	TCGA-VD-A8KJ-01	TCGA-VD-A8KJ																				AMP
uvm_tcga	TCGA-WC-A885-01	TCGA-WC-A885																				AMP
chol_tcga	TCGA-W5-AA36-01	TCGA-W5-AA36				HOMDEL																AMP
ov_tcga	TCGA-31-1953-01	TCGA-31-1953																				AMP
ov_tcga	TCGA-24-2267-01	TCGA-24-2267																				AMP
nsclc_tcga_broad_2016	LUAD-CHTN-Z4716A-Tumor	LUAD-CHTN-Z4716A																				AMP
ov_tcga	TCGA-24-2280-01	TCGA-24-2280																				AMP
sarc_tcga	TCGA-DX-A3LS-01	TCGA-DX-A3LS																				AMP	AMP
stad_tcga	TCGA-HF-7136-01	TCGA-HF-7136																				AMP
ucs_tcga	TCGA-NA-A4QV-01	TCGA-NA-A4QV																				AMP
skcm_tcga	TCGA-EE-A3JA-06	TCGA-EE-A3JA																				AMP
esca_tcga	TCGA-L5-A8NV-01	TCGA-L5-A8NV																				AMP
stad_tcga	TCGA-IN-A6RR-01	TCGA-IN-A6RR																				AMP
lihc_tcga	TCGA-G3-AAV4-01	TCGA-G3-AAV4																				AMP
brca_tcga	TCGA-D8-A142-01	TCGA-D8-A142							HOMDEL													AMP
skcm_tcga	TCGA-EB-A5SH-06	TCGA-EB-A5SH																				AMP
ov_tcga	TCGA-30-1718-01	TCGA-30-1718																				AMP
skcm_tcga	TCGA-EE-A2MM-06	TCGA-EE-A2MM																				AMP
luad_tcga	TCGA-44-7670-01	TCGA-44-7670									D104Ifs*14			W519C								AMP
luad_tcga	TCGA-64-1677-01	TCGA-64-1677																				AMP
skcm_tcga	TCGA-EE-A3AD-06	TCGA-EE-A3AD																				AMP
sarc_tcga	TCGA-IE-A6BZ-01	TCGA-IE-A6BZ																				AMP
lihc_tcga	TCGA-DD-AACE-01	TCGA-DD-AACE										HOMDEL										AMP
ov_tcga	TCGA-09-2048-01	TCGA-09-2048																				AMP
ov_tcga	TCGA-10-0928-01	TCGA-10-0928																				AMP
ov_tcga	TCGA-13-2065-01	TCGA-13-2065																				AMP
ov_tcga	TCGA-61-1918-01	TCGA-61-1918																				AMP
brca_tcga	TCGA-AR-A0TS-01	TCGA-AR-A0TS																				AMP
hnsc_tcga	TCGA-CV-5435-01	TCGA-CV-5435																				AMP
esca_tcga	TCGA-L5-A8NE-01	TCGA-L5-A8NE																				AMP
cesc_tcga	TCGA-VS-A8EJ-01	TCGA-VS-A8EJ																				AMP
lusc_tcga	TCGA-70-6723-01	TCGA-70-6723																				AMP
luad_tcga	TCGA-78-7155-01	TCGA-78-7155											K413Gfs*15	P292Lfs*19, P293Lfs*18								AMP
skcm_tcga	TCGA-DA-A1HV-06	TCGA-DA-A1HV																				AMP
ov_tcga	TCGA-13-1510-01	TCGA-13-1510																				AMP
sarc_tcga	TCGA-DX-A23Y-01	TCGA-DX-A23Y																				AMP
uvm_tcga	TCGA-V4-A9EW-01	TCGA-V4-A9EW												HOMDEL								AMP
nsclc_tcga_broad_2016	LUAD-RT-S01702-Tumor	LUAD-RT-S01702												P266Lfs*19								AMP
esca_tcga	TCGA-R6-A6XG-01	TCGA-R6-A6XG																				AMP
skcm_tcga	TCGA-EE-A20H-06	TCGA-EE-A20H																				AMP
nsclc_tcga_broad_2016	LUAD-NYU1177-Tumor	LUAD-NYU1177													HOMDEL							AMP
blca_tcga	TCGA-ZF-A9RD-01	TCGA-ZF-A9RD																				AMP
luad_tcga	TCGA-05-4430-01	TCGA-05-4430																				AMP
gbm_tcga	TCGA-06-0129-01	TCGA-06-0129																				AMP
gbm_tcga	TCGA-19-A60I-01	TCGA-19-A60I																				AMP, EGFR-TEAD3
ov_tcga	TCGA-24-1413-01	TCGA-24-1413																				AMP
ov_tcga	TCGA-25-1871-01	TCGA-25-1871																				AMP
ov_tcga	TCGA-25-1877-01	TCGA-25-1877																				AMP
ov_tcga	TCGA-29-1771-01	TCGA-29-1771																				AMP	AMP
tgct_tcga	TCGA-2G-AAGW-01	TCGA-2G-AAGW																				AMP	AMP
lihc_tcga	TCGA-2Y-A9GV-01	TCGA-2Y-A9GV																				AMP
blca_tcga	TCGA-4Z-AA7Q-01	TCGA-4Z-AA7Q																				AMP
luad_tcga	TCGA-50-5932-01	TCGA-50-5932																				AMP
ov_tcga	TCGA-61-2088-01	TCGA-61-2088																				AMP
luad_tcga	TCGA-62-A46U-01	TCGA-62-A46U																				AMP
luad_tcga	TCGA-78-7149-01	TCGA-78-7149																				AMP
luad_tcga	TCGA-86-8279-01	TCGA-86-8279																				AMP
luad_tcga	TCGA-97-7554-01	TCGA-97-7554																				AMP
ucec_tcga	TCGA-A5-A2K4-01	TCGA-A5-A2K4																				AMP
ucec_tcga	TCGA-AX-A3GI-01	TCGA-AX-A3GI																				AMP
ucec_tcga	TCGA-B5-A0JS-01	TCGA-B5-A0JS																				AMP
lihc_tcga	TCGA-BC-A10U-01	TCGA-BC-A10U																				AMP
brca_tcga	TCGA-BH-A0W7-01	TCGA-BH-A0W7																				AMP
stad_tcga	TCGA-BR-A4PE-01	TCGA-BR-A4PE																				AMP
ucec_tcga	TCGA-BS-A0V8-01	TCGA-BS-A0V8																				AMP
brca_tcga	TCGA-C8-A1HJ-01	TCGA-C8-A1HJ																				AMP
lihc_tcga	TCGA-CC-A7IL-01	TCGA-CC-A7IL																				AMP
skcm_tcga	TCGA-D3-A2JO-06	TCGA-D3-A2JO																				AMP
coadread_tcga	TCGA-DC-6682-01	TCGA-DC-6682																				AMP
lihc_tcga	TCGA-DD-AAD3-01	TCGA-DD-AAD3																				AMP
skcm_tcga	TCGA-EE-A2GN-06	TCGA-EE-A2GN																				AMP
skcm_tcga	TCGA-ER-A19N-06	TCGA-ER-A19N																				AMP
hnsc_tcga	TCGA-F7-A50I-01	TCGA-F7-A50I																				AMP
dlbc_tcga	TCGA-FA-A6HN-01	TCGA-FA-A6HN																				AMP
skcm_tcga	TCGA-FS-A1YW-06	TCGA-FS-A1YW																				AMP
lihc_tcga	TCGA-FV-A3I0-01	TCGA-FV-A3I0																				AMP
skcm_tcga	TCGA-GN-A4U9-06	TCGA-GN-A4U9																				AMP
paad_tcga	TCGA-HV-A5A6-01	TCGA-HV-A5A6																				AMP
esca_tcga	TCGA-L5-A8NT-01	TCGA-L5-A8NT																				AMP
esca_tcga	TCGA-L7-A6VZ-01	TCGA-L7-A6VZ																				AMP
lihc_tcga	TCGA-MQ-A6BS-01	TCGA-MQ-A6BS																				AMP
luad_tcga	TCGA-NJ-A55A-01	TCGA-NJ-A55A																				AMP
pcpg_tcga	TCGA-QR-A6GO-01	TCGA-QR-A6GO																				AMP
uvm_tcga	TCGA-VD-A8KA-01	TCGA-VD-A8KA																				AMP
stad_tcga	TCGA-VQ-AA6G-01	TCGA-VQ-AA6G																				AMP
uvm_tcga	TCGA-WC-A880-01	TCGA-WC-A880																				AMP
sarc_tcga	TCGA-WK-A8Y0-01	TCGA-WK-A8Y0																				AMP
ucec_tcga	TCGA-AJ-A3BD-01	TCGA-AJ-A3BD																					AMP
ov_tcga	TCGA-29-2431-01	TCGA-29-2431										HOMDEL											AMP
ov_tcga	TCGA-61-1738-01	TCGA-61-1738																					AMP
hnsc_tcga	TCGA-CV-6941-01	TCGA-CV-6941																					AMP
ov_tcga	TCGA-04-1651-01	TCGA-04-1651																					AMP
ov_tcga	TCGA-13-0901-01	TCGA-13-0901																					AMP
blca_tcga	TCGA-FD-A3B6-01	TCGA-FD-A3B6																					AMP
stad_tcga	TCGA-BR-8687-01	TCGA-BR-8687								HOMDEL													AMP
lusc_tcga	TCGA-33-4566-01	TCGA-33-4566	Q470*																				AMP
blca_tcga	TCGA-KQ-A41Q-01	TCGA-KQ-A41Q																					AMP
ov_tcga	TCGA-30-1862-01	TCGA-30-1862																					AMP
blca_tcga	TCGA-BT-A20J-01	TCGA-BT-A20J																					AMP
ov_tcga	TCGA-09-1674-01	TCGA-09-1674																					AMP
esca_tcga	TCGA-L5-A4OO-01	TCGA-L5-A4OO																					AMP
brca_tcga	TCGA-AN-A0AM-01	TCGA-AN-A0AM		AMP, STK4-CPM																			AMP
ov_tcga	TCGA-04-1360-01	TCGA-04-1360																					AMP
skcm_tcga	TCGA-D3-A1Q1-06	TCGA-D3-A1Q1									E410*												AMP
hnsc_tcga	TCGA-BA-A8YP-01	TCGA-BA-A8YP																					AMP
brca_tcga	TCGA-E2-A14R-01	TCGA-E2-A14R																					AMP
sarc_tcga	TCGA-DX-A1KZ-01	TCGA-DX-A1KZ																					AMP, TEAD4-MAP3K12
stad_tcga	TCGA-CG-4444-01	TCGA-CG-4444													HOMDEL								AMP
ov_tcga	TCGA-24-2298-01	TCGA-24-2298																					AMP
tgct_tcga	TCGA-2G-AAG6-01	TCGA-2G-AAG6																					AMP
ov_tcga	TCGA-57-1584-01	TCGA-57-1584																					AMP
ov_tcga	TCGA-72-4240-01	TCGA-72-4240																					AMP
brca_tcga	TCGA-A8-A07L-01	TCGA-A8-A07L																					AMP
coadread_tcga	TCGA-AG-3731-01	TCGA-AG-3731																					AMP
brca_tcga	TCGA-AQ-A04J-01	TCGA-AQ-A04J																					AMP
brca_tcga	TCGA-AR-A24Q-01	TCGA-AR-A24Q																					AMP
brca_tcga	TCGA-BH-A18Q-01	TCGA-BH-A18Q																					AMP
brca_tcga	TCGA-C8-A130-01	TCGA-C8-A130																					AMP
hnsc_tcga	TCGA-CN-4726-01	TCGA-CN-4726																					AMP
ucec_tcga	TCGA-D1-A16I-01	TCGA-D1-A16I																					AMP
stad_tcga	TCGA-D7-A6F2-01	TCGA-D7-A6F2																					AMP
brca_tcga	TCGA-D8-A27M-01	TCGA-D8-A27M																					AMP
lihc_tcga	TCGA-DD-AAEI-01	TCGA-DD-AAEI																					AMP
brca_tcga	TCGA-E9-A1N9-01	TCGA-E9-A1N9																					AMP
brca_tcga	TCGA-E9-A3QA-01	TCGA-E9-A3QA																					AMP
paad_tcga	TCGA-F2-6879-01	TCGA-F2-6879																					AMP
paad_tcga	TCGA-FB-AAQ2-01	TCGA-FB-AAQ2																					AMP
esca_tcga	TCGA-LN-A4A1-01	TCGA-LN-A4A1																					AMP
chol_tcga	TCGA-ZH-A8Y5-01	TCGA-ZH-A8Y5																					AMP
lihc_tcga	TCGA-TS-A8AF-01	TCGA-TS-A8AF				CDK14-SAV1																	AMP
ucs_tcga	TCGA-NF-A4WU-01	TCGA-NF-A4WU				R368*																	AMP
lusc_tcga	TCGA-60-2698-01	TCGA-60-2698																					AMP
ov_tcga	TCGA-61-2612-01	TCGA-61-2612												HOMDEL									AMP
blca_tcga	TCGA-GU-A767-01	TCGA-GU-A767																					AMP
ov_tcga	TCGA-13-0730-01	TCGA-13-0730																					AMP
ov_tcga	TCGA-13-1411-01	TCGA-13-1411																					AMP
ov_tcga	TCGA-24-1548-01	TCGA-24-1548																					AMP
lusc_tcga	TCGA-85-8584-01	TCGA-85-8584																					AMP
sarc_tcga	TCGA-DX-AB3A-01	TCGA-DX-AB3A																					AMP
ucec_tcga	TCGA-B5-A0JN-01	TCGA-B5-A0JN																					AMP
brca_tcga	TCGA-A2-A04T-01	TCGA-A2-A04T																					AMP
ov_tcga	TCGA-24-2289-01	TCGA-24-2289																					AMP
brca_tcga	TCGA-A7-A6VW-01	TCGA-A7-A6VW																					AMP
tgct_tcga	TCGA-ZM-AA06-01	TCGA-ZM-AA06																					AMP
ov_tcga	TCGA-31-1959-01	TCGA-31-1959																					AMP
gbm_tcga	TCGA-06-5856-01	TCGA-06-5856																					AMP
luad_tcga	TCGA-53-7624-01	TCGA-53-7624																					AMP
brca_tcga	TCGA-EW-A1P8-01	TCGA-EW-A1P8																					AMP
lusc_tcga	TCGA-22-5473-01	TCGA-22-5473								Q292*													AMP
skcm_tcga	TCGA-GF-A6C8-06	TCGA-GF-A6C8																					AMP
sarc_tcga	TCGA-DX-A3U5-01	TCGA-DX-A3U5																					AMP, TULP3-TEAD4
brca_tcga	TCGA-AN-A0AR-01	TCGA-AN-A0AR																					AMP
brca_tcga	TCGA-BH-A0B9-01	TCGA-BH-A0B9																					AMP
skcm_tcga	TCGA-EE-A3JI-06	TCGA-EE-A3JI																					AMP
tgct_tcga	TCGA-XE-AANJ-01	TCGA-XE-AANJ																					AMP
ov_tcga	TCGA-09-1666-01	TCGA-09-1666																					AMP
ov_tcga	TCGA-09-2050-01	TCGA-09-2050																					AMP
ov_tcga	TCGA-13-0758-01	TCGA-13-0758																					AMP
ov_tcga	TCGA-13-0795-01	TCGA-13-0795																					AMP
ov_tcga	TCGA-13-1505-01	TCGA-13-1505																					AMP
lusc_tcga	TCGA-18-4721-01	TCGA-18-4721																					AMP
ov_tcga	TCGA-29-1695-01	TCGA-29-1695																					AMP
ov_tcga	TCGA-29-1769-01	TCGA-29-1769																					AMP
ov_tcga	TCGA-29-2434-01	TCGA-29-2434																					AMP
gbm_tcga	TCGA-32-1991-01	TCGA-32-1991																					AMP
ov_tcga	TCGA-36-2544-01	TCGA-36-2544																					AMP
ov_tcga	TCGA-42-2591-01	TCGA-42-2591																					AMP
ov_tcga	TCGA-61-1900-01	TCGA-61-1900																					AMP
lusc_tcga	TCGA-77-7140-01	TCGA-77-7140																					AMP
hnsc_tcga	TCGA-IQ-A6SG-01	TCGA-IQ-A6SG																					AMP
ucs_tcga	TCGA-N5-A59E-01	TCGA-N5-A59E																					AMP
lusc_tcga	TCGA-77-7142-01	TCGA-77-7142																					AMP
tgct_tcga	TCGA-2G-AAGI-01	TCGA-2G-AAGI																					AMP
sarc_tcga	TCGA-HB-A43Z-01	TCGA-HB-A43Z																					AMP
blca_tcga	TCGA-ZF-AA54-01	TCGA-ZF-AA54																					AMP
ov_tcga	TCGA-13-0792-01	TCGA-13-0792												HOMDEL									AMP
ov_tcga	TCGA-30-1891-01	TCGA-30-1891												L78Cfs*54									AMP
stad_tcga	TCGA-HU-8249-01	TCGA-HU-8249																					AMP
sarc_tcga	TCGA-MB-A8JK-01	TCGA-MB-A8JK																					AMP
tgct_tcga	TCGA-2G-AAGE-01	TCGA-2G-AAGE													P479_A480dup								AMP
skcm_tcga	TCGA-EE-A29X-06	TCGA-EE-A29X																					AMP
ucec_tcga	TCGA-AJ-A3IA-01	TCGA-AJ-A3IA														HOMDEL							AMP
luad_tcga	TCGA-49-4507-01	TCGA-49-4507																					AMP
esca_tcga	TCGA-LN-A4A8-01	TCGA-LN-A4A8																					AMP
tgct_tcga	TCGA-2G-AALX-01	TCGA-2G-AALX																					AMP
lusc_tcga	TCGA-66-2769-01	TCGA-66-2769																					AMP
gbm_tcga	TCGA-02-2466-01	TCGA-02-2466																					AMP
ov_tcga	TCGA-04-1536-01	TCGA-04-1536																					AMP
luad_tcga	TCGA-05-4415-01	TCGA-05-4415																					AMP
gbm_tcga	TCGA-06-0146-01	TCGA-06-0146																					AMP
gbm_tcga	TCGA-06-6389-01	TCGA-06-6389																					AMP
gbm_tcga	TCGA-06-6694-01	TCGA-06-6694																					AMP
gbm_tcga	TCGA-06-A7TK-01	TCGA-06-A7TK																					AMP
ov_tcga	TCGA-09-0364-01	TCGA-09-0364																					AMP
ov_tcga	TCGA-09-2043-01	TCGA-09-2043																					AMP
ov_tcga	TCGA-10-0938-01	TCGA-10-0938																					AMP
gbm_tcga	TCGA-12-1602-01	TCGA-12-1602																					AMP
ov_tcga_pan_can_atlas_2018	TCGA-13-0765-01	TCGA-13-0765																					AMP
ov_tcga	TCGA-13-0766-01	TCGA-13-0766																					AMP
ov_tcga	TCGA-13-0883-01	TCGA-13-0883																					AMP
ov_tcga	TCGA-13-0912-01	TCGA-13-0912																					AMP
ov_tcga	TCGA-13-1506-01	TCGA-13-1506																					AMP
ov_tcga	TCGA-13-2061-01	TCGA-13-2061																					AMP
ov_tcga	TCGA-13-2071-01	TCGA-13-2071																					AMP
lusc_tcga	TCGA-21-A5DI-01	TCGA-21-A5DI																					AMP
lusc_tcga	TCGA-22-5477-01	TCGA-22-5477																					AMP
ov_tcga	TCGA-24-2024-01	TCGA-24-2024																					AMP
ov_tcga	TCGA-25-1634-01	TCGA-25-1634																					AMP
ov_tcga	TCGA-25-1870-01	TCGA-25-1870																					AMP
ov_tcga	TCGA-25-2409-01	TCGA-25-2409																					AMP
gbm_tcga	TCGA-26-1442-01	TCGA-26-1442																					AMP
ov_tcga	TCGA-29-1775-01	TCGA-29-1775																					AMP
tgct_tcga	TCGA-2G-AAEX-01	TCGA-2G-AAEX																					AMP
tgct_tcga	TCGA-2G-AAF4-01	TCGA-2G-AAF4																					AMP
tgct_tcga	TCGA-2G-AAFI-01	TCGA-2G-AAFI																					AMP
tgct_tcga	TCGA-2G-AAFN-01	TCGA-2G-AAFN																					AMP
tgct_tcga	TCGA-2G-AAG9-01	TCGA-2G-AAG9																					AMP
tgct_tcga	TCGA-2G-AAGG-01	TCGA-2G-AAGG																					AMP
tgct_tcga	TCGA-2G-AAGS-01	TCGA-2G-AAGS																					AMP
tgct_tcga	TCGA-2G-AAGT-01	TCGA-2G-AAGT																					AMP
tgct_tcga	TCGA-2G-AAGY-01	TCGA-2G-AAGY																					AMP
tgct_tcga	TCGA-2G-AAH8-01	TCGA-2G-AAH8																					AMP
tgct_tcga	TCGA-2G-AAKH-01	TCGA-2G-AAKH																					AMP
tgct_tcga	TCGA-2G-AALN-01	TCGA-2G-AALN																					AMP
tgct_tcga	TCGA-2G-AAM2-01	TCGA-2G-AAM2																					AMP
tgct_tcga	TCGA-2G-AAM3-01	TCGA-2G-AAM3																					AMP
paad_tcga	TCGA-2J-AABF-01	TCGA-2J-AABF																					AMP
paad_tcga	TCGA-2J-AABI-01	TCGA-2J-AABI																					AMP
ov_tcga	TCGA-36-1577-01	TCGA-36-1577																					AMP
ov_tcga	TCGA-36-1580-01	TCGA-36-1580																					AMP
ov_tcga	TCGA-36-2547-01	TCGA-36-2547																					AMP
lusc_tcga	TCGA-43-8116-01	TCGA-43-8116																					AMP
luad_tcga	TCGA-44-7669-01	TCGA-44-7669																					AMP
lusc_tcga	TCGA-56-8504-01	TCGA-56-8504																					AMP
ov_tcga	TCGA-59-2352-01	TCGA-59-2352																					AMP
kirp_tcga	TCGA-5P-A9K9-01	TCGA-5P-A9K9																					AMP
thym_tcga	TCGA-5U-AB0D-01	TCGA-5U-AB0D																					AMP
lusc_tcga	TCGA-60-2703-01	TCGA-60-2703																					AMP
ov_tcga	TCGA-61-1899-01	TCGA-61-1899																					AMP
ov_tcga	TCGA-61-2110-01	TCGA-61-2110																					AMP
lusc_tcga	TCGA-66-2785-01	TCGA-66-2785																					AMP
ov_tcga	TCGA-72-4236-01	TCGA-72-4236																					AMP
lusc_tcga	TCGA-77-A5GB-01	TCGA-77-A5GB																					AMP
luad_tcga	TCGA-78-7150-01	TCGA-78-7150																					AMP
lusc_tcga	TCGA-85-A512-01	TCGA-85-A512																					AMP
brca_tcga	TCGA-A1-A0SK-01	TCGA-A1-A0SK																					AMP
brca_tcga	TCGA-A1-A0SP-01	TCGA-A1-A0SP																					AMP
brca_tcga	TCGA-A2-A0YE-01	TCGA-A2-A0YE																					AMP
brca_tcga	TCGA-A7-A4SD-01	TCGA-A7-A4SD																					AMP
coadread_tcga	TCGA-AF-2693-01	TCGA-AF-2693																					AMP, K333*
coadread_tcga	TCGA-AG-3881-01	TCGA-AG-3881																					AMP
ucec_tcga	TCGA-AJ-A3NH-01	TCGA-AJ-A3NH																					AMP
brca_tcga	TCGA-AO-A129-01	TCGA-AO-A129																					AMP
brca_tcga	TCGA-AO-A12F-01	TCGA-AO-A12F																					AMP
kirc_tcga	TCGA-B0-4696-01	TCGA-B0-4696																					AMP
brca_tcga	TCGA-B6-A0I2-01	TCGA-B6-A0I2																					AMP
brca_tcga	TCGA-B6-A0X1-01	TCGA-B6-A0X1																					AMP
hnsc_tcga	TCGA-BB-7862-01	TCGA-BB-7862																					AMP
brca_tcga	TCGA-BH-A0BL-01	TCGA-BH-A0BL																					AMP
stad_tcga	TCGA-BR-4183-01	TCGA-BR-4183																					AMP
stad_tcga	TCGA-BR-6705-01	TCGA-BR-6705																					AMP
ucec_tcga	TCGA-BS-A0TI-01	TCGA-BS-A0TI																					AMP
stad_tcga	TCGA-CD-A48C-01	TCGA-CD-A48C																					AMP
kirc_tcga	TCGA-CJ-6030-01	TCGA-CJ-6030																					AMP
hnsc_tcga	TCGA-CR-7398-01	TCGA-CR-7398																					AMP
blca_tcga	TCGA-CU-A5W6-01	TCGA-CU-A5W6																					AMP
hnsc_tcga	TCGA-CV-5430-01	TCGA-CV-5430																					AMP
skcm_tcga	TCGA-D3-A3CC-06	TCGA-D3-A3CC																					AMP, TEAD4-CPM
brca_tcga	TCGA-D8-A1JM-01	TCGA-D8-A1JM																					AMP
skcm_tcga	TCGA-DA-A95V-06	TCGA-DA-A95V																					AMP
ucec_tcga	TCGA-DF-A2KR-01	TCGA-DF-A2KR																					AMP
hnsc_tcga	TCGA-DQ-7591-01	TCGA-DQ-7591																					AMP
brca_tcga	TCGA-E2-A1AZ-01	TCGA-E2-A1AZ																					AMP
brca_tcga	TCGA-E2-A1II-01	TCGA-E2-A1II																					AMP
ucec_tcga	TCGA-EO-A3B1-01	TCGA-EO-A3B1																					AMP
hnsc_tcga	TCGA-F7-7848-01	TCGA-F7-7848																					AMP
blca_tcga	TCGA-FD-A6TF-01	TCGA-FD-A6TF																					AMP
paad_tcga	TCGA-FZ-5924-01	TCGA-FZ-5924																					AMP
coadread_tcga	TCGA-G5-6641-01	TCGA-G5-6641																					AMP
hnsc_tcga	TCGA-H7-8501-01	TCGA-H7-8501																					AMP
sarc_tcga	TCGA-HB-A3YV-01	TCGA-HB-A3YV																					AMP
paad_tcga	TCGA-IB-7654-01	TCGA-IB-7654																					AMP
hnsc_tcga	TCGA-IQ-A6SH-01	TCGA-IQ-A6SH																					AMP
sarc_tcga	TCGA-IS-A3K7-01	TCGA-IS-A3K7																					AMP
esca_tcga	TCGA-L7-A56G-01	TCGA-L7-A56G																					AMP
esca_tcga	TCGA-LN-A49O-01	TCGA-LN-A49O																					AMP
esca_tcga	TCGA-LN-A8I0-01	TCGA-LN-A8I0																					AMP
luad_tcga	TCGA-NJ-A55O-01	TCGA-NJ-A55O																					AMP
lusc_tcga	TCGA-NK-A7XE-01	TCGA-NK-A7XE																					AMP
lusc_tcga	TCGA-O2-A52W-01	TCGA-O2-A52W																					AMP
hnsc_tcga	TCGA-P3-A6T8-01	TCGA-P3-A6T8																					AMP
hnsc_tcga	TCGA-QK-A6IH-01	TCGA-QK-A6IH																					AMP
pcpg_tcga	TCGA-QT-A5XO-01	TCGA-QT-A5XO																					AMP
stad_tcga	TCGA-RD-A7BW-01	TCGA-RD-A7BW																					AMP
tgct_tcga	TCGA-SN-A84Y-01	TCGA-SN-A84Y																					AMP
paad_tcga	TCGA-US-A776-01	TCGA-US-A776																					AMP
tgct_tcga	TCGA-W4-A7U3-01	TCGA-W4-A7U3																					AMP
chol_tcga	TCGA-W5-AA2I-01	TCGA-W5-AA2I																					AMP
ov_tcga	TCGA-WR-A838-01	TCGA-WR-A838																					AMP
tgct_tcga	TCGA-XE-A8H1-01	TCGA-XE-A8H1																					AMP
tgct_tcga	TCGA-XE-A8H4-01	TCGA-XE-A8H4																					AMP
tgct_tcga	TCGA-XE-A8H5-01	TCGA-XE-A8H5																					AMP
tgct_tcga	TCGA-XE-AAOL-01	TCGA-XE-AAOL																					AMP
tgct_tcga	TCGA-XY-A8S3-01	TCGA-XY-A8S3																					AMP
paad_tcga	TCGA-YH-A8SY-01	TCGA-YH-A8SY																					AMP
tgct_tcga	TCGA-YU-A94I-01	TCGA-YU-A94I																					AMP
tgct_tcga	TCGA-YU-AA4L-01	TCGA-YU-AA4L																					AMP
skcm_tcga	TCGA-FS-A4F4-06	TCGA-FS-A4F4	AMP, NF2-EFCAB6
paad_tcga	TCGA-3A-A9IH-01	TCGA-3A-A9IH	AMP, NF2-ZMAT5
ucec_tcga	TCGA-PG-A915-01	TCGA-PG-A915	CDON-NF2
blca_tcga	TCGA-LC-A66R-01	TCGA-LC-A66R	D152*
hnsc_tcga	TCGA-CN-5365-01	TCGA-CN-5365	D268Vfs*29
kirp_tcga	TCGA-Y8-A896-01	TCGA-Y8-A896	D277Gfs*20
lihc_tcga	TCGA-DD-AADS-01	TCGA-DD-AADS	E107D, E108*
hnsc_tcga	TCGA-P3-A6T0-01	TCGA-P3-A6T0	E182*
lusc_tcga	TCGA-39-5040-01	TCGA-39-5040	E186*												G675W
blca_tcga	TCGA-DK-AA6M-01	TCGA-DK-AA6M	E194*
skcm_tcga	TCGA-FS-A1ZR-06	TCGA-FS-A1ZR	E202*						G802*
skcm_tcga	TCGA-D3-A2JP-06	TCGA-D3-A2JP	E215*
blca_tcga	TCGA-FD-A3SO-01	TCGA-FD-A3SO	E247*
esca_tcga	TCGA-R6-A6L6-01	TCGA-R6-A6L6	E260*
lihc_tcga	TCGA-DD-A1EE-01	TCGA-DD-A1EE	E427*
lihc_tcga	TCGA-CC-A1HT-01	TCGA-CC-A1HT	E427*
meso_tcga	TCGA-MQ-A4LM-01	TCGA-MQ-A4LM	E463*												E541*
cesc_tcga	TCGA-EK-A2H1-01	TCGA-EK-A2H1	E465*
lihc_tcga	TCGA-ZN-A9VW-01	TCGA-ZN-A9VW	E465*
luad_tcga	TCGA-44-4112-01	TCGA-44-4112	E522Rfs*20
ucec_tcga	TCGA-B5-A0JY-01	TCGA-B5-A0JY	E58*		E31D, E70D		G557*						X592_splice, R862K	R82*, E100*
kirp_tcga	TCGA-SX-A7SL-01	TCGA-SX-A7SL	G151Vfs*23
thym_tcga	TCGA-XU-A92Z-01	TCGA-XU-A92Z	G161*
lihc_tcga	TCGA-TS-A7OY-01	TCGA-TS-A7OY	G161Dfs*13
ov_tcga	TCGA-24-1427-01	TCGA-24-1427	HOMDEL
ov_tcga	TCGA-30-1892-01	TCGA-30-1892	HOMDEL
kirc_tcga	TCGA-B0-5109-01	TCGA-B0-5109	HOMDEL
hnsc_tcga	TCGA-T3-A92M-01	TCGA-T3-A92M	HOMDEL												HOMDEL	H161Y
skcm_tcga	TCGA-FS-A1ZK-06	TCGA-FS-A1ZK	HOMDEL					HOMDEL
skcm_tcga	TCGA-D3-A1Q3-06	TCGA-D3-A1Q3	HOMDEL
prad_cpcg_2017	TCGA-HC-8257-01	TCGA-HC-8257	HOMDEL						HOMDEL								HOMDEL
sarc_tcga	TCGA-K1-A6RV-01	TCGA-K1-A6RV	HOMDEL							HOMDEL
skcm_tcga	TCGA-EE-A2ME-06	TCGA-EE-A2ME	HOMDEL
lihc_tcga	TCGA-CC-5264-01	TCGA-CC-5264	HOMDEL
ov_tcga	TCGA-61-1917-01	TCGA-61-1917	HOMDEL											LATS1-NUP43
ov_tcga	TCGA-25-2399-01	TCGA-25-2399	HOMDEL
stad_tcga	TCGA-VQ-A91Q-01	TCGA-VQ-A91Q	HOMDEL
lusc_tcga	TCGA-90-A59Q-01	TCGA-90-A59Q	HOMDEL												G507*
prad_tcga	TCGA-KK-A7B3-01	TCGA-KK-A7B3	HOMDEL												HOMDEL	HOMDEL
prad_cpcg_2017	TCGA-EJ-7327-01	TCGA-EJ-7327	HOMDEL													HOMDEL
gbm_tcga	TCGA-02-0326-01	TCGA-02-0326	HOMDEL
gbm_tcga	TCGA-06-0397-01	TCGA-06-0397	HOMDEL
ov_tcga	TCGA-13-1504-01	TCGA-13-1504	HOMDEL
ov_tcga	TCGA-61-1733-01	TCGA-61-1733	HOMDEL
prad_tcga	TCGA-EJ-5526-01	TCGA-EJ-5526	HOMDEL
thca_tcga	TCGA-EM-A2OX-01	TCGA-EM-A2OX	HOMDEL
kirp_tcga	TCGA-F9-A4JJ-01	TCGA-F9-A4JJ	HOMDEL
kirp_tcga	TCGA-F9-A8NY-01	TCGA-F9-A8NY	HOMDEL
prad_cpcg_2017	TCGA-HC-7749-01	TCGA-HC-7749	HOMDEL
kirp_tcga	TCGA-HE-7129-01	TCGA-HE-7129	HOMDEL
cesc_tcga	TCGA-JW-A5VG-01	TCGA-JW-A5VG	HOMDEL
luad_tcga	TCGA-MN-A4N1-01	TCGA-MN-A4N1	HOMDEL
luad_tcga	TCGA-MP-A4T6-01	TCGA-MP-A4T6	HOMDEL
lihc_tcga	TCGA-MQ-A4LP-01	TCGA-MQ-A4LP	HOMDEL
lusc_tcga	TCGA-NK-A5CT-01	TCGA-NK-A5CT	HOMDEL
acc_tcga	TCGA-OR-A5K2-01	TCGA-OR-A5K2	HOMDEL
lihc_tcga	TCGA-SC-A6LN-01	TCGA-SC-A6LN	HOMDEL
lihc_tcga	TCGA-SH-A9CT-01	TCGA-SH-A9CT	HOMDEL
lihc_tcga	TCGA-TS-A7P1-01	TCGA-TS-A7P1	HOMDEL
prad_tcga	TCGA-V1-A8WS-01	TCGA-V1-A8WS	HOMDEL
thym_tcga	TCGA-XM-A8RF-01	TCGA-XM-A8RF	HOMDEL
thym_tcga	TCGA-XM-AAZ2-01	TCGA-XM-AAZ2	HOMDEL
lihc_tcga	TCGA-XT-AASU-01	TCGA-XT-AASU	HOMDEL
thym_tcga	TCGA-XU-A92V-01	TCGA-XU-A92V	HOMDEL
lihc_tcga	TCGA-YS-A95B-01	TCGA-YS-A95B	HOMDEL
thym_tcga	TCGA-ZB-A96K-01	TCGA-ZB-A96K	HOMDEL
prad_tcga	TCGA-ZG-A9LY-01	TCGA-ZG-A9LY	HOMDEL
stad_tcga	TCGA-D7-8575-01	TCGA-D7-8575	HOMDEL, NF2-CABP7
lihc_tcga	TCGA-TS-A8AI-01	TCGA-TS-A8AI	HOMDEL, NF2-CABP7
brca_tcga	TCGA-EW-A1PB-01	TCGA-EW-A1PB	I68_A73del
kirp_tcga	TCGA-BQ-5877-01	TCGA-BQ-5877	K171*
ucec_tcga	TCGA-E6-A2P8-01	TCGA-E6-A2P8	K228Rfs*23
lihc_tcga	TCGA-MQ-A4LV-01	TCGA-MQ-A4LV	K413*												R717W
chol_tcga	TCGA-W5-AA39-01	TCGA-W5-AA39	KIAA1671-NF2
luad_tcga	TCGA-55-A48Y-01	TCGA-55-A48Y	NF2_EWSR1
brca_tcga	TCGA-EW-A1PH-01	TCGA-EW-A1PH	NF2-CLTCL1
brca_tcga	TCGA-V7-A7HQ-01	TCGA-V7-A7HQ	NF2-EIF3D
brca_tcga	TCGA-A2-A0SV-01	TCGA-A2-A0SV	NF2-GRAP2
brca_tcga	TCGA-GI-A2C9-01	TCGA-GI-A2C9	NF2-HSD3B2
lusc_tcga	TCGA-85-8048-01	TCGA-85-8048	NF2-MORC2
lusc_tcga	TCGA-34-A5IX-01	TCGA-34-A5IX	NF2-MTMR3, ZNRF3-NF2		HOMDEL
lihc_tcga	TCGA-LK-A4O7-01	TCGA-LK-A4O7	NF2-PIAS1			HOMDEL					HOMDEL
blca_tcga	TCGA-UY-A8OB-01	TCGA-UY-A8OB	NIPSNAP1-NF2
luad_tcga	TCGA-05-4434-01	TCGA-05-4434	Q111*
meso_tcga	TCGA-ZN-A9VO-01	TCGA-ZN-A9VO	Q337*
coad_tcga_pan_can_atlas_2018	TCGA-A6-5661-01	TCGA-A6-5661	R172Gfs*2
lihc_tcga	TCGA-SC-AA5Z-01	TCGA-SC-AA5Z	R187Lfs*21
hnsc_tcga	TCGA-D6-A4Z9-01	TCGA-D6-A4Z9	R198*
ucec_tcga	TCGA-AJ-A3OK-01	TCGA-AJ-A3OK	R262*
coad_tcga_pan_can_atlas_2018	TCGA-AA-A01R-01	TCGA-AA-A01R	R341*
kirc_tcga	TCGA-CJ-4901-01	TCGA-CJ-4901	R341*
kirp_tcga	TCGA-EV-5902-01	TCGA-EV-5902	R359Kfs*11
lihc_tcga	TCGA-3H-AB3K-01	TCGA-3H-AB3K	R57*
cesc_tcga	TCGA-VS-A94X-01	TCGA-VS-A94X	R57*
skcm_tcga	TCGA-GN-A26C-01	TCGA-GN-A26C	R8S, E593*
brca_tcga	TCGA-AR-A0TU-01	TCGA-AR-A0TU	S265*
luad_tcga	TCGA-91-6830-01	TCGA-91-6830	S288*
hnsc_tcga	TCGA-IQ-7630-01	TCGA-IQ-7630	S288*
lusc_tcga	TCGA-46-3769-01	TCGA-46-3769	S87*
meso_tcga	TCGA-MQ-A6BR-01	TCGA-MQ-A6BR	S87Gfs*15
meso_tcga	TCGA-YS-AA4M-01	TCGA-YS-AA4M	V24*
lihc_tcga	TCGA-3U-A98H-01	TCGA-3U-A98H	W184*
ucec_tcga	TCGA-A5-A0G2-01	TCGA-A5-A0G2	W41*, E365K	X175_splice		W209*	D12G, A613=, L634I		E206*, S371F, Q405H, K650R
kirc_tcga	TCGA-B0-5084-01	TCGA-B0-5084	X121_splice
lihc_tcga	TCGA-UD-AABZ-01	TCGA-UD-AABZ	X121_splice
hnsc_tcga	TCGA-BB-A6UO-01	TCGA-BB-A6UO	X149_splice
kirc_tcga	TCGA-CJ-4638-01	TCGA-CJ-4638	X172_splice
kirc_tcga	TCGA-B0-5098-01	TCGA-B0-5098	X200_splice
kirp_tcga	TCGA-G7-6797-01	TCGA-G7-6797	X200_splice
coad_tcga_pan_can_atlas_2018	TCGA-AA-3968-01	TCGA-AA-3968	X200_splice
chol_tcga	TCGA-W5-AA2Q-01	TCGA-W5-AA2Q	X225_splice
meso_tcga	TCGA-UT-A88D-01	TCGA-UT-A88D	X226_splice
kirp_tcga	TCGA-P4-A5EA-01	TCGA-P4-A5EA	X270_splice
chol_tcga	TCGA-W6-AA0S-01	TCGA-W6-AA0S	X333_splice
lihc_tcga	TCGA-3U-A98F-01	TCGA-3U-A98F	X333_splice
cesc_tcga	TCGA-VS-A8QH-01	TCGA-VS-A8QH	X375_splice
kirp_tcga	TCGA-B9-4117-01	TCGA-B9-4117	X38_splice
cesc_tcga	TCGA-C5-A1BF-01	TCGA-C5-A1BF	X39_splice
cesc_tcga	TCGA-GH-A9DA-01	TCGA-GH-A9DA	X39_splice
lihc_tcga	TCGA-LK-A4O5-01	TCGA-LK-A4O5	X39_splice, K449Rfs*45
meso_tcga	TCGA-SC-A6LP-01	TCGA-SC-A6LP	X447_splice
esca_tcga	TCGA-VR-A8EY-01	TCGA-VR-A8EY	X447_splice
meso_tcga	TCGA-UD-AAC5-01	TCGA-UD-AAC5	X482_splice
hnsc_tcga	TCGA-QK-A6II-01	TCGA-QK-A6II	X525_splice
kirc_tcga	TCGA-BP-4986-01	TCGA-BP-4986	X80_splice
kirc_tcga	TCGA-B0-4698-01	TCGA-B0-4698	X81_splice
lihc_tcga	TCGA-UD-AAC7-01	TCGA-UD-AAC7	X81_splice
kirp_tcga	TCGA-BQ-5875-01	TCGA-BQ-5875	Y132*
lihc_tcga	TCGA-DD-A3A6-01	TCGA-DD-A3A6	Y144*
lihc_tcga	TCGA-LK-A4NZ-01	TCGA-LK-A4NZ	Y144*
lihc_tcga	TCGA-ZN-A9VV-01	TCGA-ZN-A9VV	Y153*
lihc_tcga	TCGA-TS-A7OZ-01	TCGA-TS-A7OZ	Y192*
coad_tcga_pan_can_atlas_2018	TCGA-AZ-4315-01	TCGA-AZ-4315		R115*
ucec_tcga	TCGA-EO-A3B0-01	TCGA-EO-A3B0		E216*	W96*								E65*, K1156T
ucec_tcga	TCGA-AX-A2HC-01	TCGA-AX-A2HC		E216*
blca_tcga	TCGA-FD-A6TA-01	TCGA-FD-A6TA		E405*											S872*
ucec_tcga	TCGA-AX-A06F-01	TCGA-AX-A06F		E73*
ucec_tcga	TCGA-EY-A1GI-01	TCGA-EY-A1GI		E73*		E346*, F383V			R753*				E412D, R761*
brca_tcga	TCGA-BH-A18R-01	TCGA-BH-A18R		HOMDEL				HOMDEL
hnsc_tcga	TCGA-CV-6433-01	TCGA-CV-6433		HOMDEL
luad_tcga	TCGA-67-6215-01	TCGA-67-6215		HOMDEL
laml_tcga	TCGA-AB-2915-03	TCGA-AB-2915		HOMDEL
ucec_tcga	TCGA-B5-A3FH-01	TCGA-B5-A3FH		HOMDEL
brca_tcga	TCGA-BH-A0E6-01	TCGA-BH-A0E6		HOMDEL
prad_cpcg_2017	TCGA-HC-7231-01	TCGA-HC-7231		HOMDEL
ucec_tcga	TCGA-EO-A3AU-01	TCGA-EO-A3AU		K16Vfs*3
ov_tcga	TCGA-13-0889-01	TCGA-13-0889		K303Efs*15						V821Cfs*4, V1194Cfs*15, R1233Qfs*12			AMP, P531Afs*31, N687Kfs*7, E992Rfs*3, Y1042Ifs*24		L37Afs*8, Q60Hfs*30
skcm_tcga	TCGA-EE-A2MC-06	TCGA-EE-A2MC		PSEN1-STK4
lusc_tcga	TCGA-90-A4ED-01	TCGA-90-A4ED		Q467*					HOMDEL
ucec_tcga	TCGA-E6-A1LX-01	TCGA-E6-A1LX		R115*			X154_splice, X355_splice			R43*, R398W			E65*, S644L, L1197F
ucec_tcga	TCGA-D1-A16X-01	TCGA-D1-A16X		R115*	E70*, G133*, R178H, S316L								Q38K, R792Q, E813*
coad_tcga_pan_can_atlas_2018	TCGA-AA-3984-01	TCGA-AA-3984		R115*									R761*, L1001=
ucec_tcga	TCGA-B5-A0JZ-01	TCGA-B5-A0JZ		R148*
coad_tcga_pan_can_atlas_2018	TCGA-AA-3975-01	TCGA-AA-3975		R332*
ov_tcga	TCGA-24-0970-01	TCGA-24-0970		STK4-PKIG
brca_tcga	TCGA-EW-A2FV-01	TCGA-EW-A2FV		STK4-TSHZ2					P485Hfs*7	E362Rfs*48
hnsc_tcga	TCGA-4P-AA8J-01	TCGA-4P-AA8J		T175Yfs*45
ucec_tcga	TCGA-EY-A5W2-01	TCGA-EY-A5W2		X12_splice
brca_tcga	TCGA-A8-A09A-01	TCGA-A8-A09A
esca_tcga	TCGA-VR-A8ET-01	TCGA-VR-A8ET
stad_tcga	TCGA-FP-A4BF-01	TCGA-FP-A4BF				HOMDEL					HOMDEL
ov_tcga	TCGA-24-1551-01	TCGA-24-1551				HOMDEL					HOMDEL
skcm_tcga	TCGA-FW-A3R5-06	TCGA-FW-A3R5		P83L, P223S		Q143*
luad_tcga	TCGA-44-5644-01	TCGA-44-5644				HOMDEL
brca_tcga	TCGA-AN-A0AK-01	TCGA-AN-A0AK				*384Efs*5
chol_tcga	TCGA-3X-AAVA-01	TCGA-3X-AAVA				HOMDEL
lihc_tcga	TCGA-3H-AB3S-01	TCGA-3H-AB3S				L93*
lusc_tcga	TCGA-21-5783-01	TCGA-21-5783				R242*
ucec_tcga	TCGA-BK-A6W3-01	TCGA-BK-A6W3				E89*			E61*
luad_tcga	TCGA-55-1594-01	TCGA-55-1594				AMP, S115*
cesc_tcga	TCGA-C5-A8XH-01	TCGA-C5-A8XH				AMP, S36*
ucec_tcga	TCGA-EO-A3KX-01	TCGA-EO-A3KX				D141*
kirp_tcga	TCGA-G7-6789-01	TCGA-G7-6789				D141*
kirp_tcga	TCGA-G7-A8LC-01	TCGA-G7-A8LC				D155del, D155Y, D155Yfs*34, Y156Tfs*33
kirp_tcga	TCGA-HE-A5NK-01	TCGA-HE-A5NK				E109Vfs*12
luad_tcga	TCGA-95-7944-01	TCGA-95-7944				E125*
kirc_tcga	TCGA-CW-6087-01	TCGA-CW-6087				E160*
skcm_tcga	TCGA-FS-A4F9-06	TCGA-FS-A4F9				HOMDEL				E1160Dfs*48	HOMDEL
lusc_tcga	TCGA-18-4083-01	TCGA-18-4083				HOMDEL					HOMDEL
ucec_tcga	TCGA-EY-A54A-01	TCGA-EY-A54A				HOMDEL					HOMDEL
ov_tcga	TCGA-13-0886-01	TCGA-13-0886				HOMDEL					HOMDEL
chol_tcga	TCGA-3X-AAVE-01	TCGA-3X-AAVE				HOMDEL					HOMDEL
kirc_tcga	TCGA-CZ-5467-01	TCGA-CZ-5467				HOMDEL					HOMDEL
lihc_tcga	TCGA-DD-AA3A-01	TCGA-DD-AA3A				HOMDEL					HOMDEL
kirp_tcga	TCGA-GL-A9DE-01	TCGA-GL-A9DE				HOMDEL					HOMDEL
stad_tcga	TCGA-HU-A4GC-01	TCGA-HU-A4GC				HOMDEL					HOMDEL
brca_tcga	TCGA-OL-A66I-01	TCGA-OL-A66I				HOMDEL					HOMDEL
kirp_tcga	TCGA-A4-A48D-01	TCGA-A4-A48D				HOMDEL
kirc_tcga	TCGA-BP-4162-01	TCGA-BP-4162				HOMDEL
lihc_tcga	TCGA-ED-A7PX-01	TCGA-ED-A7PX				HOMDEL
lihc_tcga	TCGA-ZP-A9D2-01	TCGA-ZP-A9D2				HOMDEL
brca_tcga	TCGA-UU-A93S-01	TCGA-UU-A93S				Q284*
nsclc_tcga_broad_2016	LUAD-S01381-Tumor	LUAD-S01381				R101*
kirp_tcga	TCGA-B3-3926-01	TCGA-B3-3926				R101Sfs*5
stad_tcga	TCGA-BR-4368-01	TCGA-BR-4368				R233*											F189Lfs*19
hnsc_tcga	TCGA-CN-6018-01	TCGA-CN-6018				R87Efs*17
lusc_tcga	TCGA-85-8355-01	TCGA-85-8355				SAV1-PELI2
chol_tcga	TCGA-ZU-A8S4-01	TCGA-ZU-A8S4				Y299*
kirp_tcga	TCGA-F9-A7Q0-01	TCGA-F9-A7Q0				Y354*
ucec_tcga	TCGA-A5-A1OF-01	TCGA-A5-A1OF			G30*, A269V, S316L				R168W			E458D, X1306_splice, N1327D	A17V, R290*
ucec_tcga	TCGA-AJ-A3BH-01	TCGA-AJ-A3BH			R307*				R83*					G788Vfs*3
ucec_tcga	TCGA-D1-A17Q-01	TCGA-D1-A17Q			E195*							E225K, R1017*			R1054*
coad_tcga_pan_can_atlas_2018	TCGA-AA-3821-01	TCGA-AA-3821		K46N	X439_splice
skcm_tcga	TCGA-BF-A1PZ-01	TCGA-BF-A1PZ			*492Lext*2
lihc_tcga	TCGA-DD-A3A3-01	TCGA-DD-A3A3			AMP, Q170*
esca_tcga	TCGA-L5-A4OT-01	TCGA-L5-A4OT			AMP, STK3-COX6C
blca_tcga	TCGA-DK-A1A6-01	TCGA-DK-A1A6			AMP, STK3-MRPL48
ov_tcga	TCGA-13-1512-01	TCGA-13-1512			AMP, STK3-PAQR3
brca_tcga	TCGA-E9-A5FL-01	TCGA-E9-A5FL			AMP, STK3-POLR2K
luad_tcga	TCGA-91-A4BC-01	TCGA-91-A4BC			AMP, STK3-SPRR2E
blca_tcga	TCGA-CU-A0YR-01	TCGA-CU-A0YR			AMP, ZNF280D-STK3
skcm_tcga	TCGA-D9-A6EA-06	TCGA-D9-A6EA			C258*
ucec_tcga	TCGA-AP-A1DV-01	TCGA-AP-A1DV			D253N, E314*
coad_tcga_pan_can_atlas_2018	TCGA-CA-6718-01	TCGA-CA-6718			E195*
skcm_tcga	TCGA-D9-A149-06	TCGA-D9-A149			E370*									HOMDEL
sarc_tcga	TCGA-QQ-A8VF-01	TCGA-QQ-A8VF			HOMDEL
ov_tcga	TCGA-29-1763-01	TCGA-29-1763			HOMDEL
stad_tcga	TCGA-D7-A4YY-01	TCGA-D7-A4YY			HOMDEL		HOMDEL
esca_tcga	TCGA-VR-A8EX-01	TCGA-VR-A8EX			HOMDEL
hnsc_tcga	TCGA-CN-A63U-01	TCGA-CN-A63U			HOMDEL								R545_S548delinsP
gbm_tcga	TCGA-06-0164-01	TCGA-06-0164			HOMDEL
kirc_tcga	TCGA-BP-4795-01	TCGA-BP-4795			HOMDEL
dlbc_tcga	TCGA-FF-A7CR-01	TCGA-FF-A7CR			HOMDEL
lihc_tcga	TCGA-G3-A3CI-01	TCGA-G3-A3CI			HOMDEL
stad_tcga	TCGA-HF-A5NB-01	TCGA-HF-A5NB			HOMDEL
stad_tcga	TCGA-HU-A4G3-01	TCGA-HU-A4G3			HOMDEL
esca_tcga	TCGA-IC-A6RE-01	TCGA-IC-A6RE			HOMDEL
dlbc_tcga	TCGA-VB-A8QN-01	TCGA-VB-A8QN			HOMDEL
stad_tcga	TCGA-VQ-A94P-01	TCGA-VQ-A94P			HOMDEL
coad_tcga_pan_can_atlas_2018	TCGA-A6-6780-01	TCGA-A6-6780			N442Ifs*2
blca_tcga	TCGA-FD-A3B3-01	TCGA-FD-A3B3			S108*
lusc_tcga	TCGA-68-8250-01	TCGA-68-8250			SPAG1-STK3
luad_tcga	TCGA-44-6775-01	TCGA-44-6775			STK3-CPQ							HOMDEL
cesc_tcga	TCGA-MA-AA43-01	TCGA-MA-AA43			STK3-LRRC69
luad_tcga	TCGA-78-7153-01	TCGA-78-7153			STK3-ZHX2
ucec_tcga	TCGA-A5-A2K7-01	TCGA-A5-A2K7					X613_splice
stad_tcga	TCGA-VQ-AA6D-01	TCGA-VQ-AA6D					S556Rfs*10
stad_tcga	TCGA-BR-A4PD-01	TCGA-BR-A4PD					HOMDEL
sarc_tcga	TCGA-DX-A8BP-01	TCGA-DX-A8BP					X124_splice
ucec_tcga	TCGA-B5-A3FC-01	TCGA-B5-A3FC					R169H, X386_splice
ucec_tcga	TCGA-B5-A1MX-01	TCGA-B5-A1MX					G709Dfs*5	D238Efs*21	R261Kfs*5			X170_splice, P232Lfs*44
ucec_tcga	TCGA-FI-A2D5-01	TCGA-FI-A2D5					X593_splice, A755V
skcm_tcga	TCGA-ER-A19B-06	TCGA-ER-A19B					*834Wext*37										HOMDEL
coad_tcga_pan_can_atlas_2018	TCGA-AY-6196-01	TCGA-AY-6196					AMP, EPB41L2-MAP4K1
brca_tcga	TCGA-E9-A1NH-01	TCGA-E9-A1NH					E182Kfs*7
luad_tcga	TCGA-05-4410-01	TCGA-05-4410					E207*			D20=, D20D
ucec_tcga	TCGA-EY-A1GK-01	TCGA-EY-A1GK					H561Tfs*80
sarc_tcga	TCGA-3B-A9HY-01	TCGA-3B-A9HY					HNRNPL-MAP4K1
esca_tcga	TCGA-L5-A43J-01	TCGA-L5-A43J					HOMDEL
prad_tcga	TCGA-V1-A9ZR-01	TCGA-V1-A9ZR					HOMDEL		HOMDEL							HOMDEL
ov_tcga	TCGA-10-0934-01	TCGA-10-0934					HOMDEL			HOMDEL
ucec_tcga	TCGA-DF-A2L0-01	TCGA-DF-A2L0					HOMDEL
prad_cpcg_2017	TCGA-HC-7752-01	TCGA-HC-7752					HOMDEL							HOMDEL
ov_tcga	TCGA-23-1123-01	TCGA-23-1123					HOMDEL
brca_tcga	TCGA-A8-A08F-01	TCGA-A8-A08F					HOMDEL
kirp_tcga	TCGA-BQ-7048-01	TCGA-BQ-7048					HOMDEL
lgg_tcga	TCGA-DB-A64L-01	TCGA-DB-A64L					HOMDEL
lgg_tcga	TCGA-DU-7298-01	TCGA-DU-7298					HOMDEL
lgg_tcga	TCGA-DU-A5TP-01	TCGA-DU-A5TP					HOMDEL
lgg_tcga	TCGA-E1-A7YU-01	TCGA-E1-A7YU					HOMDEL
lgg_tcga	TCGA-HT-8563-01	TCGA-HT-8563					HOMDEL
lgg_tcga	TCGA-P5-A5EV-01	TCGA-P5-A5EV					HOMDEL
lgg_tcga	TCGA-VM-A8CA-01	TCGA-VM-A8CA					HOMDEL
skcm_tcga	TCGA-EE-A182-06	TCGA-EE-A182					M1?, D2N
kirp_tcga	TCGA-IA-A40U-01	TCGA-IA-A40U					N249Tfs*5
luad_tcga	TCGA-50-6594-01	TCGA-50-6594					Q764*
luad_tcga	TCGA-99-8025-01	TCGA-99-8025					R262*								HOMDEL
coadread_tcga	TCGA-AG-3592-01	TCGA-AG-3592					R262*
brca_tcga	TCGA-A2-A0EV-01	TCGA-A2-A0EV					SCAF1-MAP4K1
luad_tcga	TCGA-55-A492-01	TCGA-55-A492					SPINT2-MAP4K1
dlbc_tcga	TCGA-G8-6906-01	TCGA-G8-6906					W243*
paad_tcga	TCGA-IB-7651-01	TCGA-IB-7651					X31_splice, G521S, D603N						A88D, R411*, R449*		R1043*
kirc_tcga	TCGA-B0-4703-01	TCGA-B0-4703					X53_splice
ucec_tcga	TCGA-B5-A3FA-01	TCGA-B5-A3FA					X593_splice		T227P				R761*, D1187N
ov_tcga	TCGA-29-1698-01	TCGA-29-1698					X593_splice
luad_tcga	TCGA-L9-A7SV-01	TCGA-L9-A7SV					X832_splice
brca_tcga	TCGA-E9-A3Q9-01	TCGA-E9-A3Q9					Y177*
gbm_tcga	TCGA-06-5416-01	TCGA-06-5416		W99L				T465Nfs*52		D207Y, F262C, E295*, R952I			D171N, R761*, S1021L, E1329K		R1054*
prad_tcga	TCGA-XK-AAIW-01	TCGA-XK-AAIW						X139_splice		K257Nfs*10, R1184*
luad_tcga	TCGA-64-1679-01	TCGA-64-1679						X455_splice
ucec_tcga	TCGA-AP-A059-01	TCGA-AP-A059						X52_splice, A737V
skcm_tcga	TCGA-D3-A8GL-06	TCGA-D3-A8GL			R145K			X177_splice
stad_tcga	TCGA-BR-4361-01	TCGA-BR-4361						K132Efs*23
ucec_tcga	TCGA-AP-A1DH-01	TCGA-AP-A1DH						L483Pfs*34
luad_tcga	TCGA-69-7764-01	TCGA-69-7764						HOMDEL
gbm_tcga	TCGA-27-1833-01	TCGA-27-1833						C676Lfs*23
acc_tcga	TCGA-OR-A5K8-01	TCGA-OR-A5K8						HOMDEL
tgct_tcga	TCGA-4K-AA1I-01	TCGA-4K-AA1I						HOMDEL
ucec_tcga	TCGA-B5-A11Q-01	TCGA-B5-A11Q						HOMDEL
esca_tcga	TCGA-R6-A6XQ-01	TCGA-R6-A6XQ						HOMDEL
prad_tcga	TCGA-2A-AAYF-01	TCGA-2A-AAYF						HOMDEL
coad_tcga_pan_can_atlas_2018	TCGA-CA-5796-01	TCGA-CA-5796						HOMDEL
lihc_tcga	TCGA-CC-A7IH-01	TCGA-CC-A7IH						HOMDEL
prad_cpcg_2017	TCGA-EJ-7317-01	TCGA-EJ-7317						HOMDEL
brca_tcga	TCGA-EW-A1IW-01	TCGA-EW-A1IW						HOMDEL
stad_tcga	TCGA-IN-7808-01	TCGA-IN-7808						HOMDEL
brca_tcga	TCGA-BH-A0C3-01	TCGA-BH-A0C3						MAP4K2-NETO2
ucec_tcga	TCGA-EO-A22T-01	TCGA-EO-A22T						P464Qfs*40					X19_splice
cesc_tcga	TCGA-VS-A8QM-01	TCGA-VS-A8QM						V502Wfs*2
stad_tcga	TCGA-VQ-A8P2-01	TCGA-VQ-A8P2						X52_splice					R663*
skcm_tcga	TCGA-ER-A19G-06	TCGA-ER-A19G						X524_splice
skcm_tcga	TCGA-EE-A29D-06	TCGA-EE-A29D						X545_splice
stad_tcga	TCGA-D7-A6F0-01	TCGA-D7-A6F0							MAP4K3-CDKL4
ucec_tcga	TCGA-BS-A0UV-01	TCGA-BS-A0UV							E61K, R753*					R82*, D871Y
ucec_tcga	TCGA-EO-A22U-01	TCGA-EO-A22U							E61*, E813K			A445V, X936_splice, H1205=		V245A, Q632*, R924*
coad_tcga_pan_can_atlas_2018	TCGA-CA-6717-01	TCGA-CA-6717							L629*				X707_splice, L1006P
prad_tcga	TCGA-KK-A59V-01	TCGA-KK-A59V							HOMDEL
stad_tcga	TCGA-VQ-A91K-01	TCGA-VQ-A91K							L359Wfs*31
blca_tcga	TCGA-DK-A2I6-01	TCGA-DK-A2I6							R602*
blca_tcga	TCGA-KQ-A41P-01	TCGA-KQ-A41P							HOMDEL
esca_tcga	TCGA-JY-A93C-01	TCGA-JY-A93C							HOMDEL
blca_tcga	TCGA-G2-A2EO-01	TCGA-G2-A2EO							Q573*
ov_tcga	TCGA-23-2084-01	TCGA-23-2084							X333_splice					HOMDEL
brca_tcga	TCGA-AN-A046-01	TCGA-AN-A046							R602*				R761*	R737*, N999D	S179L, E652*, D800Y
brca_tcga	TCGA-E2-A10A-01	TCGA-E2-A10A							RAB3GAP1-MAP4K3
lusc_tcga	TCGA-63-5131-01	TCGA-63-5131							X770_splice
ucec_tcga	TCGA-AP-A1E0-01	TCGA-AP-A1E0							X177_splice					N539K, R886*
skcm_tcga	TCGA-BF-AAP0-06	TCGA-BF-AAP0							X848_splice
tgct_tcga	TCGA-XE-AANR-01	TCGA-XE-AANR							AMP, SOS1-MAP4K3						C537*
thca_tcga	TCGA-EL-A3H8-01	TCGA-EL-A3H8							AMP, SOS1-MAP4K3
lihc_tcga	TCGA-DD-AAEG-01	TCGA-DD-AAEG							CEBPZ-MAP4K3					L910S
kirc_tcga	TCGA-B8-5545-01	TCGA-B8-5545							E413*
cesc_tcga	TCGA-JW-A5VL-01	TCGA-JW-A5VL							E851*		L61F, S758*
lusc_tcga	TCGA-18-3421-01	TCGA-18-3421							G382*
gbm_tcga	TCGA-76-4934-01	TCGA-76-4934							G457*
prad_cpcg_2017	TCGA-HC-7747-01	TCGA-HC-7747							HOMDEL			HOMDEL
prad_cpcg_2017	TCGA-G9-7525-01	TCGA-G9-7525							HOMDEL					HOMDEL
lusc_tcga	TCGA-58-8386-01	TCGA-58-8386							HOMDEL
hnsc_tcga	TCGA-CR-6480-01	TCGA-CR-6480							HOMDEL
gbm_tcga	TCGA-19-1390-01	TCGA-19-1390							HOMDEL
brca_tcga	TCGA-A7-A3IY-01	TCGA-A7-A3IY							HOMDEL
stad_tcga	TCGA-BR-8360-01	TCGA-BR-8360							HOMDEL
stad_tcga	TCGA-BR-A452-01	TCGA-BR-A452							HOMDEL
kirc_tcga	TCGA-CJ-5681-01	TCGA-CJ-5681							HOMDEL
prad_cpcg_2017	TCGA-EJ-5542-01	TCGA-EJ-5542							HOMDEL
acc_tcga	TCGA-OR-A5KZ-01	TCGA-OR-A5KZ							HOMDEL
prad_tcga	TCGA-ZG-A8QY-01	TCGA-ZG-A8QY							HOMDEL
kirp_tcga	TCGA-G7-6792-01	TCGA-G7-6792							HOMDEL, MAP4K3-SMC6							HOMDEL
luad_tcga	TCGA-91-6836-01	TCGA-91-6836							HOMDEL, S533T
blca_tcga	TCGA-E7-A97P-01	TCGA-E7-A97P							K525Rfs*7						HOMDEL
ucec_tcga	TCGA-AX-A060-01	TCGA-AX-A060							K835*
hnsc_tcga	TCGA-QK-A8ZB-01	TCGA-QK-A8ZB							MAP4K3-EML4
luad_tcga	TCGA-67-3770-01	TCGA-67-3770							MAP4K3-HACD4
prad_tcga	TCGA-V1-A8MJ-01	TCGA-V1-A8MJ							MAP4K3-SRGAP2
prad_cpcg_2017	TCGA-HC-7817-01	TCGA-HC-7817							MAP4K3-TMEM178A
prad_tcga	TCGA-KK-A8IL-01	TCGA-KK-A8IL							MAP4K3-TMEM178A
acc_tcga	TCGA-PK-A5HB-01	TCGA-PK-A5HB							N749Qfs*7
luad_tcga	TCGA-55-A57B-01	TCGA-55-A57B							N758Ffs*44
stad_tcga	TCGA-BR-7703-01	TCGA-BR-7703							R261Kfs*5
ucec_tcga	TCGA-AX-A05Z-01	TCGA-AX-A05Z							R753*					R744*
nsclc_tcga_broad_2016	LUAD-YINHD-Tumor	LUAD-YINHD							S317*
luad_tcga	TCGA-86-8278-01	TCGA-86-8278							S465*, G517D
kirc_tcga	TCGA-B0-5695-01	TCGA-B0-5695							T120Hfs*18
blca_tcga	TCGA-CF-A9FF-01	TCGA-CF-A9FF							X242_splice
luad_tcga	TCGA-69-8254-01	TCGA-69-8254							X333_splice					HOMDEL
laml_tcga	TCGA-AB-2929-03	TCGA-AB-2929							X333_splice
laml_tcga	TCGA-AB-2940-03	TCGA-AB-2940							X333_splice
kirc_tcga	TCGA-AK-3440-01	TCGA-AK-3440							X333_splice
blca_tcga	TCGA-GV-A3QK-01	TCGA-GV-A3QK							X572_splice
skcm_tcga	TCGA-D3-A2J6-06	TCGA-D3-A2J6							X866_splice
blca_tcga	TCGA-DK-A6AW-01	TCGA-DK-A6AW								E65*
coadread_tcga	TCGA-AG-A002-01	TCGA-AG-A002								A131T, E1066*			E315*, R761*, S1184Y, S1338F	R737*
ucec_tcga	TCGA-DF-A2KU-01	TCGA-DF-A2KU								E127*, G190D, A723V
coad_tcga_pan_can_atlas_2018	TCGA-D5-6928-01	TCGA-D5-6928								G1177Efs*5
ucec_tcga	TCGA-B5-A11E-01	TCGA-B5-A11E					R647=, R647R
ucec_tcga	TCGA-PG-A914-01	TCGA-PG-A914								MAP4K4-REV1
coad_tcga_pan_can_atlas_2018	TCGA-AA-3492-01	TCGA-AA-3492								N722Mfs*3
coad_tcga_pan_can_atlas_2018	TCGA-AA-3947-01	TCGA-AA-3947								S9Vfs*62
ucec_tcga	TCGA-AX-A0J1-01	TCGA-AX-A0J1								R407*
sarc_tcga	TCGA-DX-A8BN-01	TCGA-DX-A8BN								HOMDEL
skcm_tcga	TCGA-FS-A1ZP-06	TCGA-FS-A1ZP								X214_splice, L1236I
ov_tcga	TCGA-24-1553-01	TCGA-24-1553								AMP, RNF149-MAP4K4
stad_tcga	TCGA-CG-5728-01	TCGA-CG-5728								K257Mfs*7			R449*
stad_tcga	TCGA-BR-7851-01	TCGA-BR-7851								W258Mfs*7
lihc_tcga	TCGA-EP-A2KB-01	TCGA-EP-A2KB							P353=	X799_splice
lusc_tcga	TCGA-46-3768-01	TCGA-46-3768								AMP, G37*
brca_tcga	TCGA-LL-A7T0-01	TCGA-LL-A7T0								AMP, MAP4K4-LYG2
hnsc_tcga	TCGA-CQ-A4CH-01	TCGA-CQ-A4CH								CHST10-MAP4K4
kirp_tcga	TCGA-DZ-6132-01	TCGA-DZ-6132								E198*
ucec_tcga	TCGA-D1-A17H-01	TCGA-D1-A17H								E411Gfs*2
kirp_tcga	TCGA-G7-6795-01	TCGA-G7-6795								E788*
ucec_tcga	TCGA-D1-A17U-01	TCGA-D1-A17U								G140*
brca_tcga	TCGA-D8-A27V-01	TCGA-D8-A27V								H1120Mfs*25	F527Lfs*10		R247Gfs*7	F941Lfs*16
gbm_tcga	TCGA-06-A6S0-01	TCGA-06-A6S0								HOMDEL
ucec_tcga	TCGA-BS-A0UJ-01	TCGA-BS-A0UJ								K254*, K254_S255delins*
ucec_tcga	TCGA-D1-A163-01	TCGA-D1-A163								K257Nfs*10				K662Nfs*3
stad_tcga	TCGA-CD-5804-01	TCGA-CD-5804								K397*
skcm_tcga	TCGA-EE-A2A2-06	TCGA-EE-A2A2								L50*
skcm_tcga	TCGA-WE-A8ZO-06	TCGA-WE-A8ZO								MAP4K4-IL1R1
sarc_tcga	TCGA-DX-A23R-01	TCGA-DX-A23R								MAP4K4-IL1R2
skcm_tcga	TCGA-DA-A1HW-06	TCGA-DA-A1HW								MAP4K4-MBNL2
luad_tcga	TCGA-53-7813-01	TCGA-53-7813								MAP4K4-MUCL1
prad_tcga	TCGA-CH-5766-01	TCGA-CH-5766								MAP4K4-TSSK6
luad_tcga	TCGA-78-8662-01	TCGA-78-8662								N123Tfs*16					HOMDEL
skcm_tcga	TCGA-YD-A89C-06	TCGA-YD-A89C								R1184*
stad_tcga	TCGA-BR-A4CQ-01	TCGA-BR-A4CQ								R407*
coad_tcga_pan_can_atlas_2018	TCGA-CK-5913-01	TCGA-CK-5913								R428*
paad_tcga	TCGA-IB-7889-01	TCGA-IB-7889								R43Sfs*4
lusc_tcga	TCGA-77-7337-01	TCGA-77-7337								R567*
ucec_tcga	TCGA-EY-A548-01	TCGA-EY-A548								R567*
brca_tcga	TCGA-C8-A8HP-01	TCGA-C8-A8HP								S791*
stad_tcga	TCGA-BR-4362-01	TCGA-BR-4362								W258Mfs*7	R265Dfs*8
lihc_tcga	TCGA-DD-AAVX-01	TCGA-DD-AAVX								X622_splice
skcm_tcga	TCGA-EE-A2GJ-06	TCGA-EE-A2GJ								X879_splice
skcm_tcga	TCGA-OD-A75X-06	TCGA-OD-A75X									R265Dfs*8
ov_tcga	TCGA-23-2072-01	TCGA-23-2072									HOMDEL
blca_tcga	TCGA-UY-A78N-01	TCGA-UY-A78N									S382*
stad_tcga	TCGA-BR-8589-01	TCGA-BR-8589									X549_splice
lihc_tcga	TCGA-CC-A7IE-01	TCGA-CC-A7IE									P590Tfs*29
stad_tcga	TCGA-CG-5733-01	TCGA-CG-5733									R265Dfs*8		K261Nfs*11
lihc_tcga	TCGA-DD-A1EG-01	TCGA-DD-A1EG									T244Qfs*13, E803G	T607Pfs*199
lusc_tcga	TCGA-LA-A7SW-01	TCGA-LA-A7SW									AMP, MAP4K5_ATP5S, MAP4K5-ATP5S
lusc_tcga	TCGA-39-5039-01	TCGA-39-5039									AMP, MAP4K5-RPEL1
blca_tcga	TCGA-DK-A2I2-01	TCGA-DK-A2I2									RPL36AL-MAP4K5
skcm_tcga	TCGA-ER-A19P-06	TCGA-ER-A19P									D200Y, M358I, X800_splice
skcm_tcga	TCGA-FS-A1ZG-06	TCGA-FS-A1ZG									E345*
kirc_tcga	TCGA-B0-4815-01	TCGA-B0-4815									C625Ffs*3
blca_tcga	TCGA-XF-AAMW-01	TCGA-XF-AAMW									MAP4K5-ADCK1
esca_tcga	TCGA-2H-A9GQ-01	TCGA-2H-A9GQ									MAP4K5-L2HGDH
brca_tcga	TCGA-BH-A0HY-01	TCGA-BH-A0HY									MAP4K5-NIN	HOMDEL
luad_tcga	TCGA-55-8096-01	TCGA-55-8096									MAP4K5-NIN
stad_tcga	TCGA-CD-8530-01	TCGA-CD-8530									MAP4K5-NIN
ucec_tcga	TCGA-AX-A2HG-01	TCGA-AX-A2HG									R265Dfs*8
coad_tcga_pan_can_atlas_2018	TCGA-AZ-4615-01	TCGA-AZ-4615									R265Dfs*8
hnsc_tcga	TCGA-CN-5369-01	TCGA-CN-5369									R265Kfs*5
ucec_tcga	TCGA-D1-A1NS-01	TCGA-D1-A1NS									R265Kfs*5
esca_tcga	TCGA-IG-A50L-01	TCGA-IG-A50L									S728Pfs*4
ucec_tcga	TCGA-DF-A2KN-01	TCGA-DF-A2KN									W651*	L233Sfs*3				N60=
blca_tcga	TCGA-DK-A3WW-01	TCGA-DK-A3WW									X395_splice
blca_tcga	TCGA-DK-A1A7-01	TCGA-DK-A1A7										HOMDEL
prad_tcga	TCGA-V1-A8WW-01	TCGA-V1-A8WW										HOMDEL
brca_tcga	TCGA-A7-A2KD-01	TCGA-A7-A2KD										HOMDEL
cesc_tcga	TCGA-EA-A5ZF-01	TCGA-EA-A5ZF										HOMDEL
coad_tcga_pan_can_atlas_2018	TCGA-5M-AAT6-01	TCGA-5M-AAT6										D1112Gfs*17
luad_tcga	TCGA-55-A48Z-01	TCGA-55-A48Z										HOMDEL
lihc_tcga	TCGA-DD-AADR-01	TCGA-DD-AADR										HOMDEL		HOMDEL
esca_tcga	TCGA-L5-A4OX-01	TCGA-L5-A4OX										HOMDEL
luad_tcga	TCGA-93-8067-01	TCGA-93-8067										HOMDEL
brca_tcga	TCGA-A2-A0CU-01	TCGA-A2-A0CU										HOMDEL
brca_tcga	TCGA-B6-A0RT-01	TCGA-B6-A0RT										HOMDEL
lihc_tcga	TCGA-DD-A119-01	TCGA-DD-A119										HOMDEL
prad_tcga	TCGA-KK-A8IA-01	TCGA-KK-A8IA										HOMDEL
blca_tcga	TCGA-UY-A78O-01	TCGA-UY-A78O										HOMDEL
ucec_tcga	TCGA-AP-A1DK-01	TCGA-AP-A1DK
lusc_tcga	TCGA-37-3789-01	TCGA-37-3789										E1102*
blca_tcga	TCGA-4Z-AA80-01	TCGA-4Z-AA80										HOMDEL			HOMDEL
blca_tcga	TCGA-E7-A7PW-01	TCGA-E7-A7PW										HOMDEL
coad_tcga_pan_can_atlas_2018	TCGA-AA-A010-01	TCGA-AA-A010										R1058*	E315*, K1019N, K1319T, R1340*
lihc_tcga	TCGA-4R-AA8I-01	TCGA-4R-AA8I										HOMDEL		HOMDEL	HOMDEL
stad_tcga	TCGA-HU-A4HD-01	TCGA-HU-A4HD										I551Sfs*39
coad_tcga_pan_can_atlas_2018	TCGA-NH-A5IV-01	TCGA-NH-A5IV										E1253Rfs*14
stad_tcga	TCGA-VQ-AA64-01	TCGA-VQ-AA64										E315Rfs*29
ucec_tcga	TCGA-B5-A1MV-01	TCGA-B5-A1MV										A753Sfs*35
stad_tcga	TCGA-VQ-A922-01	TCGA-VQ-A922										AMP, MINK1-SPNS2
skcm_tcga	TCGA-HR-A2OG-01	TCGA-HR-A2OG										E1067*
coad_tcga_pan_can_atlas_2018	TCGA-AD-6964-01	TCGA-AD-6964										F1308Lfs*15
skcm_tcga	TCGA-EE-A29G-06	TCGA-EE-A29G										G220*
dlbc_tcga	TCGA-FA-A82F-01	TCGA-FA-A82F										HOMDEL		HOMDEL
skcm_tcga	TCGA-D9-A1JW-06	TCGA-D9-A1JW										HOMDEL		HOMDEL
hnsc_tcga	TCGA-P3-A6T6-01	TCGA-P3-A6T6										HOMDEL		HOMDEL
blca_tcga	TCGA-CF-A3MG-01	TCGA-CF-A3MG										HOMDEL
coad_tcga_pan_can_atlas_2018	TCGA-CM-6167-01	TCGA-CM-6167										HOMDEL
stad_tcga	TCGA-HJ-7597-01	TCGA-HJ-7597										HOMDEL		S216Dfs*18
hnsc_tcga	TCGA-CV-A6K2-01	TCGA-CV-A6K2										HOMDEL		S443*
luad_tcga	TCGA-55-8620-01	TCGA-55-8620										HOMDEL			HOMDEL
prad_tcga	TCGA-KK-A6E2-01	TCGA-KK-A6E2										HOMDEL				HOMDEL, MOB1A-DUSP11
nsclc_tcga_broad_2016	LUAD-NYU796-Tumor	LUAD-NYU796										HOMDEL
nsclc_tcga_broad_2016	LUAD-S01304-Tumor	LUAD-S01304										HOMDEL
luad_tcga	TCGA-05-4398-01	TCGA-05-4398										HOMDEL
gbm_tcga	TCGA-16-0846-01	TCGA-16-0846										HOMDEL
lusc_tcga	TCGA-22-4593-01	TCGA-22-4593										HOMDEL
luad_tcga	TCGA-44-3396-01	TCGA-44-3396										HOMDEL
luad_tcga	TCGA-44-7661-01	TCGA-44-7661										HOMDEL
lusc_tcga	TCGA-56-8305-01	TCGA-56-8305										HOMDEL
coad_tcga_pan_can_atlas_2018	TCGA-5M-AATE-01	TCGA-5M-AATE										HOMDEL
brca_tcga	TCGA-A7-A26H-01	TCGA-A7-A26H										HOMDEL
coad_tcga_pan_can_atlas_2018	TCGA-AA-3814-01	TCGA-AA-3814										HOMDEL
laml_tcga	TCGA-AB-2933-03	TCGA-AB-2933										HOMDEL
coadread_tcga	TCGA-AG-3609-01	TCGA-AG-3609										HOMDEL
coad_tcga_pan_can_atlas_2018	TCGA-AZ-5407-01	TCGA-AZ-5407										HOMDEL
blca_tcga	TCGA-BL-A0C8-01	TCGA-BL-A0C8										HOMDEL
lihc_tcga	TCGA-CC-A7IF-01	TCGA-CC-A7IF										HOMDEL
prad_tcga	TCGA-CH-5762-01	TCGA-CH-5762										HOMDEL
coad_tcga_pan_can_atlas_2018	TCGA-CM-4746-01	TCGA-CM-4746										HOMDEL
stad_tcga	TCGA-D7-6521-01	TCGA-D7-6521										HOMDEL
lihc_tcga	TCGA-DD-A1EA-01	TCGA-DD-A1EA										HOMDEL
lihc_tcga	TCGA-DD-AAC9-01	TCGA-DD-AAC9										HOMDEL
lihc_tcga	TCGA-DD-AADE-01	TCGA-DD-AADE										HOMDEL
lihc_tcga	TCGA-DD-AAEA-01	TCGA-DD-AAEA										HOMDEL
blca_tcga	TCGA-E7-A677-01	TCGA-E7-A677										HOMDEL
cesc_tcga	TCGA-EA-A3HQ-01	TCGA-EA-A3HQ										HOMDEL
prad_cpcg_2017	TCGA-EJ-7781-01	TCGA-EJ-7781										HOMDEL
prad_tcga	TCGA-EJ-A65J-01	TCGA-EJ-A65J										HOMDEL
thca_tcga	TCGA-EM-A3OB-01	TCGA-EM-A3OB										HOMDEL
thca_tcga	TCGA-FE-A238-01	TCGA-FE-A238										HOMDEL
coad_tcga_pan_can_atlas_2018	TCGA-G4-6295-01	TCGA-G4-6295										HOMDEL
blca_tcga	TCGA-GC-A3BM-01	TCGA-GC-A3BM										HOMDEL
dlbc_tcga	TCGA-GS-A9TX-01	TCGA-GS-A9TX										HOMDEL
prad_tcga	TCGA-HC-A76W-01	TCGA-HC-A76W										HOMDEL
paad_tcga	TCGA-IB-7891-01	TCGA-IB-7891										HOMDEL
lihc_tcga	TCGA-MI-A75G-01	TCGA-MI-A75G										HOMDEL
luad_tcga	TCGA-NJ-A4YG-01	TCGA-NJ-A4YG										HOMDEL
acc_tcga	TCGA-OR-A5LP-01	TCGA-OR-A5LP										HOMDEL
cesc_tcga	TCGA-UC-A7PI-01	TCGA-UC-A7PI										HOMDEL
esca_tcga	TCGA-V5-AASV-01	TCGA-V5-AASV										HOMDEL
prad_cpcg_2017	TCGA-VN-A88L-01	TCGA-VN-A88L										HOMDEL
prad_tcga	TCGA-VP-A876-01	TCGA-VP-A876										HOMDEL
pcpg_tcga	TCGA-WB-A80P-01	TCGA-WB-A80P										HOMDEL
kirp_tcga	TCGA-WN-AB4C-01	TCGA-WN-AB4C										HOMDEL
thym_tcga	TCGA-ZB-A962-01	TCGA-ZB-A962										HOMDEL
prad_tcga	TCGA-ZG-A9L1-01	TCGA-ZG-A9L1										HOMDEL
prad_tcga	TCGA-ZG-A9L5-01	TCGA-ZG-A9L5										HOMDEL
hnsc_tcga	TCGA-D6-A6EN-01	TCGA-D6-A6EN										HOMDEL, MINK1-ALOX12
acc_tcga	TCGA-OR-A5JJ-01	TCGA-OR-A5JJ										HOMDEL, V863I
coad_tcga_pan_can_atlas_2018	TCGA-F4-6570-01	TCGA-F4-6570										I705Sfs*101
lihc_tcga	TCGA-DD-A3A1-01	TCGA-DD-A3A1										K388Nfs*11
luad_tcga	TCGA-50-8460-01	TCGA-50-8460										MINK1-NQO2
prad_tcga	TCGA-YL-A8SB-01	TCGA-YL-A8SB										MINK1-SIGLEC17P
luad_tcga	TCGA-38-4632-01	TCGA-38-4632										MINK1-USO1
coad_tcga_pan_can_atlas_2018	TCGA-AA-3511-01	TCGA-AA-3511										Q984*
coadread_tcga	TCGA-EI-6507-01	TCGA-EI-6507										R240*, A1133T	F1336Lfs*15
skcm_tcga	TCGA-EE-A2GO-06	TCGA-EE-A2GO										S1076*
lusc_tcga	TCGA-85-6561-01	TCGA-85-6561										S824*, P999H	E849*
kirp_tcga	TCGA-5P-A9KE-01	TCGA-5P-A9KE										W194*
lihc_tcga	TCGA-TS-A7PB-01	TCGA-TS-A7PB										X232_splice
coad_tcga_pan_can_atlas_2018	TCGA-AA-3663-01	TCGA-AA-3663											V1263Cfs*3
blca_tcga	TCGA-KQ-A41N-01	TCGA-KQ-A41N											S898*
ucec_tcga	TCGA-AJ-A3EL-01	TCGA-AJ-A3EL			D146Y								E65*, R477C, Y1169H
ucec_tcga	TCGA-BS-A0UF-01	TCGA-BS-A0UF											E783*, R1045*
ucec_tcga	TCGA-EO-A22R-01	TCGA-EO-A22R			D146N							R1126W, H1205=	R821H, Q1076*
ucec_tcga	TCGA-AP-A0LM-01	TCGA-AP-A0LM											R507W, Y829*
ucec_tcga	TCGA-FI-A2D0-01	TCGA-FI-A2D0											P287L, A360V, C1328*
ucec_tcga	TCGA-AJ-A3EK-01	TCGA-AJ-A3EK		E386K, R463W									R43C, L169I, G314*, T850I
ov_tcga	TCGA-61-1740-01	TCGA-61-1740											AMP, X591_splice
ucec_tcga	TCGA-BG-A2AE-01	TCGA-BG-A2AE											R1073*
ucec_tcga	TCGA-AP-A051-01	TCGA-AP-A051											R1045*		Q20*
ucec_tcga	TCGA-A5-A2K5-01	TCGA-A5-A2K5											E315*, R411*, R1119I
stad_tcga	TCGA-BR-A4QI-01	TCGA-BR-A4QI											AMP, G122Vfs*4
hnsc_tcga	TCGA-CV-7406-01	TCGA-CV-7406											T1272Rfs*20
ucec_tcga	TCGA-AX-A2HD-01	TCGA-AX-A2HD						W87L, Q244H					R914*
skcm_tcga	TCGA-EE-A2M6-06	TCGA-EE-A2M6											TNIK-STXBP5L, X1233_splice
luad_tcga	TCGA-55-A490-01	TCGA-55-A490											R1073*
brca_tcga	TCGA-D8-A27N-01	TCGA-D8-A27N											AMP, PRKCI-TNIK
ucec_tcga	TCGA-BS-A0TC-01	TCGA-BS-A0TC											R761*, E810*
coad_tcga_pan_can_atlas_2018	TCGA-G4-6588-01	TCGA-G4-6588											X61_splice
coad_tcga_pan_can_atlas_2018	TCGA-G4-6302-01	TCGA-G4-6302											F1336Lfs*15
ucec_tcga	TCGA-D1-A16F-01	TCGA-D1-A16F											R247Gfs*7
esca_tcga	TCGA-L5-A88S-01	TCGA-L5-A88S											AMP, FNDC3B-TNIK
brca_tcga	TCGA-D8-A1XK-01	TCGA-D8-A1XK											AMP, G229Vfs*11
lgg_tcga	TCGA-TM-A84B-01	TCGA-TM-A84B											AMP, TNIK-KCNMB2, TNIK-DGCR8
lusc_tcga	TCGA-39-5037-01	TCGA-39-5037											AMP, X907_splice
lusc_tcga	TCGA-77-A5G1-01	TCGA-77-A5G1											E1259*
kirc_tcga	TCGA-CJ-4882-01	TCGA-CJ-4882											E281Nfs*3
stad_tcga	TCGA-HU-A4G8-01	TCGA-HU-A4G8											F262Ifs*6
stad_tcga	TCGA-CG-4460-01	TCGA-CG-4460											G1251*
skcm_tcga	TCGA-EE-A3AC-06	TCGA-EE-A3AC											H520N, R567M, E1128*
sarc_tcga	TCGA-K1-A6RU-01	TCGA-K1-A6RU
gbm_tcga	TCGA-12-0773-01	TCGA-12-0773
luad_tcga	TCGA-91-8497-01	TCGA-91-8497
kirc_tcga	TCGA-A3-3322-01	TCGA-A3-3322
coad_tcga_pan_can_atlas_2018	TCGA-AA-3966-01	TCGA-AA-3966
skcm_tcga	TCGA-D3-A8GE-06	TCGA-D3-A8GE
lgg_tcga	TCGA-DU-A5TW-01	TCGA-DU-A5TW
prad_tcga	TCGA-J4-A6G1-01	TCGA-J4-A6G1
uvm_tcga	TCGA-V4-A9F1-01	TCGA-V4-A9F1
ucec_tcga	TCGA-BG-A186-01	TCGA-BG-A186											I1208Yfs*12
lihc_tcga	TCGA-G3-A3CJ-01	TCGA-G3-A3CJ											K1044Nfs*15
coad_tcga_pan_can_atlas_2018	TCGA-CM-6674-01	TCGA-CM-6674											K261Nfs*11
paad_tcga	TCGA-FZ-5922-01	TCGA-FZ-5922											L1327Yfs*24
brca_tcga	TCGA-BH-A5IZ-01	TCGA-BH-A5IZ											L458Rfs*35
coad_tcga_pan_can_atlas_2018	TCGA-CK-5916-01	TCGA-CK-5916											N93Efs*7	E689Nfs*18
luad_tcga	TCGA-17-Z045-01	TCGA-17-Z045											P670Qfs*14
ucec_tcga	TCGA-AP-A054-01	TCGA-AP-A054											Q450*
stad_tcga	TCGA-HU-A4GN-01	TCGA-HU-A4GN											R1045*
ucec_tcga	TCGA-B5-A5OC-01	TCGA-B5-A5OC											R1087*	R660H, D881Ifs*11
stad_tcga	TCGA-RD-A8NB-01	TCGA-RD-A8NB											R1340*
skcm_tcga	TCGA-RP-A694-06	TCGA-RP-A694											R580*
blca_tcga	TCGA-ZF-A9R0-01	TCGA-ZF-A9R0											R658*
ucec_tcga	TCGA-A5-A0GP-01	TCGA-A5-A0GP											R761*
skcm_tcga	TCGA-EB-A5UN-06	TCGA-EB-A5UN											R761*
kirc_tcga	TCGA-B4-5836-01	TCGA-B4-5836											S574Mfs*23
brca_tcga	TCGA-D8-A1XB-01	TCGA-D8-A1XB											TNIK-MTHFD1L
lusc_tcga	TCGA-56-7730-01	TCGA-56-7730											TNIK-SPATA16, K312N
blca_tcga	TCGA-DK-AA74-01	TCGA-DK-AA74											W258C, S259*
coad_tcga_pan_can_atlas_2018	TCGA-A6-3809-01	TCGA-A6-3809											X1057_splice
nsclc_tcga_broad_2016	LUAD-RT-S01721-Tumor	LUAD-RT-S01721											X61_splice
lusc_tcga	TCGA-85-8664-01	TCGA-85-8664											X762_splice
skcm_tcga	TCGA-EB-A431-01	TCGA-EB-A431											X762_splice
stad_tcga	TCGA-BR-8361-01	TCGA-BR-8361											Y1114del
acc_tcga	TCGA-OR-A5K4-01	TCGA-OR-A5K4											Y1169*
lgg_tcga	TCGA-WH-A86K-01	TCGA-WH-A86K											Y86Mfs*19
cesc_tcga	TCGA-C5-A7CO-01	TCGA-C5-A7CO												F950Ifs*21
blca_tcga	TCGA-DK-AA6P-01	TCGA-DK-AA6P												HOMDEL
lusc_tcga	TCGA-39-5016-01	TCGA-39-5016												D881Gfs*40
skcm_tcga	TCGA-ER-A19J-06	TCGA-ER-A19J												HOMDEL
ucec_tcga	TCGA-EO-A3AV-01	TCGA-EO-A3AV												R82*			E81*
skcm_tcga	TCGA-D3-A8GI-06	TCGA-D3-A8GI												R1081*
lusc_tcga	TCGA-NC-A5HG-01	TCGA-NC-A5HG												RE627S*, R627S, E628*
blca_tcga	TCGA-FD-A5BT-01	TCGA-FD-A5BT												HOMDEL
blca_tcga	TCGA-CF-A47X-01	TCGA-CF-A47X												S443*			S213*
coad_tcga_pan_can_atlas_2018	TCGA-AZ-6598-01	TCGA-AZ-6598												K662Nfs*3
ov_tcga	TCGA-13-1481-01	TCGA-13-1481												HOMDEL
paad_tcga	TCGA-FB-AAQ3-01	TCGA-FB-AAQ3												E1003*
paad_tcga	TCGA-3A-A9IX-01	TCGA-3A-A9IX												HOMDEL
luad_tcga	TCGA-64-5774-01	TCGA-64-5774												HOMDEL
lihc_tcga	TCGA-DD-A3A8-01	TCGA-DD-A3A8												HOMDEL
uvm_tcga	TCGA-VD-A8KB-01	TCGA-VD-A8KB												HOMDEL
lihc_tcga	TCGA-RC-A6M6-01	TCGA-RC-A6M6												K505Ffs*5
lihc_tcga	TCGA-RC-A6M4-01	TCGA-RC-A6M4												R252*
blca_tcga	TCGA-XF-AAN2-01	TCGA-XF-AAN2												S462*, S476F
ucec_tcga	TCGA-EO-A3AY-01	TCGA-EO-A3AY												R82*
ucec_tcga	TCGA-EO-A22X-01	TCGA-EO-A22X			K132N, D146Y									R82*
ucec_tcga	TCGA-AX-A1CE-01	TCGA-AX-A1CE												E132*, W519R, R838H	A110V, T1041A
ov_tcga	TCGA-04-1517-01	TCGA-04-1517												HOMDEL
blca_tcga	TCGA-E7-A7XN-01	TCGA-E7-A7XN												Q407*, E763K, W764*
cesc_tcga	TCGA-UC-A7PG-01	TCGA-UC-A7PG												HOMDEL
ov_tcga	TCGA-30-1855-01	TCGA-30-1855												HOMDEL
blca_tcga	TCGA-ZF-AA51-01	TCGA-ZF-AA51												HOMDEL
dlbc_tcga	TCGA-G8-6909-01	TCGA-G8-6909												HOMDEL
stad_tcga	TCGA-BR-6852-01	TCGA-BR-6852												P257Lfs*28
ucec_tcga	TCGA-AX-A0J0-01	TCGA-AX-A0J0												R233S, R737*
coadread_tcga	TCGA-EI-6917-01	TCGA-EI-6917												R82*
stad_tcga	TCGA-HU-A4GQ-01	TCGA-HU-A4GQ												Q663Tfs*5
skcm_tcga	TCGA-GF-A3OT-06	TCGA-GF-A3OT												W268*
lusc_tcga	TCGA-98-A538-01	TCGA-98-A538												G535Efs*6
ov_tcga	TCGA-59-2372-01	TCGA-59-2372												HOMDEL	W896*
cesc_tcga	TCGA-C5-A3HD-01	TCGA-C5-A3HD												HOMDEL			HOMDEL
ov_tcga	TCGA-09-0369-01	TCGA-09-0369												HOMDEL
hnsc_tcga	TCGA-P3-A6SW-01	TCGA-P3-A6SW												HOMDEL
ucec_tcga	TCGA-D1-A161-01	TCGA-D1-A161												A899Tfs*5
brca_tcga	TCGA-D8-A147-01	TCGA-D8-A147												E920Afs*9		HOMDEL
coad_tcga_pan_can_atlas_2018	TCGA-AA-A01P-01	TCGA-AA-A01P												F1039Lfs*19
lihc_tcga	TCGA-DD-AAE7-01	TCGA-DD-AAE7												F88*
thca_tcga	TCGA-BJ-A3EZ-01	TCGA-BJ-A3EZ												F88Lfs*44
prad_cpcg_2017	TCGA-HC-7209-01	TCGA-HC-7209												HOMDEL
kich_tcga	TCGA-KN-8427-01	TCGA-KN-8427												HOMDEL	R790Q
cesc_tcga	TCGA-IR-A3LC-01	TCGA-IR-A3LC												HOMDEL
gbm_tcga	TCGA-02-0058-01	TCGA-02-0058												HOMDEL
gbm_tcga	TCGA-06-0142-01	TCGA-06-0142												HOMDEL
ov_tcga	TCGA-23-1110-01	TCGA-23-1110												HOMDEL
ov_tcga	TCGA-29-1770-01	TCGA-29-1770												HOMDEL
tgct_tcga	TCGA-2G-AAFV-01	TCGA-2G-AAFV												HOMDEL
luad_tcga	TCGA-35-3615-01	TCGA-35-3615												HOMDEL
lusc_tcga	TCGA-39-5034-01	TCGA-39-5034												HOMDEL
thym_tcga	TCGA-4V-A9QL-01	TCGA-4V-A9QL												HOMDEL
luad_tcga	TCGA-55-6983-01	TCGA-55-6983												HOMDEL
luad_tcga	TCGA-55-6986-01	TCGA-55-6986												HOMDEL
thym_tcga	TCGA-5K-AAAP-01	TCGA-5K-AAAP												HOMDEL
luad_tcga	TCGA-71-6725-01	TCGA-71-6725												HOMDEL
brca_tcga	TCGA-A1-A0SG-01	TCGA-A1-A0SG												HOMDEL
brca_tcga	TCGA-A2-A0CX-01	TCGA-A2-A0CX												HOMDEL
lihc_tcga	TCGA-BD-A3ER-01	TCGA-BD-A3ER												HOMDEL
cesc_tcga	TCGA-C5-A3HF-01	TCGA-C5-A3HF												HOMDEL
lihc_tcga	TCGA-CC-A9FW-01	TCGA-CC-A9FW												HOMDEL
hnsc_tcga	TCGA-CV-A45Q-01	TCGA-CV-A45Q												HOMDEL
kirc_tcga	TCGA-CZ-5460-01	TCGA-CZ-5460												HOMDEL
skcm_tcga	TCGA-D3-A2JN-06	TCGA-D3-A2JN												HOMDEL
lihc_tcga	TCGA-DD-AADJ-01	TCGA-DD-AADJ												HOMDEL
lihc_tcga	TCGA-DD-AAE3-01	TCGA-DD-AAE3												HOMDEL
lihc_tcga	TCGA-DD-AAW2-01	TCGA-DD-AAW2												HOMDEL
brca_tcga	TCGA-E9-A243-01	TCGA-E9-A243												HOMDEL
skcm_tcga	TCGA-EE-A2MK-06	TCGA-EE-A2MK												HOMDEL
stad_tcga	TCGA-EQ-A4SO-01	TCGA-EQ-A4SO												HOMDEL
blca_tcga	TCGA-G2-AA3D-01	TCGA-G2-AA3D												HOMDEL
dlbc_tcga	TCGA-GS-A9TT-01	TCGA-GS-A9TT												HOMDEL
blca_tcga	TCGA-HQ-A2OE-01	TCGA-HQ-A2OE												HOMDEL
lihc_tcga	TCGA-MI-A75H-01	TCGA-MI-A75H												HOMDEL
luad_tcga	TCGA-NJ-A7XG-01	TCGA-NJ-A7XG												HOMDEL
prad_tcga	TCGA-V1-A8MG-01	TCGA-V1-A8MG												HOMDEL
uvm_tcga	TCGA-V4-A9E9-01	TCGA-V4-A9E9												HOMDEL
uvm_tcga	TCGA-V4-A9ET-01	TCGA-V4-A9ET												HOMDEL
uvm_tcga	TCGA-V4-A9F4-01	TCGA-V4-A9F4												HOMDEL
uvm_tcga	TCGA-VD-A8K9-01	TCGA-VD-A8K9												HOMDEL
skcm_tcga	TCGA-W3-AA1O-06	TCGA-W3-AA1O												HOMDEL
pcpg_tcga	TCGA-WB-A819-01	TCGA-WB-A819												HOMDEL
thym_tcga	TCGA-X7-A8DF-01	TCGA-X7-A8DF												HOMDEL
blca_tcga	TCGA-XF-A8HF-01	TCGA-XF-A8HF												HOMDEL
lihc_tcga	TCGA-CC-A3MB-01	TCGA-CC-A3MB												L849_C850delinsR
coadread_tcga	TCGA-EI-6884-01	TCGA-EI-6884												LATS1-NUP43
ucec_tcga	TCGA-BG-A0LX-01	TCGA-BG-A0LX												M310*
cesc_tcga	TCGA-EA-A6QX-01	TCGA-EA-A6QX												Q273*
lusc_tcga	TCGA-68-7757-01	TCGA-68-7757												R147*
skcm_tcga	TCGA-EE-A3JE-06	TCGA-EE-A3JE												R287*	R623W
cesc_tcga	TCGA-DG-A2KM-01	TCGA-DG-A2KM												R63*
cesc_tcga	TCGA-VS-A9V3-01	TCGA-VS-A9V3												R697Gfs*10
brca_tcga	TCGA-E2-A14O-01	TCGA-E2-A14O												R737*
coad_tcga_pan_can_atlas_2018	TCGA-AD-6889-01	TCGA-AD-6889												R806*
cesc_tcga	TCGA-ZJ-AAXI-01	TCGA-ZJ-AAXI												R82*
cesc_tcga	TCGA-EX-A69M-01	TCGA-EX-A69M												R924*
cesc_tcga	TCGA-EK-A2H0-01	TCGA-EK-A2H0												S207*, Q553E
blca_tcga	TCGA-K4-A5RI-01	TCGA-K4-A5RI												W1048*
blca_tcga	TCGA-GD-A3OP-01	TCGA-GD-A3OP												W178*
lgg_tcga	TCGA-WY-A85D-01	TCGA-WY-A85D												W268*
hnsc_tcga	TCGA-CQ-5324-01	TCGA-CQ-5324												X166_splice
coad_tcga_pan_can_atlas_2018	TCGA-G4-6304-01	TCGA-G4-6304												X865_splice
luad_tcga	TCGA-MP-A4TA-01	TCGA-MP-A4TA												X962_splice
coad_tcga_pan_can_atlas_2018	TCGA-AM-5821-01	TCGA-AM-5821												Y1129Cfs*5
stad_tcga	TCGA-CG-5721-01	TCGA-CG-5721													H317Y, Q345*
brca_tcga	TCGA-AR-A256-01	TCGA-AR-A256													HOMDEL
cesc_tcga	TCGA-VS-A94Z-01	TCGA-VS-A94Z													L914Wfs*10
ucec_tcga	TCGA-D1-A103-01	TCGA-D1-A103													H393Rfs*6, A428V
ucec_tcga	TCGA-B5-A1N2-01	TCGA-B5-A1N2		I155T											HOMDEL
blca_tcga	TCGA-DK-AA6W-01	TCGA-DK-AA6W													HOMDEL
brca_tcga	TCGA-AO-A03O-01	TCGA-AO-A03O													HOMDEL
gbm_tcga	TCGA-06-6701-01	TCGA-06-6701													HOMDEL
luad_tcga	TCGA-86-8359-01	TCGA-86-8359													HOMDEL
cesc_tcga	TCGA-EK-A2PM-01	TCGA-EK-A2PM													HOMDEL
brca_tcga	TCGA-LL-A5YN-01	TCGA-LL-A5YN													HOMDEL
stad_tcga	TCGA-BR-8372-01	TCGA-BR-8372													T168M, Y191Tfs*49
brca_tcga	TCGA-A8-A07R-01	TCGA-A8-A07R													HOMDEL
cesc_tcga	TCGA-Q1-A73R-01	TCGA-Q1-A73R													HOMDEL
skcm_tcga	TCGA-EE-A181-06	TCGA-EE-A181													HOMDEL
lusc_tcga	TCGA-22-5481-01	TCGA-22-5481													HOMDEL
brca_tcga	TCGA-EW-A1P7-01	TCGA-EW-A1P7													HOMDEL
acc_tcga	TCGA-OR-A5KB-01	TCGA-OR-A5KB					R222=								HOMDEL
hnsc_tcga	TCGA-CR-6488-01	TCGA-CR-6488													HOMDEL
ucec_tcga	TCGA-A5-A0G1-01	TCGA-A5-A0G1													L857I, Q866*, S1015R		X192_splice
ov_tcga	TCGA-09-2049-01	TCGA-09-2049						R792=, R792R							HOMDEL
skcm_tcga	TCGA-EE-A3AA-06	TCGA-EE-A3AA													G900*
lusc_tcga	TCGA-66-2754-01	TCGA-66-2754													HOMDEL
hnsc_tcga	TCGA-P3-A6T3-01	TCGA-P3-A6T3													HOMDEL
luad_tcga	TCGA-55-8507-01	TCGA-55-8507													HOMDEL
stad_tcga	TCGA-BR-8487-01	TCGA-BR-8487													Y191Tfs*49, A251T, L331M
stad_tcga	TCGA-VQ-A8PT-01	TCGA-VQ-A8PT													L914Wfs*10
lusc_tcga	TCGA-18-3411-01	TCGA-18-3411													G159*
ucec_tcga	TCGA-FI-A3PX-01	TCGA-FI-A3PX													HOMDEL
ucs_tcga	TCGA-NA-A4QY-01	TCGA-NA-A4QY													HOMDEL
lihc_tcga	TCGA-3H-AB3T-01	TCGA-3H-AB3T												D832Y	N654Lfs*40, N654_R657del, K659Ifs*39
luad_tcga	TCGA-91-6840-01	TCGA-91-6840													HOMDEL
skcm_tcga	TCGA-D3-A51R-06	TCGA-D3-A51R													HOMDEL
coadread_tcga	TCGA-DC-6154-01	TCGA-DC-6154													AMP, PAN3-LATS2
stad_tcga	TCGA-D7-A6EY-01	TCGA-D7-A6EY													D852Tfs*3
lusc_tcga	TCGA-43-2578-01	TCGA-43-2578													E1034*
kirc_tcga	TCGA-B0-5711-01	TCGA-B0-5711													E722*
kirc_tcga	TCGA-CJ-5684-01	TCGA-CJ-5684													H691Qfs*36
prad_tcga	TCGA-XK-AAJT-01	TCGA-XK-AAJT													HOMDEL
hnsc_tcga	TCGA-CV-A6JN-01	TCGA-CV-A6JN													HOMDEL
brca_tcga	TCGA-EW-A1OX-01	TCGA-EW-A1OX													HOMDEL
ov_tcga	TCGA-13-0923-01	TCGA-13-0923													HOMDEL
ov_tcga	TCGA-13-2057-01	TCGA-13-2057													HOMDEL
gbm_tcga	TCGA-15-1447-01	TCGA-15-1447													HOMDEL
ov_tcga	TCGA-23-2645-01	TCGA-23-2645													HOMDEL
ov_tcga	TCGA-29-2414-01	TCGA-29-2414													HOMDEL
luad_tcga	TCGA-69-7980-01	TCGA-69-7980													HOMDEL
luad_tcga	TCGA-75-6206-01	TCGA-75-6206													HOMDEL
luad_tcga	TCGA-75-6211-01	TCGA-75-6211													HOMDEL
lusc_tcga	TCGA-77-8130-01	TCGA-77-8130													HOMDEL
luad_tcga	TCGA-78-7143-01	TCGA-78-7143													HOMDEL
luad_tcga	TCGA-86-8671-01	TCGA-86-8671													HOMDEL
luad_tcga	TCGA-86-8673-01	TCGA-86-8673													HOMDEL
luad_tcga	TCGA-97-A4M0-01	TCGA-97-A4M0													HOMDEL
brca_tcga	TCGA-A2-A04R-01	TCGA-A2-A04R													HOMDEL
thca_tcga	TCGA-BJ-A45C-01	TCGA-BJ-A45C													HOMDEL
stad_tcga	TCGA-CG-4441-01	TCGA-CG-4441													HOMDEL
prad_cpcg_2017	TCGA-CH-5748-01	TCGA-CH-5748													HOMDEL
kirc_tcga	TCGA-CJ-4639-01	TCGA-CJ-4639													HOMDEL
hnsc_tcga	TCGA-CV-6441-01	TCGA-CV-6441													HOMDEL
cesc_tcga	TCGA-EA-A5ZD-01	TCGA-EA-A5ZD													HOMDEL
prad_cpcg_2017	TCGA-EJ-5496-01	TCGA-EJ-5496													HOMDEL
prad_cpcg_2017	TCGA-EJ-5512-01	TCGA-EJ-5512													HOMDEL
prad_cpcg_2017	TCGA-EJ-5531-01	TCGA-EJ-5531													HOMDEL
thca_tcga	TCGA-EL-A3T0-01	TCGA-EL-A3T0													HOMDEL
prad_cpcg_2017	TCGA-G9-6338-01	TCGA-G9-6338													HOMDEL
sarc_tcga	TCGA-IE-A4EJ-01	TCGA-IE-A4EJ													HOMDEL
esca_tcga	TCGA-IG-A3YB-01	TCGA-IG-A3YB													HOMDEL
prad_tcga	TCGA-J4-AAU2-01	TCGA-J4-AAU2													HOMDEL
prad_tcga	TCGA-KK-A6E4-01	TCGA-KK-A6E4													HOMDEL
meso_tcga	TCGA-SH-A7BD-01	TCGA-SH-A7BD													HOMDEL
prad_tcga	TCGA-TP-A8TT-01	TCGA-TP-A8TT													HOMDEL
sarc_tcga	TCGA-X6-A8C6-01	TCGA-X6-A8C6													HOMDEL
prad_tcga	TCGA-ZG-A9LZ-01	TCGA-ZG-A9LZ													HOMDEL
ucec_tcga	TCGA-BG-A0MU-01	TCGA-BG-A0MU													I80Sfs*20
lihc_tcga	TCGA-LK-A4O0-01	TCGA-LK-A4O0													K697*
sarc_tcga	TCGA-K1-A42X-01	TCGA-K1-A42X													LATS2-MYLK
sarc_tcga	TCGA-IE-A3OV-01	TCGA-IE-A3OV													M1?
prad_cpcg_2017	TCGA-EJ-7784-01	TCGA-EJ-7784													P479_A480dup
brca_tcga	TCGA-GM-A2DH-01	TCGA-GM-A2DH													R1054*
lihc_tcga	TCGA-3U-A98E-01	TCGA-3U-A98E													R593Afs*63, P599S
esca_tcga	TCGA-L5-A43I-01	TCGA-L5-A43I													ZMYM2-LATS2
ov_tcga	TCGA-61-1722-01	TCGA-61-1722														HOMDEL
prad_cpcg_2017	TCGA-EJ-7218-01	TCGA-EJ-7218														HOMDEL
dlbc_tcga	TCGA-FF-8061-01	TCGA-FF-8061														HOMDEL
dlbc_tcga	TCGA-GR-7351-01	TCGA-GR-7351														HOMDEL
prad_tcga	TCGA-KK-A8I6-01	TCGA-KK-A8I6														HOMDEL
stad_tcga	TCGA-BR-6452-01	TCGA-BR-6452															F189Lfs*19
luad_tcga	TCGA-49-4486-01	TCGA-49-4486															E176*
ov_tcga	TCGA-25-1322-01	TCGA-25-1322															MOB1B-MUC7
ov_tcga	TCGA-23-1111-01	TCGA-23-1111															HOMDEL
blca_tcga	TCGA-E7-A7DV-01	TCGA-E7-A7DV															E206*
ucec_tcga	TCGA-B5-A1MR-01	TCGA-B5-A1MR				V316=			L267V								E206*, *217Yext*12
brca_tcga	TCGA-AQ-A04L-01	TCGA-AQ-A04L															AMP, MOB1B-PLPP4
stad_tcga	TCGA-HU-A4GT-01	TCGA-HU-A4GT															V190Cfs*8
lusc_tcga	TCGA-85-A4QQ-01	TCGA-85-A4QQ															HOMDEL
stad_tcga	TCGA-CG-4305-01	TCGA-CG-4305															F189Lfs*19
esca_tcga	TCGA-L5-A4OI-01	TCGA-L5-A4OI															W97*
prad_tcga	TCGA-J9-A8CL-01	TCGA-J9-A8CL															AMP, MOB1B-AMBN
ucec_tcga	TCGA-AP-A1DR-01	TCGA-AP-A1DR															F189Lfs*19
stad_tcga	TCGA-CG-5723-01	TCGA-CG-5723															F189Lfs*19
stad_tcga	TCGA-FP-A4BE-01	TCGA-FP-A4BE															F189Lfs*19
brca_tcga	TCGA-E2-A14Q-01	TCGA-E2-A14Q															FRAS1-MOB1B
gbm_tcga	TCGA-06-0216-01	TCGA-06-0216															HOMDEL
luad_tcga	TCGA-55-8092-01	TCGA-55-8092															HOMDEL
cesc_tcga	TCGA-EK-A3GM-01	TCGA-EK-A3GM															HOMDEL
stad_tcga	TCGA-FP-A8CX-01	TCGA-FP-A8CX															HOMDEL
prad_tcga	TCGA-M7-A722-01	TCGA-M7-A722															HOMDEL
cesc_tcga	TCGA-VS-A9U6-01	TCGA-VS-A9U6															HOMDEL
blca_tcga	TCGA-4Z-AA82-01	TCGA-4Z-AA82															MOB1B-RUFY3
coad_tcga_pan_can_atlas_2018	TCGA-AZ-4616-01	TCGA-AZ-4616															X137_splice
ucec_tcga	TCGA-BG-A0VX-01	TCGA-BG-A0VX															X61_splice
blca_tcga	TCGA-DK-AA6S-01	TCGA-DK-AA6S												E753Q
lihc_tcga	TCGA-DD-A3A0-01	TCGA-DD-A3A0												E920G
skcm_tcga	TCGA-W3-AA1V-06	TCGA-W3-AA1V										S1156=		R995C
luad_tcga	TCGA-55-7907-01	TCGA-55-7907												G787V
luad_tcga	TCGA-35-4122-01	TCGA-35-4122												H820R
lihc_tcga	TCGA-UD-AAC1-01	TCGA-UD-AAC1												R995H	A251V, A881T
blca_tcga	TCGA-XF-AAMG-01	TCGA-XF-AAMG												E753Q
skcm_tcga	TCGA-GN-A8LK-06	TCGA-GN-A8LK												R995C
lusc_tcga	TCGA-77-8009-01	TCGA-77-8009												R697G
brca_tcga	TCGA-A2-A0YK-01	TCGA-A2-A0YK												E753D
skcm_tcga	TCGA-DA-A95Z-06	TCGA-DA-A95Z												F824L
stad_tcga	TCGA-BR-8384-01	TCGA-BR-8384												G787A
cesc_tcga	TCGA-EK-A2RB-01	TCGA-EK-A2RB												G937V
blca_tcga	TCGA-ZF-AA4N-01	TCGA-ZF-AA4N												H841Y
luad_tcga	TCGA-86-8281-01	TCGA-86-8281												I1030V
ucec_tcga	TCGA-A5-A0G9-01	TCGA-A5-A0G9												R657C
ov_tcga	TCGA-24-1603-01	TCGA-24-1603												R694C
nsclc_tcga_broad_2016	LUAD-FH5PJ-Tumor	LUAD-FH5PJ												R896Q
stad_tcga	TCGA-VQ-AA6K-01	TCGA-VQ-AA6K												R995G
coadread_tcga	TCGA-CL-5918-01	TCGA-CL-5918												R995H
[truncated: 35 more rows]

## Sheet: TP53
Study ID	Sample ID	Patient ID	TP53
prad_cpcg_2017	CPCG0189-F1	CPCG0189-F1	G279E (driver)
prad_cpcg_2017	CPCG0199-F1	CPCG0199-F1	C135W (driver)
prad_cpcg_2017	CPCG0234-F1	CPCG0234-F1	C238F (driver)
prad_cpcg_2017	CPCG0263-F1	CPCG0263-F1	R248W (driver)
prad_cpcg_2017	CPCG0358-F1	CPCG0358-F1	R273H (driver)
prad_cpcg_2017	CPCG0369-F1	CPCG0369-F1	R282W (driver)
prad_cpcg_2017	CPCG0410-F1	CPCG0410-F1	X261_splice (driver)
prad_cpcg_2017	EOPC-06	EOPC-06	I195T (driver)
nsclc_tcga_broad_2016	LUAD_E00522-Tumor	LUAD_E00522	V274F (driver)
nsclc_tcga_broad_2016	LUAD_E00565-Tumor	LUAD_E00565	S215I (driver)
nsclc_tcga_broad_2016	LUAD_E00623-Tumor	LUAD_E00623	G266V (driver)
nsclc_tcga_broad_2016	LUAD_E01047-Tumor	LUAD_E01047	E204* (driver)
nsclc_tcga_broad_2016	LUAD_E01147-Tumor	LUAD_E01147	R273L (driver)
nsclc_tcga_broad_2016	LUAD_E01166-Tumor	LUAD_E01166	G325* (driver)
nsclc_tcga_broad_2016	LUAD_E01419-Tumor	LUAD_E01419	V172F (driver)
nsclc_tcga_broad_2016	LUAD-5O6B5-Tumor	LUAD-5O6B5	G334A (driver)
nsclc_tcga_broad_2016	LUAD-5V8LT-Tumor	LUAD-5V8LT	G154Afs*16 (driver)
nsclc_tcga_broad_2016	LUAD-B00416-Tumor	LUAD-B00416	G245V (driver)
nsclc_tcga_broad_2016	LUAD-B00523-Tumor	LUAD-B00523	L114* (driver)
nsclc_tcga_broad_2016	LUAD-B00631-Tumor	LUAD-B00631	Q317* (driver)
nsclc_tcga_broad_2016	LUAD-B01024-Tumor	LUAD-B01024	F113I (driver)
nsclc_tcga_broad_2016	LUAD-B01102-Tumor	LUAD-B01102	E258* (driver)
nsclc_tcga_broad_2016	LUAD-B01246-Tumor	LUAD-B01246	M160N (driver)
nsclc_tcga_broad_2016	LUAD-B01811-Tumor	LUAD-B01811	V157F (driver)
nsclc_tcga_broad_2016	LUAD-B01970-Tumor	LUAD-B01970	G154V (driver)
nsclc_tcga_broad_2016	LUAD-B02050-Tumor	LUAD-B02050	X32_splice (driver), C275F (driver)
nsclc_tcga_broad_2016	LUAD-B02077-Tumor	LUAD-B02077	X187_splice (driver)
nsclc_tcga_broad_2016	LUAD-B02594-Tumor	LUAD-B02594	V157F (driver)
nsclc_tcga_broad_2016	LUAD-CHTN-3090416-Tumor	LUAD-CHTN-3090416	T155P (driver)
nsclc_tcga_broad_2016	LUAD-CHTN-4090680-Tumor	LUAD-CHTN-4090680	E171* (driver), M169I (driver)
nsclc_tcga_broad_2016	LUAD-CHTN-MAD04-00674-Tumor	LUAD-CHTN-MAD04-00674	R273H (driver)
nsclc_tcga_broad_2016	LUAD-CHTN-MAD06-00678-Tumor	LUAD-CHTN-MAD06-00678	Y107* (driver)
nsclc_tcga_broad_2016	LUAD-D01278-Tumor	LUAD-D01278	R273H (driver)
nsclc_tcga_broad_2016	LUAD-D01751-Tumor	LUAD-D01751	E51Vfs*64 (driver)
nsclc_tcga_broad_2016	LUAD-D02085-Tumor	LUAD-D02085	R249G (driver)
nsclc_tcga_broad_2016	LUAD-D02185-Tumor	LUAD-D02185	A159V (driver), G105C (driver)
nsclc_tcga_broad_2016	LUAD-E00163-Tumor	LUAD-E00163	E198Kfs*49 (driver)
nsclc_tcga_broad_2016	LUAD-E00443-Tumor	LUAD-E00443	Q104* (driver)
nsclc_tcga_broad_2016	LUAD-E00918-Tumor	LUAD-E00918	Q104* (driver)
nsclc_tcga_broad_2016	LUAD-E00934-Tumor	LUAD-E00934	P128_A129del (driver)
nsclc_tcga_broad_2016	LUAD-E01014-Tumor	LUAD-E01014	A276D (driver)
nsclc_tcga_broad_2016	LUAD-E01317-Tumor	LUAD-E01317	X261_splice (driver)
nsclc_tcga_broad_2016	LUAD-F00018-Tumor	LUAD-F00018	E343* (driver)
nsclc_tcga_broad_2016	LUAD-F00057-Tumor	LUAD-F00057	G187Afs*21 (driver)
nsclc_tcga_broad_2016	LUAD-F00162-Tumor	LUAD-F00162	R158L (driver)
nsclc_tcga_broad_2016	LUAD-F00257-Tumor	LUAD-F00257	R248P (driver)
nsclc_tcga_broad_2016	LUAD-F00282-Tumor	LUAD-F00282	R248W (driver)
nsclc_tcga_broad_2016	LUAD-F00365-Tumor	LUAD-F00365	R158L (driver)
nsclc_tcga_broad_2016	LUAD-F00368-Tumor	LUAD-F00368	E286* (driver)
nsclc_tcga_broad_2016	LUAD-LC15C-Tumor	LUAD-LC15C	X187_splice (driver)
nsclc_tcga_broad_2016	LUAD-LIP77-Tumor	LUAD-LIP77	G154V (driver)
nsclc_tcga_broad_2016	LUAD-NYU1021-Tumor	LUAD-NYU1021	C135F (driver)
nsclc_tcga_broad_2016	LUAD-NYU704-Tumor	LUAD-NYU704	V272K (driver)
nsclc_tcga_broad_2016	LUAD-NYU776-Tumor	LUAD-NYU776	Y163C (driver)
nsclc_tcga_broad_2016	LUAD-NYU796-Tumor	LUAD-NYU796	HOMDEL (driver)
nsclc_tcga_broad_2016	LUAD-NYU847-Tumor	LUAD-NYU847	R158H (driver)
nsclc_tcga_broad_2016	LUAD-QJN9L-Tumor	LUAD-QJN9L	C242S (driver)
nsclc_tcga_broad_2016	LUAD-QY22Z-Tumor	LUAD-QY22Z	N310Tfs*35 (driver)
nsclc_tcga_broad_2016	LUAD-RT-S01301-Tumor	LUAD-RT-S01301	R158L (driver)
nsclc_tcga_broad_2016	LUAD-RT-S01477-Tumor	LUAD-RT-S01477	R213* (driver)
nsclc_tcga_broad_2016	LUAD-RT-S01699-Tumor	LUAD-RT-S01699	G199* (driver)
nsclc_tcga_broad_2016	LUAD-RT-S01700-Tumor	LUAD-RT-S01700	R337P (driver)
nsclc_tcga_broad_2016	LUAD-RT-S01707-Tumor	LUAD-RT-S01707	E285K (driver)
nsclc_tcga_broad_2016	LUAD-RT-S01709-Tumor	LUAD-RT-S01709	R337L (driver)
nsclc_tcga_broad_2016	LUAD-RT-S01769-Tumor	LUAD-RT-S01769	K164* (driver)
nsclc_tcga_broad_2016	LUAD-RT-S01770-Tumor	LUAD-RT-S01770	C135Afs*35 (driver)
nsclc_tcga_broad_2016	LUAD-RT-S01774-Tumor	LUAD-RT-S01774	P153Sfs*28 (driver)
nsclc_tcga_broad_2016	LUAD-RT-S01777-Tumor	LUAD-RT-S01777	T125= (driver)
nsclc_tcga_broad_2016	LUAD-RT-S01808-Tumor	LUAD-RT-S01808	G105C (driver)
nsclc_tcga_broad_2016	LUAD-RT-S01810-Tumor	LUAD-RT-S01810	R273L (driver), G245R (driver)
nsclc_tcga_broad_2016	LUAD-RT-S01813-Tumor	LUAD-RT-S01813	R158L (driver)
nsclc_tcga_broad_2016	LUAD-RT-S01818-Tumor	LUAD-RT-S01818	R282W (driver), V157F (driver)
nsclc_tcga_broad_2016	LUAD-RT-S01831-Tumor	LUAD-RT-S01831	R209Kfs*6 (driver)
nsclc_tcga_broad_2016	LUAD-S00484-Tumor	LUAD-S00484	E343* (driver), R248L (driver)
nsclc_tcga_broad_2016	LUAD-S01302-Tumor	LUAD-S01302	X261_splice (driver)
nsclc_tcga_broad_2016	LUAD-S01304-Tumor	LUAD-S01304	T125= (driver), HOMDEL (driver)
nsclc_tcga_broad_2016	LUAD-S01306-Tumor	LUAD-S01306	R337L (driver)
nsclc_tcga_broad_2016	LUAD-S01315-Tumor	LUAD-S01315	X225_splice (driver)
nsclc_tcga_broad_2016	LUAD-S01331-Tumor	LUAD-S01331	G245V (driver)
nsclc_tcga_broad_2016	LUAD-S01345-Tumor	LUAD-S01345	Q192* (driver)
nsclc_tcga_broad_2016	LUAD-S01346-Tumor	LUAD-S01346	Y163C (driver)
nsclc_tcga_broad_2016	LUAD-S01354-Tumor	LUAD-S01354	V157F (driver)
nsclc_tcga_broad_2016	LUAD-S01356-Tumor	LUAD-S01356	V157Wfs*10 (driver)
nsclc_tcga_broad_2016	LUAD-S01405-Tumor	LUAD-S01405	Q167Afs*13 (driver)
nsclc_tcga_broad_2016	LUAD-S01407-Tumor	LUAD-S01407	M246V (driver)
nsclc_tcga_broad_2016	LUAD-S01409-Tumor	LUAD-S01409	I255F (driver)
nsclc_tcga_broad_2016	LUAD-S01413-Tumor	LUAD-S01413	V173L (driver)
nsclc_tcga_broad_2016	LUAD-S01467-Tumor	LUAD-S01467	R249S (driver)
nsclc_tcga_broad_2016	LUAD-S01468-Tumor	LUAD-S01468	R342* (driver)
nsclc_tcga_broad_2016	LUAD-S01473-Tumor	LUAD-S01473	C176F (driver)
nsclc_tcga_broad_2016	LUAD-S01478-Tumor	LUAD-S01478	W53* (driver)
nsclc_tcga_broad_2016	LUAD-TJW61-Tumor	LUAD-TJW61	X261_splice (driver)
nsclc_tcga_broad_2016	LUAD-TLLGS-Tumor	LUAD-TLLGS	R248Q (driver)
nsclc_tcga_broad_2016	LUAD-YINHD-Tumor	LUAD-YINHD	R273L (driver)
nsclc_tcga_broad_2016	LUAD-YKER9-Tumor	LUAD-YKER9	Q144* (driver)
prad_cpcg_2017	P06-4428-Tumor	P06-4428	R158H (driver)
prad_cpcg_2017	P07-5036-Tumor	P07-5036	R248Q (driver)
prad_cpcg_2017	P09-37	P09-37	X126_splice (driver)
prad_cpcg_2017	PR-04-1243	PR-04-1243	R273C (driver)
gbm_tcga_pub	TCGA-02-0001-01	TCGA-02-0001	P278R (driver)
gbm_tcga_pub2013	TCGA-02-0003-01	TCGA-02-0003	R282W (driver), H178Q (driver)
gbm_tcga_pub	TCGA-02-0010-01	TCGA-02-0010	R273C (driver), R175H (driver)
gbm_tcga_pub	TCGA-02-0011-01	TCGA-02-0011	R175G (driver)
gbm_tcga_pub	TCGA-02-0024-01	TCGA-02-0024	R342* (driver)
gbm_tcga_pub	TCGA-02-0033-01	TCGA-02-0033	R248Q (driver)
gbm_tcga_pub	TCGA-02-0037-01	TCGA-02-0037	R175H (driver)
gbm_tcga_pub	TCGA-02-0046-01	TCGA-02-0046	R282W (driver), P177S (driver)
gbm_tcga_pub	TCGA-02-0054-01	TCGA-02-0054	R213* (driver)
gbm_tcga_pub	TCGA-02-0074-01	TCGA-02-0074	N235D (driver)
gbm_tcga_pub	TCGA-02-0075-01	TCGA-02-0075	L130F (driver)
gbm_tcga_pub	TCGA-02-0080-01	TCGA-02-0080	R273C (driver)
gbm_tcga_pub	TCGA-02-0083-01	TCGA-02-0083	P278S (driver)
gbm_tcga_pub	TCGA-02-0089-01	TCGA-02-0089	H179Y (driver)
gbm_tcga_pub	TCGA-02-0114-01	TCGA-02-0114	C176Y (driver), A276V (driver)
gbm_tcga_pub2013	TCGA-02-2485-01	TCGA-02-2485	S127Y (driver)
ov_tcga_pub	TCGA-04-1331-01	TCGA-04-1331	R306* (driver)
ov_tcga_pub	TCGA-04-1332-01	TCGA-04-1332	R181P (driver)
ov_tcga_pan_can_atlas_2018	TCGA-04-1335-01	TCGA-04-1335	R273H (driver)
ov_tcga_pub	TCGA-04-1336-01	TCGA-04-1336	R248W (driver)
ov_tcga_pub	TCGA-04-1337-01	TCGA-04-1337	C135R (driver)
ov_tcga_pub	TCGA-04-1338-01	TCGA-04-1338	G245S (driver)
ov_tcga_pan_can_atlas_2018	TCGA-04-1341-01	TCGA-04-1341	K320Rfs*25 (driver)
ov_tcga_pub	TCGA-04-1342-01	TCGA-04-1342	N288Kfs*18 (driver)
ov_tcga_pub	TCGA-04-1343-01	TCGA-04-1343	R209Hfs*5 (driver)
ov_tcga_pub	TCGA-04-1346-01	TCGA-04-1346	H179R (driver)
ov_tcga_pub	TCGA-04-1347-01	TCGA-04-1347	S215R (driver)
ov_tcga_pub	TCGA-04-1348-01	TCGA-04-1348	G266R (driver)
ov_tcga_pub	TCGA-04-1349-01	TCGA-04-1349	S241F (driver)
ov_tcga_pub	TCGA-04-1350-01	TCGA-04-1350	H179R (driver)
ov_tcga_pub	TCGA-04-1356-01	TCGA-04-1356	Y220C (driver)
ov_tcga_pub	TCGA-04-1357-01	TCGA-04-1357	E224Gfs*4 (driver)
ov_tcga_pan_can_atlas_2018	TCGA-04-1360-01	TCGA-04-1360	C176F (driver)
ov_tcga_pub	TCGA-04-1361-01	TCGA-04-1361	Y234C (driver)
ov_tcga_pub	TCGA-04-1362-01	TCGA-04-1362	X225_splice (driver)
ov_tcga_pub	TCGA-04-1364-01	TCGA-04-1364	R248Q (driver)
ov_tcga_pub	TCGA-04-1365-01	TCGA-04-1365	X126_splice (driver)
ov_tcga_pub	TCGA-04-1367-01	TCGA-04-1367	S241F (driver)
ov_tcga_pan_can_atlas_2018	TCGA-04-1369-01	TCGA-04-1369	R280I (driver)
ov_tcga_pub	TCGA-04-1514-01	TCGA-04-1514	X126_splice (driver)
ov_tcga_pan_can_atlas_2018	TCGA-04-1516-01	TCGA-04-1516	E294* (driver)
ov_tcga_pub	TCGA-04-1517-01	TCGA-04-1517	R65* (driver)
ov_tcga_pub	TCGA-04-1525-01	TCGA-04-1525	R282Pfs*24 (driver)
ov_tcga_pub	TCGA-04-1530-01	TCGA-04-1530	R273H (driver)
ov_tcga_pub	TCGA-04-1542-01	TCGA-04-1542	R273H (driver)
ov_tcga_pub	TCGA-04-1648-01	TCGA-04-1648	HOMDEL (driver)
ov_tcga_pan_can_atlas_2018	TCGA-04-1649-01	TCGA-04-1649	F270S (driver)
luad_tcga_pub	TCGA-05-4382-01	TCGA-05-4382	V272G (driver)
luad_tcga_pub	TCGA-05-4384-01	TCGA-05-4384	Y205C (driver)
luad_tcga_pub	TCGA-05-4395-01	TCGA-05-4395	C176Y (driver)
luad_tcga_pub	TCGA-05-4396-01	TCGA-05-4396	K139Rfs*31 (driver)
luad_tcga_pan_can_atlas_2018	TCGA-05-4397-01	TCGA-05-4397	R249Gfs*96 (driver)
luad_tcga_pub	TCGA-05-4398-01	TCGA-05-4398	G105D (driver), HOMDEL (driver)
luad_tcga_pub	TCGA-05-4402-01	TCGA-05-4402	V173Afs*69 (driver)
luad_tcga_pub	TCGA-05-4405-01	TCGA-05-4405	C277F (driver), R175H (driver)
luad_tcga_pub	TCGA-05-4410-01	TCGA-05-4410	D281V (driver)
luad_tcga_pub	TCGA-05-4415-01	TCGA-05-4415	T125= (driver)
luad_tcga_pub	TCGA-05-4420-01	TCGA-05-4420	R280I (driver)
luad_tcga_pub	TCGA-05-4424-01	TCGA-05-4424	L194R (driver)
luad_tcga_pub	TCGA-05-4426-01	TCGA-05-4426	T155I (driver)
luad_tcga_pan_can_atlas_2018	TCGA-05-4427-01	TCGA-05-4427	D281N (driver)
luad_tcga_pub	TCGA-05-4430-01	TCGA-05-4430	R249M (driver)
luad_tcga_pub	TCGA-05-4432-01	TCGA-05-4432	R342* (driver), D281E (driver)
luad_tcga_pub	TCGA-05-5423-01	TCGA-05-5423	R249M (driver), I195M (driver)
luad_tcga_pan_can_atlas_2018	TCGA-05-5425-01	TCGA-05-5425	E68* (driver)
luad_tcga_pub	TCGA-05-5428-01	TCGA-05-5428	C238Y (driver)
gbm_tcga_pub2013	TCGA-06-0128-01	TCGA-06-0128	S313Afs*32 (driver)
gbm_tcga_pub2013	TCGA-06-0130-01	TCGA-06-0130	R158H (driver)
gbm_tcga_pub	TCGA-06-0156-01	TCGA-06-0156	S99Efs*48 (driver)
gbm_tcga_pub2013	TCGA-06-0184-01	TCGA-06-0184	R158H (driver)
gbm_tcga_pub2013	TCGA-06-0189-01	TCGA-06-0189	R175H (driver)
gbm_tcga_pub2013	TCGA-06-0192-01	TCGA-06-0192	HOMDEL (driver)
gbm_tcga_pub2013	TCGA-06-0195-01	TCGA-06-0195	G266R (driver)
gbm_tcga_pub	TCGA-06-0197-01	TCGA-06-0197	F270S (driver)
gbm_tcga_pub	TCGA-06-0206-01	TCGA-06-0206	R273H (driver)
gbm_tcga_pub2013	TCGA-06-0213-01	TCGA-06-0213	HOMDEL (driver)
gbm_tcga_pub2013	TCGA-06-0221-01	TCGA-06-0221	K139Nfs*9 (driver)
gbm_tcga_pub2013	TCGA-06-0237-01	TCGA-06-0237	I195T (driver)
gbm_tcga_pub2013	TCGA-06-0238-01	TCGA-06-0238	N239_S241del (driver)
gbm_tcga_pub	TCGA-06-0241-01	TCGA-06-0241	R248Q (driver)
gbm_tcga_pub2013	TCGA-06-0646-01	TCGA-06-0646	HOMDEL (driver)
gbm_tcga_pub2013	TCGA-06-0743-01	TCGA-06-0743	H179R (driver)
gbm_tcga_pub2013	TCGA-06-0744-01	TCGA-06-0744	H179R (driver)
gbm_tcga_pub2013	TCGA-06-0875-01	TCGA-06-0875	R282W (driver)
gbm_tcga_pub2013	TCGA-06-0876-01	TCGA-06-0876	R248W (driver)
gbm_tcga_pan_can_atlas_2018	TCGA-06-1800-01	TCGA-06-1800	S241P (driver)
gbm_tcga_pan_can_atlas_2018	TCGA-06-1805-01	TCGA-06-1805	R273C (driver)
gbm_tcga_pub2013	TCGA-06-2558-01	TCGA-06-2558	D281H (driver)
gbm_tcga_pub2013	TCGA-06-2559-01	TCGA-06-2559	P190L (driver), T155N (driver)
gbm_tcga_pub2013	TCGA-06-2563-01	TCGA-06-2563	L130P (driver)
gbm_tcga_pub2013	TCGA-06-2567-01	TCGA-06-2567	E271K (driver), R196* (driver)
gbm_tcga_pub2013	TCGA-06-2569-01	TCGA-06-2569	T155_R158del (driver)
gbm_tcga_pan_can_atlas_2018	TCGA-06-5408-01	TCGA-06-5408	R273H (driver)
gbm_tcga_pan_can_atlas_2018	TCGA-06-5416-01	TCGA-06-5416	R213* (driver)
gbm_tcga_pub2013	TCGA-06-5417-01	TCGA-06-5417	R196* (driver), I255S (driver)
gbm_tcga_pub2013	TCGA-06-5858-01	TCGA-06-5858	R175H (driver)
gbm_tcga_pub2013	TCGA-06-6694-01	TCGA-06-6694	C238F (driver)
gbm_tcga_pub2013	TCGA-06-6698-01	TCGA-06-6698	R175H (driver)
gbm_tcga_pan_can_atlas_2018	TCGA-06-6701-01	TCGA-06-6701	D281H (driver), D281A (driver)
gbm_tcga_pan_can_atlas_2018	TCGA-06-A5U0-01	TCGA-06-A5U0	R342* (driver), E171Gfs*4 (driver)
gbm_tcga_pan_can_atlas_2018	TCGA-06-A7TL-01	TCGA-06-A7TL	C275Y (driver)
ov_tcga_pan_can_atlas_2018	TCGA-09-0364-01	TCGA-09-0364	C229_I232del (driver)
ov_tcga_pan_can_atlas_2018	TCGA-09-0365-01	TCGA-09-0365	I195T (driver)
ov_tcga_pub	TCGA-09-0366-01	TCGA-09-0366	K132N (driver)
ov_tcga_pub	TCGA-09-0369-01	TCGA-09-0369	H193R (driver)
ov_tcga_pub	TCGA-09-1659-01	TCGA-09-1659	E294* (driver)
ov_tcga_pub	TCGA-09-1661-01	TCGA-09-1661	X187_splice (driver)
ov_tcga_pub	TCGA-09-1662-01	TCGA-09-1662	C176Y (driver)
ov_tcga_pub	TCGA-09-1665-01	TCGA-09-1665	D259Y (driver)
ov_tcga_pub	TCGA-09-1666-01	TCGA-09-1666	X126_splice (driver)
ov_tcga_pub	TCGA-09-1669-01	TCGA-09-1669	X331_splice (driver)
ov_tcga_pan_can_atlas_2018	TCGA-09-1670-01	TCGA-09-1670	V272M (driver)
ov_tcga_pan_can_atlas_2018	TCGA-09-1673-01	TCGA-09-1673	R175H (driver)
ov_tcga_pan_can_atlas_2018	TCGA-09-1674-01	TCGA-09-1674	L188Tfs*21 (driver)
ov_tcga_pan_can_atlas_2018	TCGA-09-1675-01	TCGA-09-1675	P177_H178del (driver)
ov_tcga_pan_can_atlas_2018	TCGA-09-2043-01	TCGA-09-2043	C242R (driver)
ov_tcga_pub	TCGA-09-2044-01	TCGA-09-2044	X187_splice (driver)
ov_tcga_pub	TCGA-09-2045-01	TCGA-09-2045	H179R (driver)
ov_tcga_pub	TCGA-09-2049-01	TCGA-09-2049	G245S (driver)
ov_tcga_pub	TCGA-09-2050-01	TCGA-09-2050	L257Q (driver)
ov_tcga_pub	TCGA-09-2051-01	TCGA-09-2051	P223* (driver)
ov_tcga_pub	TCGA-09-2053-01	TCGA-09-2053	Y163H (driver)
ov_tcga_pan_can_atlas_2018	TCGA-09-2055-01	TCGA-09-2055	R273H (driver)
ov_tcga_pub	TCGA-10-0926-01	TCGA-10-0926	Y163C (driver)
ov_tcga_pub	TCGA-10-0927-01	TCGA-10-0927	P36Wfs*4 (driver)
ov_tcga_pub	TCGA-10-0928-01	TCGA-10-0928	G105S (driver)
ov_tcga_pub	TCGA-10-0930-01	TCGA-10-0930	X125_splice (driver)
ov_tcga_pub	TCGA-10-0931-01	TCGA-10-0931	Q136* (driver)
ov_tcga_pan_can_atlas_2018	TCGA-10-0933-01	TCGA-10-0933	K132Vfs*15 (driver)
ov_tcga_pub	TCGA-10-0934-01	TCGA-10-0934	R248Q (driver), R273H (driver)
ov_tcga_pub	TCGA-10-0935-01	TCGA-10-0935	X187_splice (driver)
ov_tcga_pub	TCGA-10-0937-01	TCGA-10-0937	R282W (driver)
ov_tcga_pub	TCGA-10-0938-01	TCGA-10-0938	X331_splice (driver)
gbm_tcga_pub2013	TCGA-12-0619-01	TCGA-12-0619	K164E (driver)
gbm_tcga_pan_can_atlas_2018	TCGA-12-0662-01	TCGA-12-0662	X33_splice (driver), X125_splice (driver)
gbm_tcga_pan_can_atlas_2018	TCGA-12-0707-01	TCGA-12-0707	Y220C (driver)
gbm_tcga_pan_can_atlas_2018	TCGA-12-0773-01	TCGA-12-0773	R158P (driver)
gbm_tcga_pan_can_atlas_2018	TCGA-12-0818-01	TCGA-12-0818	R273C (driver)
gbm_tcga_pan_can_atlas_2018	TCGA-12-1088-01	TCGA-12-1088	X187_splice (driver)
gbm_tcga_pan_can_atlas_2018	TCGA-12-1092-01	TCGA-12-1092	R248Q (driver)
gbm_tcga_pan_can_atlas_2018	TCGA-12-1598-01	TCGA-12-1598	R282W (driver)
gbm_tcga_pan_can_atlas_2018	TCGA-12-1600-01	TCGA-12-1600	X126_splice (driver), W53* (driver)
gbm_tcga_pan_can_atlas_2018	TCGA-12-3644-01	TCGA-12-3644	R248W (driver)
gbm_tcga_pub2013	TCGA-12-3646-01	TCGA-12-3646	HOMDEL (driver)
ov_tcga_pub	TCGA-13-0714-01	TCGA-13-0714	S127F (driver)
ov_tcga_pub	TCGA-13-0717-01	TCGA-13-0717	G244_M246delinsV (driver)
ov_tcga_pub	TCGA-13-0720-01	TCGA-13-0720	A159V (driver)
ov_tcga_pub	TCGA-13-0723-01	TCGA-13-0723	T150Afs*16 (driver)
ov_tcga_pub	TCGA-13-0724-01	TCGA-13-0724	V157F (driver)
ov_tcga_pub	TCGA-13-0726-01	TCGA-13-0726	R282W (driver)
ov_tcga_pub	TCGA-13-0730-01	TCGA-13-0730	H178Tfs*69 (driver)
ov_tcga_pub	TCGA-13-0751-01	TCGA-13-0751	L348* (driver)
ov_tcga_pub	TCGA-13-0755-01	TCGA-13-0755	T125= (driver)
ov_tcga_pan_can_atlas_2018	TCGA-13-0757-01	TCGA-13-0757	P278S (driver)
ov_tcga_pub	TCGA-13-0760-01	TCGA-13-0760	L265P (driver)
ov_tcga_pub	TCGA-13-0761-01	TCGA-13-0761	R273H (driver)
ov_tcga_pub	TCGA-13-0762-01	TCGA-13-0762	H193R (driver)
ov_tcga_pan_can_atlas_2018	TCGA-13-0764-01	TCGA-13-0764	D281H (driver)
ov_tcga_pub	TCGA-13-0765-01	TCGA-13-0765	S260_L264dup (driver)
ov_tcga_pan_can_atlas_2018	TCGA-13-0768-01	TCGA-13-0768	S241F (driver)
ov_tcga_pub	TCGA-13-0791-01	TCGA-13-0791	R273L (driver)
ov_tcga_pub	TCGA-13-0792-01	TCGA-13-0792	N239* (driver)
ov_tcga_pub	TCGA-13-0793-01	TCGA-13-0793	C124Afs*46 (driver)
ov_tcga_pub	TCGA-13-0795-01	TCGA-13-0795	C135Y (driver)
ov_tcga_pub	TCGA-13-0800-01	TCGA-13-0800	K132M (driver)
ov_tcga_pub	TCGA-13-0804-01	TCGA-13-0804	R273H (driver)
ov_tcga_pan_can_atlas_2018	TCGA-13-0805-01	TCGA-13-0805	R248Q (driver)
ov_tcga_pub	TCGA-13-0807-01	TCGA-13-0807	A276P (driver)
ov_tcga_pub	TCGA-13-0883-01	TCGA-13-0883	N239* (driver)
ov_tcga_pub	TCGA-13-0884-01	TCGA-13-0884	R342* (driver)
ov_tcga_pub	TCGA-13-0885-01	TCGA-13-0885	W146* (driver)
ov_tcga_pub	TCGA-13-0886-01	TCGA-13-0886	V272M (driver)
ov_tcga_pub	TCGA-13-0887-01	TCGA-13-0887	R213* (driver)
ov_tcga_pub	TCGA-13-0889-01	TCGA-13-0889	R273C (driver)
ov_tcga_pub	TCGA-13-0890-01	TCGA-13-0890	X126_splice (driver)
ov_tcga_pub	TCGA-13-0891-01	TCGA-13-0891	Y220C (driver)
ov_tcga_pub	TCGA-13-0893-01	TCGA-13-0893	G245D (driver)
ov_tcga_pub	TCGA-13-0894-01	TCGA-13-0894	H193Y (driver)
ov_tcga_pub	TCGA-13-0897-01	TCGA-13-0897	R283Lfs*23 (driver)
ov_tcga_pub	TCGA-13-0899-01	TCGA-13-0899	Q317* (driver)
ov_tcga_pub	TCGA-13-0900-01	TCGA-13-0900	R273H (driver)
ov_tcga_pub	TCGA-13-0903-01	TCGA-13-0903	Y205C (driver)
ov_tcga_pub	TCGA-13-0904-01	TCGA-13-0904	G279E (driver)
ov_tcga_pub	TCGA-13-0905-01	TCGA-13-0905	R273P (driver)
ov_tcga_pub	TCGA-13-0906-01	TCGA-13-0906	F134V (driver)
ov_tcga_pub	TCGA-13-0910-01	TCGA-13-0910	C275Y (driver)
ov_tcga_pub	TCGA-13-0911-01	TCGA-13-0911	L43Afs*7 (driver)
ov_tcga_pub	TCGA-13-0912-01	TCGA-13-0912	X261_splice (driver)
ov_tcga_pub	TCGA-13-0913-01	TCGA-13-0913	P278R (driver)
ov_tcga_pub	TCGA-13-0916-01	TCGA-13-0916	R196* (driver)
ov_tcga_pub	TCGA-13-0919-01	TCGA-13-0919	V157F (driver)
ov_tcga_pub	TCGA-13-0920-01	TCGA-13-0920	Q100* (driver)
ov_tcga_pub	TCGA-13-0923-01	TCGA-13-0923	X187_splice (driver)
ov_tcga_pub	TCGA-13-0924-01	TCGA-13-0924	F270L (driver)
ov_tcga_pub	TCGA-13-1403-01	TCGA-13-1403	X125_splice (driver)
ov_tcga_pub	TCGA-13-1404-01	TCGA-13-1404	C176Y (driver)
ov_tcga_pub	TCGA-13-1405-01	TCGA-13-1405	R196* (driver)
ov_tcga_pub	TCGA-13-1407-01	TCGA-13-1407	F109C (driver)
ov_tcga_pub	TCGA-13-1408-01	TCGA-13-1408	HOMDEL (driver)
ov_tcga_pub	TCGA-13-1409-01	TCGA-13-1409	X261_splice (driver)
ov_tcga_pub	TCGA-13-1410-01	TCGA-13-1410	L130Pfs*41 (driver)
ov_tcga_pub	TCGA-13-1411-01	TCGA-13-1411	C277F (driver)
ov_tcga_pub	TCGA-13-1412-01	TCGA-13-1412	M237I (driver)
ov_tcga_pub	TCGA-13-1481-01	TCGA-13-1481	P177R (driver)
ov_tcga_pub	TCGA-13-1482-01	TCGA-13-1482	R280I (driver)
ov_tcga_pub	TCGA-13-1483-01	TCGA-13-1483	R306* (driver)
ov_tcga_pub	TCGA-13-1484-01	TCGA-13-1484	Y234N (driver)
ov_tcga_pub	TCGA-13-1487-01	TCGA-13-1487	M237K (driver)
ov_tcga_pub	TCGA-13-1488-01	TCGA-13-1488	R306* (driver)
ov_tcga_pub	TCGA-13-1489-01	TCGA-13-1489	R342* (driver)
ov_tcga_pub	TCGA-13-1491-01	TCGA-13-1491	C275Y (driver)
ov_tcga_pub	TCGA-13-1492-01	TCGA-13-1492	X187_splice (driver)
ov_tcga_pub	TCGA-13-1494-01	TCGA-13-1494	G105C (driver)
ov_tcga_pub	TCGA-13-1495-01	TCGA-13-1495	I195F (driver)
ov_tcga_pub	TCGA-13-1496-01	TCGA-13-1496	R248Q (driver)
ov_tcga_pub	TCGA-13-1497-01	TCGA-13-1497	R333Vfs*12 (driver)
ov_tcga_pub	TCGA-13-1498-01	TCGA-13-1498	X332_splice (driver)
ov_tcga_pub	TCGA-13-1499-01	TCGA-13-1499	R273C (driver), R248Q (driver)
ov_tcga_pan_can_atlas_2018	TCGA-13-1500-01	TCGA-13-1500	R248W (driver)
ov_tcga_pub	TCGA-13-1501-01	TCGA-13-1501	L145Q (driver)
ov_tcga_pub	TCGA-13-1504-01	TCGA-13-1504	I251S (driver)
ov_tcga_pub	TCGA-13-1505-01	TCGA-13-1505	A76Hfs*47 (driver)
ov_tcga_pub	TCGA-13-1506-01	TCGA-13-1506	M66Tfs*60 (driver), E62K
ov_tcga_pub	TCGA-13-1507-01	TCGA-13-1507	T140Mfs*28 (driver)
ov_tcga_pub	TCGA-13-1509-01	TCGA-13-1509	L330Ffs*15 (driver)
ov_tcga_pub	TCGA-13-1510-01	TCGA-13-1510	R213* (driver)
ov_tcga_pub	TCGA-13-1512-01	TCGA-13-1512	R273L (driver)
ov_tcga_pan_can_atlas_2018	TCGA-13-2057-01	TCGA-13-2057	R175H (driver)
ov_tcga_pan_can_atlas_2018	TCGA-13-2059-01	TCGA-13-2059	H179Y (driver)
ov_tcga_pub	TCGA-13-2060-01	TCGA-13-2060	H179R (driver)
ov_tcga_pan_can_atlas_2018	TCGA-13-2061-01	TCGA-13-2061	H193R (driver)
ov_tcga_pan_can_atlas_2018	TCGA-13-2065-01	TCGA-13-2065	V122Dfs*26 (driver)
ov_tcga_pan_can_atlas_2018	TCGA-13-2071-01	TCGA-13-2071	T155_R156del (driver)
ov_tcga_pan_can_atlas_2018	TCGA-13-A5FT-01	TCGA-13-A5FT	Q144Lfs*5 (driver)
ov_tcga_pan_can_atlas_2018	TCGA-13-A5FU-01	TCGA-13-A5FU	R273H (driver)
gbm_tcga_pan_can_atlas_2018	TCGA-14-0740-01	TCGA-14-0740	G245S (driver)
gbm_tcga_pub2013	TCGA-14-0813-01	TCGA-14-0813	R282W (driver), F212Yfs*34 (driver)
gbm_tcga_pub2013	TCGA-14-0817-01	TCGA-14-0817	L194Pfs*13 (driver)
gbm_tcga_pan_can_atlas_2018	TCGA-14-0867-01	TCGA-14-0867	T123Lfs*47 (driver)
gbm_tcga_pub2013	TCGA-14-0871-01	TCGA-14-0871	G302Rfs*4 (driver)
gbm_tcga_pan_can_atlas_2018	TCGA-14-1034-02	TCGA-14-1034	R337C (driver)
gbm_tcga_pan_can_atlas_2018	TCGA-14-1396-01	TCGA-14-1396	W91* (driver)
gbm_tcga_pan_can_atlas_2018	TCGA-14-1456-01	TCGA-14-1456	Y220C (driver)
gbm_tcga_pan_can_atlas_2018	TCGA-14-1458-01	TCGA-14-1458	R267W (driver)
gbm_tcga_pan_can_atlas_2018	TCGA-14-1794-01	TCGA-14-1794	R248W (driver)
gbm_tcga_pan_can_atlas_2018	TCGA-14-1795-01	TCGA-14-1795	G244D (driver)
gbm_tcga_pan_can_atlas_2018	TCGA-14-1821-01	TCGA-14-1821	H214R (driver)
gbm_tcga_pub2013	TCGA-14-1825-01	TCGA-14-1825	R282W (driver), R196* (driver)
gbm_tcga_pub2013	TCGA-14-4157-01	TCGA-14-4157	R175H (driver)
gbm_tcga_pub2013	TCGA-15-1444-01	TCGA-15-1444	R248W (driver)
gbm_tcga_pub2013	TCGA-16-0846-01	TCGA-16-0846	H179Y (driver), HOMDEL (driver)
gbm_tcga_pan_can_atlas_2018	TCGA-16-0848-01	TCGA-16-0848	R306* (driver)
gbm_tcga_pan_can_atlas_2018	TCGA-16-0849-01	TCGA-16-0849	R273C (driver)
gbm_tcga_pan_can_atlas_2018	TCGA-16-0850-01	TCGA-16-0850	S241Y (driver)
gbm_tcga_pan_can_atlas_2018	TCGA-16-1460-01	TCGA-16-1460	R175H (driver)
luad_tcga_pan_can_atlas_2018	TCGA-17-Z001-01	TCGA-17-Z001	S127F (driver)
luad_tcga_pan_can_atlas_2018	TCGA-17-Z003-01	TCGA-17-Z003	V173M (driver)
luad_tcga_pan_can_atlas_2018	TCGA-17-Z005-01	TCGA-17-Z005	P151S (driver)
luad_tcga_pan_can_atlas_2018	TCGA-17-Z007-01	TCGA-17-Z007	R249G (driver)
luad_tcga_pan_can_atlas_2018	TCGA-17-Z015-01	TCGA-17-Z015	R110L (driver)
luad_tcga_pan_can_atlas_2018	TCGA-17-Z017-01	TCGA-17-Z017	I255F (driver)
luad_tcga_pan_can_atlas_2018	TCGA-17-Z020-01	TCGA-17-Z020	R213* (driver)
luad_tcga_pan_can_atlas_2018	TCGA-17-Z021-01	TCGA-17-Z021	X126_splice (driver), X126_splice (driver)
luad_tcga_pan_can_atlas_2018	TCGA-17-Z022-01	TCGA-17-Z022	D259Y (driver)
luad_tcga_pan_can_atlas_2018	TCGA-17-Z023-01	TCGA-17-Z023	E198* (driver)
luad_tcga_pan_can_atlas_2018	TCGA-17-Z026-01	TCGA-17-Z026	G266* (driver)
luad_tcga_pan_can_atlas_2018	TCGA-17-Z027-01	TCGA-17-Z027	C275F (driver)
luad_tcga_pan_can_atlas_2018	TCGA-17-Z028-01	TCGA-17-Z028	R273L (driver)
luad_tcga_pan_can_atlas_2018	TCGA-17-Z030-01	TCGA-17-Z030	R156P (driver)
luad_tcga_pan_can_atlas_2018	TCGA-17-Z031-01	TCGA-17-Z031	X261_splice (driver), Q104H (driver)
luad_tcga_pan_can_atlas_2018	TCGA-17-Z037-01	TCGA-17-Z037	D281N (driver)
luad_tcga_pan_can_atlas_2018	TCGA-17-Z042-01	TCGA-17-Z042	S215I (driver)
luad_tcga_pan_can_atlas_2018	TCGA-17-Z043-01	TCGA-17-Z043	L35Ffs*8 (driver)
luad_tcga_pan_can_atlas_2018	TCGA-17-Z044-01	TCGA-17-Z044	Y220C (driver)
luad_tcga_pan_can_atlas_2018	TCGA-17-Z045-01	TCGA-17-Z045	M237I (driver)
luad_tcga_pan_can_atlas_2018	TCGA-17-Z047-01	TCGA-17-Z047	X224_splice (driver)
luad_tcga_pan_can_atlas_2018	TCGA-17-Z049-01	TCGA-17-Z049	P250L (driver)
luad_tcga_pan_can_atlas_2018	TCGA-17-Z050-01	TCGA-17-Z050	R196* (driver)
luad_tcga_pan_can_atlas_2018	TCGA-17-Z052-01	TCGA-17-Z052	M237I (driver)
luad_tcga_pan_can_atlas_2018	TCGA-17-Z053-01	TCGA-17-Z053	R249S (driver)
luad_tcga_pan_can_atlas_2018	TCGA-17-Z055-01	TCGA-17-Z055	E258D (driver)
luad_tcga_pan_can_atlas_2018	TCGA-17-Z056-01	TCGA-17-Z056	V274F (driver)
luad_tcga_pan_can_atlas_2018	TCGA-17-Z057-01	TCGA-17-Z057	A159P (driver)
luad_tcga_pan_can_atlas_2018	TCGA-17-Z061-01	TCGA-17-Z061	R65* (driver)
luad_tcga_pan_can_atlas_2018	TCGA-17-Z062-01	TCGA-17-Z062	Q104* (driver)
lusc_tcga_pub	TCGA-18-3406-01	TCGA-18-3406	V216E (driver)
lusc_tcga_pub	TCGA-18-3407-01	TCGA-18-3407	F212Sfs*3 (driver)
lusc_tcga_pub	TCGA-18-3408-01	TCGA-18-3408	C242F (driver)
lusc_tcga_pub	TCGA-18-3409-01	TCGA-18-3409	N210Wfs*30 (driver)
lusc_tcga_pub	TCGA-18-3410-01	TCGA-18-3410	R213G (driver)
lusc_tcga_pub	TCGA-18-3411-01	TCGA-18-3411	E298* (driver)
lusc_tcga_pub	TCGA-18-3414-01	TCGA-18-3414	R273L (driver)
lusc_tcga_pub	TCGA-18-3415-01	TCGA-18-3415	R282H (driver)
lusc_tcga_pub	TCGA-18-3416-01	TCGA-18-3416	G244Afs*3 (driver)
lusc_tcga_pub	TCGA-18-3417-01	TCGA-18-3417	T125= (driver)
lusc_tcga_pub	TCGA-18-3419-01	TCGA-18-3419	D259F (driver)
lusc_tcga_pub	TCGA-18-3421-01	TCGA-18-3421	V172G (driver)
lusc_tcga_pub	TCGA-18-4083-01	TCGA-18-4083	T155P (driver)
lusc_tcga_pub	TCGA-18-4086-01	TCGA-18-4086	X225_splice (driver)
lusc_tcga_pub	TCGA-18-5592-01	TCGA-18-5592	H179L (driver)
gbm_tcga_pan_can_atlas_2018	TCGA-19-1388-01	TCGA-19-1388	G108Vfs*15 (driver), P152Rfs*18 (driver)
gbm_tcga_pan_can_atlas_2018	TCGA-19-1787-01	TCGA-19-1787	R175H (driver)
gbm_tcga_pan_can_atlas_2018	TCGA-19-2623-01	TCGA-19-2623	G245S (driver)
gbm_tcga_pub2013	TCGA-19-2625-01	TCGA-19-2625	Y205C (driver)
gbm_tcga_pub2013	TCGA-19-2629-01	TCGA-19-2629	X126_splice (driver)
gbm_tcga_pan_can_atlas_2018	TCGA-19-4065-01	TCGA-19-4065	P152L (driver)
gbm_tcga_pan_can_atlas_2018	TCGA-19-5956-01	TCGA-19-5956	Q192* (driver), Y327* (driver)
gbm_tcga_pan_can_atlas_2018	TCGA-19-A6J5-01	TCGA-19-A6J5	H179R (driver)
ov_tcga_pub	TCGA-20-0987-01	TCGA-20-0987	G105R (driver)
ov_tcga_pub	TCGA-20-0990-01	TCGA-20-0990	Q144* (driver)
ov_tcga_pub	TCGA-20-0991-01	TCGA-20-0991	S241F (driver)
ov_tcga_pan_can_atlas_2018	TCGA-20-1686-01	TCGA-20-1686	R248W (driver)
ov_tcga_pan_can_atlas_2018	TCGA-20-1687-01	TCGA-20-1687	V157F (driver)
lusc_tcga_pub	TCGA-21-1070-01	TCGA-21-1070	G245C (driver)
lusc_tcga_pan_can_atlas_2018	TCGA-21-1075-01	TCGA-21-1075	Y236* (driver), M237L (driver)
lusc_tcga_pub	TCGA-21-1076-01	TCGA-21-1076	Y163C (driver)
lusc_tcga_pub	TCGA-21-1077-01	TCGA-21-1077	T125= (driver)
lusc_tcga_pan_can_atlas_2018	TCGA-21-1079-01	TCGA-21-1079	R248W (driver), S215N (driver)
lusc_tcga_pan_can_atlas_2018	TCGA-21-1080-01	TCGA-21-1080	R273H (driver)
lusc_tcga_pan_can_atlas_2018	TCGA-21-1082-01	TCGA-21-1082	Q192_H193del (driver)
nsclc_tcga_broad_2016	TCGA-21-1083-01	TCGA-21-1083	G245V (driver)
lusc_tcga_pub	TCGA-21-5782-01	TCGA-21-5782	I195S (driver)
lusc_tcga_pan_can_atlas_2018	TCGA-21-5783-01	TCGA-21-5783	R110_G112del (driver)
lusc_tcga_pub	TCGA-21-5784-01	TCGA-21-5784	W91* (driver)
lusc_tcga_pub	TCGA-21-5786-01	TCGA-21-5786	V157F (driver)
lusc_tcga_pub	TCGA-21-5787-01	TCGA-21-5787	C176Y (driver)
lusc_tcga_pan_can_atlas_2018	TCGA-22-0940-01	TCGA-22-0940	R273Lfs*72 (driver)
lusc_tcga_pub	TCGA-22-0944-01	TCGA-22-0944	Y234C (driver)
lusc_tcga_pan_can_atlas_2018	TCGA-22-1000-01	TCGA-22-1000	G154V (driver)
lusc_tcga_pan_can_atlas_2018	TCGA-22-1002-01	TCGA-22-1002	G154Afs*16 (driver)
lusc_tcga_pub	TCGA-22-1011-01	TCGA-22-1011	E271K (driver)
lusc_tcga_pub	TCGA-22-1012-01	TCGA-22-1012	E224D (driver)
lusc_tcga_pub	TCGA-22-1016-01	TCGA-22-1016	Y220C (driver)
lusc_tcga_pub	TCGA-22-4593-01	TCGA-22-4593	D49Sfs*69 (driver)
lusc_tcga_pan_can_atlas_2018	TCGA-22-4594-01	TCGA-22-4594	X261_splice (driver)
lusc_tcga_pub	TCGA-22-4595-01	TCGA-22-4595	P250L (driver)
lusc_tcga_pub	TCGA-22-4599-01	TCGA-22-4599	G245C (driver)
lusc_tcga_pub	TCGA-22-4601-01	TCGA-22-4601	R273C (driver)
lusc_tcga_pub	TCGA-22-4604-01	TCGA-22-4604	R196* (driver)
lusc_tcga_pan_can_atlas_2018	TCGA-22-4605-01	TCGA-22-4605	X307_splice (driver)
lusc_tcga_pub	TCGA-22-4607-01	TCGA-22-4607	C176F (driver)
lusc_tcga_pan_can_atlas_2018	TCGA-22-4609-01	TCGA-22-4609	R65Efs*58 (driver)
lusc_tcga_pub	TCGA-22-4613-01	TCGA-22-4613	Y236C (driver)
lusc_tcga_pub	TCGA-22-5471-01	TCGA-22-5471	R248W (driver)
lusc_tcga_pan_can_atlas_2018	TCGA-22-5472-01	TCGA-22-5472	X33_splice (driver)
lusc_tcga_pub	TCGA-22-5473-01	TCGA-22-5473	E298* (driver)
lusc_tcga_pub	TCGA-22-5474-01	TCGA-22-5474	Y234S (driver)
lusc_tcga_pub	TCGA-22-5477-01	TCGA-22-5477	V157F (driver)
lusc_tcga_pub	TCGA-22-5478-01	TCGA-22-5478	R280I (driver)
lusc_tcga_pan_can_atlas_2018	TCGA-22-5479-01	TCGA-22-5479	P153Afs*28 (driver)
lusc_tcga_pub	TCGA-22-5480-01	TCGA-22-5480	R110L (driver)
lusc_tcga_pan_can_atlas_2018	TCGA-22-5481-01	TCGA-22-5481	Y234C (driver)
lusc_tcga_pub	TCGA-22-5482-01	TCGA-22-5482	X126_splice (driver)
lusc_tcga_pan_can_atlas_2018	TCGA-22-5483-01	TCGA-22-5483	X331_splice (driver)
lusc_tcga_pub	TCGA-22-5485-01	TCGA-22-5485	I162dup (driver)
lusc_tcga_pub	TCGA-22-5489-01	TCGA-22-5489	R306* (driver)
lusc_tcga_pub	TCGA-22-5491-01	TCGA-22-5491	P151R (driver)
lusc_tcga_pub	TCGA-22-5492-01	TCGA-22-5492	E221* (driver)
lusc_tcga_pan_can_atlas_2018	TCGA-22-A5C4-01	TCGA-22-A5C4	V172Lfs*2 (driver)
ov_tcga_pub	TCGA-23-1021-01	TCGA-23-1021	A159V (driver)
ov_tcga_pub	TCGA-23-1022-01	TCGA-23-1022	K164E (driver)
ov_tcga_pub	TCGA-23-1023-01	TCGA-23-1023	D281G (driver)
ov_tcga_pub	TCGA-23-1024-01	TCGA-23-1024	F109Tfs*16 (driver)
ov_tcga_pub	TCGA-23-1026-01	TCGA-23-1026	K132R (driver)
ov_tcga_pub	TCGA-23-1027-01	TCGA-23-1027	E198* (driver)
ov_tcga_pub	TCGA-23-1028-01	TCGA-23-1028	P250L (driver)
ov_tcga_pan_can_atlas_2018	TCGA-23-1029-01	TCGA-23-1029	I251S (driver)
ov_tcga_pub	TCGA-23-1030-01	TCGA-23-1030	R175H (driver)
ov_tcga_pub	TCGA-23-1031-01	TCGA-23-1031	I254_T256del (driver)
ov_tcga_pub	TCGA-23-1032-01	TCGA-23-1032	R248Q (driver)
ov_tcga_pub	TCGA-23-1110-01	TCGA-23-1110	C176Y (driver)
ov_tcga_pan_can_atlas_2018	TCGA-23-1111-01	TCGA-23-1111	R175H (driver)
ov_tcga_pan_can_atlas_2018	TCGA-23-1113-01	TCGA-23-1113	X187_splice (driver)
ov_tcga_pan_can_atlas_2018	TCGA-23-1114-01	TCGA-23-1114	X307_splice (driver)
ov_tcga_pub	TCGA-23-1116-01	TCGA-23-1116	X261_splice (driver)
ov_tcga_pub	TCGA-23-1117-01	TCGA-23-1117	Q144Afs*16 (driver)
ov_tcga_pub	TCGA-23-1118-01	TCGA-23-1118	P151S (driver)
ov_tcga_pub	TCGA-23-1120-01	TCGA-23-1120	R110L (driver)
ov_tcga_pub	TCGA-23-1122-01	TCGA-23-1122	R175H (driver)
ov_tcga_pub	TCGA-23-1123-01	TCGA-23-1123	C176Y (driver)
ov_tcga_pub	TCGA-23-1124-01	TCGA-23-1124	R156P (driver)
ov_tcga_pan_can_atlas_2018	TCGA-23-1809-01	TCGA-23-1809	P27Lfs*17 (driver)
ov_tcga_pub	TCGA-23-2072-01	TCGA-23-2072	X331_splice (driver)
ov_tcga_pub	TCGA-23-2077-01	TCGA-23-2077	R175H (driver)
ov_tcga_pub	TCGA-23-2078-01	TCGA-23-2078	T256del (driver)
ov_tcga_pub	TCGA-23-2079-01	TCGA-23-2079	X125_splice (driver)
ov_tcga_pub	TCGA-23-2081-01	TCGA-23-2081	G262V (driver)
ov_tcga_pub	TCGA-23-2084-01	TCGA-23-2084	HOMDEL (driver)
ov_tcga_pan_can_atlas_2018	TCGA-23-2641-01	TCGA-23-2641	X187_splice (driver)
ov_tcga_pan_can_atlas_2018	TCGA-23-2643-01	TCGA-23-2643	R248Q (driver)
ov_tcga_pan_can_atlas_2018	TCGA-23-2645-01	TCGA-23-2645	C141Afs*29 (driver)
ov_tcga_pan_can_atlas_2018	TCGA-23-2647-01	TCGA-23-2647	M340Sfs*8 (driver)
ov_tcga_pan_can_atlas_2018	TCGA-23-2649-01	TCGA-23-2649	Y234* (driver)
ov_tcga_pub	TCGA-24-0966-01	TCGA-24-0966	G245V (driver)
ov_tcga_pub	TCGA-24-0968-01	TCGA-24-0968	H193R (driver)
ov_tcga_pub	TCGA-24-0970-01	TCGA-24-0970	X187_splice (driver)
ov_tcga_pub	TCGA-24-0975-01	TCGA-24-0975	P191del (driver)
ov_tcga_pub	TCGA-24-0979-01	TCGA-24-0979	R248Q (driver)
ov_tcga_pub	TCGA-24-0980-01	TCGA-24-0980	Q167Tfs*14 (driver)
ov_tcga_pub	TCGA-24-0982-01	TCGA-24-0982	R248W (driver)
ov_tcga_pub	TCGA-24-1103-01	TCGA-24-1103	X307_splice (driver)
ov_tcga_pub	TCGA-24-1104-01	TCGA-24-1104	I195T (driver)
ov_tcga_pub	TCGA-24-1105-01	TCGA-24-1105	V157F (driver)
ov_tcga_pub	TCGA-24-1413-01	TCGA-24-1413	E198* (driver)
ov_tcga_pub	TCGA-24-1416-01	TCGA-24-1416	R282W (driver)
ov_tcga_pub	TCGA-24-1417-01	TCGA-24-1417	R248W (driver)
ov_tcga_pub	TCGA-24-1418-01	TCGA-24-1418	D228* (driver)
ov_tcga_pub	TCGA-24-1419-01	TCGA-24-1419	R248Q (driver)
ov_tcga_pub	TCGA-24-1422-01	TCGA-24-1422	R248W (driver)
ov_tcga_pub	TCGA-24-1423-01	TCGA-24-1423	P191del (driver)
ov_tcga_pub	TCGA-24-1424-01	TCGA-24-1424	I195T (driver)
ov_tcga_pub	TCGA-24-1425-01	TCGA-24-1425	Y234C (driver)
ov_tcga_pub	TCGA-24-1426-01	TCGA-24-1426	R273C (driver)
ov_tcga_pub	TCGA-24-1427-01	TCGA-24-1427	V272Cfs*73 (driver)
ov_tcga_pub	TCGA-24-1428-01	TCGA-24-1428	I195N (driver)
ov_tcga_pub	TCGA-24-1431-01	TCGA-24-1431	Q192* (driver)
ov_tcga_pub	TCGA-24-1434-01	TCGA-24-1434	N345Mfs*25 (driver)
ov_tcga_pub	TCGA-24-1435-01	TCGA-24-1435	V216M (driver)
ov_tcga_pub	TCGA-24-1436-01	TCGA-24-1436	X331_splice (driver)
ov_tcga_pub	TCGA-24-1463-01	TCGA-24-1463	V274D (driver)
ov_tcga_pub	TCGA-24-1464-01	TCGA-24-1464	N239S (driver)
ov_tcga_pub	TCGA-24-1466-01	TCGA-24-1466	R249G (driver)
ov_tcga_pan_can_atlas_2018	TCGA-24-1467-01	TCGA-24-1467	R175H (driver)
ov_tcga_pub	TCGA-24-1469-01	TCGA-24-1469	I195T (driver)
ov_tcga_pub	TCGA-24-1470-01	TCGA-24-1470	S261Vfs*84 (driver)
ov_tcga_pub	TCGA-24-1471-01	TCGA-24-1471	E271* (driver)
ov_tcga_pub	TCGA-24-1474-01	TCGA-24-1474	Q192* (driver), AMP
ov_tcga	TCGA-24-1544-01	TCGA-24-1544	C176F (driver)
ov_tcga_pub	TCGA-24-1545-01	TCGA-24-1545	S241Y (driver)
ov_tcga_pub	TCGA-24-1548-01	TCGA-24-1548	Y220C (driver)
ov_tcga_pub	TCGA-24-1549-01	TCGA-24-1549	X225_splice (driver)
ov_tcga_pan_can_atlas_2018	TCGA-24-1550-01	TCGA-24-1550	E51* (driver)
ov_tcga_pub	TCGA-24-1551-01	TCGA-24-1551	R248W (driver)
ov_tcga_pub	TCGA-24-1552-01	TCGA-24-1552	P278H (driver)
ov_tcga_pub	TCGA-24-1553-01	TCGA-24-1553	Y220C (driver)
ov_tcga_pub	TCGA-24-1555-01	TCGA-24-1555	H179Q (driver)
ov_tcga_pub	TCGA-24-1556-01	TCGA-24-1556	X307_splice (driver)
ov_tcga_pub	TCGA-24-1557-01	TCGA-24-1557	X126_splice (driver)
ov_tcga_pub	TCGA-24-1558-01	TCGA-24-1558	R273H (driver)
ov_tcga_pub	TCGA-24-1560-01	TCGA-24-1560	G244C (driver)
ov_tcga_pub	TCGA-24-1562-01	TCGA-24-1562	X33_splice (driver)
ov_tcga_pub	TCGA-24-1563-01	TCGA-24-1563	I195T (driver)
ov_tcga_pub	TCGA-24-1564-01	TCGA-24-1564	X187_splice (driver)
ov_tcga_pub	TCGA-24-1567-01	TCGA-24-1567	R282W (driver)
ov_tcga_pub	TCGA-24-1603-01	TCGA-24-1603	P316Sfs*21 (driver)
ov_tcga_pub	TCGA-24-1604-01	TCGA-24-1604	X307_splice (driver)
ov_tcga_pub	TCGA-24-1614-01	TCGA-24-1614	V157F (driver)
ov_tcga_pub	TCGA-24-1616-01	TCGA-24-1616	Y236C (driver)
ov_tcga_pan_can_atlas_2018	TCGA-24-1842-01	TCGA-24-1842	E258K (driver)
ov_tcga_pan_can_atlas_2018	TCGA-24-1843-01	TCGA-24-1843	E349* (driver)
ov_tcga_pan_can_atlas_2018	TCGA-24-1844-01	TCGA-24-1844	C176S (driver)
ov_tcga_pan_can_atlas_2018	TCGA-24-1845-01	TCGA-24-1845	W53* (driver)
ov_tcga_pan_can_atlas_2018	TCGA-24-1846-01	TCGA-24-1846	S149Ffs*32 (driver)
ov_tcga_pan_can_atlas_2018	TCGA-24-1849-01	TCGA-24-1849	X33_splice (driver)
ov_tcga_pan_can_atlas_2018	TCGA-24-1850-01	TCGA-24-1850	W146* (driver)
ov_tcga_pan_can_atlas_2018	TCGA-24-1927-01	TCGA-24-1927	R342* (driver)
ov_tcga_pub	TCGA-24-2019-01	TCGA-24-2019	I232N (driver)
ov_tcga_pub	TCGA-24-2024-01	TCGA-24-2024	V272M (driver)
ov_tcga_pub	TCGA-24-2030-01	TCGA-24-2030	X187_splice (driver)
ov_tcga_pan_can_atlas_2018	TCGA-24-2033-01	TCGA-24-2033	G266E (driver)
ov_tcga_pub	TCGA-24-2035-01	TCGA-24-2035	Q317Afs*19 (driver)
ov_tcga_pub	TCGA-24-2254-01	TCGA-24-2254	S241F (driver)
ov_tcga_pub	TCGA-24-2260-01	TCGA-24-2260	R248Q (driver)
ov_tcga_pub	TCGA-24-2261-01	TCGA-24-2261	Y163C (driver)
ov_tcga_pub	TCGA-24-2262-01	TCGA-24-2262	K132N (driver)
ov_tcga_pub	TCGA-24-2267-01	TCGA-24-2267	T284Qfs*61 (driver)
ov_tcga_pub	TCGA-24-2271-01	TCGA-24-2271	K321* (driver)
ov_tcga_pub	TCGA-24-2280-01	TCGA-24-2280	Q192* (driver)
ov_tcga_pub	TCGA-24-2281-01	TCGA-24-2281	R175H (driver)
ov_tcga_pub	TCGA-24-2288-01	TCGA-24-2288	P250L (driver)
ov_tcga_pub	TCGA-24-2289-01	TCGA-24-2289	R196* (driver)
ov_tcga_pub	TCGA-24-2290-01	TCGA-24-2290	V274G (driver)
ov_tcga_pan_can_atlas_2018	TCGA-24-2293-01	TCGA-24-2293	P152Rfs*18 (driver)
ov_tcga_pan_can_atlas_2018	TCGA-24-2295-01	TCGA-24-2295	C238Y (driver)
ov_tcga_pub	TCGA-24-2298-01	TCGA-24-2298	X225_splice (driver)
ov_tcga_pan_can_atlas_2018	TCGA-25-1312-01	TCGA-25-1312	N210Tfs*37 (driver)
ov_tcga_pub	TCGA-25-1313-01	TCGA-25-1313	L145R (driver)
ov_tcga_pan_can_atlas_2018	TCGA-25-1314-01	TCGA-25-1314	R196* (driver)
ov_tcga_pub	TCGA-25-1315-01	TCGA-25-1315	R273H (driver)
ov_tcga_pub	TCGA-25-1317-01	TCGA-25-1317	G245C (driver)
ov_tcga_pub	TCGA-25-1318-01	TCGA-25-1318	R175H (driver)
ov_tcga_pub	TCGA-25-1319-01	TCGA-25-1319	Y220C (driver)
ov_tcga_pub	TCGA-25-1320-01	TCGA-25-1320	C124* (driver)
ov_tcga_pub	TCGA-25-1321-01	TCGA-25-1321	R273C (driver)
ov_tcga_pub	TCGA-25-1322-01	TCGA-25-1322	Y205C (driver)
ov_tcga_pub	TCGA-25-1324-01	TCGA-25-1324	X126_splice (driver)
ov_tcga_pub	TCGA-25-1326-01	TCGA-25-1326	E286K (driver)
ov_tcga_pub	TCGA-25-1329-01	TCGA-25-1329	P47Rfs*76 (driver)
ov_tcga_pub	TCGA-25-1623-01	TCGA-25-1623	R282W (driver)
ov_tcga_pub	TCGA-25-1625-01	TCGA-25-1625	V216M (driver)
ov_tcga_pub	TCGA-25-1626-01	TCGA-25-1626	G245V (driver)
ov_tcga_pub	TCGA-25-1627-01	TCGA-25-1627	Y220C (driver)
ov_tcga_pub	TCGA-25-1628-01	TCGA-25-1628	E51* (driver)
ov_tcga_pub	TCGA-25-1630-01	TCGA-25-1630	V173L (driver)
ov_tcga_pub	TCGA-25-1631-01	TCGA-25-1631	X125_splice (driver)
ov_tcga_pub	TCGA-25-1632-01	TCGA-25-1632	R248G (driver)
ov_tcga_pub	TCGA-25-1633-01	TCGA-25-1633	R175H (driver)
ov_tcga_pub	TCGA-25-1634-01	TCGA-25-1634	P72Rfs*76 (driver)
ov_tcga_pub	TCGA-25-1635-01	TCGA-25-1635	D259Y (driver)
ov_tcga_pub	TCGA-25-2042-01	TCGA-25-2042	E224= (driver)
ov_tcga_pub	TCGA-25-2391-01	TCGA-25-2391	E51Gfs*6 (driver)
ov_tcga_pub	TCGA-25-2392-01	TCGA-25-2392	R273C (driver)
ov_tcga_pub	TCGA-25-2393-01	TCGA-25-2393	A138_P142del (driver)
ov_tcga_pub	TCGA-25-2396-01	TCGA-25-2396	I195T (driver)
ov_tcga_pan_can_atlas_2018	TCGA-25-2397-01	TCGA-25-2397	R249G (driver)
ov_tcga_pub	TCGA-25-2398-01	TCGA-25-2398	D148_T155dup (driver)
ov_tcga_pub	TCGA-25-2399-01	TCGA-25-2399	R175H (driver)
ov_tcga_pub	TCGA-25-2400-01	TCGA-25-2400	X224_splice (driver)
ov_tcga_pub	TCGA-25-2401-01	TCGA-25-2401	L194R (driver)
ov_tcga_pub	TCGA-25-2404-01	TCGA-25-2404	H214R (driver)
ov_tcga_pub	TCGA-25-2409-01	TCGA-25-2409	R248W (driver)
gbm_tcga_pub2013	TCGA-26-1442-01	TCGA-26-1442	R273C (driver)
gbm_tcga_pub2013	TCGA-26-5133-01	TCGA-26-5133	Y234C (driver)
gbm_tcga_pub2013	TCGA-26-5136-01	TCGA-26-5136	K132N (driver)
gbm_tcga_pan_can_atlas_2018	TCGA-27-1830-01	TCGA-27-1830	R248Q (driver)
gbm_tcga_pan_can_atlas_2018	TCGA-27-1835-01	TCGA-27-1835	V216M (driver)
gbm_tcga_pub2013	TCGA-27-1836-01	TCGA-27-1836	T211I (driver)
gbm_tcga_pub2013	TCGA-27-1838-01	TCGA-27-1838	X225_splice (driver), C275Y (driver)
gbm_tcga_pub2013	TCGA-27-2519-01	TCGA-27-2519	R282Gfs*63 (driver)
gbm_tcga_pub2013	TCGA-27-2521-01	TCGA-27-2521	L264Yfs*81 (driver)
gbm_tcga_pan_can_atlas_2018	TCGA-28-1746-01	TCGA-28-1746	T102Pfs*21 (driver), C275Y (driver)
gbm_tcga_pan_can_atlas_2018	TCGA-28-2509-01	TCGA-28-2509	C242Y (driver)
gbm_tcga_pub2013	TCGA-28-5207-01	TCGA-28-5207	G266V (driver)
gbm_tcga_pub2013	TCGA-28-5216-01	TCGA-28-5216	R249M (driver)
gbm_tcga_pub2013	TCGA-28-5219-01	TCGA-28-5219	X32_splice (driver)
ov_tcga_pan_can_atlas_2018	TCGA-29-1688-01	TCGA-29-1688	P278L (driver)
ov_tcga_pan_can_atlas_2018	TCGA-29-1694-01	TCGA-29-1694	X261_splice (driver)
ov_tcga_pan_can_atlas_2018	TCGA-29-1695-01	TCGA-29-1695	C176F (driver)
ov_tcga_pan_can_atlas_2018	TCGA-29-1696-01	TCGA-29-1696	V218Cfs*29 (driver)
ov_tcga_pan_can_atlas_2018	TCGA-29-1698-01	TCGA-29-1698	H193Y (driver)
ov_tcga_pan_can_atlas_2018	TCGA-29-1701-01	TCGA-29-1701	X332_splice (driver)
ov_tcga_pan_can_atlas_2018	TCGA-29-1703-01	TCGA-29-1703	H193Y (driver)
ov_tcga_pan_can_atlas_2018	TCGA-29-1707-01	TCGA-29-1707	G244S (driver)
ov_tcga_pan_can_atlas_2018	TCGA-29-1710-01	TCGA-29-1710	I195T (driver)
ov_tcga_pan_can_atlas_2018	TCGA-29-1711-01	TCGA-29-1711	Y234C (driver)
ov_tcga_pan_can_atlas_2018	TCGA-29-1762-01	TCGA-29-1762	R213* (driver)
ov_tcga_pan_can_atlas_2018	TCGA-29-1763-01	TCGA-29-1763	R175H (driver)
ov_tcga_pan_can_atlas_2018	TCGA-29-1764-01	TCGA-29-1764	R273C (driver)
ov_tcga_pan_can_atlas_2018	TCGA-29-1766-01	TCGA-29-1766	C277Vfs*68 (driver)
ov_tcga_pan_can_atlas_2018	TCGA-29-1768-01	TCGA-29-1768	C176F (driver)
ov_tcga_pan_can_atlas_2018	TCGA-29-1770-01	TCGA-29-1770	Y220C (driver)
ov_tcga_pan_can_atlas_2018	TCGA-29-1771-01	TCGA-29-1771	P177R (driver)
ov_tcga_pan_can_atlas_2018	TCGA-29-1774-01	TCGA-29-1774	Q331H (driver)
ov_tcga_pan_can_atlas_2018	TCGA-29-1775-01	TCGA-29-1775	Q104* (driver)
ov_tcga_pan_can_atlas_2018	TCGA-29-1776-01	TCGA-29-1776	R175H (driver)
ov_tcga_pan_can_atlas_2018	TCGA-29-1778-01	TCGA-29-1778	R248W (driver)
ov_tcga_pan_can_atlas_2018	TCGA-29-1781-01	TCGA-29-1781	C242Afs*5 (driver)
ov_tcga_pan_can_atlas_2018	TCGA-29-1783-01	TCGA-29-1783	T123Rfs*48 (driver)
ov_tcga_pan_can_atlas_2018	TCGA-29-1784-01	TCGA-29-1784	X126_splice (driver)
ov_tcga_pan_can_atlas_2018	TCGA-29-1785-01	TCGA-29-1785	X307_splice (driver)
ov_tcga_pub	TCGA-29-2427-01	TCGA-29-2427	G244D (driver)
ov_tcga_pan_can_atlas_2018	TCGA-29-2429-01	TCGA-29-2429	Y126_M133del (driver)
ov_tcga_pan_can_atlas_2018	TCGA-29-2431-01	TCGA-29-2431	S90Pfs*33 (driver)
ov_tcga_pan_can_atlas_2018	TCGA-29-2432-01	TCGA-29-2432	V157F (driver)
ov_tcga_pan_can_atlas_2018	TCGA-29-2434-01	TCGA-29-2434	D281E (driver)
ov_tcga_pan_can_atlas_2018	TCGA-29-A5NZ-01	TCGA-29-A5NZ	G266E (driver)
prad_tcga_pub	TCGA-2A-A8VT-01	TCGA-2A-A8VT	X33_splice (driver)
ucec_tcga_pan_can_atlas_2018	TCGA-2E-A9G8-01	TCGA-2E-A9G8	E286_E287del (driver)
blca_tcga_pub_2017	TCGA-2F-A9KP-01	TCGA-2F-A9KP	H179R (driver)
esca_tcga_pan_can_atlas_2018	TCGA-2H-A9GF-01	TCGA-2H-A9GF	P177_C182del (driver)
esca_tcga	TCGA-2H-A9GG-01	TCGA-2H-A9GG	R248W (driver)
esca_tcga_pan_can_atlas_2018	TCGA-2H-A9GH-01	TCGA-2H-A9GH	R213* (driver)
esca_tcga_pan_can_atlas_2018	TCGA-2H-A9GJ-01	TCGA-2H-A9GJ	A138V (driver)
esca_tcga_pan_can_atlas_2018	TCGA-2H-A9GK-01	TCGA-2H-A9GK	R196* (driver)
esca_tcga_pan_can_atlas_2018	TCGA-2H-A9GL-01	TCGA-2H-A9GL	L257Pfs*7 (driver)
esca_tcga_pan_can_atlas_2018	TCGA-2H-A9GM-01	TCGA-2H-A9GM	C176dup (driver)
esca_tcga_pan_can_atlas_2018	TCGA-2H-A9GN-01	TCGA-2H-A9GN	R209Kfs*6 (driver)
esca_tcga_pan_can_atlas_2018	TCGA-2H-A9GO-01	TCGA-2H-A9GO	F113V (driver)
esca_tcga_pan_can_atlas_2018	TCGA-2H-A9GQ-01	TCGA-2H-A9GQ	R282W (driver)
esca_tcga_pan_can_atlas_2018	TCGA-2H-A9GR-01	TCGA-2H-A9GR	C176F (driver)
paad_tcga_pan_can_atlas_2018	TCGA-2J-AAB4-01	TCGA-2J-AAB4	Y126N (driver)
paad_tcga_pan_can_atlas_2018	TCGA-2J-AAB6-01	TCGA-2J-AAB6	R273H (driver)
paad_tcga_pan_can_atlas_2018	TCGA-2J-AAB8-01	TCGA-2J-AAB8	S166* (driver)
paad_tcga_pan_can_atlas_2018	TCGA-2J-AAB9-01	TCGA-2J-AAB9	Q104* (driver)
paad_tcga_pan_can_atlas_2018	TCGA-2J-AABF-01	TCGA-2J-AABF	C242* (driver)
paad_tcga_pan_can_atlas_2018	TCGA-2J-AABH-01	TCGA-2J-AABH	E62Kfs*61 (driver)
paad_tcga_pan_can_atlas_2018	TCGA-2J-AABI-01	TCGA-2J-AABI	V217Gfs*31 (driver)
paad_tcga_pan_can_atlas_2018	TCGA-2J-AABK-01	TCGA-2J-AABK	V272A (driver)
paad_tcga_pan_can_atlas_2018	TCGA-2J-AABO-01	TCGA-2J-AABO	G266V (driver)
paad_tcga_pan_can_atlas_2018	TCGA-2J-AABP-01	TCGA-2J-AABP	G245D (driver)
paad_tcga	TCGA-2J-AABR-01	TCGA-2J-AABR	C141Y (driver)
paad_tcga_pan_can_atlas_2018	TCGA-2J-AABT-01	TCGA-2J-AABT	R213Dfs*34 (driver)
paad_tcga_pan_can_atlas_2018	TCGA-2J-AABU-01	TCGA-2J-AABU	H214R (driver)
paad_tcga	TCGA-2J-AABV-01	TCGA-2J-AABV	R282W (driver)
paad_tcga_pan_can_atlas_2018	TCGA-2L-AAQA-01	TCGA-2L-AAQA	R175H (driver)
paad_tcga_pan_can_atlas_2018	TCGA-2L-AAQE-01	TCGA-2L-AAQE	Q38* (driver)
paad_tcga_pan_can_atlas_2018	TCGA-2L-AAQI-01	TCGA-2L-AAQI	R283P (driver)
paad_tcga_pan_can_atlas_2018	TCGA-2L-AAQJ-01	TCGA-2L-AAQJ	G266E (driver)
paad_tcga_pan_can_atlas_2018	TCGA-2L-AAQL-01	TCGA-2L-AAQL	X126_splice (driver)
cesc_tcga_pan_can_atlas_2018	TCGA-2W-A8YY-01	TCGA-2W-A8YY	R282W (driver), R196* (driver), R333C
lihc_tcga_pan_can_atlas_2018	TCGA-2Y-A9GS-01	TCGA-2Y-A9GS	R249S (driver)
lihc_tcga_pan_can_atlas_2018	TCGA-2Y-A9GY-01	TCGA-2Y-A9GY	R213L (driver)
lihc_tcga_pan_can_atlas_2018	TCGA-2Y-A9H4-01	TCGA-2Y-A9H4	S90Pfs*33 (driver)
lihc_tcga_pan_can_atlas_2018	TCGA-2Y-A9H8-01	TCGA-2Y-A9H8	G245D (driver)
lihc_tcga_pan_can_atlas_2018	TCGA-2Y-A9HA-01	TCGA-2Y-A9HA	M237Cfs*10 (driver)
ov_tcga_pan_can_atlas_2018	TCGA-30-1714-01	TCGA-30-1714	P151R (driver)
ov_tcga_pan_can_atlas_2018	TCGA-30-1718-01	TCGA-30-1718	E294* (driver)
ov_tcga_pub	TCGA-30-1853-01	TCGA-30-1853	G245D (driver)
ov_tcga_pan_can_atlas_2018	TCGA-30-1856-01	TCGA-30-1856	V216M (driver)
ov_tcga_pub	TCGA-30-1862-01	TCGA-30-1862	X224_splice (driver)
ov_tcga_pub	TCGA-30-1891-01	TCGA-30-1891	L194R (driver)
ov_tcga_pub	TCGA-31-1950-01	TCGA-31-1950	I195T (driver)
ov_tcga_pub	TCGA-31-1953-01	TCGA-31-1953	Q100Gfs*37 (driver)
ov_tcga_pub	TCGA-31-1959-01	TCGA-31-1959	C238F (driver)
gbm_tcga_pub2013	TCGA-32-1970-01	TCGA-32-1970	R267P (driver)
gbm_tcga_pub2013	TCGA-32-2491-01	TCGA-32-2491	C238F (driver)
gbm_tcga_pan_can_atlas_2018	TCGA-32-2616-01	TCGA-32-2616	R175H (driver)
gbm_tcga_pub2013	TCGA-32-2634-01	TCGA-32-2634	I254S (driver)
gbm_tcga_pub2013	TCGA-32-4208-01	TCGA-32-4208	R175H (driver)
gbm_tcga_pub2013	TCGA-32-4210-01	TCGA-32-4210	M246R (driver)
lusc_tcga_pub	TCGA-33-4532-01	TCGA-33-4532	M237I (driver)
lusc_tcga_pub	TCGA-33-4533-01	TCGA-33-4533	E298* (driver)
lusc_tcga_pub	TCGA-33-4538-01	TCGA-33-4538	H214R (driver)
lusc_tcga_pub	TCGA-33-4547-01	TCGA-33-4547	E271K (driver)
lusc_tcga_pub	TCGA-33-4566-01	TCGA-33-4566	K164E (driver)
lusc_tcga_pub	TCGA-33-4582-01	TCGA-33-4582	P278S (driver)
lusc_tcga_pub	TCGA-33-4583-01	TCGA-33-4583	R158L (driver), R249W (driver)
lusc_tcga_pub	TCGA-33-4586-01	TCGA-33-4586	R248Q (driver)
lusc_tcga_pan_can_atlas_2018	TCGA-33-4587-01	TCGA-33-4587	C242G (driver)
lusc_tcga_pub	TCGA-33-6737-01	TCGA-33-6737	T284P (driver), L111Q (driver)
lusc_tcga_pan_can_atlas_2018	TCGA-33-6738-01	TCGA-33-6738	X125_splice (driver)
lusc_tcga_pan_can_atlas_2018	TCGA-33-A4WN-01	TCGA-33-A4WN	G245C (driver)
lusc_tcga_pan_can_atlas_2018	TCGA-33-A5GW-01	TCGA-33-A5GW	S46* (driver)
lusc_tcga_pan_can_atlas_2018	TCGA-33-AAS8-01	TCGA-33-AAS8	P190L (driver)
lusc_tcga_pan_can_atlas_2018	TCGA-33-AASB-01	TCGA-33-AASB	V157F (driver)
lusc_tcga_pan_can_atlas_2018	TCGA-33-AASD-01	TCGA-33-AASD	X125_splice (driver)
lusc_tcga_pan_can_atlas_2018	TCGA-33-AASI-01	TCGA-33-AASI	H179R (driver)
lusc_tcga_pan_can_atlas_2018	TCGA-33-AASJ-01	TCGA-33-AASJ	X307_splice (driver)
lusc_tcga_pan_can_atlas_2018	TCGA-33-AASL-01	TCGA-33-AASL	R175G (driver)
lusc_tcga_pub	TCGA-34-2596-01	TCGA-34-2596	K305* (driver)
lusc_tcga_pub	TCGA-34-2600-01	TCGA-34-2600	G266V (driver)
lusc_tcga_pan_can_atlas_2018	TCGA-34-2604-01	TCGA-34-2604	G105C (driver)
lusc_tcga_pub	TCGA-34-2608-01	TCGA-34-2608	R158L (driver)
lusc_tcga_pan_can_atlas_2018	TCGA-34-2609-01	TCGA-34-2609	R65* (driver)
lusc_tcga_pub	TCGA-34-5231-01	TCGA-34-5231	E224= (driver)
lusc_tcga_pub	TCGA-34-5232-01	TCGA-34-5232	D281Y (driver)
lusc_tcga_pub	TCGA-34-5236-01	TCGA-34-5236	K132R (driver)
lusc_tcga_pub	TCGA-34-5239-01	TCGA-34-5239	X125_splice (driver)
lusc_tcga_pub	TCGA-34-5240-01	TCGA-34-5240	G245S (driver)
lusc_tcga_pan_can_atlas_2018	TCGA-34-5241-01	TCGA-34-5241	E204* (driver)
lusc_tcga_pub	TCGA-34-5927-01	TCGA-34-5927	S183* (driver)
lusc_tcga_pub	TCGA-34-5928-01	TCGA-34-5928	G262V (driver)
lusc_tcga_pub	TCGA-34-5929-01	TCGA-34-5929	R282W (driver)
lusc_tcga_pan_can_atlas_2018	TCGA-34-7107-01	TCGA-34-7107	T155P (driver), R158L (driver)
lusc_tcga_pan_can_atlas_2018	TCGA-34-8454-01	TCGA-34-8454	H179Y (driver)
lusc_tcga_pan_can_atlas_2018	TCGA-34-8455-01	TCGA-34-8455	R249S (driver)
lusc_tcga_pan_can_atlas_2018	TCGA-34-A5IX-01	TCGA-34-A5IX	A159V (driver)
luad_tcga_pan_can_atlas_2018	TCGA-35-4122-01	TCGA-35-4122	R249M (driver), X224_splice (driver)
luad_tcga_pan_can_atlas_2018	TCGA-35-4123-01	TCGA-35-4123	W146* (driver)
luad_tcga_pan_can_atlas_2018	TCGA-35-5375-01	TCGA-35-5375	S241F (driver)
ov_tcga_pub	TCGA-36-1568-01	TCGA-36-1568	G245S (driver)
ov_tcga_pub	TCGA-36-1569-01	TCGA-36-1569	W53* (driver)
ov_tcga_pub	TCGA-36-1570-01	TCGA-36-1570	R248Pfs*16 (driver)
ov_tcga_pub	TCGA-36-1571-01	TCGA-36-1571	R337C (driver)
ov_tcga_pub	TCGA-36-1574-01	TCGA-36-1574	R273H (driver)
ov_tcga_pub	TCGA-36-1575-01	TCGA-36-1575	R273H (driver)
ov_tcga_pub	TCGA-36-1576-01	TCGA-36-1576	R337Afs*8 (driver)
ov_tcga_pub	TCGA-36-1577-01	TCGA-36-1577	X224_splice (driver)
ov_tcga_pub	TCGA-36-1578-01	TCGA-36-1578	R273H (driver)
ov_tcga_pub	TCGA-36-1580-01	TCGA-36-1580	R273C (driver)
ov_tcga_pan_can_atlas_2018	TCGA-36-2530-01	TCGA-36-2530	C242Afs*5 (driver)
ov_tcga_pan_can_atlas_2018	TCGA-36-2532-01	TCGA-36-2532	Y163C (driver)
ov_tcga_pan_can_atlas_2018	TCGA-36-2533-01	TCGA-36-2533	T125M (driver)
ov_tcga_pan_can_atlas_2018	TCGA-36-2534-01	TCGA-36-2534	Q331* (driver)
ov_tcga_pan_can_atlas_2018	TCGA-36-2537-01	TCGA-36-2537	A138V (driver)
ov_tcga_pan_can_atlas_2018	TCGA-36-2538-01	TCGA-36-2538	A161D (driver)
ov_tcga_pan_can_atlas_2018	TCGA-36-2542-01	TCGA-36-2542	P278R (driver)
ov_tcga_pan_can_atlas_2018	TCGA-36-2543-01	TCGA-36-2543	G262V (driver)
ov_tcga_pan_can_atlas_2018	TCGA-36-2544-01	TCGA-36-2544	S99Rfs*23 (driver)
ov_tcga_pan_can_atlas_2018	TCGA-36-2545-01	TCGA-36-2545	L348Wfs*22 (driver)
ov_tcga_pan_can_atlas_2018	TCGA-36-2547-01	TCGA-36-2547	D281Afs*66 (driver)
ov_tcga_pan_can_atlas_2018	TCGA-36-2548-01	TCGA-36-2548	X187_splice (driver)
ov_tcga_pan_can_atlas_2018	TCGA-36-2551-01	TCGA-36-2551	L194R (driver)
ov_tcga_pan_can_atlas_2018	TCGA-36-2552-01	TCGA-36-2552	Q192* (driver)
lusc_tcga_pub	TCGA-37-3783-01	TCGA-37-3783	R273H (driver)
lusc_tcga_pub	TCGA-37-3789-01	TCGA-37-3789	R65* (driver)
lusc_tcga_pan_can_atlas_2018	TCGA-37-3792-01	TCGA-37-3792	G244V (driver)
lusc_tcga_pan_can_atlas_2018	TCGA-37-4130-01	TCGA-37-4130	H193R (driver), V216L (driver)
lusc_tcga_pan_can_atlas_2018	TCGA-37-4132-01	TCGA-37-4132	G245V (driver)
lusc_tcga_pub	TCGA-37-4133-01	TCGA-37-4133	V218del (driver)
lusc_tcga_pub	TCGA-37-4135-01	TCGA-37-4135	E68* (driver)
lusc_tcga_pub	TCGA-37-4141-01	TCGA-37-4141	C242F (driver)
lusc_tcga_pub	TCGA-37-5819-01	TCGA-37-5819	C242F (driver)
lusc_tcga_pan_can_atlas_2018	TCGA-37-A5EL-01	TCGA-37-A5EL	N131I (driver)
nsclc_tcga_broad_2016	TCGA-37-A5EM-01	TCGA-37-A5EM	R174W (driver)
lusc_tcga_pan_can_atlas_2018	TCGA-37-A5EN-01	TCGA-37-A5EN	G245C (driver)
nsclc_tcga_broad_2016	TCGA-38-4625-01	TCGA-38-4625	R273L (driver)
nsclc_tcga_broad_2016	TCGA-38-4629-01	TCGA-38-4629	L201Ffs*8 (driver)
luad_tcga_pub	TCGA-38-4632-01	TCGA-38-4632	A159P (driver)
luad_tcga_pub	TCGA-38-6178-01	TCGA-38-6178	R283P (driver)
lusc_tcga_pan_can_atlas_2018	TCGA-39-5011-01	TCGA-39-5011	L194H (driver)
lusc_tcga_pub	TCGA-39-5016-01	TCGA-39-5016	R175G (driver)
lusc_tcga_pub	TCGA-39-5019-01	TCGA-39-5019	E271* (driver)
lusc_tcga_pub	TCGA-39-5021-01	TCGA-39-5021	C141W (driver)
lusc_tcga_pub	TCGA-39-5024-01	TCGA-39-5024	X307_splice (driver)
lusc_tcga_pub	TCGA-39-5027-01	TCGA-39-5027	F270I (driver)
lusc_tcga_pub	TCGA-39-5028-01	TCGA-39-5028	P278L (driver)
lusc_tcga_pub	TCGA-39-5029-01	TCGA-39-5029	R213* (driver)
lusc_tcga_pub	TCGA-39-5031-01	TCGA-39-5031	Y103* (driver)
lusc_tcga_pan_can_atlas_2018	TCGA-39-5034-01	TCGA-39-5034	E198* (driver)
lusc_tcga_pub	TCGA-39-5035-01	TCGA-39-5035	R158H (driver)
lusc_tcga_pub	TCGA-39-5036-01	TCGA-39-5036	Q144Tfs*5 (driver)
lusc_tcga_pub	TCGA-39-5037-01	TCGA-39-5037	H179D (driver)
lusc_tcga_pub	TCGA-39-5039-01	TCGA-39-5039	T125= (driver)
lusc_tcga_pan_can_atlas_2018	TCGA-39-5040-01	TCGA-39-5040	X125_splice (driver)
paad_tcga_pan_can_atlas_2018	TCGA-3A-A9I9-01	TCGA-3A-A9I9	G245S (driver)
paad_tcga_pan_can_atlas_2018	TCGA-3A-A9IB-01	TCGA-3A-A9IB	Y220C (driver)
paad_tcga_pan_can_atlas_2018	TCGA-3A-A9IC-01	TCGA-3A-A9IC	V122Dfs*26 (driver)
paad_tcga_pan_can_atlas_2018	TCGA-3A-A9IH-01	TCGA-3A-A9IH	V143E (driver)
paad_tcga_pan_can_atlas_2018	TCGA-3A-A9IN-01	TCGA-3A-A9IN	HOMDEL (driver)
paad_tcga_pan_can_atlas_2018	TCGA-3A-A9IX-01	TCGA-3A-A9IX	P152Rfs*18 (driver)
paad_tcga_pan_can_atlas_2018	TCGA-3A-A9IZ-01	TCGA-3A-A9IZ	S241Y (driver)
paad_tcga_pan_can_atlas_2018	TCGA-3A-A9J0-01	TCGA-3A-A9J0	X187_splice (driver)
sarc_tcga_pan_can_atlas_2018	TCGA-3B-A9HI-01	TCGA-3B-A9HI	HOMDEL (driver)
sarc_tcga_pan_can_atlas_2018	TCGA-3B-A9HP-01	TCGA-3B-A9HP	X126_splice (driver)
sarc_tcga_pan_can_atlas_2018	TCGA-3B-A9HQ-01	TCGA-3B-A9HQ	X187_splice (driver)
sarc_tcga_pan_can_atlas_2018	TCGA-3B-A9HT-01	TCGA-3B-A9HT	W91* (driver)
sarc_tcga_pan_can_atlas_2018	TCGA-3B-A9HU-01	TCGA-3B-A9HU	X261_splice (driver)
sarc_tcga_pan_can_atlas_2018	TCGA-3B-A9HV-01	TCGA-3B-A9HV	L194R (driver), E224D (driver)
sarc_tcga_pan_can_atlas_2018	TCGA-3B-A9HX-01	TCGA-3B-A9HX	R156G (driver)
sarc_tcga_pan_can_atlas_2018	TCGA-3B-A9HY-01	TCGA-3B-A9HY	R248W (driver)
sarc_tcga_pan_can_atlas_2018	TCGA-3B-A9HZ-01	TCGA-3B-A9HZ	C275Y (driver)
sarc_tcga_pan_can_atlas_2018	TCGA-3B-A9I0-01	TCGA-3B-A9I0	Q192del (driver)
sarc_tcga_pan_can_atlas_2018	TCGA-3B-A9I1-01	TCGA-3B-A9I1	G244S (driver)
sarc_tcga_pan_can_atlas_2018	TCGA-3B-A9I3-01	TCGA-3B-A9I3	R175H (driver)
brca_tcga_pan_can_atlas_2018	TCGA-3C-AALI-01	TCGA-3C-AALI	S183* (driver)
paad_tcga_pan_can_atlas_2018	TCGA-3E-AAAY-01	TCGA-3E-AAAY	E294* (driver)
thym_tcga_pan_can_atlas_2018	TCGA-3G-AB14-01	TCGA-3G-AB14	R248L (driver)
meso_tcga_pan_can_atlas_2018	TCGA-3H-AB3L-01	TCGA-3H-AB3L	K132N (driver)
meso_tcga_pan_can_atlas_2018	TCGA-3H-AB3T-01	TCGA-3H-AB3T	A276D (driver)
stad_tcga_pan_can_atlas_2018	TCGA-3M-AB46-01	TCGA-3M-AB46	D281Gfs*63 (driver)
skcm_tcga_pan_can_atlas_2018	TCGA-3N-A9WD-06	TCGA-3N-A9WD	C141G (driver)
ov_tcga_pan_can_atlas_2018	TCGA-3P-A9WA-01	TCGA-3P-A9WA	R273L (driver)
thym_tcga_pan_can_atlas_2018	TCGA-3S-A8YW-01	TCGA-3S-A8YW	D281Afs*64 (driver)
meso_tcga_pan_can_atlas_2018	TCGA-3U-A98E-01	TCGA-3U-A98E	R196* (driver)
meso_tcga_pan_can_atlas_2018	TCGA-3U-A98I-01	TCGA-3U-A98I	R273C (driver)
chol_tcga_pan_can_atlas_2018	TCGA-3X-AAVB-01	TCGA-3X-AAVB	R248W (driver)
chol_tcga_pan_can_atlas_2018	TCGA-3X-AAVC-01	TCGA-3X-AAVC	S241F (driver)
gbm_tcga_pub2013	TCGA-41-2573-01	TCGA-41-2573	HOMDEL (driver)
gbm_tcga_pub2013	TCGA-41-2575-01	TCGA-41-2575	X225_splice (driver)
gbm_tcga_pub2013	TCGA-41-5651-01	TCGA-41-5651	X126_splice (driver)
ov_tcga_pan_can_atlas_2018	TCGA-42-2582-01	TCGA-42-2582	R273H (driver), P191del (driver)
ov_tcga_pan_can_atlas_2018	TCGA-42-2587-01	TCGA-42-2587	C238Y (driver)
ov_tcga_pan_can_atlas_2018	TCGA-42-2588-01	TCGA-42-2588	F338Lfs*7 (driver)
ov_tcga_pan_can_atlas_2018	TCGA-42-2589-01	TCGA-42-2589	C176Y (driver)
ov_tcga_pan_can_atlas_2018	TCGA-42-2590-01	TCGA-42-2590	E343Gfs*2 (driver)
ov_tcga_pan_can_atlas_2018	TCGA-42-2591-01	TCGA-42-2591	V216M (driver)
ov_tcga_pan_can_atlas_2018	TCGA-42-2593-01	TCGA-42-2593	V272G (driver)
lusc_tcga_pan_can_atlas_2018	TCGA-43-2576-01	TCGA-43-2576	G154V (driver)
lusc_tcga_pan_can_atlas_2018	TCGA-43-2581-01	TCGA-43-2581	H193P (driver)
lusc_tcga_pub	TCGA-43-3394-01	TCGA-43-3394	S315Lfs*30 (driver)
lusc_tcga_pub	TCGA-43-3920-01	TCGA-43-3920	H193L (driver)
lusc_tcga_pub	TCGA-43-5668-01	TCGA-43-5668	R273L (driver)
lusc_tcga_pan_can_atlas_2018	TCGA-43-5670-01	TCGA-43-5670	P190L (driver)
lusc_tcga_pub	TCGA-43-6143-01	TCGA-43-6143	H214R (driver)
lusc_tcga_pub	TCGA-43-6647-01	TCGA-43-6647	R248L (driver)
lusc_tcga_pub	TCGA-43-6770-01	TCGA-43-6770	Y205C (driver)
lusc_tcga_pan_can_atlas_2018	TCGA-43-6773-01	TCGA-43-6773	H214R (driver)
lusc_tcga_pan_can_atlas_2018	TCGA-43-7656-01	TCGA-43-7656	P278S (driver)
lusc_tcga_pan_can_atlas_2018	TCGA-43-7658-01	TCGA-43-7658	R158L (driver)
lusc_tcga_pan_can_atlas_2018	TCGA-43-8115-01	TCGA-43-8115	Y163C (driver)
lusc_tcga_pan_can_atlas_2018	TCGA-43-8116-01	TCGA-43-8116	C242F (driver)
lusc_tcga_pan_can_atlas_2018	TCGA-43-8118-01	TCGA-43-8118	Y126H (driver)
lusc_tcga_pan_can_atlas_2018	TCGA-43-A474-01	TCGA-43-A474	X225_splice (driver)
lusc_tcga_pan_can_atlas_2018	TCGA-43-A475-01	TCGA-43-A475	V157F (driver)
lusc_tcga_pan_can_atlas_2018	TCGA-43-A56V-01	TCGA-43-A56V	X32_splice (driver)
luad_tcga_pub	TCGA-44-2656-01	TCGA-44-2656	V73Wfs*50 (driver)
luad_tcga_pub	TCGA-44-2659-01	TCGA-44-2659	X126_splice (driver)
luad_tcga_pub	TCGA-44-2662-01	TCGA-44-2662	R280T (driver)
luad_tcga_pub	TCGA-44-2666-01	TCGA-44-2666	R196* (driver)
luad_tcga_pan_can_atlas_2018	TCGA-44-2668-01	TCGA-44-2668	E286* (driver)
luad_tcga_pub	TCGA-44-3396-01	TCGA-44-3396	E286G (driver), HOMDEL (driver)
luad_tcga_pan_can_atlas_2018	TCGA-44-3917-01	TCGA-44-3917	R249S (driver)
luad_tcga_pan_can_atlas_2018	TCGA-44-3918-01	TCGA-44-3918	X307_splice (driver)
luad_tcga_pan_can_atlas_2018	TCGA-44-5644-01	TCGA-44-5644	F109C (driver)
luad_tcga_pub	TCGA-44-5645-01	TCGA-44-5645	Q354* (driver)
luad_tcga_pan_can_atlas_2018	TCGA-44-6144-01	TCGA-44-6144	R337L (driver)
luad_tcga_pub	TCGA-44-6147-01	TCGA-44-6147	R110L (driver)
luad_tcga_pub	TCGA-44-6774-01	TCGA-44-6774	G245C (driver)
luad_tcga_pub	TCGA-44-6775-01	TCGA-44-6775	H168L (driver), HOMDEL (driver)
luad_tcga_pub	TCGA-44-6777-01	TCGA-44-6777	G245V (driver)
luad_tcga_pan_can_atlas_2018	TCGA-44-6778-01	TCGA-44-6778	I232F (driver)
luad_tcga_pub	TCGA-44-6779-01	TCGA-44-6779	K132E (driver)
luad_tcga_pan_can_atlas_2018	TCGA-44-7660-01	TCGA-44-7660	E336* (driver)
luad_tcga_pan_can_atlas_2018	TCGA-44-7661-01	TCGA-44-7661	R213* (driver), HOMDEL (driver)
luad_tcga_pub	TCGA-44-7662-01	TCGA-44-7662	E68* (driver)
luad_tcga_pan_can_atlas_2018	TCGA-44-7667-01	TCGA-44-7667	X261_splice (driver)
luad_tcga_pan_can_atlas_2018	TCGA-44-7669-01	TCGA-44-7669	X125_splice (driver)
luad_tcga_pub	TCGA-44-7670-01	TCGA-44-7670	R337L (driver)
luad_tcga_pan_can_atlas_2018	TCGA-44-8117-01	TCGA-44-8117	E171* (driver)
luad_tcga_pan_can_atlas_2018	TCGA-44-8120-01	TCGA-44-8120	E349* (driver)
luad_tcga_pan_can_atlas_2018	TCGA-44-A479-01	TCGA-44-A479	S127F (driver)
luad_tcga_pan_can_atlas_2018	TCGA-44-A47G-01	TCGA-44-A47G	H193L (driver)
luad_tcga_pan_can_atlas_2018	TCGA-44-A4SS-01	TCGA-44-A4SS	G245V (driver), G245C (driver)
luad_tcga_pan_can_atlas_2018	TCGA-44-A4SU-01	TCGA-44-A4SU	W53* (driver)
lusc_tcga_pan_can_atlas_2018	TCGA-46-3765-01	TCGA-46-3765	R273H (driver)
lusc_tcga_pub	TCGA-46-3767-01	TCGA-46-3767	H193R (driver)
lusc_tcga_pub	TCGA-46-3768-01	TCGA-46-3768	R248P (driver)
lusc_tcga_pub	TCGA-46-3769-01	TCGA-46-3769	D207Mfs*40 (driver)
lusc_tcga_pub	TCGA-46-6025-01	TCGA-46-6025	V172F (driver)
lusc_tcga_pub	TCGA-46-6026-01	TCGA-46-6026	L252_I254del (driver)
luad_tcga_pub	TCGA-49-4488-01	TCGA-49-4488	T125= (driver)
luad_tcga_pub	TCGA-49-4490-01	TCGA-49-4490	R213* (driver)
luad_tcga_pub	TCGA-49-4505-01	TCGA-49-4505	C277F (driver)
luad_tcga_pub	TCGA-49-4514-01	TCGA-49-4514	R175H (driver)
luad_tcga_pub	TCGA-49-6767-01	TCGA-49-6767	Q331* (driver)
luad_tcga_pan_can_atlas_2018	TCGA-49-AAQV-01	TCGA-49-AAQV	R273H (driver)
luad_tcga_pan_can_atlas_2018	TCGA-49-AAR0-01	TCGA-49-AAR0	E339* (driver)
luad_tcga_pan_can_atlas_2018	TCGA-49-AAR3-01	TCGA-49-AAR3	E294Sfs*51 (driver)
luad_tcga_pan_can_atlas_2018	TCGA-49-AAR4-01	TCGA-49-AAR4	G105C (driver)
luad_tcga_pan_can_atlas_2018	TCGA-49-AAR9-01	TCGA-49-AAR9	Y205C (driver)
luad_tcga_pan_can_atlas_2018	TCGA-49-AARE-01	TCGA-49-AARE	R273G (driver)
luad_tcga_pan_can_atlas_2018	TCGA-49-AARN-01	TCGA-49-AARN	M237I (driver)
luad_tcga_pan_can_atlas_2018	TCGA-49-AARQ-01	TCGA-49-AARQ	R158L (driver)
luad_tcga_pan_can_atlas_2018	TCGA-4B-A93V-01	TCGA-4B-A93V	H214R (driver)
coadread_tcga_pan_can_atlas_2018	TCGA-4N-A93T-01	TCGA-4N-A93T	R273H (driver)
hnsc_tcga_pan_can_atlas_2018	TCGA-4P-AA8J-01	TCGA-4P-AA8J	E343* (driver)
lihc_tcga_pan_can_atlas_2018	TCGA-4R-AA8I-01	TCGA-4R-AA8I	P191del (driver), HOMDEL (driver)
thym_tcga_pan_can_atlas_2018	TCGA-4V-A9QJ-01	TCGA-4V-A9QJ	L194R (driver)
gbm_tcga_pan_can_atlas_2018	TCGA-4W-AA9R-01	TCGA-4W-AA9R	R248W (driver)
blca_tcga_pub_2017	TCGA-4Z-AA7M-01	TCGA-4Z-AA7M	R280K (driver)
blca_tcga_pub_2017	TCGA-4Z-AA7Q-01	TCGA-4Z-AA7Q	K132N (driver)
blca_tcga_pub_2017	TCGA-4Z-AA7R-01	TCGA-4Z-AA7R	E336* (driver)
blca_tcga_pub_2017	TCGA-4Z-AA7W-01	TCGA-4Z-AA7W	G245S (driver)
blca_tcga_pub_2017	TCGA-4Z-AA80-01	TCGA-4Z-AA80	T125= (driver), HOMDEL (driver)
blca_tcga_pub_2017	TCGA-4Z-AA84-01	TCGA-4Z-AA84	R273L (driver)
blca_tcga_pub_2017	TCGA-4Z-AA86-01	TCGA-4Z-AA86	R280T (driver)
blca_tcga_pub_2017	TCGA-4Z-AA87-01	TCGA-4Z-AA87	X33_splice (driver)
luad_tcga_pan_can_atlas_2018	TCGA-50-5045-01	TCGA-50-5045	R209* (driver)
luad_tcga_pub	TCGA-50-5049-01	TCGA-50-5049	E298* (driver)
luad_tcga_pan_can_atlas_2018	TCGA-50-5066-01	TCGA-50-5066	H179Q (driver)
luad_tcga_pub	TCGA-50-5068-01	TCGA-50-5068	V216M (driver)
luad_tcga_pan_can_atlas_2018	TCGA-50-5930-01	TCGA-50-5930	G262V (driver)
luad_tcga_pub	TCGA-50-5931-01	TCGA-50-5931	W91* (driver)
luad_tcga_pub	TCGA-50-5933-01	TCGA-50-5933	R158L (driver), X187_splice (driver)
luad_tcga_pub	TCGA-50-5939-01	TCGA-50-5939	E285K (driver)
luad_tcga_pub	TCGA-50-5941-01	TCGA-50-5941	V73Wfs*50 (driver)
luad_tcga_pub	TCGA-50-5944-01	TCGA-50-5944	E285* (driver)
luad_tcga_pan_can_atlas_2018	TCGA-50-5946-01	TCGA-50-5946	R158Afs*12 (driver)
luad_tcga_pan_can_atlas_2018	TCGA-50-6590-01	TCGA-50-6590	X187_splice (driver)
luad_tcga_pan_can_atlas_2018	TCGA-50-6591-01	TCGA-50-6591	F54Sfs*69 (driver)
luad_tcga_pan_can_atlas_2018	TCGA-50-6592-01	TCGA-50-6592	R249G (driver)
luad_tcga_pub	TCGA-50-6593-01	TCGA-50-6593	X225_splice (driver)
luad_tcga_pan_can_atlas_2018	TCGA-50-6594-01	TCGA-50-6594	V272M (driver)
luad_tcga_pub	TCGA-50-6595-01	TCGA-50-6595	R175H (driver), S183* (driver)
luad_tcga_pub	TCGA-50-6673-01	TCGA-50-6673	R337C (driver)
luad_tcga_pan_can_atlas_2018	TCGA-50-8460-01	TCGA-50-8460	R282W (driver)
lusc_tcga_pub	TCGA-51-4079-01	TCGA-51-4079	D48Tfs*75 (driver)
lusc_tcga_pub	TCGA-51-4080-01	TCGA-51-4080	R337L (driver)
lusc_tcga_pub	TCGA-51-4081-01	TCGA-51-4081	R273L (driver), G154V (driver)
nsclc_tcga_broad_2016	TCGA-51-6867-01	TCGA-51-6867	Y220C (driver)
lusc_tcga_pan_can_atlas_2018	TCGA-52-7622-01	TCGA-52-7622	K132E (driver)
lusc_tcga_pan_can_atlas_2018	TCGA-52-7809-01	TCGA-52-7809	V157F (driver)
lusc_tcga_pan_can_atlas_2018	TCGA-52-7810-01	TCGA-52-7810	X225_splice (driver)
luad_tcga_pan_can_atlas_2018	TCGA-53-7624-01	TCGA-53-7624	X331_splice (driver)
luad_tcga_pub	TCGA-53-7626-01	TCGA-53-7626	M237I (driver)
luad_tcga_pan_can_atlas_2018	TCGA-53-A4EZ-01	TCGA-53-A4EZ	V157F (driver)
luad_tcga_pub	TCGA-55-1592-01	TCGA-55-1592	G244C (driver)
luad_tcga_pub	TCGA-55-1594-01	TCGA-55-1594	S166* (driver)
luad_tcga_pub	TCGA-55-1596-01	TCGA-55-1596	D281Y (driver)
luad_tcga_pan_can_atlas_2018	TCGA-55-5899-01	TCGA-55-5899	P152Lfs*18 (driver)
luad_tcga_pub	TCGA-55-6712-01	TCGA-55-6712	E339Rfs*6 (driver)
luad_tcga_pan_can_atlas_2018	TCGA-55-6968-01	TCGA-55-6968	S313Afs*32 (driver)
luad_tcga_pan_can_atlas_2018	TCGA-55-6969-01	TCGA-55-6969	R273L (driver)
luad_tcga_pan_can_atlas_2018	TCGA-55-6975-01	TCGA-55-6975	K305Efs*39 (driver)
luad_tcga_pub	TCGA-55-6979-01	TCGA-55-6979	Q144L (driver)
luad_tcga_pan_can_atlas_2018	TCGA-55-6980-01	TCGA-55-6980	A138Cfs*27 (driver)
luad_tcga_pub	TCGA-55-6985-01	TCGA-55-6985	G334V (driver)
luad_tcga_pan_can_atlas_2018	TCGA-55-7227-01	TCGA-55-7227	V157F (driver)
luad_tcga_pub	TCGA-55-7283-01	TCGA-55-7283	Q144* (driver)
luad_tcga_pan_can_atlas_2018	TCGA-55-7570-01	TCGA-55-7570	Y163C (driver)
luad_tcga_pub	TCGA-55-7573-01	TCGA-55-7573	C135F (driver)
luad_tcga_pub	TCGA-55-7574-01	TCGA-55-7574	E346* (driver)
luad_tcga_pub	TCGA-55-7576-01	TCGA-55-7576	Q317* (driver)
luad_tcga_pub	TCGA-55-7724-01	TCGA-55-7724	R273H (driver)
luad_tcga_pub	TCGA-55-7726-01	TCGA-55-7726	C141* (driver)
luad_tcga_pub	TCGA-55-7727-01	TCGA-55-7727	Q52* (driver)
luad_tcga_pub	TCGA-55-7903-01	TCGA-55-7903	L35Cfs*9 (driver)
luad_tcga_pub	TCGA-55-7907-01	TCGA-55-7907	R158P (driver)
luad_tcga_pan_can_atlas_2018	TCGA-55-7910-01	TCGA-55-7910	K120E (driver)
luad_tcga_pub	TCGA-55-7911-01	TCGA-55-7911	Q144H (driver)
luad_tcga_pan_can_atlas_2018	TCGA-55-7913-01	TCGA-55-7913	X125_splice (driver)
luad_tcga_pub	TCGA-55-7914-01	TCGA-55-7914	E294Sfs*51 (driver)
luad_tcga_pan_can_atlas_2018	TCGA-55-7994-01	TCGA-55-7994	R273L (driver)
luad_tcga_pan_can_atlas_2018	TCGA-55-7995-01	TCGA-55-7995	H179Y (driver)
luad_tcga_pan_can_atlas_2018	TCGA-55-8085-01	TCGA-55-8085	Q331* (driver)
luad_tcga_pan_can_atlas_2018	TCGA-55-8089-01	TCGA-55-8089	R249S (driver)
luad_tcga_pan_can_atlas_2018	TCGA-55-8092-01	TCGA-55-8092	R158L (driver)
luad_tcga_pan_can_atlas_2018	TCGA-55-8094-01	TCGA-55-8094	Q317* (driver)
luad_tcga_pan_can_atlas_2018	TCGA-55-8096-01	TCGA-55-8096	E339* (driver)
luad_tcga_pan_can_atlas_2018	TCGA-55-8204-01	TCGA-55-8204	X307_splice (driver)
luad_tcga_pan_can_atlas_2018	TCGA-55-8205-01	TCGA-55-8205	Y205C (driver)
luad_tcga_pan_can_atlas_2018	TCGA-55-8208-01	TCGA-55-8208	C275F (driver)
luad_tcga_pan_can_atlas_2018	TCGA-55-8301-01	TCGA-55-8301	G245S (driver), G245V (driver)
luad_tcga_pan_can_atlas_2018	TCGA-55-8302-01	TCGA-55-8302	E343* (driver)
luad_tcga_pan_can_atlas_2018	TCGA-55-8506-01	TCGA-55-8506	G154V (driver)
luad_tcga_pan_can_atlas_2018	TCGA-55-8507-01	TCGA-55-8507	Q317* (driver)
luad_tcga_pan_can_atlas_2018	TCGA-55-8510-01	TCGA-55-8510	R213* (driver)
luad_tcga_pan_can_atlas_2018	TCGA-55-8511-01	TCGA-55-8511	H296Tfs*49 (driver)
luad_tcga_pan_can_atlas_2018	TCGA-55-8514-01	TCGA-55-8514	R337P (driver)
luad_tcga_pan_can_atlas_2018	TCGA-55-8614-01	TCGA-55-8614	G266V (driver)
luad_tcga_pan_can_atlas_2018	TCGA-55-8616-01	TCGA-55-8616	Q144* (driver)
nsclc_tcga_broad_2016	TCGA-55-8619-01	TCGA-55-8619	R248Q (driver)
luad_tcga_pan_can_atlas_2018	TCGA-55-8620-01	TCGA-55-8620	R280G (driver), HOMDEL (driver)
nsclc_tcga_broad_2016	TCGA-55-8621-01	TCGA-55-8621	S241F (driver)
luad_tcga_pan_can_atlas_2018	TCGA-55-A48X-01	TCGA-55-A48X	R110L (driver)
luad_tcga_pan_can_atlas_2018	TCGA-55-A48Z-01	TCGA-55-A48Z	R337C (driver), HOMDEL (driver)
luad_tcga_pan_can_atlas_2018	TCGA-55-A491-01	TCGA-55-A491	H193R (driver)
luad_tcga_pan_can_atlas_2018	TCGA-55-A493-01	TCGA-55-A493	R273S (driver)
luad_tcga_pan_can_atlas_2018	TCGA-55-A4DF-01	TCGA-55-A4DF	X126_splice (driver)
luad_tcga_pan_can_atlas_2018	TCGA-55-A4DG-01	TCGA-55-A4DG	R158L (driver)
luad_tcga_pan_can_atlas_2018	TCGA-55-A57B-01	TCGA-55-A57B	G266V (driver)
lusc_tcga_pub	TCGA-56-1622-01	TCGA-56-1622	R337L (driver)
lusc_tcga_pub	TCGA-56-5897-01	TCGA-56-5897	R213* (driver)
lusc_tcga_pub	TCGA-56-5898-01	TCGA-56-5898	Y163C (driver)
lusc_tcga_pub	TCGA-56-6545-01	TCGA-56-6545	V157F (driver)
lusc_tcga_pub	TCGA-56-6546-01	TCGA-56-6546	H179Y (driver)
lusc_tcga_pan_can_atlas_2018	TCGA-56-7221-01	TCGA-56-7221	S183* (driver), D259Y (driver)
lusc_tcga_pan_can_atlas_2018	TCGA-56-7222-01	TCGA-56-7222	E171* (driver)
lusc_tcga_pan_can_atlas_2018	TCGA-56-7223-01	TCGA-56-7223	C176F (driver)
lusc_tcga_pan_can_atlas_2018	TCGA-56-7579-01	TCGA-56-7579	S241C (driver)
lusc_tcga_pan_can_atlas_2018	TCGA-56-7580-01	TCGA-56-7580	E62* (driver)
lusc_tcga_pan_can_atlas_2018	TCGA-56-7582-01	TCGA-56-7582	X331_splice (driver)
lusc_tcga_pan_can_atlas_2018	TCGA-56-7730-01	TCGA-56-7730	A161T (driver), G105S (driver)
lusc_tcga_pan_can_atlas_2018	TCGA-56-7822-01	TCGA-56-7822	V157D (driver)
lusc_tcga_pan_can_atlas_2018	TCGA-56-7823-01	TCGA-56-7823	X187_splice (driver), X261_splice (driver)
lusc_tcga_pan_can_atlas_2018	TCGA-56-8082-01	TCGA-56-8082	E180_S185del (driver)
lusc_tcga_pan_can_atlas_2018	TCGA-56-8083-01	TCGA-56-8083	P301Qfs*44 (driver)
lusc_tcga_pan_can_atlas_2018	TCGA-56-8201-01	TCGA-56-8201	R175H (driver)
lusc_tcga_pan_can_atlas_2018	TCGA-56-8304-01	TCGA-56-8304	Y234H (driver)
lusc_tcga_pan_can_atlas_2018	TCGA-56-8307-01	TCGA-56-8307	E298* (driver)
lusc_tcga_pan_can_atlas_2018	TCGA-56-8308-01	TCGA-56-8308	A161D (driver)
lusc_tcga_pan_can_atlas_2018	TCGA-56-8309-01	TCGA-56-8309	R175H (driver)
lusc_tcga_pan_can_atlas_2018	TCGA-56-8503-01	TCGA-56-8503	R273L (driver)
lusc_tcga_pan_can_atlas_2018	TCGA-56-8504-01	TCGA-56-8504	A159V (driver)
lusc_tcga_pan_can_atlas_2018	TCGA-56-8622-01	TCGA-56-8622	X126_splice (driver)
lusc_tcga_pan_can_atlas_2018	TCGA-56-8624-01	TCGA-56-8624	N268Tfs*77 (driver)
lusc_tcga_pan_can_atlas_2018	TCGA-56-8625-01	TCGA-56-8625	S215G (driver)
lusc_tcga_pan_can_atlas_2018	TCGA-56-8628-01	TCGA-56-8628	E271* (driver)
lusc_tcga_pan_can_atlas_2018	TCGA-56-8629-01	TCGA-56-8629	X32_splice (driver)
lusc_tcga_pan_can_atlas_2018	TCGA-56-A49D-01	TCGA-56-A49D	K132Q (driver)
lusc_tcga_pan_can_atlas_2018	TCGA-56-A4BW-01	TCGA-56-A4BW	V157F (driver), X225_splice (driver)
lusc_tcga_pan_can_atlas_2018	TCGA-56-A4BY-01	TCGA-56-A4BY	G244D (driver)
lusc_tcga_pan_can_atlas_2018	TCGA-56-A4ZK-01	TCGA-56-A4ZK	Q192* (driver)
nsclc_tcga_broad_2016	TCGA-56-A5DR-01	TCGA-56-A5DR	G245V (driver)
lusc_tcga_pan_can_atlas_2018	TCGA-56-A5DS-01	TCGA-56-A5DS	R213L (driver)
lusc_tcga_pan_can_atlas_2018	TCGA-56-A62T-01	TCGA-56-A62T	G154Rfs*27 (driver)
ov_tcga_pub	TCGA-57-1582-01	TCGA-57-1582	Y236C (driver)
ov_tcga_pub	TCGA-57-1583-01	TCGA-57-1583	C229Yfs*10 (driver)
ov_tcga_pub	TCGA-57-1584-01	TCGA-57-1584	C176Y (driver)
ov_tcga_pub	TCGA-57-1993-01	TCGA-57-1993	R248Q (driver)
ov_tcga_pan_can_atlas_2018	TCGA-57-1994-01	TCGA-57-1994	I195Nfs*14 (driver)
lusc_tcga_pan_can_atlas_2018	TCGA-58-8386-01	TCGA-58-8386	R273L (driver)
lusc_tcga_pan_can_atlas_2018	TCGA-58-8387-01	TCGA-58-8387	A189Pfs*58 (driver)
lusc_tcga_pan_can_atlas_2018	TCGA-58-8388-01	TCGA-58-8388	Q136* (driver)
lusc_tcga_pan_can_atlas_2018	TCGA-58-8391-01	TCGA-58-8391	G245V (driver)
lusc_tcga_pan_can_atlas_2018	TCGA-58-8393-01	TCGA-58-8393	G279E (driver)
lusc_tcga_pan_can_atlas_2018	TCGA-58-A46J-01	TCGA-58-A46J	R283P (driver)
lusc_tcga_pan_can_atlas_2018	TCGA-58-A46K-01	TCGA-58-A46K	R158L (driver)
lusc_tcga_pan_can_atlas_2018	TCGA-58-A46L-01	TCGA-58-A46L	S37Vfs*6 (driver)
lusc_tcga_pan_can_atlas_2018	TCGA-58-A46M-01	TCGA-58-A46M	W146* (driver)
lusc_tcga_pan_can_atlas_2018	TCGA-58-A46N-01	TCGA-58-A46N	E294* (driver)
ov_tcga_pub	TCGA-59-2348-01	TCGA-59-2348	R273C (driver)
ov_tcga_pub	TCGA-59-2350-01	TCGA-59-2350	Y220C (driver)
ov_tcga_pub	TCGA-59-2351-01	TCGA-59-2351	C141Afs*29 (driver)
ov_tcga_pub	TCGA-59-2352-01	TCGA-59-2352	G266V (driver)
ov_tcga_pub	TCGA-59-2354-01	TCGA-59-2354	Y220C (driver)
ov_tcga_pub	TCGA-59-2355-01	TCGA-59-2355	X331_splice (driver)
ov_tcga_pub	TCGA-59-2363-01	TCGA-59-2363	Y220C (driver)
ov_tcga_pan_can_atlas_2018	TCGA-59-2372-01	TCGA-59-2372	R175H (driver)
ov_tcga_pan_can_atlas_2018	TCGA-59-A5PD-01	TCGA-59-A5PD	W146* (driver)
ucec_tcga_pan_can_atlas_2018	TCGA-5B-A90C-01	TCGA-5B-A90C	H193Y (driver)
lihc_tcga_pan_can_atlas_2018	TCGA-5C-AAPD-01	TCGA-5C-AAPD	L43* (driver)
coadread_tcga_pan_can_atlas_2018	TCGA-5M-AAT4-01	TCGA-5M-AAT4	R273C (driver)
coadread_tcga_pan_can_atlas_2018	TCGA-5M-AAT5-01	TCGA-5M-AAT5	S215N (driver)
coadread_tcga_pan_can_atlas_2018	TCGA-5M-AATA-01	TCGA-5M-AATA	R273C (driver)
coadread_tcga	TCGA-5M-AATE-01	TCGA-5M-AATE	HOMDEL (driver)
blca_tcga_pub_2017	TCGA-5N-A9KI-01	TCGA-5N-A9KI	R248Q (driver)
kirp_tcga_pan_can_atlas_2018	TCGA-5P-A9K3-01	TCGA-5P-A9K3	L111P (driver)
kirp_tcga_pan_can_atlas_2018	TCGA-5P-A9KH-01	TCGA-5P-A9KH	I255del (driver)
lusc_tcga_pan_can_atlas_2018	TCGA-60-2695-01	TCGA-60-2695	X225_splice (driver)
lusc_tcga_pub	TCGA-60-2698-01	TCGA-60-2698	R213* (driver)
lusc_tcga_pan_can_atlas_2018	TCGA-60-2703-01	TCGA-60-2703	Y234C (driver)
lusc_tcga_pan_can_atlas_2018	TCGA-60-2704-01	TCGA-60-2704	L188Gfs*20 (driver)
lusc_tcga_pub	TCGA-60-2707-01	TCGA-60-2707	L35Cfs*9 (driver)
lusc_tcga_pub	TCGA-60-2708-01	TCGA-60-2708	G154Afs*16 (driver)
lusc_tcga_pub	TCGA-60-2709-01	TCGA-60-2709	G245C (driver)
lusc_tcga_pub	TCGA-60-2710-01	TCGA-60-2710	G244D (driver)
lusc_tcga_pub	TCGA-60-2711-01	TCGA-60-2711	L265Tfs*7 (driver)
lusc_tcga_pub	TCGA-60-2712-01	TCGA-60-2712	T125= (driver)
lusc_tcga_pub	TCGA-60-2713-01	TCGA-60-2713	V73Wfs*50 (driver)
lusc_tcga_pan_can_atlas_2018	TCGA-60-2714-01	TCGA-60-2714	N131I (driver)
nsclc_tcga_broad_2016	TCGA-60-2715-01	TCGA-60-2715	R181Lfs*4 (driver)
lusc_tcga_pub	TCGA-60-2719-01	TCGA-60-2719	H193D (driver)
lusc_tcga_pub	TCGA-60-2720-01	TCGA-60-2720	Y220C (driver)
lusc_tcga_pub	TCGA-60-2721-01	TCGA-60-2721	E204* (driver)
lusc_tcga_pub	TCGA-60-2722-01	TCGA-60-2722	H179R (driver)
lusc_tcga_pub	TCGA-60-2723-01	TCGA-60-2723	X224_splice (driver)
lusc_tcga_pub	TCGA-60-2724-01	TCGA-60-2724	G244C (driver)
lusc_tcga_pan_can_atlas_2018	TCGA-60-2725-01	TCGA-60-2725	P128Lfs*42 (driver)
ov_tcga_pan_can_atlas_2018	TCGA-61-1722-01	TCGA-61-1722	G245D (driver)
ov_tcga_pan_can_atlas_2018	TCGA-61-1725-01	TCGA-61-1725	S241A (driver)
ov_tcga_pan_can_atlas_2018	TCGA-61-1727-01	TCGA-61-1727	G245D (driver)
ov_tcga_pub	TCGA-61-1728-01	TCGA-61-1728	Y220C (driver)
ov_tcga_pan_can_atlas_2018	TCGA-61-1730-01	TCGA-61-1730	K132R (driver)
ov_tcga_pan_can_atlas_2018	TCGA-61-1733-01	TCGA-61-1733	K305* (driver)
ov_tcga_pub	TCGA-61-1736-01	TCGA-61-1736	G245R (driver)
ov_tcga_pan_can_atlas_2018	TCGA-61-1737-01	TCGA-61-1737	D281Y (driver), X331_splice (driver)
ov_tcga_pan_can_atlas_2018	TCGA-61-1901-01	TCGA-61-1901	R342Efs*3 (driver)
ov_tcga_pan_can_atlas_2018	TCGA-61-1903-01	TCGA-61-1903	G245S (driver)
ov_tcga_pan_can_atlas_2018	TCGA-61-1904-01	TCGA-61-1904	R273H (driver)
ov_tcga_pan_can_atlas_2018	TCGA-61-1906-01	TCGA-61-1906	P151S (driver)
ov_tcga_pan_can_atlas_2018	TCGA-61-1913-01	TCGA-61-1913	G244S (driver)
ov_tcga_pan_can_atlas_2018	TCGA-61-1914-01	TCGA-61-1914	C275S (driver)
ov_tcga_pan_can_atlas_2018	TCGA-61-1915-01	TCGA-61-1915	E221* (driver)
ov_tcga_pub	TCGA-61-1919-01	TCGA-61-1919	I195T (driver)
ov_tcga_pub	TCGA-61-1995-01	TCGA-61-1995	C238Y (driver)
ov_tcga_pub	TCGA-61-1998-01	TCGA-61-1998	S215R (driver)
ov_tcga_pub	TCGA-61-2000-01	TCGA-61-2000	K132E (driver)
ov_tcga_pub	TCGA-61-2002-01	TCGA-61-2002	E204* (driver)
ov_tcga_pub	TCGA-61-2003-01	TCGA-61-2003	R175H (driver)
ov_tcga_pub	TCGA-61-2008-01	TCGA-61-2008	T118Dfs*31 (driver)
ov_tcga_pub	TCGA-61-2009-01	TCGA-61-2009	V157F (driver)
ov_tcga_pub	TCGA-61-2012-01	TCGA-61-2012	Y220C (driver), AMP
ov_tcga_pub	TCGA-61-2016-01	TCGA-61-2016	E204* (driver)
ov_tcga_pan_can_atlas_2018	TCGA-61-2018-01	TCGA-61-2018	V147G (driver), AMP
ov_tcga_pan_can_atlas_2018	TCGA-61-2087-01	TCGA-61-2087	Q192* (driver)
ov_tcga_pub	TCGA-61-2088-01	TCGA-61-2088	M237_N239del (driver)
ov_tcga_pub	TCGA-61-2092-01	TCGA-61-2092	D208V (driver)
ov_tcga_pub	TCGA-61-2094-01	TCGA-61-2094	L130V (driver)
ov_tcga_pan_can_atlas_2018	TCGA-61-2096-01	TCGA-61-2096	H179D (driver)
ov_tcga_pub	TCGA-61-2097-01	TCGA-61-2097	R342* (driver)
ov_tcga_pub	TCGA-61-2101-01	TCGA-61-2101	A86Pfs*34 (driver)
ov_tcga_pub	TCGA-61-2102-01	TCGA-61-2102	G266R (driver)
ov_tcga_pub	TCGA-61-2104-01	TCGA-61-2104	Y163N (driver)
ov_tcga_pub	TCGA-61-2109-01	TCGA-61-2109	A307Tfs*29 (driver)
ov_tcga_pub	TCGA-61-2110-01	TCGA-61-2110	S127Y (driver)
ov_tcga_pub	TCGA-61-2111-01	TCGA-61-2111	G244C (driver)
ov_tcga_pub	TCGA-61-2113-01	TCGA-61-2113	G266V (driver)
ov_tcga_pan_can_atlas_2018	TCGA-61-2610-02	TCGA-61-2610	G226Afs*21 (driver)
ov_tcga_pan_can_atlas_2018	TCGA-61-2612-01	TCGA-61-2612	S241F (driver)
ov_tcga_pan_can_atlas_2018	TCGA-61-2613-01	TCGA-61-2613	V173M (driver)
ov_tcga_pan_can_atlas_2018	TCGA-61-2614-01	TCGA-61-2614	C275Y (driver)
luad_tcga_pan_can_atlas_2018	TCGA-62-8394-01	TCGA-62-8394	V274G (driver)
luad_tcga_pan_can_atlas_2018	TCGA-62-8399-01	TCGA-62-8399	Q331H (driver)
luad_tcga_pan_can_atlas_2018	TCGA-62-8402-01	TCGA-62-8402	P177T (driver)
luad_tcga_pan_can_atlas_2018	TCGA-62-A46O-01	TCGA-62-A46O	X125_splice (driver)
luad_tcga_pan_can_atlas_2018	TCGA-62-A46R-01	TCGA-62-A46R	E198* (driver)
luad_tcga_pan_can_atlas_2018	TCGA-62-A46U-01	TCGA-62-A46U	V157L (driver)
luad_tcga_pan_can_atlas_2018	TCGA-62-A46Y-01	TCGA-62-A46Y	L194R (driver)
luad_tcga_pan_can_atlas_2018	TCGA-62-A471-01	TCGA-62-A471	Y236C (driver)
luad_tcga_pan_can_atlas_2018	TCGA-62-A472-01	TCGA-62-A472	Y220Mfs*27 (driver)
lusc_tcga_pub	TCGA-63-5128-01	TCGA-63-5128	K320Rfs*22 (driver)
lusc_tcga_pub	TCGA-63-5131-01	TCGA-63-5131	R158L (driver)
lusc_tcga_pub	TCGA-63-6202-01	TCGA-63-6202	R158L (driver)
lusc_tcga_pan_can_atlas_2018	TCGA-63-7020-01	TCGA-63-7020	A276D (driver)
lusc_tcga_pan_can_atlas_2018	TCGA-63-7021-01	TCGA-63-7021	Q144P (driver)
lusc_tcga_pan_can_atlas_2018	TCGA-63-7022-01	TCGA-63-7022	P278A (driver)
lusc_tcga_pan_can_atlas_2018	TCGA-63-A5M9-01	TCGA-63-A5M9	R337C (driver)
lusc_tcga_pan_can_atlas_2018	TCGA-63-A5MB-01	TCGA-63-A5MB	I251F (driver)
lusc_tcga_pan_can_atlas_2018	TCGA-63-A5MH-01	TCGA-63-A5MH	V173M (driver)
lusc_tcga_pan_can_atlas_2018	TCGA-63-A5MI-01	TCGA-63-A5MI	P142Lfs*28 (driver)
lusc_tcga_pan_can_atlas_2018	TCGA-63-A5MJ-01	TCGA-63-A5MJ	V272G (driver)
lusc_tcga_pan_can_atlas_2018	TCGA-63-A5ML-01	TCGA-63-A5ML	S94* (driver), Y236C (driver)
nsclc_tcga_broad_2016	TCGA-63-A5MM-01	TCGA-63-A5MM	R273C (driver)
lusc_tcga_pan_can_atlas_2018	TCGA-63-A5MP-01	TCGA-63-A5MP	E204* (driver)
lusc_tcga_pan_can_atlas_2018	TCGA-63-A5MR-01	TCGA-63-A5MR	L35Cfs*9 (driver)
lusc_tcga_pan_can_atlas_2018	TCGA-63-A5MS-01	TCGA-63-A5MS	G154Afs*16 (driver)
lusc_tcga_pan_can_atlas_2018	TCGA-63-A5MT-01	TCGA-63-A5MT	X187_splice (driver)
lusc_tcga_pan_can_atlas_2018	TCGA-63-A5MU-01	TCGA-63-A5MU	V157F (driver)
lusc_tcga_pan_can_atlas_2018	TCGA-63-A5MV-01	TCGA-63-A5MV	E56Kfs*67 (driver)
lusc_tcga_pan_can_atlas_2018	TCGA-63-A5MW-01	TCGA-63-A5MW	G105V (driver)
lusc_tcga_pan_can_atlas_2018	TCGA-63-A5MY-01	TCGA-63-A5MY	R273P (driver)
luad_tcga_pub	TCGA-64-1676-01	TCGA-64-1676	C229Yfs*10 (driver)
luad_tcga_pub	TCGA-64-1677-01	TCGA-64-1677	A159P (driver), D48Nfs*72 (driver)
luad_tcga_pub	TCGA-64-1678-01	TCGA-64-1678	E224D (driver), V143Afs*14 (driver)
luad_tcga_pub	TCGA-64-1679-01	TCGA-64-1679	G245V (driver)
luad_tcga_pub	TCGA-64-1681-01	TCGA-64-1681	E180K (driver)
luad_tcga_pub	TCGA-64-5775-01	TCGA-64-5775	R280G (driver)
luad_tcga_pub	TCGA-64-5778-01	TCGA-64-5778	N239S (driver)
lusc_tcga_pub	TCGA-66-2727-01	TCGA-66-2727	Y234C (driver)
lusc_tcga_pub	TCGA-66-2734-01	TCGA-66-2734	R249S (driver)
lusc_tcga_pub	TCGA-66-2742-01	TCGA-66-2742	L348_E349delinsF* (driver)
lusc_tcga_pub	TCGA-66-2744-01	TCGA-66-2744	R175G (driver)
lusc_tcga_pub	TCGA-66-2754-01	TCGA-66-2754	Q331H (driver)
lusc_tcga_pub	TCGA-66-2755-01	TCGA-66-2755	R273P (driver)
lusc_tcga_pub	TCGA-66-2756-01	TCGA-66-2756	R175G (driver)
lusc_tcga_pub	TCGA-66-2757-01	TCGA-66-2757	L111R (driver)
lusc_tcga_pub	TCGA-66-2758-01	TCGA-66-2758	T125P (driver)
lusc_tcga_pub	TCGA-66-2759-01	TCGA-66-2759	R249G (driver)
lusc_tcga_pub	TCGA-66-2763-01	TCGA-66-2763	P278A (driver)
lusc_tcga_pub	TCGA-66-2765-01	TCGA-66-2765	X331_splice (driver)
lusc_tcga_pub	TCGA-66-2766-01	TCGA-66-2766	H193L (driver)
lusc_tcga_pub	TCGA-66-2767-01	TCGA-66-2767	X261_splice (driver)
lusc_tcga_pub	TCGA-66-2768-01	TCGA-66-2768	Y163C (driver)
lusc_tcga_pub	TCGA-66-2770-01	TCGA-66-2770	R267P (driver)
lusc_tcga_pub	TCGA-66-2777-01	TCGA-66-2777	R248L (driver)
lusc_tcga_pan_can_atlas_2018	TCGA-66-2778-01	TCGA-66-2778	P75Lfs*48 (driver)
lusc_tcga_pub	TCGA-66-2782-01	TCGA-66-2782	E287* (driver)
lusc_tcga_pub	TCGA-66-2783-01	TCGA-66-2783	X332_splice (driver)
lusc_tcga_pub	TCGA-66-2786-01	TCGA-66-2786	R158G (driver)
lusc_tcga_pub	TCGA-66-2787-01	TCGA-66-2787	R158Afs*12 (driver)
lusc_tcga_pub	TCGA-66-2788-01	TCGA-66-2788	X125_splice (driver)
lusc_tcga_pub	TCGA-66-2791-01	TCGA-66-2791	G245V (driver)
lusc_tcga_pub	TCGA-66-2792-01	TCGA-66-2792	R306* (driver), R267P (driver), E224= (driver)
lusc_tcga_pub	TCGA-66-2793-01	TCGA-66-2793	H179L (driver)
lusc_tcga_pub	TCGA-66-2794-01	TCGA-66-2794	P278R (driver)
lusc_tcga_pub	TCGA-66-2795-01	TCGA-66-2795	R158L (driver)
lusc_tcga_pub	TCGA-66-2800-01	TCGA-66-2800	G245V (driver)
luad_tcga_pan_can_atlas_2018	TCGA-67-3770-01	TCGA-67-3770	G154V (driver)
luad_tcga_pub	TCGA-67-3771-01	TCGA-67-3771	S127C (driver)
lusc_tcga_pan_can_atlas_2018	TCGA-68-7757-01	TCGA-68-7757	R273L (driver)
lusc_tcga_pan_can_atlas_2018	TCGA-68-8250-01	TCGA-68-8250	Q104* (driver)
nsclc_tcga_broad_2016	TCGA-68-8251-01	TCGA-68-8251	P67Rfs*76 (driver)
lusc_tcga_pan_can_atlas_2018	TCGA-68-A59J-01	TCGA-68-A59J	V172D (driver)
luad_tcga_pub	TCGA-69-7760-01	TCGA-69-7760	F270V (driver)
luad_tcga_pub	TCGA-69-7765-01	TCGA-69-7765	Q167* (driver)
luad_tcga_pan_can_atlas_2018	TCGA-69-7974-01	TCGA-69-7974	G334W (driver)
luad_tcga_pan_can_atlas_2018	TCGA-69-7978-01	TCGA-69-7978	K351* (driver)
luad_tcga_pan_can_atlas_2018	TCGA-69-7979-01	TCGA-69-7979	Q136_C141del (driver)
luad_tcga_pub	TCGA-69-7980-01	TCGA-69-7980	T125= (driver), A161V (driver)
luad_tcga_pan_can_atlas_2018	TCGA-69-8255-01	TCGA-69-8255	X125_splice (driver)
luad_tcga_pan_can_atlas_2018	TCGA-69-A59K-01	TCGA-69-A59K	D281Y (driver)
lusc_tcga_pub	TCGA-70-6723-01	TCGA-70-6723	X187_splice (driver)
luad_tcga_pan_can_atlas_2018	TCGA-71-8520-01	TCGA-71-8520	N131Kfs*39 (driver)
luad_tcga_pan_can_atlas_2018	TCGA-73-4666-01	TCGA-73-4666	R248P (driver)
luad_tcga_pan_can_atlas_2018	TCGA-73-4670-01	TCGA-73-4670	X225_splice (driver)
luad_tcga_pub	TCGA-73-4676-01	TCGA-73-4676	C176F (driver)
luad_tcga_pub	TCGA-73-7499-01	TCGA-73-7499	R196* (driver)
luad_tcga_pan_can_atlas_2018	TCGA-73-A9RS-01	TCGA-73-A9RS	X125_splice (driver)
gbm_tcga_pub2013	TCGA-74-6573-01	TCGA-74-6573	R213Q (driver)
luad_tcga_pan_can_atlas_2018	TCGA-75-5125-01	TCGA-75-5125	L130F (driver)
luad_tcga_pub	TCGA-75-5146-01	TCGA-75-5146	P278H (driver), R267L (driver)
luad_tcga_pub	TCGA-75-5147-01	TCGA-75-5147	Y163C (driver)
luad_tcga_pub	TCGA-75-6207-01	TCGA-75-6207	Q192* (driver)
luad_tcga_pub	TCGA-75-6211-01	TCGA-75-6211	A69Gfs*80 (driver)
luad_tcga_pub	TCGA-75-6214-01	TCGA-75-6214	V157F (driver)
luad_tcga_pub	TCGA-75-7031-01	TCGA-75-7031	R282_R283del (driver)
gbm_tcga_pub2013	TCGA-76-4925-01	TCGA-76-4925	R249T (driver)
gbm_tcga_pub2013	TCGA-76-4929-01	TCGA-76-4929	R342* (driver), P152S (driver)
gbm_tcga_pub2013	TCGA-76-6193-01	TCGA-76-6193	G244S (driver), R156C (driver), T155N (driver)
gbm_tcga_pub2013	TCGA-76-6283-01	TCGA-76-6283	R158H (driver)
gbm_tcga_pub2013	TCGA-76-6286-01	TCGA-76-6286	Y234C (driver), Q375K
gbm_tcga_pan_can_atlas_2018	TCGA-76-6660-01	TCGA-76-6660	V172G (driver)
gbm_tcga_pub2013	TCGA-76-6662-01	TCGA-76-6662	A138T (driver)
gbm_tcga_pub2013	TCGA-76-6663-01	TCGA-76-6663	R248L (driver)
gbm_tcga_pub2013	TCGA-76-6664-01	TCGA-76-6664	R248W (driver)
lusc_tcga_pan_can_atlas_2018	TCGA-77-6842-01	TCGA-77-6842	G334V (driver)
lusc_tcga_pan_can_atlas_2018	TCGA-77-6843-01	TCGA-77-6843	G105C (driver)
lusc_tcga_pan_can_atlas_2018	TCGA-77-6844-01	TCGA-77-6844	X225_splice (driver)
lusc_tcga_pan_can_atlas_2018	TCGA-77-6845-01	TCGA-77-6845	G266* (driver)
nsclc_tcga_broad_2016	TCGA-77-7138-01	TCGA-77-7138	R273Lfs*72 (driver)
lusc_tcga_pan_can_atlas_2018	TCGA-77-7139-01	TCGA-77-7139	Q38* (driver)
lusc_tcga_pan_can_atlas_2018	TCGA-77-7140-01	TCGA-77-7140	P278R (driver)
lusc_tcga_pan_can_atlas_2018	TCGA-77-7141-01	TCGA-77-7141	V274F (driver)
lusc_tcga_pan_can_atlas_2018	TCGA-77-7142-01	TCGA-77-7142	R249S (driver)
lusc_tcga_pan_can_atlas_2018	TCGA-77-7335-01	TCGA-77-7335	Y234C (driver)
lusc_tcga_pan_can_atlas_2018	TCGA-77-7337-01	TCGA-77-7337	V157F (driver)
lusc_tcga_pan_can_atlas_2018	TCGA-77-7338-01	TCGA-77-7338	A159V (driver)
lusc_tcga_pan_can_atlas_2018	TCGA-77-7463-01	TCGA-77-7463	X187_splice (driver)
lusc_tcga_pan_can_atlas_2018	TCGA-77-7465-01	TCGA-77-7465	G245C (driver)
lusc_tcga_pan_can_atlas_2018	TCGA-77-8007-01	TCGA-77-8007	R280K (driver)
lusc_tcga_pan_can_atlas_2018	TCGA-77-8008-01	TCGA-77-8008	X307_splice (driver)
lusc_tcga_pan_can_atlas_2018	TCGA-77-8128-01	TCGA-77-8128	V274F (driver)
lusc_tcga_pan_can_atlas_2018	TCGA-77-8130-01	TCGA-77-8130	K305* (driver)
lusc_tcga_pan_can_atlas_2018	TCGA-77-8131-01	TCGA-77-8131	E286Q (driver)
lusc_tcga_pan_can_atlas_2018	TCGA-77-8133-01	TCGA-77-8133	R248W (driver)
lusc_tcga_pan_can_atlas_2018	TCGA-77-8138-01	TCGA-77-8138	R175H (driver)
lusc_tcga_pan_can_atlas_2018	TCGA-77-8139-01	TCGA-77-8139	G105V (driver)
lusc_tcga_pan_can_atlas_2018	TCGA-77-8140-01	TCGA-77-8140	M237I (driver)
lusc_tcga_pan_can_atlas_2018	TCGA-77-8143-01	TCGA-77-8143	G244* (driver)
lusc_tcga_pan_can_atlas_2018	TCGA-77-8144-01	TCGA-77-8144	H214R (driver), E294* (driver)
lusc_tcga_pan_can_atlas_2018	TCGA-77-8148-01	TCGA-77-8148	V173L (driver), C141Y (driver)
lusc_tcga_pan_can_atlas_2018	TCGA-77-8150-01	TCGA-77-8150	Y234C (driver)
lusc_tcga_pan_can_atlas_2018	TCGA-77-8153-01	TCGA-77-8153	X307_splice (driver)
lusc_tcga_pan_can_atlas_2018	TCGA-77-8154-01	TCGA-77-8154	P278A (driver)
lusc_tcga_pan_can_atlas_2018	TCGA-77-8156-01	TCGA-77-8156	G334V (driver)
lusc_tcga_pan_can_atlas_2018	TCGA-77-A5G1-01	TCGA-77-A5G1	H179N (driver)
lusc_tcga_pan_can_atlas_2018	TCGA-77-A5G3-01	TCGA-77-A5G3	R248L (driver), G245C (driver)
lusc_tcga_pan_can_atlas_2018	TCGA-77-A5G6-01	TCGA-77-A5G6	H179R (driver)
lusc_tcga_pan_can_atlas_2018	TCGA-77-A5G7-01	TCGA-77-A5G7	T211_H214del (driver)
lusc_tcga_pan_can_atlas_2018	TCGA-77-A5G8-01	TCGA-77-A5G8	C275W (driver)
lusc_tcga_pan_can_atlas_2018	TCGA-77-A5GB-01	TCGA-77-A5GB	E349* (driver)
lusc_tcga_pan_can_atlas_2018	TCGA-77-A5GF-01	TCGA-77-A5GF	V157F (driver)
lusc_tcga_pan_can_atlas_2018	TCGA-77-A5GH-01	TCGA-77-A5GH	R158L (driver)
luad_tcga_pub	TCGA-78-7143-01	TCGA-78-7143	R181H (driver)
luad_tcga_pub	TCGA-78-7145-01	TCGA-78-7145	A159P (driver)
luad_tcga_pan_can_atlas_2018	TCGA-78-7146-01	TCGA-78-7146	P250L (driver)
luad_tcga_pub	TCGA-78-7147-01	TCGA-78-7147	Y236* (driver)
luad_tcga_pub	TCGA-78-7149-01	TCGA-78-7149	R248L (driver)
luad_tcga_pub	TCGA-78-7150-01	TCGA-78-7150	R158L (driver)
luad_tcga_pub	TCGA-78-7154-01	TCGA-78-7154	E271K (driver)
luad_tcga_pub	TCGA-78-7155-01	TCGA-78-7155	R337L (driver)
luad_tcga_pan_can_atlas_2018	TCGA-78-7220-01	TCGA-78-7220	G244C (driver)
luad_tcga_pub	TCGA-78-7535-01	TCGA-78-7535	Q192* (driver)
luad_tcga_pub	TCGA-78-7536-01	TCGA-78-7536	F270C (driver)
luad_tcga_pub	TCGA-78-7540-01	TCGA-78-7540	R273C (driver)
luad_tcga_pub	TCGA-78-7542-01	TCGA-78-7542	P152Rfs*18 (driver)
luad_tcga_pan_can_atlas_2018	TCGA-78-8640-01	TCGA-78-8640	V157L (driver)
luad_tcga_pan_can_atlas_2018	TCGA-78-8660-01	TCGA-78-8660	D148Ifs*22 (driver)
luad_tcga_pan_can_atlas_2018	TCGA-78-8662-01	TCGA-78-8662	Q165* (driver)
lusc_tcga_pan_can_atlas_2018	TCGA-79-5596-01	TCGA-79-5596	E285* (driver)
luad_tcga_pan_can_atlas_2018	TCGA-83-5908-01	TCGA-83-5908	C275F (driver)
lusc_tcga_pub	TCGA-85-6560-01	TCGA-85-6560	C135W (driver)
lusc_tcga_pub	TCGA-85-6561-01	TCGA-85-6561	R283P (driver)
lusc_tcga_pan_can_atlas_2018	TCGA-85-6798-01	TCGA-85-6798	Y220C (driver)
lusc_tcga_pan_can_atlas_2018	TCGA-85-7696-01	TCGA-85-7696	Y236C (driver)
lusc_tcga_pan_can_atlas_2018	TCGA-85-7697-01	TCGA-85-7697	H178Tfs*69 (driver)
lusc_tcga_pan_can_atlas_2018	TCGA-85-7698-01	TCGA-85-7698	P278H (driver)
lusc_tcga_pan_can_atlas_2018	TCGA-85-7699-01	TCGA-85-7699	X187_splice (driver), R158L (driver)
lusc_tcga_pan_can_atlas_2018	TCGA-85-7710-01	TCGA-85-7710	V157F (driver)
lusc_tcga_pan_can_atlas_2018	TCGA-85-7843-01	TCGA-85-7843	K351* (driver)
lusc_tcga_pan_can_atlas_2018	TCGA-85-7844-01	TCGA-85-7844	P278S (driver)
lusc_tcga_pan_can_atlas_2018	TCGA-85-7950-01	TCGA-85-7950	I195F (driver)
lusc_tcga_pan_can_atlas_2018	TCGA-85-8048-01	TCGA-85-8048	W91* (driver)
lusc_tcga_pan_can_atlas_2018	TCGA-85-8049-01	TCGA-85-8049	P152Q (driver), G154V (driver)
lusc_tcga_pan_can_atlas_2018	TCGA-85-8052-01	TCGA-85-8052	G244S (driver)
lusc_tcga_pan_can_atlas_2018	TCGA-85-8070-01	TCGA-85-8070	X307_splice (driver)
lusc_tcga_pan_can_atlas_2018	TCGA-85-8071-01	TCGA-85-8071	X125_splice (driver)
lusc_tcga_pan_can_atlas_2018	TCGA-85-8072-01	TCGA-85-8072	P152L (driver), G279E (driver)
lusc_tcga_pan_can_atlas_2018	TCGA-85-8277-01	TCGA-85-8277	R175H (driver)
lusc_tcga_pan_can_atlas_2018	TCGA-85-8287-01	TCGA-85-8287	Y126C (driver)
lusc_tcga_pan_can_atlas_2018	TCGA-85-8288-01	TCGA-85-8288	K120Sfs*3 (driver)
lusc_tcga_pan_can_atlas_2018	TCGA-85-8350-01	TCGA-85-8350	D207Ffs*35 (driver)
lusc_tcga_pan_can_atlas_2018	TCGA-85-8351-01	TCGA-85-8351	H179Y (driver)
lusc_tcga_pan_can_atlas_2018	TCGA-85-8352-01	TCGA-85-8352	X187_splice (driver)
lusc_tcga_pan_can_atlas_2018	TCGA-85-8353-01	TCGA-85-8353	E298* (driver)
lusc_tcga_pan_can_atlas_2018	TCGA-85-8354-01	TCGA-85-8354	X331_splice (driver)
lusc_tcga_pan_can_atlas_2018	TCGA-85-8355-01	TCGA-85-8355	X126_splice (driver)
lusc_tcga_pan_can_atlas_2018	TCGA-85-8479-01	TCGA-85-8479	X125_splice (driver)
lusc_tcga_pan_can_atlas_2018	TCGA-85-8481-01	TCGA-85-8481	E298* (driver)
lusc_tcga_pan_can_atlas_2018	TCGA-85-8580-01	TCGA-85-8580	R249S (driver)
lusc_tcga_pan_can_atlas_2018	TCGA-85-8582-01	TCGA-85-8582	R282W (driver)
lusc_tcga_pan_can_atlas_2018	TCGA-85-8664-01	TCGA-85-8664	R282W (driver)
lusc_tcga_pan_can_atlas_2018	TCGA-85-8666-01	TCGA-85-8666	A84Pfs*39 (driver)
lusc_tcga_pan_can_atlas_2018	TCGA-85-A4CL-01	TCGA-85-A4CL	G266R (driver)
lusc_tcga_pan_can_atlas_2018	TCGA-85-A4CN-01	TCGA-85-A4CN	P278A (driver)
lusc_tcga_pan_can_atlas_2018	TCGA-85-A4JB-01	TCGA-85-A4JB	G266Dfs*79 (driver)
lusc_tcga_pan_can_atlas_2018	TCGA-85-A4JC-01	TCGA-85-A4JC	A161S (driver), M160I (driver)
lusc_tcga_pan_can_atlas_2018	TCGA-85-A4QQ-01	TCGA-85-A4QQ	R273L (driver)
lusc_tcga_pan_can_atlas_2018	TCGA-85-A4QR-01	TCGA-85-A4QR	I232T (driver)
lusc_tcga_pan_can_atlas_2018	TCGA-85-A50M-01	TCGA-85-A50M	Q100* (driver)
lusc_tcga_pan_can_atlas_2018	TCGA-85-A50Z-01	TCGA-85-A50Z	G244S (driver)
lusc_tcga_pan_can_atlas_2018	TCGA-85-A510-01	TCGA-85-A510	R249G (driver)
lusc_tcga_pan_can_atlas_2018	TCGA-85-A511-01	TCGA-85-A511	C238F (driver)
lusc_tcga_pan_can_atlas_2018	TCGA-85-A512-01	TCGA-85-A512	L35Ffs*8 (driver)
lusc_tcga_pan_can_atlas_2018	TCGA-85-A53L-01	TCGA-85-A53L	X332_splice (driver)
lusc_tcga_pan_can_atlas_2018	TCGA-85-A5B5-01	TCGA-85-A5B5	C135Y (driver)
luad_tcga_pub	TCGA-86-6851-01	TCGA-86-6851	E258D (driver)
luad_tcga_pan_can_atlas_2018	TCGA-86-7701-01	TCGA-86-7701	E294* (driver)
luad_tcga_pan_can_atlas_2018	TCGA-86-7711-01	TCGA-86-7711	C176F (driver)
luad_tcga_pan_can_atlas_2018	TCGA-86-7954-01	TCGA-86-7954	R248L (driver)
luad_tcga_pan_can_atlas_2018	TCGA-86-8055-01	TCGA-86-8055	Y163H (driver)
luad_tcga_pan_can_atlas_2018	TCGA-86-8056-01	TCGA-86-8056	E171K (driver)
luad_tcga_pan_can_atlas_2018	TCGA-86-8073-01	TCGA-86-8073	Q192* (driver)
luad_tcga_pan_can_atlas_2018	TCGA-86-8074-01	TCGA-86-8074	Y220C (driver)
luad_tcga_pan_can_atlas_2018	TCGA-86-8075-01	TCGA-86-8075	X126_splice (driver)
luad_tcga_pan_can_atlas_2018	TCGA-86-8279-01	TCGA-86-8279	H193R (driver)
luad_tcga_pan_can_atlas_2018	TCGA-86-8280-01	TCGA-86-8280	H193P (driver)
luad_tcga_pan_can_atlas_2018	TCGA-86-8358-01	TCGA-86-8358	N247I (driver)
luad_tcga_pan_can_atlas_2018	TCGA-86-8585-01	TCGA-86-8585	G154Afs*16 (driver)
luad_tcga_pan_can_atlas_2018	TCGA-86-8672-01	TCGA-86-8672	F341Efs*7 (driver)
luad_tcga_pan_can_atlas_2018	TCGA-86-8673-01	TCGA-86-8673	R248L (driver)
luad_tcga_pan_can_atlas_2018	TCGA-86-A4JF-01	TCGA-86-A4JF	P191del (driver), S90Pfs*33 (driver)
luad_tcga_pan_can_atlas_2018	TCGA-86-A4P7-01	TCGA-86-A4P7	E286K (driver)
lusc_tcga_pan_can_atlas_2018	TCGA-90-7766-01	TCGA-90-7766	R249S (driver)
lusc_tcga_pan_can_atlas_2018	TCGA-90-7767-01	TCGA-90-7767	R248Q (driver)
lusc_tcga_pan_can_atlas_2018	TCGA-90-7769-01	TCGA-90-7769	H193Y (driver), G266V (driver)
lusc_tcga_pan_can_atlas_2018	TCGA-90-A4EE-01	TCGA-90-A4EE	R158L (driver), G262V (driver)
luad_tcga_pub	TCGA-91-6829-01	TCGA-91-6829	V73Wfs*50 (driver)
luad_tcga_pan_can_atlas_2018	TCGA-91-6831-01	TCGA-91-6831	G334V (driver)
luad_tcga_pan_can_atlas_2018	TCGA-91-6836-01	TCGA-91-6836	E343* (driver)
luad_tcga_pub	TCGA-91-6840-01	TCGA-91-6840	Y220C (driver)
luad_tcga_pub	TCGA-91-6847-01	TCGA-91-6847	R110L (driver)
luad_tcga_pan_can_atlas_2018	TCGA-91-6848-01	TCGA-91-6848	R156P (driver)
luad_tcga_pan_can_atlas_2018	TCGA-91-8499-01	TCGA-91-8499	C238_M243del (driver)
luad_tcga_pan_can_atlas_2018	TCGA-91-A4BC-01	TCGA-91-A4BC	X331_splice (driver)
lusc_tcga_pan_can_atlas_2018	TCGA-92-7340-01	TCGA-92-7340	M44Ifs*79 (driver)
lusc_tcga_pan_can_atlas_2018	TCGA-92-8063-01	TCGA-92-8063	T155P (driver)
lusc_tcga_pan_can_atlas_2018	TCGA-92-8064-01	TCGA-92-8064	C135F (driver)
lusc_tcga_pan_can_atlas_2018	TCGA-92-8065-01	TCGA-92-8065	R342* (driver)
luad_tcga_pan_can_atlas_2018	TCGA-93-8067-01	TCGA-93-8067	E285K (driver)
luad_tcga_pan_can_atlas_2018	TCGA-93-A4JN-01	TCGA-93-A4JN	E286Q (driver)
luad_tcga_pan_can_atlas_2018	TCGA-93-A4JO-01	TCGA-93-A4JO	C141W (driver)
luad_tcga_pan_can_atlas_2018	TCGA-93-A4JP-01	TCGA-93-A4JP	E258* (driver)
lusc_tcga_pan_can_atlas_2018	TCGA-94-7033-01	TCGA-94-7033	R280T (driver)
lusc_tcga_pan_can_atlas_2018	TCGA-94-7557-01	TCGA-94-7557	P64Sfs*59 (driver)
lusc_tcga_pan_can_atlas_2018	TCGA-94-7943-01	TCGA-94-7943	G245C (driver)
lusc_tcga_pan_can_atlas_2018	TCGA-94-8035-01	TCGA-94-8035	V197G (driver)
lusc_tcga_pan_can_atlas_2018	TCGA-94-8491-01	TCGA-94-8491	R282W (driver)
lusc_tcga_pan_can_atlas_2018	TCGA-94-A4VJ-01	TCGA-94-A4VJ	R248Q (driver)
lusc_tcga_pan_can_atlas_2018	TCGA-94-A5I4-01	TCGA-94-A5I4	X331_splice (driver)
lusc_tcga_pan_can_atlas_2018	TCGA-94-A5I6-01	TCGA-94-A5I6	X125_splice (driver)
luad_tcga_pub	TCGA-95-7039-01	TCGA-95-7039	R273L (driver)
luad_tcga_pub	TCGA-95-7043-01	TCGA-95-7043	R158L (driver)
luad_tcga_pan_can_atlas_2018	TCGA-95-7562-01	TCGA-95-7562	X33_splice (driver)
luad_tcga_pub	TCGA-95-7567-01	TCGA-95-7567	Y205H (driver)
luad_tcga_pan_can_atlas_2018	TCGA-95-7944-01	TCGA-95-7944	Y163D (driver)
luad_tcga_pub	TCGA-95-7947-01	TCGA-95-7947	Y205C (driver)
luad_tcga_pan_can_atlas_2018	TCGA-95-8039-01	TCGA-95-8039	G105D (driver)
luad_tcga_pan_can_atlas_2018	TCGA-95-8494-01	TCGA-95-8494	K132N (driver)
lusc_tcga_pan_can_atlas_2018	TCGA-96-7544-01	TCGA-96-7544	R158L (driver)
lusc_tcga_pan_can_atlas_2018	TCGA-96-7545-01	TCGA-96-7545	E286K (driver)
lusc_tcga_pan_can_atlas_2018	TCGA-96-8169-01	TCGA-96-8169	Q317* (driver), AMP
lusc_tcga_pan_can_atlas_2018	TCGA-96-8170-01	TCGA-96-8170	W53Cfs*4 (driver)
luad_tcga_pub	TCGA-97-7553-01	TCGA-97-7553	R282W (driver)
luad_tcga_pub	TCGA-97-7554-01	TCGA-97-7554	R249W (driver)
luad_tcga_pan_can_atlas_2018	TCGA-97-7937-01	TCGA-97-7937	G245V (driver)
luad_tcga_pub	TCGA-97-7938-01	TCGA-97-7938	X125_splice (driver)
luad_tcga_pan_can_atlas_2018	TCGA-97-8172-01	TCGA-97-8172	X125_splice (driver)
luad_tcga_pan_can_atlas_2018	TCGA-97-8175-01	TCGA-97-8175	H193N (driver)
luad_tcga_pan_can_atlas_2018	TCGA-97-8179-01	TCGA-97-8179	R273L (driver)
luad_tcga_pan_can_atlas_2018	TCGA-97-8547-01	TCGA-97-8547	X331_splice (driver)
luad_tcga_pan_can_atlas_2018	TCGA-97-A4LX-01	TCGA-97-A4LX	C242F (driver)
luad_tcga_pan_can_atlas_2018	TCGA-97-A4M1-01	TCGA-97-A4M1	T155_R156delinsN (driver)
lusc_tcga_pan_can_atlas_2018	TCGA-98-8020-01	TCGA-98-8020	R248W (driver), C176F (driver)
lusc_tcga_pan_can_atlas_2018	TCGA-98-8021-01	TCGA-98-8021	R65Efs*58 (driver)
lusc_tcga_pan_can_atlas_2018	TCGA-98-8023-01	TCGA-98-8023	R273L (driver)
lusc_tcga_pan_can_atlas_2018	TCGA-98-A538-01	TCGA-98-A538	Q331H (driver)
lusc_tcga_pan_can_atlas_2018	TCGA-98-A53A-01	TCGA-98-A53A	P153Afs*28 (driver)
lusc_tcga_pan_can_atlas_2018	TCGA-98-A53B-01	TCGA-98-A53B	X224_splice (driver)
lusc_tcga_pan_can_atlas_2018	TCGA-98-A53I-01	TCGA-98-A53I	S106R (driver)
lusc_tcga_pan_can_atlas_2018	TCGA-98-A53J-01	TCGA-98-A53J	R282W (driver)
luad_tcga_pub	TCGA-99-7458-01	TCGA-99-7458	X187_splice (driver)
luad_tcga_pan_can_atlas_2018	TCGA-99-8025-01	TCGA-99-8025	V173L (driver)
luad_tcga_pan_can_atlas_2018	TCGA-99-8028-01	TCGA-99-8028	C242F (driver)
luad_tcga_pan_can_atlas_2018	TCGA-99-8033-01	TCGA-99-8033	E298* (driver)
brca_tcga_pub2015	TCGA-A1-A0SI-01	TCGA-A1-A0SI	R175H (driver)
brca_tcga_pub2015	TCGA-A1-A0SK-01	TCGA-A1-A0SK	M133K (driver)
brca_tcga_pub	TCGA-A1-A0SO-01	TCGA-A1-A0SO	Y220C [germline] (driver)
brca_tcga_pub2015	TCGA-A1-A0SP-01	TCGA-A1-A0SP	S183* (driver)
brca_tcga_pub2015	TCGA-A2-A04P-01	TCGA-A2-A04P	G108Vfs*15 (driver)
brca_tcga_pub	TCGA-A2-A04Q-01	TCGA-A2-A04Q	HOMDEL (driver)
brca_tcga_pub2015	TCGA-A2-A04T-01	TCGA-A2-A04T	R273H (driver), D208G (driver)
brca_tcga_pub2015	TCGA-A2-A04U-01	TCGA-A2-A04U	G108Vfs*15 (driver), Y107C (driver)
brca_tcga_pub2015	TCGA-A2-A04W-01	TCGA-A2-A04W	V272M (driver)
brca_tcga_pub2015	TCGA-A2-A0CL-01	TCGA-A2-A0CL	R273L (driver)
brca_tcga_pub2015	TCGA-A2-A0CM-01	TCGA-A2-A0CM	E204Sfs*43 (driver)
brca_tcga_pub2015	TCGA-A2-A0CU-01	TCGA-A2-A0CU	HOMDEL (driver)
brca_tcga_pub2015	TCGA-A2-A0CW-01	TCGA-A2-A0CW	R196* (driver)
brca_tcga_pub	TCGA-A2-A0CX-01	TCGA-A2-A0CX	R273C (driver)
brca_tcga_pub2015	TCGA-A2-A0D0-01	TCGA-A2-A0D0	R196* (driver)
brca_tcga_pub	TCGA-A2-A0D1-01	TCGA-A2-A0D1	Q331* (driver)
brca_tcga_pub2015	TCGA-A2-A0D2-01	TCGA-A2-A0D2	P318Tfs*15 (driver)
brca_tcga_pub2015	TCGA-A2-A0EQ-01	TCGA-A2-A0EQ	I162_Y163delinsN (driver)
brca_tcga_pub2015	TCGA-A2-A0EY-01	TCGA-A2-A0EY	Y234C (driver)
brca_tcga_pub2015	TCGA-A2-A0ST-01	TCGA-A2-A0ST	Y163C (driver)
brca_tcga_pub2015	TCGA-A2-A0SV-01	TCGA-A2-A0SV	F113_H115del (driver)
brca_tcga_pub2015	TCGA-A2-A0SW-01	TCGA-A2-A0SW	R273C (driver)
brca_tcga_pub2015	TCGA-A2-A0SX-01	TCGA-A2-A0SX	G199V (driver)
brca_tcga_pub2015	TCGA-A2-A0T1-01	TCGA-A2-A0T1	R273C (driver)
brca_tcga_pub2015	TCGA-A2-A0T2-01	TCGA-A2-A0T2	Y220C (driver)
brca_tcga_pub2015	TCGA-A2-A0T3-01	TCGA-A2-A0T3	E287Pfs*9 (driver)
brca_tcga_pub2015	TCGA-A2-A0YG-01	TCGA-A2-A0YG	X125_splice (driver)
brca_tcga_pub2015	TCGA-A2-A0YH-01	TCGA-A2-A0YH	P278L (driver)
brca_tcga_pub	TCGA-A2-A0YJ-01	TCGA-A2-A0YJ	R342* (driver)
brca_tcga_pub2015	TCGA-A2-A0YM-01	TCGA-A2-A0YM	R333Vfs*12 (driver)
brca_tcga_pub2015	TCGA-A2-A0YT-01	TCGA-A2-A0YT	I255S (driver)
brca_tcga_pub2015	TCGA-A2-A1G1-01	TCGA-A2-A1G1	X225_splice (driver)
brca_tcga_pub2015	TCGA-A2-A3XS-01	TCGA-A2-A3XS	C242Afs*5 (driver)
brca_tcga_pub2015	TCGA-A2-A3XT-01	TCGA-A2-A3XT	C135R (driver)
brca_tcga_pub2015	TCGA-A2-A3XV-01	TCGA-A2-A3XV	C135F (driver)
brca_tcga_pub2015	TCGA-A2-A3XX-01	TCGA-A2-A3XX	L111P (driver)
brca_tcga_pub2015	TCGA-A2-A3XY-01	TCGA-A2-A3XY	X187_splice (driver)
brca_tcga_pub2015	TCGA-A2-A3Y0-01	TCGA-A2-A3Y0	R342* (driver)
brca_tcga_pan_can_atlas_2018	TCGA-A2-A4S1-01	TCGA-A2-A4S1	R280S (driver)
brca_tcga_pub2015	TCGA-A2-A4S3-01	TCGA-A2-A4S3	K132E (driver)
kirc_tcga	TCGA-A3-3313-01	TCGA-A3-3313	V73Rfs*76 (driver)
kirc_tcga	TCGA-A3-3319-01	TCGA-A3-3319	G245D (driver)
kirc_tcga	TCGA-A3-3363-01	TCGA-A3-3363	S362Efs*20 (driver)
kirc_tcga	TCGA-A3-3383-01	TCGA-A3-3383	V73Rfs*76 (driver)
kirc_tcga_pan_can_atlas_2018	TCGA-A3-A6NL-01	TCGA-A3-A6NL	E11* (driver)
kirp_tcga_pan_can_atlas_2018	TCGA-A4-A57E-01	TCGA-A4-A57E	S241C (driver)
ucec_tcga_pan_can_atlas_2018	TCGA-A5-A0G2-01	TCGA-A5-A0G2	S241F (driver), R342* (driver), R379C
ucec_tcga_pub	TCGA-A5-A0G3-01	TCGA-A5-A0G3	R273C (driver)
ucec_tcga_pub	TCGA-A5-A0G5-01	TCGA-A5-A0G5	R248Q (driver)
ucec_tcga_pub	TCGA-A5-A0GJ-01	TCGA-A5-A0GJ	H193R (driver)
ucec_tcga_pub	TCGA-A5-A0GW-01	TCGA-A5-A0GW	I232T (driver)
ucec_tcga_pub	TCGA-A5-A0R6-01	TCGA-A5-A0R6	R248W (driver)
ucec_tcga_pub	TCGA-A5-A0R7-01	TCGA-A5-A0R7	L43* (driver)
ucec_tcga_pan_can_atlas_2018	TCGA-A5-A1OF-01	TCGA-A5-A1OF	N131S (driver), A347V (driver), V225Rfs*23 (driver)
ucec_tcga_pan_can_atlas_2018	TCGA-A5-A1OG-01	TCGA-A5-A1OG	A159V (driver)
ucec_tcga_pan_can_atlas_2018	TCGA-A5-A2K2-01	TCGA-A5-A2K2	I162Hfs*12 (driver)
ucec_tcga_pan_can_atlas_2018	TCGA-A5-A2K3-01	TCGA-A5-A2K3	R175C (driver)
ucec_tcga_pan_can_atlas_2018	TCGA-A5-A2K4-01	TCGA-A5-A2K4	R273H (driver)
ucec_tcga_pan_can_atlas_2018	TCGA-A5-A3LO-01	TCGA-A5-A3LO	H179R (driver)
ucec_tcga_pan_can_atlas_2018	TCGA-A5-A3LP-01	TCGA-A5-A3LP	R273H (driver)
ucec_tcga_pan_can_atlas_2018	TCGA-A5-A7WK-01	TCGA-A5-A7WK	Y205C (driver)
coadread_tcga_pub	TCGA-A6-2670-01	TCGA-A6-2670	R175H (driver)
coadread_tcga_pan_can_atlas_2018	TCGA-A6-2671-01	TCGA-A6-2671	V173Efs*7 (driver)
coadread_tcga_pub	TCGA-A6-2674-01	TCGA-A6-2674	R213* (driver)
coadread_tcga_pan_can_atlas_2018	TCGA-A6-2675-01	TCGA-A6-2675	E198* (driver)
coadread_tcga_pub	TCGA-A6-2676-01	TCGA-A6-2676	R267W (driver)
coadread_tcga_pub	TCGA-A6-2678-01	TCGA-A6-2678	R196* (driver)
coadread_tcga_pub	TCGA-A6-2683-01	TCGA-A6-2683	R175H (driver)
coadread_tcga_pan_can_atlas_2018	TCGA-A6-2684-01	TCGA-A6-2684	V173L (driver)
coadread_tcga_pan_can_atlas_2018	TCGA-A6-2685-01	TCGA-A6-2685	R213* (driver)
coadread_tcga_pub	TCGA-A6-3807-01	TCGA-A6-3807	Y236* (driver)
coadread_tcga_pub	TCGA-A6-3810-01	TCGA-A6-3810	R248W (driver)
coadread_tcga_pan_can_atlas_2018	TCGA-A6-4105-01	TCGA-A6-4105	H179R (driver)
coadread_tcga_pan_can_atlas_2018	TCGA-A6-5656-01	TCGA-A6-5656	V157F (driver)
coadread_tcga_pan_can_atlas_2018	TCGA-A6-5659-01	TCGA-A6-5659	C135Y (driver)
coadread_tcga_pan_can_atlas_2018	TCGA-A6-5660-01	TCGA-A6-5660	P177_C182del (driver)
coadread_tcga_pan_can_atlas_2018	TCGA-A6-5662-01	TCGA-A6-5662	Y107D (driver)
coadread_tcga_pan_can_atlas_2018	TCGA-A6-5667-01	TCGA-A6-5667	R248Q (driver)
coadread_tcga_pan_can_atlas_2018	TCGA-A6-6137-01	TCGA-A6-6137	V272L (driver)
coadread_tcga_pan_can_atlas_2018	TCGA-A6-6138-01	TCGA-A6-6138	R273C (driver)
coadread_tcga_pan_can_atlas_2018	TCGA-A6-6142-01	TCGA-A6-6142	R248Q (driver), R175C (driver)
coadread_tcga_pan_can_atlas_2018	TCGA-A6-6651-01	TCGA-A6-6651	R248Q (driver)
coadread_tcga_pan_can_atlas_2018	TCGA-A6-6652-01	TCGA-A6-6652	A161T (driver)
coadread_tcga_pan_can_atlas_2018	TCGA-A6-6654-01	TCGA-A6-6654	E285* (driver)
coadread_tcga_pan_can_atlas_2018	TCGA-A6-6782-01	TCGA-A6-6782	T211I (driver)
coadread_tcga_pan_can_atlas_2018	TCGA-A6-A567-01	TCGA-A6-A567	R273H (driver)
coadread_tcga_pan_can_atlas_2018	TCGA-A6-A56B-01	TCGA-A6-A56B	Q38Kfs*6 (driver)
brca_tcga_pub2015	TCGA-A7-A0CE-01	TCGA-A7-A0CE	T155P (driver)
brca_tcga_pub2015	TCGA-A7-A0CJ-01	TCGA-A7-A0CJ	R175H (driver)
brca_tcga_pub2015	TCGA-A7-A0DA-01	TCGA-A7-A0DA	I195T (driver)
brca_tcga_pub2015	TCGA-A7-A13D-01	TCGA-A7-A13D	E221* (driver)
brca_tcga_pub2015	TCGA-A7-A13E-01	TCGA-A7-A13E	R175H (driver)
brca_tcga_pub2015	TCGA-A7-A26F-01	TCGA-A7-A26F	C176F (driver)
brca_tcga_pub2015	TCGA-A7-A26G-01	TCGA-A7-A26G	Y220H (driver)
brca_tcga_pub2015	TCGA-A7-A26H-01	TCGA-A7-A26H	HOMDEL (driver)
brca_tcga_pub2015	TCGA-A7-A26I-01	TCGA-A7-A26I	G266E (driver)
brca_tcga_pub2015	TCGA-A7-A2KD-01	TCGA-A7-A2KD	L93Vfs*55 (driver), HOMDEL (driver)
brca_tcga_pub2015	TCGA-A7-A3RF-01	TCGA-A7-A3RF	R273H (driver)
brca_tcga_pub2015	TCGA-A7-A4SA-01	TCGA-A7-A4SA	P151A (driver)
brca_tcga_pub2015	TCGA-A7-A4SD-01	TCGA-A7-A4SD	M237I (driver)
brca_tcga_pub2015	TCGA-A7-A4SE-01	TCGA-A7-A4SE	X261_splice (driver)
brca_tcga_pan_can_atlas_2018	TCGA-A7-A56D-01	TCGA-A7-A56D	T304Ifs*41 (driver)
brca_tcga_pub2015	TCGA-A7-A5ZV-01	TCGA-A7-A5ZV	T211Ffs*4 (driver)
brca_tcga_pan_can_atlas_2018	TCGA-A7-A6VV-01	TCGA-A7-A6VV	Q52* (driver)
brca_tcga_pan_can_atlas_2018	TCGA-A7-A6VW-01	TCGA-A7-A6VW	H179R (driver)
brca_tcga_pan_can_atlas_2018	TCGA-A7-A6VX-01	TCGA-A7-A6VX	P250L (driver)
brca_tcga_pan_can_atlas_2018	TCGA-A7-A6VY-01	TCGA-A7-A6VY	L299Afs*7 (driver)
brca_tcga_pub2015	TCGA-A8-A06O-01	TCGA-A8-A06O	G279E (driver)
brca_tcga_pub2015	TCGA-A8-A06Q-01	TCGA-A8-A06Q	C238Y (driver), HOMDEL (driver)
brca_tcga_pub2015	TCGA-A8-A06R-01	TCGA-A8-A06R	HOMDEL (driver)
brca_tcga_pub2015	TCGA-A8-A06U-01	TCGA-A8-A06U	R209Kfs*6 (driver)
brca_tcga_pub	TCGA-A8-A06X-01	TCGA-A8-A06X	HOMDEL (driver)
brca_tcga_pub2015	TCGA-A8-A06Z-01	TCGA-A8-A06Z	P128Lfs*42 (driver)
brca_tcga_pub2015	TCGA-A8-A075-01	TCGA-A8-A075	X187_splice (driver)
brca_tcga_pub2015	TCGA-A8-A079-01	TCGA-A8-A079	S215I (driver)
brca_tcga_pan_can_atlas_2018	TCGA-A8-A07C-01	TCGA-A8-A07C	F212Sfs*3 (driver)
brca_tcga_pub2015	TCGA-A8-A07O-01	TCGA-A8-A07O	X125_splice (driver)
brca_tcga_pub2015	TCGA-A8-A07R-01	TCGA-A8-A07R	R248W (driver)
brca_tcga_pub2015	TCGA-A8-A07U-01	TCGA-A8-A07U	F328Sfs*17 (driver)
brca_tcga_pub2015	TCGA-A8-A07W-01	TCGA-A8-A07W	H179R (driver)
brca_tcga_pub2015	TCGA-A8-A081-01	TCGA-A8-A081	C141Y (driver)
brca_tcga_pub2015	TCGA-A8-A084-01	TCGA-A8-A084	X224_splice (driver)
brca_tcga_pub2015	TCGA-A8-A08G-01	TCGA-A8-A08G	HOMDEL (driver)
brca_tcga_pub2015	TCGA-A8-A08I-01	TCGA-A8-A08I	Y163C (driver)
brca_tcga_pub	TCGA-A8-A08P-01	TCGA-A8-A08P	R156Afs*12 (driver)
brca_tcga_pub2015	TCGA-A8-A08R-01	TCGA-A8-A08R	N239* (driver)
brca_tcga_pub2015	TCGA-A8-A08X-01	TCGA-A8-A08X	C176F (driver)
brca_tcga_pub2015	TCGA-A8-A092-01	TCGA-A8-A092	C238Y (driver)
brca_tcga_pub2015	TCGA-A8-A094-01	TCGA-A8-A094	R209Kfs*6 (driver)
brca_tcga_pub2015	TCGA-A8-A097-01	TCGA-A8-A097	I251Sfs*94 (driver), X260_splice (driver)
brca_tcga_pub2015	TCGA-A8-A09N-01	TCGA-A8-A09N	H193R (driver)
brca_tcga_pub2015	TCGA-A8-A09Q-01	TCGA-A8-A09Q	X224_splice (driver)
brca_tcga_pub2015	TCGA-A8-A09X-01	TCGA-A8-A09X	M246I (driver)
coadread_tcga_pan_can_atlas_2018	TCGA-AA-3492-01	TCGA-AA-3492	P301Qfs*44 (driver)
coadread_tcga_pan_can_atlas_2018	TCGA-AA-3511-01	TCGA-AA-3511	G245S (driver)
coadread_tcga_pub	TCGA-AA-3517-01	TCGA-AA-3517	Q331H (driver)
coadread_tcga_pub	TCGA-AA-3519-01	TCGA-AA-3519	G245S (driver)
coadread_tcga_pub	TCGA-AA-3520-01	TCGA-AA-3520	R273C (driver), D207N (driver)
coadread_tcga_pub	TCGA-AA-3524-01	TCGA-AA-3524	R306* (driver)
coadread_tcga_pub	TCGA-AA-3526-01	TCGA-AA-3526	T125M (driver)
coadread_tcga_pub	TCGA-AA-3531-01	TCGA-AA-3531	C238Y (driver)
coadread_tcga_pub	TCGA-AA-3542-01	TCGA-AA-3542	G245S (driver)
coadread_tcga_pub	TCGA-AA-3549-01	TCGA-AA-3549	C176F (driver)
coadread_tcga_pub	TCGA-AA-3552-01	TCGA-AA-3552	R175H (driver)
coadread_tcga_pub	TCGA-AA-3553-01	TCGA-AA-3553	R213* (driver)
coadread_tcga_pub	TCGA-AA-3556-01	TCGA-AA-3556	R273H (driver)
coadread_tcga_pub	TCGA-AA-3558-01	TCGA-AA-3558	R175H (driver)
coadread_tcga_pub	TCGA-AA-3560-01	TCGA-AA-3560	F212Sfs*3 (driver)
coadread_tcga_pub	TCGA-AA-3561-01	TCGA-AA-3561	R273C (driver)
coadread_tcga_pub	TCGA-AA-3562-01	TCGA-AA-3562	G245D (driver)
coadread_tcga_pan_can_atlas_2018	TCGA-AA-3655-01	TCGA-AA-3655	R273H (driver)
coadread_tcga_pan_can_atlas_2018	TCGA-AA-3660-01	TCGA-AA-3660	R273H (driver)
coadread_tcga	TCGA-AA-3662-01	TCGA-AA-3662	HOMDEL (driver)
coadread_tcga_pub	TCGA-AA-3666-01	TCGA-AA-3666	F109C (driver)
coadread_tcga_pub	TCGA-AA-3667-01	TCGA-AA-3667	R282W (driver)
coadread_tcga_pub	TCGA-AA-3673-01	TCGA-AA-3673	X125_splice (driver)
coadread_tcga_pub	TCGA-AA-3679-01	TCGA-AA-3679	R248W (driver)
coadread_tcga_pub	TCGA-AA-3681-01	TCGA-AA-3681	G244D (driver)
coadread_tcga_pub	TCGA-AA-3685-01	TCGA-AA-3685	Y205C (driver)
coadread_tcga_pan_can_atlas_2018	TCGA-AA-3688-01	TCGA-AA-3688	Y234H (driver)
coadread_tcga_pub	TCGA-AA-3693-01	TCGA-AA-3693	C124G (driver)
coadread_tcga_pan_can_atlas_2018	TCGA-AA-3712-01	TCGA-AA-3712	P278A (driver)
coadread_tcga_pub	TCGA-AA-3811-01	TCGA-AA-3811	H178Tfs*69 (driver)
coadread_tcga_pub	TCGA-AA-3814-01	TCGA-AA-3814	C141S (driver)
coadread_tcga_pan_can_atlas_2018	TCGA-AA-3841-01	TCGA-AA-3841	E286K (driver)
coadread_tcga_pub	TCGA-AA-3842-01	TCGA-AA-3842	R335Lfs*10 (driver)
coadread_tcga_pub	TCGA-AA-3844-01	TCGA-AA-3844	R273C (driver)
coadread_tcga_pub	TCGA-AA-3848-01	TCGA-AA-3848	I195Nfs*14 (driver)
coadread_tcga_pub	TCGA-AA-3851-01	TCGA-AA-3851	R175H (driver)
coadread_tcga_pub	TCGA-AA-3856-01	TCGA-AA-3856	P322Hfs*23 (driver)
coadread_tcga_pub	TCGA-AA-3858-01	TCGA-AA-3858	L35Ffs*8 (driver)
coadread_tcga_pub	TCGA-AA-3860-01	TCGA-AA-3860	P60Qfs*63 (driver)
coadread_tcga_pub	TCGA-AA-3866-01	TCGA-AA-3866	C176* (driver)
coadread_tcga_pub	TCGA-AA-3867-01	TCGA-AA-3867	P27Lfs*17 (driver)
coadread_tcga_pub	TCGA-AA-3869-01	TCGA-AA-3869	R337C (driver)
coadread_tcga_pub	TCGA-AA-3875-01	TCGA-AA-3875	L130F (driver)
coadread_tcga_pub	TCGA-AA-3930-01	TCGA-AA-3930	R306* (driver)
coadread_tcga_pub	TCGA-AA-3941-01	TCGA-AA-3941	H178_S183del (driver)
coadread_tcga_pub	TCGA-AA-3949-01	TCGA-AA-3949	R273H (driver)
coadread_tcga_pub	TCGA-AA-3955-01	TCGA-AA-3955	R290Kfs*53 (driver)
coadread_tcga_pub	TCGA-AA-3956-01	TCGA-AA-3956	V173M (driver)
coadread_tcga_pan_can_atlas_2018	TCGA-AA-3966-01	TCGA-AA-3966	R248W (driver), R249G (driver)
coadread_tcga_pan_can_atlas_2018	TCGA-AA-3968-01	TCGA-AA-3968	R175H (driver)
coadread_tcga_pan_can_atlas_2018	TCGA-AA-3971-01	TCGA-AA-3971	X224_splice (driver)
coadread_tcga_pub	TCGA-AA-3972-01	TCGA-AA-3972	R342* (driver)
coadread_tcga_pub	TCGA-AA-3975-01	TCGA-AA-3975	C275Y (driver)
coadread_tcga_pub	TCGA-AA-3976-01	TCGA-AA-3976	G266* (driver)
coadread_tcga_pub	TCGA-AA-3977-01	TCGA-AA-3977	R213* (driver), K132T (driver)
coadread_tcga_pub	TCGA-AA-3979-01	TCGA-AA-3979	R248W (driver)
coadread_tcga_pub	TCGA-AA-3980-01	TCGA-AA-3980	R213* (driver)
coadread_tcga_pub	TCGA-AA-3982-01	TCGA-AA-3982	C141Y (driver)
coadread_tcga_pub	TCGA-AA-A004-01	TCGA-AA-A004	V173Efs*7 (driver)
coadread_tcga_pub	TCGA-AA-A00D-01	TCGA-AA-A00D	R196* (driver)
coadread_tcga_pub	TCGA-AA-A00E-01	TCGA-AA-A00E	R175C (driver)
coadread_tcga_pub	TCGA-AA-A00F-01	TCGA-AA-A00F	V143A (driver)
coadread_tcga_pub	TCGA-AA-A00L-01	TCGA-AA-A00L	G244D (driver)
coadread_tcga_pub	TCGA-AA-A00O-01	TCGA-AA-A00O	S99Rfs*23 (driver)
coadread_tcga_pub	TCGA-AA-A00W-01	TCGA-AA-A00W	R248W (driver)
coadread_tcga_pub	TCGA-AA-A010-01	TCGA-AA-A010	R175C (driver)
coadread_tcga_pan_can_atlas_2018	TCGA-AA-A017-01	TCGA-AA-A017	A159P (driver)
coadread_tcga_pan_can_atlas_2018	TCGA-AA-A01C-01	TCGA-AA-A01C	C124Afs*46 (driver)
coadread_tcga_pub	TCGA-AA-A01D-01	TCGA-AA-A01D	R273H (driver)
coadread_tcga_pub	TCGA-AA-A01F-01	TCGA-AA-A01F	G245S (driver)
coadread_tcga_pub	TCGA-AA-A01G-01	TCGA-AA-A01G	R175H (driver)
coadread_tcga_pub	TCGA-AA-A01K-01	TCGA-AA-A01K	R175H (driver)
coadread_tcga_pub	TCGA-AA-A01S-01	TCGA-AA-A01S	P278R (driver)
coadread_tcga_pub	TCGA-AA-A01T-01	TCGA-AA-A01T	R175H (driver)
coadread_tcga_pub	TCGA-AA-A01Z-01	TCGA-AA-A01Z	Q331Sfs*6 (driver)
coadread_tcga_pan_can_atlas_2018	TCGA-AA-A02E-01	TCGA-AA-A02E	K132E (driver)
coadread_tcga_pub	TCGA-AA-A02F-01	TCGA-AA-A02F	R175H (driver)
coadread_tcga_pub	TCGA-AA-A02H-01	TCGA-AA-A02H	F113C (driver)
coadread_tcga_pub	TCGA-AA-A02J-01	TCGA-AA-A02J	C135S (driver)
coadread_tcga_pub	TCGA-AA-A02W-01	TCGA-AA-A02W	R196* (driver)
coadread_tcga_pub	TCGA-AA-A03J-01	TCGA-AA-A03J	K132N (driver)
laml_tcga_pub	TCGA-AB-2813-03	TCGA-AB-2813	C176Y (driver)
laml_tcga_pub	TCGA-AB-2820-03	TCGA-AB-2820	P223Rfs*4 (driver), HOMDEL (driver)
laml_tcga_pub	TCGA-AB-2829-03	TCGA-AB-2829	R280G (driver), X225_splice (driver)
laml_tcga_pub	TCGA-AB-2838-03	TCGA-AB-2838	T125= (driver)
laml_tcga_pub	TCGA-AB-2857-03	TCGA-AB-2857	X10_splice (driver)
laml_tcga_pub	TCGA-AB-2860-03	TCGA-AB-2860	M40Lfs*7 (driver)
laml_tcga_pub	TCGA-AB-2868-03	TCGA-AB-2868	X126_splice (driver)
laml_tcga_pub	TCGA-AB-2878-03	TCGA-AB-2878	S215G (driver), V173* (driver)
laml_tcga_pub	TCGA-AB-2885-03	TCGA-AB-2885	H193Y (driver)
laml_tcga_pub	TCGA-AB-2904-03	TCGA-AB-2904	R337C (driver)
laml_tcga_pub	TCGA-AB-2908-03	TCGA-AB-2908	Q317* (driver), C141W (driver)
laml_tcga_pub	TCGA-AB-2933-03	TCGA-AB-2933	HOMDEL (driver)
laml_tcga_pub	TCGA-AB-2935-03	TCGA-AB-2935	R248Q (driver)
laml_tcga_pub	TCGA-AB-2938-03	TCGA-AB-2938	H179R (driver), R342Efs*3 (driver), AMP
laml_tcga_pub	TCGA-AB-2941-03	TCGA-AB-2941	I195S (driver)
laml_tcga_pub	TCGA-AB-2943-03	TCGA-AB-2943	R273C (driver)
laml_tcga_pub	TCGA-AB-2952-03	TCGA-AB-2952	E286G (driver)
brca_tcga_pub2015	TCGA-AC-A23C-01	TCGA-AC-A23C	R174Sfs*73 (driver)
brca_tcga_pan_can_atlas_2018	TCGA-AC-A2BK-01	TCGA-AC-A2BK	S215I (driver)
brca_tcga_pub2015	TCGA-AC-A2QH-01	TCGA-AC-A2QH	D281Y (driver)
brca_tcga_pub2015	TCGA-AC-A3OD-01	TCGA-AC-A3OD	Q144* (driver)
brca_tcga_pub2015	TCGA-AC-A3W5-01	TCGA-AC-A3W5	HOMDEL (driver)
brca_tcga_pan_can_atlas_2018	TCGA-AC-A5EH-01	TCGA-AC-A5EH	L194R (driver)
brca_tcga_pan_can_atlas_2018	TCGA-AC-A5XU-01	TCGA-AC-A5XU	R342P (driver)
brca_tcga_pan_can_atlas_2018	TCGA-AC-A62X-01	TCGA-AC-A62X	I195T (driver)
brca_tcga_pan_can_atlas_2018	TCGA-AC-A6IW-01	TCGA-AC-A6IW	R175H (driver)
brca_tcga_pan_can_atlas_2018	TCGA-AC-A7VC-01	TCGA-AC-A7VC	P278S (driver)
brca_tcga_pan_can_atlas_2018	TCGA-AC-A8OQ-01	TCGA-AC-A8OQ	E294* (driver)
coadread_tcga_pan_can_atlas_2018	TCGA-AD-6548-01	TCGA-AD-6548	V216G (driver)
coadread_tcga_pan_can_atlas_2018	TCGA-AD-6888-01	TCGA-AD-6888	Y236C (driver)
coadread_tcga_pan_can_atlas_2018	TCGA-AD-6899-01	TCGA-AD-6899	R282W (driver)
coadread_tcga_pan_can_atlas_2018	TCGA-AD-6901-01	TCGA-AD-6901	G199V (driver)
coadread_tcga_pan_can_atlas_2018	TCGA-AD-6963-01	TCGA-AD-6963	I232S (driver)
coadread_tcga_pan_can_atlas_2018	TCGA-AD-6965-01	TCGA-AD-6965	R213* (driver)
coadread_tcga_pan_can_atlas_2018	TCGA-AD-A5EJ-01	TCGA-AD-A5EJ	G302Rfs*4 (driver), P191del (driver)
coadread_tcga_pan_can_atlas_2018	TCGA-AD-A5EK-01	TCGA-AD-A5EK	V173L (driver)
coadread_tcga_pan_can_atlas_2018	TCGA-AF-2687-01	TCGA-AF-2687	R248Q (driver)
coadread_tcga_pub	TCGA-AF-2689-01	TCGA-AF-2689	R213* (driver)
coadread_tcga_pan_can_atlas_2018	TCGA-AF-2690-01	TCGA-AF-2690	R248Q (driver)
coadread_tcga_pub	TCGA-AF-2691-01	TCGA-AF-2691	I251F (driver)
coadread_tcga_pub	TCGA-AF-3400-01	TCGA-AF-3400	I195T (driver)
coadread_tcga_pan_can_atlas_2018	TCGA-AF-3911-01	TCGA-AF-3911	I232N (driver)
coadread_tcga_pub	TCGA-AF-3913-01	TCGA-AF-3913	R175H (driver)
coadread_tcga_pan_can_atlas_2018	TCGA-AF-4110-01	TCGA-AF-4110	P219Afs*3 (driver)
coadread_tcga_pan_can_atlas_2018	TCGA-AF-6136-01	TCGA-AF-6136	S94Cfs*30 (driver)
coadread_tcga_pan_can_atlas_2018	TCGA-AF-6655-01	TCGA-AF-6655	Y205D (driver)
coadread_tcga_pan_can_atlas_2018	TCGA-AF-6672-01	TCGA-AF-6672	G245D (driver), I195F (driver)
coadread_tcga_pan_can_atlas_2018	TCGA-AF-A56K-01	TCGA-AF-A56K	R342* (driver)
coadread_tcga_pan_can_atlas_2018	TCGA-AF-A56L-01	TCGA-AF-A56L	R248Q (driver)
coadread_tcga_pan_can_atlas_2018	TCGA-AF-A56N-01	TCGA-AF-A56N	X126_splice (driver)
coadread_tcga_pub	TCGA-AG-3575-01	TCGA-AG-3575	L194H (driver)
coadread_tcga_pub	TCGA-AG-3578-01	TCGA-AG-3578	R273H (driver)
coadread_tcga_pub	TCGA-AG-3581-01	TCGA-AG-3581	R273H (driver)
coadread_tcga_pub	TCGA-AG-3587-01	TCGA-AG-3587	R273H (driver)
coadread_tcga_pan_can_atlas_2018	TCGA-AG-3591-01	TCGA-AG-3591	I195T (driver)
coadread_tcga_pan_can_atlas_2018	TCGA-AG-3592-01	TCGA-AG-3592	R175H (driver)
coadread_tcga_pub	TCGA-AG-3594-01	TCGA-AG-3594	R213* (driver)
coadread_tcga_pub	TCGA-AG-3598-01	TCGA-AG-3598	R175H (driver)
coadread_tcga_pub	TCGA-AG-3601-01	TCGA-AG-3601	G245S (driver)
coadread_tcga_pub	TCGA-AG-3602-01	TCGA-AG-3602	G154C (driver)
coadread_tcga_pub	TCGA-AG-3605-01	TCGA-AG-3605	R175H (driver)
coadread_tcga_pub	TCGA-AG-3608-01	TCGA-AG-3608	R248W (driver)
coadread_tcga_pub	TCGA-AG-3609-01	TCGA-AG-3609	R282W (driver)
coadread_tcga_pub	TCGA-AG-3611-01	TCGA-AG-3611	P152R (driver)
coadread_tcga_pub	TCGA-AG-3612-01	TCGA-AG-3612	E258* (driver)
coadread_tcga_pan_can_atlas_2018	TCGA-AG-3725-01	TCGA-AG-3725	R175H (driver)
coadread_tcga_pub	TCGA-AG-3726-01	TCGA-AG-3726	E286G (driver)
coadread_tcga_pan_can_atlas_2018	TCGA-AG-3732-01	TCGA-AG-3732	K164Sfs*5 (driver)
coadread_tcga_pan_can_atlas_2018	TCGA-AG-3742-01	TCGA-AG-3742	R273H (driver)
coadread_tcga_pub	TCGA-AG-3882-01	TCGA-AG-3882	P278A (driver)
coadread_tcga_pan_can_atlas_2018	TCGA-AG-3883-01	TCGA-AG-3883	X331_splice (driver)
coadread_tcga_pan_can_atlas_2018	TCGA-AG-3885-01	TCGA-AG-3885	G262V (driver)
coadread_tcga_pub	TCGA-AG-3890-01	TCGA-AG-3890	R335Qfs*2 (driver)
coadread_tcga_pub	TCGA-AG-3893-01	TCGA-AG-3893	A138V (driver)
coadread_tcga_pub	TCGA-AG-3896-01	TCGA-AG-3896	A159V (driver)
coadread_tcga_pub	TCGA-AG-3898-01	TCGA-AG-3898	K319Afs*19 (driver)
coadread_tcga_pub	TCGA-AG-3902-01	TCGA-AG-3902	R273H (driver)
coadread_tcga_pub	TCGA-AG-3909-01	TCGA-AG-3909	R282W (driver)
coadread_tcga_pub	TCGA-AG-3999-01	TCGA-AG-3999	R213* (driver)
coadread_tcga_pub	TCGA-AG-4001-01	TCGA-AG-4001	V122Dfs*26 (driver)
coadread_tcga_pub	TCGA-AG-4005-01	TCGA-AG-4005	R306* (driver)
coadread_tcga_pub	TCGA-AG-4007-01	TCGA-AG-4007	S127P (driver)
coadread_tcga_pub	TCGA-AG-4008-01	TCGA-AG-4008	P151H (driver)
coadread_tcga_pub	TCGA-AG-4015-01	TCGA-AG-4015	Q331* (driver)
coadread_tcga_pan_can_atlas_2018	TCGA-AG-4021-01	TCGA-AG-4021	Y205S (driver)
coadread_tcga_pan_can_atlas_2018	TCGA-AG-4022-01	TCGA-AG-4022	R273H (driver)
coadread_tcga_pub	TCGA-AG-A00C-01	TCGA-AG-A00C	R175H (driver)
coadread_tcga_pub	TCGA-AG-A00H-01	TCGA-AG-A00H	HOMDEL (driver)
coadread_tcga_pub	TCGA-AG-A00Y-01	TCGA-AG-A00Y	E286K (driver)
coadread_tcga_pub	TCGA-AG-A011-01	TCGA-AG-A011	R248W (driver)
coadread_tcga_pub	TCGA-AG-A014-01	TCGA-AG-A014	V274L (driver)
coadread_tcga_pub	TCGA-AG-A016-01	TCGA-AG-A016	R175H (driver)
coadread_tcga_pan_can_atlas_2018	TCGA-AG-A01J-01	TCGA-AG-A01J	C275Y (driver)
coadread_tcga_pub	TCGA-AG-A01L-01	TCGA-AG-A01L	R248Q (driver)
coadread_tcga_pan_can_atlas_2018	TCGA-AG-A01N-01	TCGA-AG-A01N	R175H (driver)
coadread_tcga_pub	TCGA-AG-A01W-01	TCGA-AG-A01W	R248W (driver)
coadread_tcga_pub	TCGA-AG-A01Y-01	TCGA-AG-A01Y	R306* (driver)
coadread_tcga_pub	TCGA-AG-A020-01	TCGA-AG-A020	R175H (driver)
coadread_tcga_pub	TCGA-AG-A026-01	TCGA-AG-A026	L35Pfs*10 (driver)
coadread_tcga_pub	TCGA-AG-A02N-01	TCGA-AG-A02N	T125M (driver)
coadread_tcga_pub	TCGA-AG-A02X-01	TCGA-AG-A02X	E285* (driver)
coadread_tcga_pub	TCGA-AG-A032-01	TCGA-AG-A032	R248W (driver)
coadread_tcga_pub	TCGA-AG-A036-01	TCGA-AG-A036	C141R (driver)
coadread_tcga_pan_can_atlas_2018	TCGA-AH-6544-01	TCGA-AH-6544	L194R (driver)
coadread_tcga_pan_can_atlas_2018	TCGA-AH-6643-01	TCGA-AH-6643	F109C (driver)
coadread_tcga_pan_can_atlas_2018	TCGA-AH-6897-01	TCGA-AH-6897	R282W (driver)
ucec_tcga_pub	TCGA-AJ-A23M-01	TCGA-AJ-A23M	C277dup (driver)
ucec_tcga_pan_can_atlas_2018	TCGA-AJ-A23N-01	TCGA-AJ-A23N	R175H (driver)
ucec_tcga_pan_can_atlas_2018	TCGA-AJ-A2QK-01	TCGA-AJ-A2QK	G245S (driver)
ucec_tcga_pan_can_atlas_2018	TCGA-AJ-A2QM-01	TCGA-AJ-A2QM	P278T (driver), AMP
ucec_tcga_pan_can_atlas_2018	TCGA-AJ-A3BD-01	TCGA-AJ-A3BD	I195T (driver)
ucec_tcga_pan_can_atlas_2018	TCGA-AJ-A3BF-01	TCGA-AJ-A3BF	R273H (driver)
ucec_tcga_pan_can_atlas_2018	TCGA-AJ-A3BG-01	TCGA-AJ-A3BG	R248Q (driver), R282W (driver)
ucec_tcga_pan_can_atlas_2018	TCGA-AJ-A3BI-01	TCGA-AJ-A3BI	G199Ifs*47 (driver)
ucec_tcga_pan_can_atlas_2018	TCGA-AJ-A3EJ-01	TCGA-AJ-A3EJ	P142del (driver)
ucec_tcga_pan_can_atlas_2018	TCGA-AJ-A3EK-01	TCGA-AJ-A3EK	R213* (driver)
ucec_tcga_pan_can_atlas_2018	TCGA-AJ-A3EM-01	TCGA-AJ-A3EM	Y126C (driver)
ucec_tcga_pan_can_atlas_2018	TCGA-AJ-A3I9-01	TCGA-AJ-A3I9	R342Efs*3 (driver)
ucec_tcga_pan_can_atlas_2018	TCGA-AJ-A3IA-01	TCGA-AJ-A3IA	Y236C (driver)
ucec_tcga_pan_can_atlas_2018	TCGA-AJ-A3NF-01	TCGA-AJ-A3NF	R175H (driver)
ucec_tcga_pan_can_atlas_2018	TCGA-AJ-A3OJ-01	TCGA-AJ-A3OJ	R273H (driver), S315C
ucec_tcga_pan_can_atlas_2018	TCGA-AJ-A3OL-01	TCGA-AJ-A3OL	V97Sfs*26 (driver)
ucec_tcga_pan_can_atlas_2018	TCGA-AJ-A3QS-01	TCGA-AJ-A3QS	V157Sfs*13 (driver)
ucec_tcga_pan_can_atlas_2018	TCGA-AJ-A3TW-01	TCGA-AJ-A3TW	S241C (driver)
ucec_tcga_pan_can_atlas_2018	TCGA-AJ-A6NU-01	TCGA-AJ-A6NU	R174Sfs*73 (driver)
kirc_tcga_pan_can_atlas_2018	TCGA-AK-3440-01	TCGA-AK-3440	X32_splice (driver)
coadread_tcga_pan_can_atlas_2018	TCGA-AM-5821-01	TCGA-AM-5821	R273C (driver)
brca_tcga_pub	TCGA-AN-A046-01	TCGA-AN-A046	HOMDEL (driver)
brca_tcga_pub	TCGA-AN-A04C-01	TCGA-AN-A04C	H179R (driver)
brca_tcga_pub2015	TCGA-AN-A0AJ-01	TCGA-AN-A0AJ	G108Vfs*15 (driver)
brca_tcga_pub2015	TCGA-AN-A0AL-01	TCGA-AN-A0AL	R175H (driver)
brca_tcga_pub	TCGA-AN-A0AR-01	TCGA-AN-A0AR	E171Lfs*2 (driver), E171D (driver)
brca_tcga_pub2015	TCGA-AN-A0AS-01	TCGA-AN-A0AS	R110del (driver)
brca_tcga_pub2015	TCGA-AN-A0FJ-01	TCGA-AN-A0FJ	V157Afs*24 (driver)
brca_tcga_pub2015	TCGA-AN-A0FL-01	TCGA-AN-A0FL	X225_splice (driver)
brca_tcga_pub2015	TCGA-AN-A0FT-01	TCGA-AN-A0FT	H193R (driver)
brca_tcga_pub2015	TCGA-AN-A0FV-01	TCGA-AN-A0FV	L252P (driver)
brca_tcga_pub2015	TCGA-AN-A0FX-01	TCGA-AN-A0FX	R248W (driver)
brca_tcga_pub2015	TCGA-AN-A0FY-01	TCGA-AN-A0FY	V173M (driver)
brca_tcga_pub	TCGA-AN-A0G0-01	TCGA-AN-A0G0	R342* (driver)
brca_tcga_pub	TCGA-AN-A0XN-01	TCGA-AN-A0XN	X126_splice (driver)
brca_tcga_pub	TCGA-AN-A0XT-01	TCGA-AN-A0XT	X126_splice (driver)
brca_tcga_pub2015	TCGA-AN-A0XU-01	TCGA-AN-A0XU	C275Lfs*67 (driver)
brca_tcga_pub	TCGA-AO-A03L-01	TCGA-AO-A03L	X261_splice (driver)
brca_tcga_pub	TCGA-AO-A03N-01	TCGA-AO-A03N	A161T (driver)
brca_tcga_pub	TCGA-AO-A03O-01	TCGA-AO-A03O	R175H (driver)
brca_tcga_pub	TCGA-AO-A03R-01	TCGA-AO-A03R	L265R (driver)
brca_tcga_pub	TCGA-AO-A03V-01	TCGA-AO-A03V	G245D (driver)
brca_tcga_pub	TCGA-AO-A0J2-01	TCGA-AO-A0J2	R175H (driver)
brca_tcga_pub	TCGA-AO-A0J4-01	TCGA-AO-A0J4	R282W (driver)
brca_tcga_pub	TCGA-AO-A0J6-01	TCGA-AO-A0J6	T211Lfs*36 (driver)
brca_tcga_pub	TCGA-AO-A0JB-01	TCGA-AO-A0JB	R213* (driver)
brca_tcga_pub	TCGA-AO-A0JD-01	TCGA-AO-A0JD	H193L (driver)
brca_tcga_pub	TCGA-AO-A0JE-01	TCGA-AO-A0JE	Y220C (driver)
brca_tcga_pub	TCGA-AO-A0JL-01	TCGA-AO-A0JL	R306* (driver)
brca_tcga_pub	TCGA-AO-A124-01	TCGA-AO-A124	R213* (driver)
brca_tcga_pub2015	TCGA-AO-A128-01	TCGA-AO-A128	R342* (driver)
brca_tcga_pub	TCGA-AO-A129-01	TCGA-AO-A129	R175H (driver)
brca_tcga_pub	TCGA-AO-A12D-01	TCGA-AO-A12D	C242Afs*5 (driver)
brca_tcga_pub	TCGA-AO-A12F-01	TCGA-AO-A12F	T125= (driver)
brca_tcga_pub	TCGA-AO-A12G-01	TCGA-AO-A12G	K139_P142del (driver)
brca_tcga_pub2015	TCGA-AO-A1KS-01	TCGA-AO-A1KS	HOMDEL (driver)
ucec_tcga_pub	TCGA-AP-A052-01	TCGA-AP-A052	R273H (driver)
ucec_tcga_pub	TCGA-AP-A053-01	TCGA-AP-A053	R248Q (driver)
ucec_tcga_pub	TCGA-AP-A054-01	TCGA-AP-A054	R158C (driver)
ucec_tcga_pub	TCGA-AP-A059-01	TCGA-AP-A059	R273C (driver), S240G (driver), P64T
ucec_tcga_pub	TCGA-AP-A05A-01	TCGA-AP-A05A	Y205C (driver)
ucec_tcga_pub	TCGA-AP-A05D-01	TCGA-AP-A05D	R248W (driver)
ucec_tcga_pub	TCGA-AP-A05H-01	TCGA-AP-A05H	R248W (driver)
ucec_tcga_pub	TCGA-AP-A05J-01	TCGA-AP-A05J	R273C (driver)
ucec_tcga_pub	TCGA-AP-A0L8-01	TCGA-AP-A0L8	R273H (driver)
ucec_tcga_pub	TCGA-AP-A0L9-01	TCGA-AP-A0L9	R248W (driver)
ucec_tcga_pub	TCGA-AP-A0LF-01	TCGA-AP-A0LF	R273S (driver)
ucec_tcga_pub	TCGA-AP-A0LH-01	TCGA-AP-A0LH	P151S (driver)
ucec_tcga_pub	TCGA-AP-A0LI-01	TCGA-AP-A0LI	R273H (driver)
ucec_tcga_pan_can_atlas_2018	TCGA-AP-A0LS-01	TCGA-AP-A0LS	R181H (driver)
ucec_tcga_pub	TCGA-AP-A1DQ-01	TCGA-AP-A1DQ	R175H (driver)
brca_tcga_pub2015	TCGA-AQ-A04H-01	TCGA-AQ-A04H	V197G (driver)
brca_tcga_pub2015	TCGA-AQ-A04J-01	TCGA-AQ-A04J	L111P (driver)
brca_tcga_pub2015	TCGA-AQ-A04L-01	TCGA-AQ-A04L	H193R (driver)
brca_tcga_pub2015	TCGA-AQ-A54N-01	TCGA-AQ-A54N	R306* (driver)
brca_tcga_pub	TCGA-AR-A0TP-01	TCGA-AR-A0TP	R273P (driver)
brca_tcga_pub2015	TCGA-AR-A0TS-01	TCGA-AR-A0TS	E198* (driver)
brca_tcga_pub	TCGA-AR-A0TV-01	TCGA-AR-A0TV	V216M (driver)
brca_tcga_pub2015	TCGA-AR-A0TX-01	TCGA-AR-A0TX	Y205C (driver)
brca_tcga_pub	TCGA-AR-A0U0-01	TCGA-AR-A0U0	L194R (driver)
brca_tcga_pub	TCGA-AR-A0U1-01	TCGA-AR-A0U1	Y220C (driver)
brca_tcga_pub2015	TCGA-AR-A0U2-01	TCGA-AR-A0U2	C176F (driver)
brca_tcga_pub2015	TCGA-AR-A0U3-01	TCGA-AR-A0U3	Q167Hfs*3 (driver)
brca_tcga_pub	TCGA-AR-A0U4-01	TCGA-AR-A0U4	H193Y (driver)
brca_tcga_pub2015	TCGA-AR-A1AH-01	TCGA-AR-A1AH	G108Ffs*40 (driver)
brca_tcga_pub2015	TCGA-AR-A1AI-01	TCGA-AR-A1AI	F270I (driver)
brca_tcga_pub2015	TCGA-AR-A1AJ-01	TCGA-AR-A1AJ	R273H (driver)
brca_tcga_pub2015	TCGA-AR-A1AN-01	TCGA-AR-A1AN	R110Vfs*13 (driver)
brca_tcga_pub2015	TCGA-AR-A1AP-01	TCGA-AR-A1AP	R196* (driver)
brca_tcga_pub2015	TCGA-AR-A1AQ-01	TCGA-AR-A1AQ	R342Efs*3 (driver)
brca_tcga_pub2015	TCGA-AR-A1AR-01	TCGA-AR-A1AR	S90Pfs*33 (driver)
brca_tcga_pub2015	TCGA-AR-A1AS-01	TCGA-AR-A1AS	R175H (driver)
brca_tcga_pub2015	TCGA-AR-A1AW-01	TCGA-AR-A1AW	R273C (driver)
brca_tcga_pub2015	TCGA-AR-A1AX-01	TCGA-AR-A1AX	L111Q (driver)
brca_tcga_pub2015	TCGA-AR-A1AY-01	TCGA-AR-A1AY	V122Dfs*26 (driver)
brca_tcga_pub2015	TCGA-AR-A24K-01	TCGA-AR-A24K	R110Sfs*14 (driver)
brca_tcga_pub2015	TCGA-AR-A24P-01	TCGA-AR-A24P	Y234C (driver)
brca_tcga_pub2015	TCGA-AR-A24S-01	TCGA-AR-A24S	D281V (driver)
brca_tcga_pub2015	TCGA-AR-A24T-01	TCGA-AR-A24T	R273H (driver)
brca_tcga_pan_can_atlas_2018	TCGA-AR-A24U-01	TCGA-AR-A24U	E51* (driver)
brca_tcga_pan_can_atlas_2018	TCGA-AR-A251-01	TCGA-AR-A251	E285K (driver)
brca_tcga_pan_can_atlas_2018	TCGA-AR-A254-01	TCGA-AR-A254	C124* (driver)
brca_tcga_pan_can_atlas_2018	TCGA-AR-A256-01	TCGA-AR-A256	R110Sfs*14 (driver), ILF3-TP53 Fusion
brca_tcga_pub2015	TCGA-AR-A2LH-01	TCGA-AR-A2LH	R273H (driver)
brca_tcga	TCGA-AR-A2LR-01	TCGA-AR-A2LR	C242Afs*5 (driver)
brca_tcga_pan_can_atlas_2018	TCGA-AR-A5QQ-01	TCGA-AR-A5QQ	R209Kfs*6 (driver)
kirc_tcga	TCGA-AS-3778-01	TCGA-AS-3778	V73Rfs*76 (driver), S362Efs*20 (driver)
coadread_tcga_pan_can_atlas_2018	TCGA-AU-3779-01	TCGA-AU-3779	R175H (driver)
ucec_tcga_pan_can_atlas_2018	TCGA-AW-A1PO-01	TCGA-AW-A1PO	R282W (driver)
ucec_tcga_pub	TCGA-AX-A060-01	TCGA-AX-A060	S240G (driver)
ucec_tcga_pub	TCGA-AX-A06B-01	TCGA-AX-A06B	G262V (driver)
ucec_tcga_pub	TCGA-AX-A0IU-01	TCGA-AX-A0IU	P278Lfs*68 (driver)
ucec_tcga_pub	TCGA-AX-A0IW-01	TCGA-AX-A0IW	C242Afs*5 (driver)
ucec_tcga_pub	TCGA-AX-A1C8-01	TCGA-AX-A1C8	P128_L130del (driver)
ucec_tcga_pan_can_atlas_2018	TCGA-AX-A1C9-01	TCGA-AX-A1C9	R248Q (driver), X125_splice (driver)
ucec_tcga_pan_can_atlas_2018	TCGA-AX-A1CA-01	TCGA-AX-A1CA	C176Y (driver)
ucec_tcga_pan_can_atlas_2018	TCGA-AX-A1CC-01	TCGA-AX-A1CC	R282W (driver), HOMDEL (driver)
ucec_tcga_pan_can_atlas_2018	TCGA-AX-A1CF-01	TCGA-AX-A1CF	G279E (driver)
ucec_tcga_pub	TCGA-AX-A1CP-01	TCGA-AX-A1CP	R273H (driver)
ucec_tcga_pan_can_atlas_2018	TCGA-AX-A2H2-01	TCGA-AX-A2H2	X125_splice (driver)
ucec_tcga_pan_can_atlas_2018	TCGA-AX-A2H4-01	TCGA-AX-A2H4	R175H (driver)
ucec_tcga_pub	TCGA-AX-A2H5-01	TCGA-AX-A2H5	G266V (driver)
ucec_tcga_pan_can_atlas_2018	TCGA-AX-A2HC-01	TCGA-AX-A2HC	K139N (driver)
ucec_tcga_pub	TCGA-AX-A2HF-01	TCGA-AX-A2HF	R273C (driver)
ucec_tcga_pan_can_atlas_2018	TCGA-AX-A2HG-01	TCGA-AX-A2HG	K382Nfs*40 (driver)
ucec_tcga_pan_can_atlas_2018	TCGA-AX-A2HJ-01	TCGA-AX-A2HJ	X187_splice (driver)
ucec_tcga_pan_can_atlas_2018	TCGA-AX-A2HK-01	TCGA-AX-A2HK	Q167Tfs*14 (driver)
ucec_tcga_pan_can_atlas_2018	TCGA-AX-A2IN-01	TCGA-AX-A2IN	Y205C (driver)
ucec_tcga_pan_can_atlas_2018	TCGA-AX-A2IO-01	TCGA-AX-A2IO	X225_splice (driver)
ucec_tcga_pan_can_atlas_2018	TCGA-AX-A3FV-01	TCGA-AX-A3FV	X126_splice (driver)
ucec_tcga_pan_can_atlas_2018	TCGA-AX-A3FW-01	TCGA-AX-A3FW	C141Y (driver)
ucec_tcga_pan_can_atlas_2018	TCGA-AX-A3FZ-01	TCGA-AX-A3FZ	C238W (driver)
ucec_tcga_pan_can_atlas_2018	TCGA-AX-A3G1-01	TCGA-AX-A3G1	L35Cfs*9 (driver)
ucec_tcga_pan_can_atlas_2018	TCGA-AX-A3G4-01	TCGA-AX-A3G4	C176Y (driver)
ucec_tcga_pan_can_atlas_2018	TCGA-AX-A3G6-01	TCGA-AX-A3G6	R156Pfs*13 (driver)
ucec_tcga_pan_can_atlas_2018	TCGA-AX-A3G7-01	TCGA-AX-A3G7	R248W (driver)
ucec_tcga_pan_can_atlas_2018	TCGA-AX-A3GI-01	TCGA-AX-A3GI	V216M (driver)
coadread_tcga_pub	TCGA-AY-4070-01	TCGA-AY-4070	R273C (driver)
coadread_tcga_pub	TCGA-AY-4071-01	TCGA-AY-4071	M237I (driver)
coadread_tcga_pan_can_atlas_2018	TCGA-AY-5543-01	TCGA-AY-5543	R213* (driver)
coadread_tcga_pan_can_atlas_2018	TCGA-AY-6196-01	TCGA-AY-6196	R273H (driver)
coadread_tcga_pan_can_atlas_2018	TCGA-AY-6197-01	TCGA-AY-6197	R175H (driver)
coadread_tcga_pan_can_atlas_2018	TCGA-AY-A8YK-01	TCGA-AY-A8YK	R213* (driver)
coadread_tcga_pan_can_atlas_2018	TCGA-AZ-4308-01	TCGA-AZ-4308	M237I (driver)
coadread_tcga_pan_can_atlas_2018	TCGA-AZ-4323-01	TCGA-AZ-4323	I162N (driver)
coadread_tcga_pan_can_atlas_2018	TCGA-AZ-4614-01	TCGA-AZ-4614	C176Y (driver)
coadread_tcga_pan_can_atlas_2018	TCGA-AZ-4616-01	TCGA-AZ-4616	S240R (driver)
coadread_tcga_pan_can_atlas_2018	TCGA-AZ-4681-01	TCGA-AZ-4681	R175H (driver)
coadread_tcga_pan_can_atlas_2018	TCGA-AZ-5403-01	TCGA-AZ-5403	X187_splice (driver), A79V
coadread_tcga	TCGA-AZ-5407-01	TCGA-AZ-5407	HOMDEL (driver)
coadread_tcga_pan_can_atlas_2018	TCGA-AZ-6598-01	TCGA-AZ-6598	C229Yfs*10 (driver)
coadread_tcga_pan_can_atlas_2018	TCGA-AZ-6600-01	TCGA-AZ-6600	D259V (driver)
coadread_tcga_pan_can_atlas_2018	TCGA-AZ-6603-01	TCGA-AZ-6603	K132N (driver)
coadread_tcga_pan_can_atlas_2018	TCGA-AZ-6605-01	TCGA-AZ-6605	T155I (driver)
coadread_tcga	TCGA-AZ-6606-01	TCGA-AZ-6606	HOMDEL (driver)
coadread_tcga_pan_can_atlas_2018	TCGA-AZ-6607-01	TCGA-AZ-6607	V272M (driver)
kirc_tcga	TCGA-B0-4688-01	TCGA-B0-4688	HOMDEL (driver)
kirc_tcga_pan_can_atlas_2018	TCGA-B0-4698-01	TCGA-B0-4698	R248L (driver)
kirc_tcga_pub	TCGA-B0-4703-01	TCGA-B0-4703	R248Q (driver)
kirc_tcga_pub	TCGA-B0-4710-01	TCGA-B0-4710	R213Q (driver)
kirc_tcga_pan_can_atlas_2018	TCGA-B0-5098-01	TCGA-B0-5098	R213* (driver)
kirc_tcga_pan_can_atlas_2018	TCGA-B0-5117-01	TCGA-B0-5117	H193Y (driver)
kirp_tcga_pan_can_atlas_2018	TCGA-B1-A655-01	TCGA-B1-A655	H193P (driver)
kirp_tcga_pan_can_atlas_2018	TCGA-B3-4104-01	TCGA-B3-4104	W91* (driver)
ucec_tcga_pub	TCGA-B5-A0JN-01	TCGA-B5-A0JN	R249W (driver)
ucec_tcga_pan_can_atlas_2018	TCGA-B5-A0JU-01	TCGA-B5-A0JU	R267W (driver)
ucec_tcga_pub	TCGA-B5-A0K3-01	TCGA-B5-A0K3	H178D (driver)
ucec_tcga_pub	TCGA-B5-A11E-01	TCGA-B5-A11E	R342* (driver)
ucec_tcga_pub	TCGA-B5-A11I-01	TCGA-B5-A11I	R306* (driver)
ucec_tcga_pub	TCGA-B5-A11J-01	TCGA-B5-A11J	G244S (driver)
ucec_tcga_pub	TCGA-B5-A11N-01	TCGA-B5-A11N	T256Nfs*8 (driver), R209I (driver)
ucec_tcga_pan_can_atlas_2018	TCGA-B5-A1MS-01	TCGA-B5-A1MS	Y220* (driver)
ucec_tcga_pub	TCGA-B5-A1MU-01	TCGA-B5-A1MU	H193P (driver)
ucec_tcga_pan_can_atlas_2018	TCGA-B5-A1N2-01	TCGA-B5-A1N2	Q317* (driver)
ucec_tcga_pan_can_atlas_2018	TCGA-B5-A3FC-01	TCGA-B5-A3FC	W146* (driver), P67S
ucec_tcga_pan_can_atlas_2018	TCGA-B5-A3FD-01	TCGA-B5-A3FD	A159P (driver)
ucec_tcga_pan_can_atlas_2018	TCGA-B5-A3S1-01	TCGA-B5-A3S1	S127F (driver)
ucec_tcga_pan_can_atlas_2018	TCGA-B5-A5OD-01	TCGA-B5-A5OD	R175H (driver)
ucec_tcga_pan_can_atlas_2018	TCGA-B5-A5OE-01	TCGA-B5-A5OE	R273H (driver), D281E (driver)
brca_tcga_pan_can_atlas_2018	TCGA-B6-A0I1-01	TCGA-B6-A0I1	R248Q (driver)
brca_tcga_pub2015	TCGA-B6-A0I2-01	TCGA-B6-A0I2	I162Wfs*10 (driver)
brca_tcga_pub	TCGA-B6-A0I6-01	TCGA-B6-A0I6	H178Pfs*2 [germline] (driver)
brca_tcga_pub2015	TCGA-B6-A0I9-01	TCGA-B6-A0I9	C135Y (driver)
brca_tcga_pub2015	TCGA-B6-A0IE-01	TCGA-B6-A0IE	X307_splice (driver)
brca_tcga_pub2015	TCGA-B6-A0IJ-01	TCGA-B6-A0IJ	Y220C (driver)
brca_tcga_pub2015	TCGA-B6-A0IK-01	TCGA-B6-A0IK	L194R (driver)
brca_tcga_pub2015	TCGA-B6-A0IQ-01	TCGA-B6-A0IQ	R213* (driver)
brca_tcga_pub2015	TCGA-B6-A0RE-01	TCGA-B6-A0RE	S303Afs*42 (driver)
brca_tcga_pub2015	TCGA-B6-A0RH-01	TCGA-B6-A0RH	Y220S (driver)
brca_tcga_pub	TCGA-B6-A0RS-01	TCGA-B6-A0RS	R273C [germline] (driver)
brca_tcga_pub2015	TCGA-B6-A0RT-01	TCGA-B6-A0RT	P278T (driver), HOMDEL (driver)
brca_tcga_pub2015	TCGA-B6-A0RU-01	TCGA-B6-A0RU	R196* (driver)
brca_tcga_pub2015	TCGA-B6-A0WX-01	TCGA-B6-A0WX	R248W (driver), L114* (driver)
brca_tcga_pub	TCGA-B6-A0X1-01	TCGA-B6-A0X1	X331_splice (driver)
brca_tcga_pub2015	TCGA-B6-A1KF-01	TCGA-B6-A1KF	X125_splice (driver)
brca_tcga_pub2015	TCGA-B6-A1KN-01	TCGA-B6-A1KN	L265P (driver)
brca_tcga	TCGA-B6-A3ZX-01	TCGA-B6-A3ZX	V216M (driver)
brca_tcga	TCGA-B6-A400-01	TCGA-B6-A400	R110Pfs*39 (driver)
brca_tcga_pan_can_atlas_2018	TCGA-B6-A401-01	TCGA-B6-A401	R175H (driver)
brca_tcga	TCGA-B6-A402-01	TCGA-B6-A402	R196* (driver)
brca_tcga_pan_can_atlas_2018	TCGA-B6-A409-01	TCGA-B6-A409	T253Hfs*11 (driver)
stad_tcga_pub	TCGA-B7-5818-01	TCGA-B7-5818	X224_splice (driver)
stad_tcga_pan_can_atlas_2018	TCGA-B7-A5TI-01	TCGA-B7-A5TI	P152L (driver), E285* (driver)
stad_tcga_pan_can_atlas_2018	TCGA-B7-A5TJ-01	TCGA-B7-A5TJ	Q136del (driver)
stad_tcga_pan_can_atlas_2018	TCGA-B7-A5TN-01	TCGA-B7-A5TN	E286G (driver)
hnsc_tcga_pub	TCGA-BA-4074-01	TCGA-BA-4074	E258D (driver)
hnsc_tcga	TCGA-BA-4075-01	TCGA-BA-4075	X307_splice (driver)
hnsc_tcga_pub	TCGA-BA-4076-01	TCGA-BA-4076	Q136P (driver)
hnsc_tcga_pub	TCGA-BA-4078-01	TCGA-BA-4078	X225_splice (driver)
hnsc_tcga_pub	TCGA-BA-5151-01	TCGA-BA-5151	V143M (driver)
hnsc_tcga_pub	TCGA-BA-5152-01	TCGA-BA-5152	G245S (driver)
hnsc_tcga_pub	TCGA-BA-5555-01	TCGA-BA-5555	Y236C (driver)
hnsc_tcga_pub	TCGA-BA-5557-01	TCGA-BA-5557	L201* (driver)
hnsc_tcga_pub	TCGA-BA-5558-01	TCGA-BA-5558	R175H (driver), R282W (driver)
hnsc_tcga_pub	TCGA-BA-6868-01	TCGA-BA-6868	L194P (driver)
hnsc_tcga_pub	TCGA-BA-6869-01	TCGA-BA-6869	C238F (driver), R156P (driver)
hnsc_tcga_pub	TCGA-BA-6870-01	TCGA-BA-6870	C242Y (driver)
hnsc_tcga_pub	TCGA-BA-6872-01	TCGA-BA-6872	R175H (driver)
hnsc_tcga_pub	TCGA-BA-6873-01	TCGA-BA-6873	H193L (driver), P177_C182del (driver)
hnsc_tcga_pub	TCGA-BA-7269-01	TCGA-BA-7269	E224* (driver)
hnsc_tcga_pan_can_atlas_2018	TCGA-BA-A4IF-01	TCGA-BA-A4IF	F134V (driver)
hnsc_tcga_pan_can_atlas_2018	TCGA-BA-A4II-01	TCGA-BA-A4II	A276D (driver)
hnsc_tcga_pan_can_atlas_2018	TCGA-BA-A6D8-01	TCGA-BA-A6D8	X367_splice (driver), X125_splice (driver)
hnsc_tcga_pan_can_atlas_2018	TCGA-BA-A6DA-01	TCGA-BA-A6DA	V272M (driver)
hnsc_tcga_pan_can_atlas_2018	TCGA-BA-A6DB-01	TCGA-BA-A6DB	R273C (driver)
hnsc_tcga_pan_can_atlas_2018	TCGA-BA-A6DD-01	TCGA-BA-A6DD	R273H (driver)
hnsc_tcga_pan_can_atlas_2018	TCGA-BA-A6DE-01	TCGA-BA-A6DE	V173M (driver)
hnsc_tcga_pan_can_atlas_2018	TCGA-BA-A6DG-01	TCGA-BA-A6DG	R280G (driver), R196* (driver)
hnsc_tcga_pan_can_atlas_2018	TCGA-BA-A6DI-01	TCGA-BA-A6DI	C176Y (driver), D48Gfs*4 (driver)
hnsc_tcga_pan_can_atlas_2018	TCGA-BA-A6DL-01	TCGA-BA-A6DL	G244V (driver), G105V (driver)
hnsc_tcga_pan_can_atlas_2018	TCGA-BA-A8YP-01	TCGA-BA-A8YP	Q167* (driver)
hnsc_tcga_pub	TCGA-BB-4217-01	TCGA-BB-4217	R158L (driver)
hnsc_tcga_pub	TCGA-BB-4224-01	TCGA-BB-4224	Q144* (driver), P219Lfs*2 (driver)
hnsc_tcga_pan_can_atlas_2018	TCGA-BB-4227-01	TCGA-BB-4227	R213* (driver)
hnsc_tcga_pan_can_atlas_2018	TCGA-BB-7870-01	TCGA-BB-7870	G199Efs*48 (driver)
hnsc_tcga_pan_can_atlas_2018	TCGA-BB-8601-01	TCGA-BB-8601	T329Hfs*8 (driver)
hnsc_tcga_pan_can_atlas_2018	TCGA-BB-A5HU-01	TCGA-BB-A5HU	C176Y (driver)
hnsc_tcga_pan_can_atlas_2018	TCGA-BB-A5HY-01	TCGA-BB-A5HY	D184Afs*62 (driver)
hnsc_tcga_pan_can_atlas_2018	TCGA-BB-A5HZ-01	TCGA-BB-A5HZ	R248W (driver), E180K (driver)
hnsc_tcga_pan_can_atlas_2018	TCGA-BB-A6UO-01	TCGA-BB-A6UO	X307_splice (driver)
lihc_tcga_pan_can_atlas_2018	TCGA-BC-A10R-01	TCGA-BC-A10R	Q136* (driver)
lihc_tcga_pan_can_atlas_2018	TCGA-BC-A10U-01	TCGA-BC-A10U	R213Q (driver)
lihc_tcga_pan_can_atlas_2018	TCGA-BC-A216-01	TCGA-BC-A216	R248W (driver)
lihc_tcga_pan_can_atlas_2018	TCGA-BC-A217-01	TCGA-BC-A217	R273H (driver)
lihc_tcga_pan_can_atlas_2018	TCGA-BC-A5W4-01	TCGA-BC-A5W4	A276G (driver)
lihc_tcga_pan_can_atlas_2018	TCGA-BC-A69H-01	TCGA-BC-A69H	V97Efs*48 (driver)
lihc_tcga_pan_can_atlas_2018	TCGA-BC-A8YO-01	TCGA-BC-A8YO	T230_T231del (driver)
lihc_tcga_pan_can_atlas_2018	TCGA-BD-A3EP-01	TCGA-BD-A3EP	P151H (driver)
skcm_tcga_pan_can_atlas_2018	TCGA-BF-A1Q0-01	TCGA-BF-A1Q0	E286K (driver)
skcm_tcga_pan_can_atlas_2018	TCGA-BF-A3DL-01	TCGA-BF-A3DL	R196* (driver)
ucec_tcga_pub	TCGA-BG-A0M6-01	TCGA-BG-A0M6	V272M (driver)
ucec_tcga_pub	TCGA-BG-A0M7-01	TCGA-BG-A0M7	C238F (driver)
ucec_tcga_pub	TCGA-BG-A0M8-01	TCGA-BG-A0M8	Y220C (driver)
[truncated: 2,241 more rows]

## Sheet: PI3KCA
Study ID	Sample ID	Patient ID	PIK3CA
prad_cpcg_2017	CPCG0352-F1	CPCG0352-F1	H1047Y (driver)
prad_cpcg_2017	CPCG0364-F1	CPCG0364-F1	H1047R (driver)
nsclc_tcga_broad_2016	LUAD-5V8LT-Tumor	LUAD-5V8LT	AMP (driver)
nsclc_tcga_broad_2016	LUAD-CHTN-3090415-Tumor	LUAD-CHTN-3090415	AMP (driver)
nsclc_tcga_broad_2016	LUAD-F00089-Tumor	LUAD-F00089	AMP (driver)
nsclc_tcga_broad_2016	LUAD-NYU1142-Tumor	LUAD-NYU1142	E545K (driver)
nsclc_tcga_broad_2016	LUAD-QJN9L-Tumor	LUAD-QJN9L	R108H (driver)
nsclc_tcga_broad_2016	LUAD-RT-S01477-Tumor	LUAD-RT-S01477	E545K (driver)
nsclc_tcga_broad_2016	LUAD-RT-S01707-Tumor	LUAD-RT-S01707	AMP (driver)
nsclc_tcga_broad_2016	LUAD-S01362-Tumor	LUAD-S01362	E81K (driver)
nsclc_tcga_broad_2016	LUAD-S01473-Tumor	LUAD-S01473	E453Q (driver), E545K (driver)
nsclc_tcga_broad_2016	LUAD-S01474-Tumor	LUAD-S01474	E545A (driver), AMP (driver)
nsclc_tcga_broad_2016	LUAD-TLLGS-Tumor	LUAD-TLLGS	E542K (driver)
prad_cpcg_2017	P08-1042	P08-1042	E545K (driver)
prad_cpcg_2017	PR-09-2744-Tumor	PR-09-2744	Q546P (driver)
gbm_tcga_pub	TCGA-02-0037-01	TCGA-02-0037	C420R (driver)
gbm_tcga_pub	TCGA-02-0046-01	TCGA-02-0046	P18del (driver)
gbm_tcga_pub2013	TCGA-02-0047-01	TCGA-02-0047	N345K (driver)
gbm_tcga_pub2013	TCGA-02-0048-01	TCGA-02-0048	AMP (driver)
gbm_tcga_pub	TCGA-02-0116-01	TCGA-02-0116	R88Q (driver)
ov_tcga_pub	TCGA-04-1336-01	TCGA-04-1336	AMP (driver)
ov_tcga_pub	TCGA-04-1343-01	TCGA-04-1343	AMP (driver)
ov_tcga_pub	TCGA-04-1347-01	TCGA-04-1347	AMP (driver)
ov_tcga_pub	TCGA-04-1348-01	TCGA-04-1348	AMP (driver)
ov_tcga_pan_can_atlas_2018	TCGA-04-1353-01	TCGA-04-1353	AMP (driver)
ov_tcga	TCGA-04-1371-01	TCGA-04-1371	AMP (driver)
ov_tcga_pub	TCGA-04-1514-01	TCGA-04-1514	AMP (driver)
ov_tcga_pub	TCGA-04-1651-01	TCGA-04-1651	AMP (driver)
ov_tcga_pub	TCGA-04-1655-01	TCGA-04-1655	AMP (driver)
luad_tcga_pub	TCGA-05-4249-01	TCGA-05-4249	E545K (driver)
luad_tcga_pan_can_atlas_2018	TCGA-05-4397-01	TCGA-05-4397	E545K (driver), AMP (driver)
gbm_tcga_pub2013	TCGA-06-0119-01	TCGA-06-0119	E545K (driver)
gbm_tcga_pub2013	TCGA-06-0166-01	TCGA-06-0166	L10_M16del (driver)
gbm_tcga_pub2013	TCGA-06-0171-01	TCGA-06-0171	M1043V (driver)
gbm_tcga_pub2013	TCGA-06-0210-01	TCGA-06-0210	E545K (driver)
gbm_tcga_pub2013	TCGA-06-0402-01	TCGA-06-0402	AMP (driver)
gbm_tcga_pub2013	TCGA-06-0644-01	TCGA-06-0644	AMP (driver)
gbm_tcga_pub2013	TCGA-06-0743-01	TCGA-06-0743	AMP (driver)
gbm_tcga_pub2013	TCGA-06-0879-01	TCGA-06-0879	E453D (driver), L455_G460delinsF (driver)
gbm_tcga_pub2013	TCGA-06-1087-01	TCGA-06-1087	AMP (driver)
gbm_tcga_pub2013	TCGA-06-2570-01	TCGA-06-2570	E542V (driver)
gbm_tcga_pub2013	TCGA-06-5413-01	TCGA-06-5413	E39K (driver)
gbm_tcga_pan_can_atlas_2018	TCGA-06-5416-01	TCGA-06-5416	R88Q (driver), E81K (driver), S292I
gbm_tcga_pub2013	TCGA-06-5417-01	TCGA-06-5417	E545K (driver)
gbm_tcga_pub2013	TCGA-06-6391-01	TCGA-06-6391	R88Q (driver), AMP (driver)
gbm_tcga_pan_can_atlas_2018	TCGA-06-A6S0-01	TCGA-06-A6S0	L455_G463del (driver)
gbm_tcga_pub2013	TCGA-08-0353-01	TCGA-08-0353	AMP (driver)
gbm_tcga_pub2013	TCGA-08-0392-01	TCGA-08-0392	AMP (driver)
ov_tcga_pub	TCGA-09-0369-01	TCGA-09-0369	AMP (driver)
ov_tcga_pub	TCGA-09-1666-01	TCGA-09-1666	AMP (driver)
ov_tcga_pub	TCGA-09-1667-01	TCGA-09-1667	AMP (driver)
ov_tcga_pub	TCGA-09-1668-01	TCGA-09-1668	AMP (driver)
ov_tcga_pub	TCGA-09-1669-01	TCGA-09-1669	AMP (driver)
ov_tcga_pub	TCGA-09-2048-01	TCGA-09-2048	AMP (driver)
ov_tcga_pub	TCGA-09-2050-01	TCGA-09-2050	AMP (driver)
ov_tcga_pub	TCGA-09-2051-01	TCGA-09-2051	AMP (driver)
ov_tcga_pub	TCGA-09-2053-01	TCGA-09-2053	AMP (driver)
ov_tcga_pub	TCGA-10-0934-01	TCGA-10-0934	AMP (driver)
gbm_tcga_pub2013	TCGA-12-0618-01	TCGA-12-0618	AMP (driver)
gbm_tcga_pub2013	TCGA-12-0691-01	TCGA-12-0691	AMP (driver)
gbm_tcga_pub2013	TCGA-12-0829-01	TCGA-12-0829	AMP (driver)
gbm_tcga_pub2013	TCGA-12-5301-01	TCGA-12-5301	R88Q (driver), R108H (driver)
ov_tcga_pub	TCGA-13-0724-01	TCGA-13-0724	AMP (driver)
ov_tcga_pub	TCGA-13-0725-01	TCGA-13-0725	AMP (driver)
ov_tcga_pan_can_atlas_2018	TCGA-13-0758-01	TCGA-13-0758	AMP (driver)
ov_tcga_pub	TCGA-13-0791-01	TCGA-13-0791	AMP (driver)
ov_tcga_pub	TCGA-13-0795-01	TCGA-13-0795	AMP (driver)
ov_tcga_pub	TCGA-13-0800-01	TCGA-13-0800	E545K (driver)
ov_tcga_pub	TCGA-13-0888-01	TCGA-13-0888	AMP (driver)
ov_tcga_pub	TCGA-13-0889-01	TCGA-13-0889	AMP (driver)
ov_tcga_pub	TCGA-13-0906-01	TCGA-13-0906	AMP (driver)
ov_tcga_pub	TCGA-13-1412-01	TCGA-13-1412	AMP (driver)
ov_tcga_pub	TCGA-13-1488-01	TCGA-13-1488	AMP (driver)
ov_tcga_pub	TCGA-13-1497-01	TCGA-13-1497	AMP (driver)
ov_tcga_pub	TCGA-13-1498-01	TCGA-13-1498	AMP (driver)
ov_tcga_pub	TCGA-13-1505-01	TCGA-13-1505	AMP (driver)
ov_tcga_pan_can_atlas_2018	TCGA-13-1819-01	TCGA-13-1819	AMP (driver)
ov_tcga_pan_can_atlas_2018	TCGA-13-2059-01	TCGA-13-2059	AMP (driver)
ov_tcga_pan_can_atlas_2018	TCGA-13-A5FU-01	TCGA-13-A5FU	AMP (driver)
gbm_tcga_pan_can_atlas_2018	TCGA-14-0736-01	TCGA-14-0736	AMP (driver)
gbm_tcga_pub2013	TCGA-14-0812-01	TCGA-14-0812	AMP (driver)
gbm_tcga_pub2013	TCGA-14-1451-01	TCGA-14-1451	AMP (driver)
gbm_tcga_pub2013	TCGA-14-3477-01	TCGA-14-3477	AMP (driver)
gbm_tcga_pub2013	TCGA-16-1048-01	TCGA-16-1048	G118D (driver)
lusc_tcga_pub	TCGA-18-3407-01	TCGA-18-3407	C420R (driver), AMP (driver)
lusc_tcga_pub	TCGA-18-3408-01	TCGA-18-3408	AMP (driver)
lusc_tcga_pub	TCGA-18-3410-01	TCGA-18-3410	E545K (driver)
lusc_tcga_pub	TCGA-18-3412-01	TCGA-18-3412	AMP (driver)
lusc_tcga_pub	TCGA-18-3414-01	TCGA-18-3414	G118D (driver)
lusc_tcga_pub	TCGA-18-3415-01	TCGA-18-3415	AMP (driver)
lusc_tcga_pub	TCGA-18-3416-01	TCGA-18-3416	AMP (driver)
lusc_tcga_pub	TCGA-18-3417-01	TCGA-18-3417	AMP (driver)
lusc_tcga_pub	TCGA-18-4721-01	TCGA-18-4721	AMP (driver)
lusc_tcga_pub	TCGA-18-5595-01	TCGA-18-5595	E545K (driver), E726K (driver), AMP (driver)
gbm_tcga_pub2013	TCGA-19-5947-01	TCGA-19-5947	V344M (driver)
gbm_tcga_pub2013	TCGA-19-5954-01	TCGA-19-5954	K111R (driver)
ov_tcga_pub	TCGA-20-0990-01	TCGA-20-0990	AMP (driver)
ov_tcga_pub	TCGA-20-1683-01	TCGA-20-1683	AMP (driver)
ov_tcga_pub	TCGA-20-1684-01	TCGA-20-1684	AMP (driver)
ov_tcga_pub	TCGA-20-1685-01	TCGA-20-1685	AMP (driver)
lusc_tcga_pub	TCGA-21-1070-01	TCGA-21-1070	AMP (driver)
lusc_tcga_pub	TCGA-21-1071-01	TCGA-21-1071	E545K (driver), AMP (driver)
lusc_tcga_pan_can_atlas_2018	TCGA-21-1072-01	TCGA-21-1072	AMP (driver)
lusc_tcga_pan_can_atlas_2018	TCGA-21-1075-01	TCGA-21-1075	AMP (driver)
lusc_tcga_pub	TCGA-21-1077-01	TCGA-21-1077	AMP (driver)
lusc_tcga_pub	TCGA-21-1078-01	TCGA-21-1078	E542K (driver), D538N
lusc_tcga_pub	TCGA-21-1081-01	TCGA-21-1081	AMP (driver)
lusc_tcga_pan_can_atlas_2018	TCGA-21-1082-01	TCGA-21-1082	AMP (driver)
lusc_tcga_pub	TCGA-21-5782-01	TCGA-21-5782	H1047R (driver), AMP (driver)
lusc_tcga_pub	TCGA-22-0944-01	TCGA-22-0944	AMP (driver)
lusc_tcga_pub	TCGA-22-4595-01	TCGA-22-4595	AMP (driver)
lusc_tcga_pub	TCGA-22-4599-01	TCGA-22-4599	AMP (driver)
lusc_tcga_pub	TCGA-22-4601-01	TCGA-22-4601	AMP (driver)
lusc_tcga_pub	TCGA-22-4613-01	TCGA-22-4613	E545K (driver), AMP (driver)
lusc_tcga_pub	TCGA-22-5471-01	TCGA-22-5471	AMP (driver)
lusc_tcga_pub	TCGA-22-5473-01	TCGA-22-5473	E542K (driver), AMP (driver)
lusc_tcga_pub	TCGA-22-5474-01	TCGA-22-5474	AMP (driver)
lusc_tcga_pub	TCGA-22-5477-01	TCGA-22-5477	AMP (driver)
lusc_tcga_pan_can_atlas_2018	TCGA-22-5479-01	TCGA-22-5479	E542K (driver), AMP (driver)
lusc_tcga_pub	TCGA-22-5489-01	TCGA-22-5489	E65K, AMP (driver)
lusc_tcga_pub	TCGA-22-5491-01	TCGA-22-5491	E545K (driver)
ov_tcga_pub	TCGA-23-1022-01	TCGA-23-1022	AMP (driver)
ov_tcga_pub	TCGA-23-1028-01	TCGA-23-1028	AMP (driver)
ov_tcga_pub	TCGA-23-1031-01	TCGA-23-1031	AMP (driver)
ov_tcga_pub	TCGA-23-1032-01	TCGA-23-1032	AMP (driver)
ov_tcga	TCGA-23-1109-01	TCGA-23-1109	AMP (driver)
ov_tcga_pub	TCGA-23-1118-01	TCGA-23-1118	AMP (driver)
ov_tcga	TCGA-23-1119-01	TCGA-23-1119	AMP (driver)
ov_tcga_pub	TCGA-23-1120-01	TCGA-23-1120	AMP (driver)
ov_tcga_pub	TCGA-23-1122-01	TCGA-23-1122	AMP (driver)
ov_tcga_pub	TCGA-23-2077-01	TCGA-23-2077	AMP (driver)
ov_tcga_pub	TCGA-23-2078-01	TCGA-23-2078	AMP (driver)
ov_tcga_pub	TCGA-23-2079-01	TCGA-23-2079	AMP (driver)
ov_tcga_pan_can_atlas_2018	TCGA-23-2641-01	TCGA-23-2641	AMP (driver)
ov_tcga_pub	TCGA-24-1416-01	TCGA-24-1416	H1047R (driver)
ov_tcga_pub	TCGA-24-1417-01	TCGA-24-1417	AMP (driver)
ov_tcga_pub	TCGA-24-1418-01	TCGA-24-1418	AMP (driver)
ov_tcga_pub	TCGA-24-1470-01	TCGA-24-1470	AMP (driver)
ov_tcga_pub	TCGA-24-1549-01	TCGA-24-1549	AMP (driver)
ov_tcga_pan_can_atlas_2018	TCGA-24-1550-01	TCGA-24-1550	AMP (driver)
ov_tcga_pub	TCGA-24-1551-01	TCGA-24-1551	AMP (driver)
ov_tcga_pub	TCGA-24-1562-01	TCGA-24-1562	AMP (driver)
ov_tcga_pan_can_atlas_2018	TCGA-24-1842-01	TCGA-24-1842	AMP (driver)
ov_tcga_pan_can_atlas_2018	TCGA-24-1845-01	TCGA-24-1845	AMP (driver)
ov_tcga_pub	TCGA-24-1847-01	TCGA-24-1847	AMP (driver)
ov_tcga_pub	TCGA-24-1920-01	TCGA-24-1920	AMP (driver)
ov_tcga_pan_can_atlas_2018	TCGA-24-1927-01	TCGA-24-1927	AMP (driver)
ov_tcga_pub	TCGA-24-2020-01	TCGA-24-2020	AMP (driver)
ov_tcga_pub	TCGA-24-2023-01	TCGA-24-2023	AMP (driver)
ov_tcga_pub	TCGA-24-2262-01	TCGA-24-2262	AMP (driver)
ov_tcga_pub	TCGA-24-2267-01	TCGA-24-2267	AMP (driver)
ov_tcga_pub	TCGA-24-2288-01	TCGA-24-2288	AMP (driver)
ov_tcga_pub	TCGA-25-1323-01	TCGA-25-1323	AMP (driver)
ov_tcga_pub	TCGA-25-1326-01	TCGA-25-1326	AMP (driver)
ov_tcga_pub	TCGA-25-1631-01	TCGA-25-1631	AMP (driver)
ov_tcga_pub	TCGA-25-2399-01	TCGA-25-2399	AMP (driver)
gbm_tcga_pub2013	TCGA-27-1838-01	TCGA-27-1838	E545K (driver)
gbm_tcga_pub2013	TCGA-27-2527-01	TCGA-27-2527	H1047R (driver)
gbm_tcga_pan_can_atlas_2018	TCGA-28-1757-01	TCGA-28-1757	R93W (driver)
gbm_tcga_pan_can_atlas_2018	TCGA-28-6450-01	TCGA-28-6450	Q546K (driver)
ov_tcga_pub	TCGA-29-1691-01	TCGA-29-1691	AMP (driver)
ov_tcga	TCGA-29-1692-01	TCGA-29-1692	AMP (driver)
ov_tcga_pub	TCGA-29-1693-01	TCGA-29-1693	AMP (driver)
ov_tcga_pub	TCGA-29-1697-01	TCGA-29-1697	AMP (driver)
ov_tcga_pan_can_atlas_2018	TCGA-29-1704-01	TCGA-29-1704	AMP (driver)
ov_tcga_pub	TCGA-29-1705-01	TCGA-29-1705	AMP (driver)
ov_tcga_pub	TCGA-29-1769-01	TCGA-29-1769	AMP (driver)
ov_tcga_pub	TCGA-29-1777-01	TCGA-29-1777	AMP (driver)
ov_tcga_pub	TCGA-29-2428-01	TCGA-29-2428	AMP (driver)
ov_tcga_pan_can_atlas_2018	TCGA-29-2434-01	TCGA-29-2434	AMP (driver)
blca_tcga_pub_2017	TCGA-2F-A9KO-01	TCGA-2F-A9KO	E726K (driver)
blca_tcga_pub_2017	TCGA-2F-A9KR-01	TCGA-2F-A9KR	E542K (driver), E1012Q
blca_tcga_pub_2017	TCGA-2F-A9KW-01	TCGA-2F-A9KW	E545K (driver), AMP (driver)
tgct_tcga	TCGA-2G-AAEX-01	TCGA-2G-AAEX	E545K (driver)
tgct_tcga	TCGA-2G-AAHC-01	TCGA-2G-AAHC	AMP (driver)
esca_tcga_pan_can_atlas_2018	TCGA-2H-A9GH-01	TCGA-2H-A9GH	AMP (driver)
esca_tcga_pan_can_atlas_2018	TCGA-2H-A9GK-01	TCGA-2H-A9GK	AMP (driver)
paad_tcga_pan_can_atlas_2018	TCGA-2L-AAQA-01	TCGA-2L-AAQA	P539R (driver)
cesc_tcga_pan_can_atlas_2018	TCGA-2W-A8YY-01	TCGA-2W-A8YY	R88Q (driver), Y432C, D589N, R693H
ov_tcga_pub	TCGA-30-1855-01	TCGA-30-1855	AMP (driver)
ov_tcga_pub	TCGA-30-1857-01	TCGA-30-1857	AMP (driver)
ov_tcga_pub	TCGA-30-1860-01	TCGA-30-1860	AMP (driver)
ov_tcga_pan_can_atlas_2018	TCGA-30-1887-01	TCGA-30-1887	AMP (driver)
gbm_tcga_pub2013	TCGA-32-2491-01	TCGA-32-2491	M1043V (driver)
gbm_tcga_pan_can_atlas_2018	TCGA-32-2616-01	TCGA-32-2616	R93Q (driver)
lusc_tcga_pub	TCGA-33-4532-01	TCGA-33-4532	AMP (driver)
lusc_tcga_pub	TCGA-33-4538-01	TCGA-33-4538	AMP (driver)
lusc_tcga_pub	TCGA-33-4547-01	TCGA-33-4547	E726K (driver)
lusc_tcga_pub	TCGA-33-4583-01	TCGA-33-4583	E545K (driver)
lusc_tcga_pan_can_atlas_2018	TCGA-33-4587-01	TCGA-33-4587	AMP (driver)
lusc_tcga_pan_can_atlas_2018	TCGA-33-A4WN-01	TCGA-33-A4WN	E542K (driver), P539S (driver), F667L, AMP (driver)
lusc_tcga_pan_can_atlas_2018	TCGA-33-AAS8-01	TCGA-33-AAS8	AMP (driver)
lusc_tcga_pan_can_atlas_2018	TCGA-33-AASL-01	TCGA-33-AASL	AMP (driver)
lusc_tcga_pub	TCGA-34-2596-01	TCGA-34-2596	AMP (driver)
lusc_tcga_pub	TCGA-34-2600-01	TCGA-34-2600	AMP (driver)
lusc_tcga_pan_can_atlas_2018	TCGA-34-2604-01	TCGA-34-2604	AMP (driver)
lusc_tcga_pan_can_atlas_2018	TCGA-34-2605-01	TCGA-34-2605	AMP (driver)
lusc_tcga_pub	TCGA-34-5231-01	TCGA-34-5231	AMP (driver)
lusc_tcga_pub	TCGA-34-5232-01	TCGA-34-5232	R38L (driver), AMP (driver)
lusc_tcga_pub	TCGA-34-5236-01	TCGA-34-5236	AMP (driver)
lusc_tcga_pan_can_atlas_2018	TCGA-34-5241-01	TCGA-34-5241	AMP (driver)
lusc_tcga_pub	TCGA-34-5929-01	TCGA-34-5929	AMP (driver)
lusc_tcga_pan_can_atlas_2018	TCGA-34-7107-01	TCGA-34-7107	AMP (driver)
lusc_tcga_pan_can_atlas_2018	TCGA-34-8454-01	TCGA-34-8454	E545Q (driver), AMP (driver)
ov_tcga_pub	TCGA-36-1568-01	TCGA-36-1568	AMP (driver)
ov_tcga_pan_can_atlas_2018	TCGA-36-2534-01	TCGA-36-2534	AMP (driver)
ov_tcga_pan_can_atlas_2018	TCGA-36-2538-01	TCGA-36-2538	AMP (driver)
ov_tcga_pan_can_atlas_2018	TCGA-36-2544-01	TCGA-36-2544	AMP (driver)
ov_tcga_pan_can_atlas_2018	TCGA-36-2547-01	TCGA-36-2547	AMP (driver)
ov_tcga_pan_can_atlas_2018	TCGA-36-2548-01	TCGA-36-2548	AMP (driver)
lusc_tcga_pub	TCGA-37-3783-01	TCGA-37-3783	H1047R (driver)
lusc_tcga_pub	TCGA-37-3789-01	TCGA-37-3789	AMP (driver)
lusc_tcga_pub	TCGA-37-5819-01	TCGA-37-5819	G106V (driver), AMP (driver)
lusc_tcga_pan_can_atlas_2018	TCGA-37-A5EL-01	TCGA-37-A5EL	AMP (driver)
nsclc_tcga_broad_2016	TCGA-37-A5EM-01	TCGA-37-A5EM	W783L, AMP (driver)
luad_tcga	TCGA-38-4630-01	TCGA-38-4630	AMP (driver)
lusc_tcga_pub	TCGA-39-5016-01	TCGA-39-5016	AMP (driver)
lusc_tcga_pub	TCGA-39-5019-01	TCGA-39-5019	AMP (driver)
lusc_tcga_pub	TCGA-39-5021-01	TCGA-39-5021	AMP (driver)
lusc_tcga_pub	TCGA-39-5022-01	TCGA-39-5022	AMP (driver)
lusc_tcga_pub	TCGA-39-5027-01	TCGA-39-5027	AMP (driver)
lusc_tcga_pub	TCGA-39-5031-01	TCGA-39-5031	AMP (driver)
paad_tcga_pan_can_atlas_2018	TCGA-3A-A9IB-01	TCGA-3A-A9IB	AMP (driver)
paad_tcga_pan_can_atlas_2018	TCGA-3A-A9IZ-01	TCGA-3A-A9IZ	AMP (driver)
brca_tcga_pan_can_atlas_2018	TCGA-3C-AALK-01	TCGA-3C-AALK	E542K (driver), M1004I (driver)
coadread_tcga_pan_can_atlas_2018	TCGA-3L-AA1B-01	TCGA-3L-AA1B	E545K (driver)
gbm_tcga_pub2013	TCGA-41-2572-01	TCGA-41-2572	H1047R (driver)
gbm_tcga_pub2013	TCGA-41-5651-01	TCGA-41-5651	C90G (driver)
ov_tcga_pan_can_atlas_2018	TCGA-42-2582-01	TCGA-42-2582	AMP (driver)
ov_tcga_pan_can_atlas_2018	TCGA-42-2587-01	TCGA-42-2587	AMP (driver)
ov_tcga_pan_can_atlas_2018	TCGA-42-2590-01	TCGA-42-2590	AMP (driver)
ov_tcga_pan_can_atlas_2018	TCGA-42-2591-01	TCGA-42-2591	AMP (driver)
ov_tcga_pan_can_atlas_2018	TCGA-42-2593-01	TCGA-42-2593	AMP (driver)
lusc_tcga_pub	TCGA-43-3394-01	TCGA-43-3394	AMP (driver)
lusc_tcga_pub	TCGA-43-6770-01	TCGA-43-6770	AMP (driver)
lusc_tcga_pan_can_atlas_2018	TCGA-43-7657-01	TCGA-43-7657	AMP (driver)
lusc_tcga_pan_can_atlas_2018	TCGA-43-7658-01	TCGA-43-7658	AMP (driver)
lusc_tcga_pan_can_atlas_2018	TCGA-43-8115-01	TCGA-43-8115	H1047R (driver), AMP (driver)
lusc_tcga_pan_can_atlas_2018	TCGA-43-8118-01	TCGA-43-8118	AMP (driver)
lusc_tcga_pan_can_atlas_2018	TCGA-43-A475-01	TCGA-43-A475	AMP (driver)
lusc_tcga	TCGA-43-A56U-01	TCGA-43-A56U	AMP (driver)
luad_tcga_pan_can_atlas_2018	TCGA-44-2668-01	TCGA-44-2668	D350N (driver)
luad_tcga_pan_can_atlas_2018	TCGA-44-5643-01	TCGA-44-5643	E545K (driver)
luad_tcga_pub	TCGA-44-5645-01	TCGA-44-5645	H1047R (driver)
luad_tcga_pan_can_atlas_2018	TCGA-44-7660-01	TCGA-44-7660	AMP (driver)
luad_tcga_pub	TCGA-44-7670-01	TCGA-44-7670	E600K (driver)
lusc_tcga_pan_can_atlas_2018	TCGA-46-3765-01	TCGA-46-3765	AMP (driver)
lusc_tcga_pub	TCGA-46-3766-01	TCGA-46-3766	AMP (driver)
lusc_tcga_pub	TCGA-46-3768-01	TCGA-46-3768	AMP (driver)
lusc_tcga_pub	TCGA-46-6025-01	TCGA-46-6025	AMP (driver)
lusc_tcga_pub	TCGA-46-6026-01	TCGA-46-6026	AMP (driver)
ucec_tcga_pan_can_atlas_2018	TCGA-4E-A92E-01	TCGA-4E-A92E	E542K (driver), M1043I (driver)
chol_tcga_pan_can_atlas_2018	TCGA-4G-AAZT-01	TCGA-4G-AAZT	H1047L (driver)
blca_tcga_pub_2017	TCGA-4Z-AA7W-01	TCGA-4Z-AA7W	H1047R (driver)
blca_tcga_pub_2017	TCGA-4Z-AA7Y-01	TCGA-4Z-AA7Y	E545K (driver), E545G (driver)
blca_tcga_pub_2017	TCGA-4Z-AA89-01	TCGA-4Z-AA89	N345K (driver), R93Q (driver)
luad_tcga_pub	TCGA-50-5044-01	TCGA-50-5044	E542K (driver)
luad_tcga_pub	TCGA-50-5931-01	TCGA-50-5931	AMP (driver)
luad_tcga_pan_can_atlas_2018	TCGA-50-6592-01	TCGA-50-6592	K111N (driver), AMP (driver)
lusc_tcga_pub	TCGA-51-4079-01	TCGA-51-4079	E545K (driver)
nsclc_tcga_broad_2016	TCGA-51-6867-01	TCGA-51-6867	AMP (driver)
lusc_tcga_pan_can_atlas_2018	TCGA-52-7810-01	TCGA-52-7810	E545K (driver)
lusc_tcga_pan_can_atlas_2018	TCGA-52-7811-01	TCGA-52-7811	H1047L (driver)
lusc_tcga_pan_can_atlas_2018	TCGA-52-7812-01	TCGA-52-7812	E545K (driver)
luad_tcga_pan_can_atlas_2018	TCGA-55-7284-01	TCGA-55-7284	AMP (driver)
luad_tcga_pub	TCGA-55-7724-01	TCGA-55-7724	E542K (driver)
luad_tcga_pan_can_atlas_2018	TCGA-55-8092-01	TCGA-55-8092	E542K (driver)
lusc_tcga_pub	TCGA-56-1622-01	TCGA-56-1622	AMP (driver)
lusc_tcga_pub	TCGA-56-6545-01	TCGA-56-6545	AMP (driver)
lusc_tcga_pan_can_atlas_2018	TCGA-56-7223-01	TCGA-56-7223	AMP (driver)
lusc_tcga_pan_can_atlas_2018	TCGA-56-7579-01	TCGA-56-7579	AMP (driver)
lusc_tcga_pan_can_atlas_2018	TCGA-56-7580-01	TCGA-56-7580	AMP (driver)
lusc_tcga_pan_can_atlas_2018	TCGA-56-7582-01	TCGA-56-7582	AMP (driver)
lusc_tcga_pan_can_atlas_2018	TCGA-56-7822-01	TCGA-56-7822	E542K (driver)
lusc_tcga_pan_can_atlas_2018	TCGA-56-7823-01	TCGA-56-7823	AMP (driver)
lusc_tcga_pan_can_atlas_2018	TCGA-56-8307-01	TCGA-56-8307	AMP (driver)
lusc_tcga_pan_can_atlas_2018	TCGA-56-8503-01	TCGA-56-8503	AMP (driver)
lusc_tcga_pan_can_atlas_2018	TCGA-56-8629-01	TCGA-56-8629	AMP (driver)
lusc_tcga_pan_can_atlas_2018	TCGA-56-A4BX-01	TCGA-56-A4BX	AMP (driver)
lusc_tcga_pan_can_atlas_2018	TCGA-56-A4BY-01	TCGA-56-A4BY	D350G (driver)
lusc_tcga_pan_can_atlas_2018	TCGA-56-A4ZK-01	TCGA-56-A4ZK	AMP (driver)
lusc_tcga_pan_can_atlas_2018	TCGA-56-A5DS-01	TCGA-56-A5DS	E542K (driver)
ov_tcga_pub	TCGA-57-1582-01	TCGA-57-1582	AMP (driver)
ov_tcga_pub	TCGA-57-1585-01	TCGA-57-1585	AMP (driver)
ov_tcga	TCGA-57-1992-01	TCGA-57-1992	AMP (driver)
lusc_tcga	TCGA-58-8390-01	TCGA-58-8390	AMP (driver)
lusc_tcga_pan_can_atlas_2018	TCGA-58-8391-01	TCGA-58-8391	AMP (driver)
lusc_tcga_pan_can_atlas_2018	TCGA-58-8392-01	TCGA-58-8392	AMP (driver)
lusc_tcga_pan_can_atlas_2018	TCGA-58-8393-01	TCGA-58-8393	E542K (driver)
lusc_tcga_pan_can_atlas_2018	TCGA-58-A46K-01	TCGA-58-A46K	AMP (driver)
lusc_tcga_pan_can_atlas_2018	TCGA-58-A46L-01	TCGA-58-A46L	AMP (driver)
lusc_tcga_pan_can_atlas_2018	TCGA-58-A46N-01	TCGA-58-A46N	AMP (driver)
ov_tcga_pub	TCGA-59-2351-01	TCGA-59-2351	AMP (driver)
ov_tcga_pan_can_atlas_2018	TCGA-59-2372-01	TCGA-59-2372	AMP (driver)
ov_tcga_pan_can_atlas_2018	TCGA-59-A5PD-01	TCGA-59-A5PD	AMP (driver)
brca_tcga_pan_can_atlas_2018	TCGA-5L-AAT0-01	TCGA-5L-AAT0	H1047L (driver)
coadread_tcga_pan_can_atlas_2018	TCGA-5M-AATA-01	TCGA-5M-AATA	E545A (driver)
blca_tcga_pub_2017	TCGA-5N-A9KI-01	TCGA-5N-A9KI	E545K (driver), R274K
kirp_tcga_pan_can_atlas_2018	TCGA-5P-A9K3-01	TCGA-5P-A9K3	E542K (driver), R38C (driver)
kirp_tcga_pan_can_atlas_2018	TCGA-5P-A9K9-01	TCGA-5P-A9K9	AMP (driver)
ucec_tcga_pan_can_atlas_2018	TCGA-5S-A9Q8-01	TCGA-5S-A9Q8	R38C (driver)
lusc_tcga_pan_can_atlas_2018	TCGA-60-2695-01	TCGA-60-2695	H1047L (driver)
lusc_tcga_pub	TCGA-60-2698-01	TCGA-60-2698	AMP (driver)
lusc_tcga_pan_can_atlas_2018	TCGA-60-2704-01	TCGA-60-2704	AMP (driver)
lusc_tcga_pan_can_atlas_2018	TCGA-60-2706-01	TCGA-60-2706	AMP (driver)
lusc_tcga_pub	TCGA-60-2707-01	TCGA-60-2707	AMP (driver)
lusc_tcga_pub	TCGA-60-2709-01	TCGA-60-2709	AMP (driver)
lusc_tcga_pub	TCGA-60-2710-01	TCGA-60-2710	AMP (driver)
lusc_tcga_pub	TCGA-60-2711-01	TCGA-60-2711	AMP (driver)
lusc_tcga_pub	TCGA-60-2712-01	TCGA-60-2712	AMP (driver)
lusc_tcga_pub	TCGA-60-2719-01	TCGA-60-2719	AMP (driver)
lusc_tcga_pub	TCGA-60-2721-01	TCGA-60-2721	E542K (driver), G1049R (driver)
lusc_tcga_pub	TCGA-60-2722-01	TCGA-60-2722	AMP (driver)
lusc_tcga_pub	TCGA-60-2726-01	TCGA-60-2726	E542K (driver)
ov_tcga_pub	TCGA-61-1724-01	TCGA-61-1724	AMP (driver)
ov_tcga_pub	TCGA-61-1738-01	TCGA-61-1738	AMP (driver)
ov_tcga_pub	TCGA-61-1741-01	TCGA-61-1741	AMP (driver)
ov_tcga_pub	TCGA-61-1895-01	TCGA-61-1895	AMP (driver)
ov_tcga_pub	TCGA-61-1900-01	TCGA-61-1900	AMP (driver)
ov_tcga_pan_can_atlas_2018	TCGA-61-1903-01	TCGA-61-1903	AMP (driver)
ov_tcga_pub	TCGA-61-1910-01	TCGA-61-1910	AMP (driver)
ov_tcga_pub	TCGA-61-1911-01	TCGA-61-1911	AMP (driver)
ov_tcga_pan_can_atlas_2018	TCGA-61-1917-01	TCGA-61-1917	AMP (driver)
ov_tcga_pub	TCGA-61-1918-01	TCGA-61-1918	AMP (driver)
ov_tcga_pub	TCGA-61-1919-01	TCGA-61-1919	AMP (driver)
ov_tcga_pub	TCGA-61-1998-01	TCGA-61-1998	AMP (driver)
ov_tcga_pub	TCGA-61-2008-01	TCGA-61-2008	AMP (driver)
ov_tcga_pub	TCGA-61-2016-01	TCGA-61-2016	AMP (driver)
ov_tcga_pub	TCGA-61-2109-01	TCGA-61-2109	AMP (driver)
ov_tcga_pub	TCGA-61-2111-01	TCGA-61-2111	AMP (driver)
lusc_tcga_pub	TCGA-63-5131-01	TCGA-63-5131	AMP (driver)
lusc_tcga_pan_can_atlas_2018	TCGA-63-7021-01	TCGA-63-7021	AMP (driver)
lusc_tcga_pan_can_atlas_2018	TCGA-63-A5MB-01	TCGA-63-A5MB	AMP (driver)
lusc_tcga_pan_can_atlas_2018	TCGA-63-A5MH-01	TCGA-63-A5MH	E542K (driver)
lusc_tcga_pan_can_atlas_2018	TCGA-63-A5MJ-01	TCGA-63-A5MJ	AMP (driver)
lusc_tcga_pan_can_atlas_2018	TCGA-63-A5MP-01	TCGA-63-A5MP	AMP (driver)
lusc_tcga_pan_can_atlas_2018	TCGA-63-A5MV-01	TCGA-63-A5MV	AMP (driver)
luad_tcga_pub	TCGA-64-1677-01	TCGA-64-1677	E545K (driver), AMP (driver)
luad_tcga_pub	TCGA-64-5781-01	TCGA-64-5781	AMP (driver)
lusc_tcga_pub	TCGA-66-2727-01	TCGA-66-2727	AMP (driver)
lusc_tcga_pan_can_atlas_2018	TCGA-66-2737-01	TCGA-66-2737	AMP (driver)
lusc_tcga_pub	TCGA-66-2742-01	TCGA-66-2742	AMP (driver)
lusc_tcga_pub	TCGA-66-2755-01	TCGA-66-2755	R108L (driver)
lusc_tcga_pub	TCGA-66-2758-01	TCGA-66-2758	AMP (driver)
lusc_tcga_pub	TCGA-66-2759-01	TCGA-66-2759	E545K (driver)
lusc_tcga_pub	TCGA-66-2766-01	TCGA-66-2766	E545K (driver), AMP (driver)
lusc_tcga_pub	TCGA-66-2770-01	TCGA-66-2770	AMP (driver)
lusc_tcga_pub	TCGA-66-2773-01	TCGA-66-2773	E453K (driver)
lusc_tcga	TCGA-66-2780-01	TCGA-66-2780	AMP (driver)
lusc_tcga_pub	TCGA-66-2781-01	TCGA-66-2781	AMP (driver)
lusc_tcga_pub	TCGA-66-2785-01	TCGA-66-2785	E545K (driver)
lusc_tcga	TCGA-66-2789-01	TCGA-66-2789	AMP (driver)
lusc_tcga_pan_can_atlas_2018	TCGA-66-2790-01	TCGA-66-2790	AMP (driver)
lusc_tcga_pub	TCGA-66-2791-01	TCGA-66-2791	AMP (driver)
lusc_tcga_pub	TCGA-66-2792-01	TCGA-66-2792	AMP (driver)
lusc_tcga_pub	TCGA-66-2794-01	TCGA-66-2794	AMP (driver)
lusc_tcga_pub	TCGA-66-2795-01	TCGA-66-2795	AMP (driver)
lusc_tcga_pub	TCGA-66-2800-01	TCGA-66-2800	AMP (driver)
luad_tcga_pub	TCGA-67-3771-01	TCGA-67-3771	AMP (driver)
lusc_tcga_pan_can_atlas_2018	TCGA-68-7757-01	TCGA-68-7757	E542V (driver)
lusc_tcga_pan_can_atlas_2018	TCGA-68-A59J-01	TCGA-68-A59J	AMP (driver)
lusc_tcga_pub	TCGA-70-6723-01	TCGA-70-6723	AMP (driver)
ov_tcga	TCGA-72-4233-01	TCGA-72-4233	AMP (driver)
ov_tcga_pan_can_atlas_2018	TCGA-72-4238-01	TCGA-72-4238	AMP (driver)
luad_tcga_pub	TCGA-73-7499-01	TCGA-73-7499	M123_P124delinsIA (driver)
gbm_tcga_pub2013	TCGA-74-6578-01	TCGA-74-6578	E545A (driver)
gbm_tcga_pan_can_atlas_2018	TCGA-74-6584-01	TCGA-74-6584	AMP (driver)
luad_tcga_pub	TCGA-75-6214-01	TCGA-75-6214	E545K (driver)
gbm_tcga_pan_can_atlas_2018	TCGA-76-4928-01	TCGA-76-4928	E81K (driver)
gbm_tcga_pub2013	TCGA-76-6286-01	TCGA-76-6286	R38H (driver)
lusc_tcga_pan_can_atlas_2018	TCGA-77-6843-01	TCGA-77-6843	AMP (driver)
lusc_tcga_pan_can_atlas_2018	TCGA-77-6845-01	TCGA-77-6845	AMP (driver)
lusc_tcga_pan_can_atlas_2018	TCGA-77-7139-01	TCGA-77-7139	AMP (driver)
lusc_tcga_pan_can_atlas_2018	TCGA-77-7142-01	TCGA-77-7142	AMP (driver)
lusc_tcga_pan_can_atlas_2018	TCGA-77-7335-01	TCGA-77-7335	AMP (driver)
lusc_tcga_pan_can_atlas_2018	TCGA-77-7338-01	TCGA-77-7338	AMP (driver)
lusc_tcga_pan_can_atlas_2018	TCGA-77-8009-01	TCGA-77-8009	AMP (driver)
lusc_tcga_pan_can_atlas_2018	TCGA-77-8128-01	TCGA-77-8128	AMP (driver)
lusc_tcga_pan_can_atlas_2018	TCGA-77-8133-01	TCGA-77-8133	AMP (driver)
lusc_tcga_pan_can_atlas_2018	TCGA-77-8145-01	TCGA-77-8145	E542K (driver), AMP (driver)
lusc_tcga_pan_can_atlas_2018	TCGA-77-8148-01	TCGA-77-8148	AMP (driver)
lusc_tcga_pan_can_atlas_2018	TCGA-77-8150-01	TCGA-77-8150	M1004V (driver)
lusc_tcga_pan_can_atlas_2018	TCGA-77-8153-01	TCGA-77-8153	E545Q (driver)
lusc_tcga_pan_can_atlas_2018	TCGA-77-8154-01	TCGA-77-8154	AMP (driver)
lusc_tcga_pan_can_atlas_2018	TCGA-77-8156-01	TCGA-77-8156	AMP (driver)
lusc_tcga_pan_can_atlas_2018	TCGA-77-A5G6-01	TCGA-77-A5G6	H1047R (driver), AMP (driver)
lusc_tcga_pan_can_atlas_2018	TCGA-77-A5G7-01	TCGA-77-A5G7	AMP (driver)
lusc_tcga_pan_can_atlas_2018	TCGA-77-A5G8-01	TCGA-77-A5G8	AMP (driver)
lusc_tcga	TCGA-77-A5GA-01	TCGA-77-A5GA	AMP (driver)
lusc_tcga_pan_can_atlas_2018	TCGA-77-A5GF-01	TCGA-77-A5GF	AMP (driver)
luad_tcga_pan_can_atlas_2018	TCGA-78-7146-01	TCGA-78-7146	N345K (driver)
lusc_tcga_pan_can_atlas_2018	TCGA-79-5596-01	TCGA-79-5596	AMP (driver)
luad_tcga_pub	TCGA-80-5607-01	TCGA-80-5607	E545K (driver)
lusc_tcga_pan_can_atlas_2018	TCGA-85-6798-01	TCGA-85-6798	E542K (driver), AMP (driver)
lusc_tcga_pan_can_atlas_2018	TCGA-85-7697-01	TCGA-85-7697	AMP (driver)
lusc_tcga_pan_can_atlas_2018	TCGA-85-7710-01	TCGA-85-7710	E545K (driver)
lusc_tcga_pan_can_atlas_2018	TCGA-85-7843-01	TCGA-85-7843	AMP (driver)
lusc_tcga_pan_can_atlas_2018	TCGA-85-8048-01	TCGA-85-8048	AMP (driver)
lusc_tcga_pan_can_atlas_2018	TCGA-85-8049-01	TCGA-85-8049	AMP (driver)
lusc_tcga_pan_can_atlas_2018	TCGA-85-8052-01	TCGA-85-8052	AMP (driver)
lusc_tcga_pan_can_atlas_2018	TCGA-85-8072-01	TCGA-85-8072	AMP (driver)
nsclc_tcga_broad_2016	TCGA-85-8276-01	TCGA-85-8276	AMP (driver)
lusc_tcga_pan_can_atlas_2018	TCGA-85-8277-01	TCGA-85-8277	AMP (driver)
lusc_tcga_pan_can_atlas_2018	TCGA-85-8350-01	TCGA-85-8350	AMP (driver)
lusc_tcga_pan_can_atlas_2018	TCGA-85-8353-01	TCGA-85-8353	AMP (driver)
lusc_tcga_pan_can_atlas_2018	TCGA-85-8354-01	TCGA-85-8354	AMP (driver)
lusc_tcga_pan_can_atlas_2018	TCGA-85-8355-01	TCGA-85-8355	AMP (driver)
lusc_tcga_pan_can_atlas_2018	TCGA-85-8479-01	TCGA-85-8479	AMP (driver)
lusc_tcga_pan_can_atlas_2018	TCGA-85-8481-01	TCGA-85-8481	AMP (driver)
lusc_tcga_pan_can_atlas_2018	TCGA-85-8580-01	TCGA-85-8580	AMP (driver)
lusc_tcga_pan_can_atlas_2018	TCGA-85-A4CN-01	TCGA-85-A4CN	AMP (driver)
lusc_tcga_pan_can_atlas_2018	TCGA-85-A4QQ-01	TCGA-85-A4QQ	E81K (driver)
lusc_tcga_pan_can_atlas_2018	TCGA-85-A4QR-01	TCGA-85-A4QR	AMP (driver)
lusc_tcga_pan_can_atlas_2018	TCGA-85-A53L-01	TCGA-85-A53L	AMP (driver)
lusc_tcga_pan_can_atlas_2018	TCGA-85-A5B5-01	TCGA-85-A5B5	AMP (driver)
luad_tcga_pan_can_atlas_2018	TCGA-86-7701-01	TCGA-86-7701	AMP (driver)
luad_tcga_pub	TCGA-86-7714-01	TCGA-86-7714	E726K (driver)
lusc_tcga_pan_can_atlas_2018	TCGA-90-7766-01	TCGA-90-7766	AMP (driver)
lusc_tcga_pan_can_atlas_2018	TCGA-90-7769-01	TCGA-90-7769	H1047R (driver), AMP (driver)
lusc_tcga_pan_can_atlas_2018	TCGA-90-7964-01	TCGA-90-7964	AMP (driver)
luad_tcga_pub	TCGA-91-6829-01	TCGA-91-6829	AMP (driver)
lusc_tcga_pan_can_atlas_2018	TCGA-92-7340-01	TCGA-92-7340	K111N (driver)
lusc_tcga_pan_can_atlas_2018	TCGA-92-7341-01	TCGA-92-7341	AMP (driver)
lusc_tcga_pan_can_atlas_2018	TCGA-92-8064-01	TCGA-92-8064	AMP (driver)
lusc_tcga_pan_can_atlas_2018	TCGA-92-8065-01	TCGA-92-8065	E542K (driver), AMP (driver)
luad_tcga_pub	TCGA-93-7348-01	TCGA-93-7348	E542K (driver)
lusc_tcga_pan_can_atlas_2018	TCGA-94-8035-01	TCGA-94-8035	AMP (driver)
lusc_tcga_pan_can_atlas_2018	TCGA-94-8491-01	TCGA-94-8491	AMP (driver)
lusc_tcga_pan_can_atlas_2018	TCGA-94-A4VJ-01	TCGA-94-A4VJ	AMP (driver)
lusc_tcga_pan_can_atlas_2018	TCGA-94-A5I4-01	TCGA-94-A5I4	AMP (driver)
lusc_tcga_pan_can_atlas_2018	TCGA-94-A5I6-01	TCGA-94-A5I6	AMP (driver)
luad_tcga_pan_can_atlas_2018	TCGA-95-7562-01	TCGA-95-7562	E110del (driver)
luad_tcga_pub	TCGA-95-7947-01	TCGA-95-7947	E453Q (driver)
luad_tcga_pub	TCGA-95-7948-01	TCGA-95-7948	E545K (driver)
lusc_tcga_pan_can_atlas_2018	TCGA-96-7545-01	TCGA-96-7545	AMP (driver)
lusc_tcga	TCGA-96-A4JK-01	TCGA-96-A4JK	AMP (driver)
luad_tcga_pan_can_atlas_2018	TCGA-97-8177-01	TCGA-97-8177	P104L (driver)
luad_tcga_pan_can_atlas_2018	TCGA-97-8552-01	TCGA-97-8552	N107S (driver)
lusc_tcga	TCGA-98-7454-01	TCGA-98-7454	AMP (driver)
lusc_tcga_pan_can_atlas_2018	TCGA-98-8021-01	TCGA-98-8021	E545K (driver)
lusc_tcga_pan_can_atlas_2018	TCGA-98-A538-01	TCGA-98-A538	AMP (driver)
lusc_tcga_pan_can_atlas_2018	TCGA-98-A53A-01	TCGA-98-A53A	AMP (driver)
lusc_tcga_pan_can_atlas_2018	TCGA-98-A53I-01	TCGA-98-A53I	AMP (driver)
lusc_tcga_pan_can_atlas_2018	TCGA-98-A53J-01	TCGA-98-A53J	AMP (driver)
brca_tcga_pub2015	TCGA-A1-A0SH-01	TCGA-A1-A0SH	AMP (driver)
brca_tcga_pub2015	TCGA-A1-A0SI-01	TCGA-A1-A0SI	H1047R (driver), E726K (driver)
brca_tcga_pub2015	TCGA-A2-A04N-01	TCGA-A2-A04N	E542K (driver)
brca_tcga_pub2015	TCGA-A2-A04P-01	TCGA-A2-A04P	R88Q (driver), AMP (driver)
brca_tcga_pub2015	TCGA-A2-A04T-01	TCGA-A2-A04T	H1047Y (driver), AMP (driver)
brca_tcga_pub2015	TCGA-A2-A04V-01	TCGA-A2-A04V	G118D (driver)
brca_tcga_pub2015	TCGA-A2-A04W-01	TCGA-A2-A04W	H1047R (driver)
brca_tcga_pub2015	TCGA-A2-A0CP-01	TCGA-A2-A0CP	H1047R (driver), E726K (driver)
brca_tcga_pub2015	TCGA-A2-A0CR-01	TCGA-A2-A0CR	E542K (driver)
brca_tcga_pub2015	TCGA-A2-A0CS-01	TCGA-A2-A0CS	H1047R (driver)
brca_tcga_pub2015	TCGA-A2-A0CW-01	TCGA-A2-A0CW	G1049R (driver)
brca_tcga_pub2015	TCGA-A2-A0D0-01	TCGA-A2-A0D0	AMP (driver)
brca_tcga_pub	TCGA-A2-A0D1-01	TCGA-A2-A0D1	E542K (driver)
brca_tcga_pub2015	TCGA-A2-A0D3-01	TCGA-A2-A0D3	H1047R (driver)
brca_tcga_pub2015	TCGA-A2-A0EM-01	TCGA-A2-A0EM	H1047L (driver)
brca_tcga_pub2015	TCGA-A2-A0EN-01	TCGA-A2-A0EN	H1047R (driver), H1065L (driver)
[truncated: 1,487 more rows]

## Sheet: PTEN
Study ID	Sample ID	Patient ID	PTEN
[truncated: 1,264 more rows]

[truncated: 3 more sheets: KRAS, HRAS, Summary]
