# Supplementary material for: Functional annotation of the Hippo pathway somatic mutations in human cancers
Source: Nat Commun. 2024 Nov 21;15:10106. doi: 10.1038/s41467-024-54480-y (PMC11582751; doi:10.1038/s41467-024-54480-y)
Supplement: Supplementary file 3 — Supplementary Data 1-5 [file 41467_2024_54480_MOESM3_ESM.zip › Supplementary Data/Supplementary Data 5.xlsx]

## Sheet: Sheet1
shRNAs	Sequence	TRC Clone ID
VANGL1_shRNA-1#	CTCGTAGTCAATGTGAAGAAA	TRCN0000062092
VANGL1_shRNA-2#	CCATTCATCATACTCTCTGAA	TRCN0000290422
sgRNAs	Sequence
NF2_sgRNA	AACCCAAGACGTTCACCGTG
MST1_sgRNA1	GGATCGTTATGGAGTACTGT
MST1_sgRNA2	GAACCCGCCGCGCCGGTGAG
MST1_sgRNA3	ATACACCGAGATATCAAGGC
MST1_sgRNA4	AGCTTTGTATACGCTGCCAT
MST1_sgRNA5	TGCTGATATCCATCCAATGA
MST2_sgRNA1	CGATGTTGGAATCCGACTTG
MST2_sgRNA2	AAATCATCGGACCAAAGTTC
MST2_sgRNA3	TACTGCAACACAACTTTTAC
MST2_sgRNA4	AGTACTCCATAACAATCCAG
MST2_sgRNA5	GTTGCAGTAGCTCTCTGCTC
LATS1_sgRNA1	CGTGCAGCTCTCCGCTCTAA
LATS1_sgRNA2	GTTGTGCAGGTGACCATCCA
LATS1_sgRNA3	GTCTCCACATCGACAGCTTG
LATS1_sgRNA4	CCTGTTCGTAGCAACACTTC
LATS1_sgRNA5	ACAGACTGAAGCCATTAGAG
LATS2_sgRNA1	TACGCTGGCACCGTAGCCCT
LATS2_sgRNA2	AGGTAGTCCACGTACGGCCG
LATS2_sgRNA3	TTACGCCAGCCTGCCCACGA
LATS2_sgRNA4	CGAAGCTTGGGCCCTCGTAG
LATS2_sgRNA5	GTAGGACGCAAACGAATCGC
MOB1A_sgRNA1	CTATTCTAAAGCGTCTGTTC
MOB1A_sgRNA2	GCAGAAGCAACTCTAGGAAG
MOB1A_sgRNA3	CAAGCTGTTATGTTGCCTGA
MOB1A_sgRNA4	GTTTGAATGTTTTAGAAGAG
MOB1A_sgRNA5	TGTTATGTTGCCTGAGGGAG
MOB1B_sgRNA1	TGGCAGTGGCAACCTTCGGA
MOB1B_sgRNA2	CACTTGGCAGTGGCAACCTT
MOB1B_sgRNA3	TATACTCAAACGCCTCTTTA
MOB1B_sgRNA4	TCATACTGGTGAGAACCCTC
MOB1B_sgRNA5	TCATTGAGATCTTCCCCTTC
q-PCR primers	Sequence
GAPDH-Forward	ATGGGGAAGGTGAAGGTCG
GAPDH-Reverse	GGGGTCATTGATGGCAACAATA
CTGF-Forward	CCAATGACAACGCCTCCTG
CTGF-Reverse	TGGTGCAGCCAGAAAGCTC
CYR61-Forward	AGCCTCGCATCCTATACAACC
CYR61-Reverse	TTCTTTCACAAGGCGGCACTC
ANKRD1-Forward	CACTTCTAGCCCACCCTGTGA
ANKRD1-Reverse	CCACAGGTTCCGTAATGATTT
VANGL1-Forward	ACCTCGGAGCACAGCATATC
VANGL1-Reverse	AGGATGAAGGCAATAGGGGTG
VANGL2-Forward	ACTCGGGCTATTCCTACAAGT
VANGL2-Reverse	CTCGACTCTTAGAGCGGTGTC
