# Supplementary material for: Functional annotation of the Hippo pathway somatic mutations in human cancers
Source: Nat Commun. 2024 Nov 21;15:10106. doi: 10.1038/s41467-024-54480-y (PMC11582751; doi:10.1038/s41467-024-54480-y)
Supplement: Supplementary file 3 — Supplementary Data 1-5 [file 41467_2024_54480_MOESM3_ESM.zip › Supplementary Data/Supplementary Data 2.xlsx]

## Sheet: All Hippo somatic mutations
Gene	Sample ID	Protein Change	Mutation Type	Cancer Type	Study	Annotation	Functional Impact	Copy #	COSMIC	MS	VS	Center	Chromosome	Start Pos	End Pos	Ref	Var	Allele Freq (T)	Allele Freq (N)	Variant Reads	Ref Reads	Variant Reads (N)	Ref Reads (N)	# Mut in Sample
NF2	TCGA-UY-A8OB-01	NIPSNAP1-NF2	Fusion	Bladder Urothelial Carcinoma	Bladder Urothelial Carcinoma (TCGA, PanCancer Atlas)	OncoKB: Likely Oncogenic, level NA;CIViC: NA;MyCancerGenome: not present;CancerHotspot: no;3DHotspot: no				NA	NA	WashU	22	-1	-1	NA								312
NF2	TCGA-PG-A915-01	CDON-NF2	Fusion	Uterine Serous Carcinoma/Uterine Papillary Serous Carcinoma	Uterine Corpus Endometrial Carcinoma (TCGA, PanCancer Atlas)	OncoKB: Likely Oncogenic, level NA;CIViC: NA;MyCancerGenome: not present;CancerHotspot: no;3DHotspot: no				NA	NA	WashU	22	-1	-1	NA								73
NF2	TCGA-TS-A8AI-01	NF2-CABP7	Fusion	Pleural Mesothelioma, Epithelioid Type	Mesothelioma (TCGA, PanCancer Atlas)	OncoKB: Likely Oncogenic, level NA;CIViC: NA;MyCancerGenome: not present;CancerHotspot: no;3DHotspot: no				NA	NA	WashU	22	-1	-1	NA								24
NF2	TCGA-D7-8575-01	NF2-CABP7	Fusion	Tubular Stomach Adenocarcinoma	Stomach Adenocarcinoma (TCGA, PanCancer Atlas)	OncoKB: Likely Oncogenic, level NA;CIViC: NA;MyCancerGenome: not present;CancerHotspot: no;3DHotspot: no				NA	NA	WashU	22	-1	-1	NA								49
NF2	TCGA-A2-A0SV-01	NF2-GRAP2	Fusion	Breast Invasive Ductal Carcinoma	Breast Invasive Carcinoma (TCGA, PanCancer Atlas)	OncoKB: Likely Oncogenic, level NA;CIViC: NA;MyCancerGenome: not present;CancerHotspot: no;3DHotspot: no				NA	NA	WashU	22	-1	-1	NA								33
NF2	TCGA-EW-A1PH-01	NF2-CLTCL1	Fusion	Breast Invasive Ductal Carcinoma	Breast Invasive Carcinoma (TCGA, PanCancer Atlas)	OncoKB: Likely Oncogenic, level NA;CIViC: NA;MyCancerGenome: not present;CancerHotspot: no;3DHotspot: no				NA	NA	WashU	22	-1	-1	NA								47
NF2	TCGA-GI-A2C9-01	NF2-HSD3B2	Fusion	Breast Invasive Ductal Carcinoma	Breast Invasive Carcinoma (TCGA, PanCancer Atlas)	OncoKB: Likely Oncogenic, level NA;CIViC: NA;MyCancerGenome: not present;CancerHotspot: no;3DHotspot: no				NA	NA	WashU	22	-1	-1	NA								0
NF2	TCGA-V7-A7HQ-01	NF2-EIF3D	Fusion	Breast Invasive Ductal Carcinoma	Breast Invasive Carcinoma (TCGA, PanCancer Atlas)	OncoKB: Likely Oncogenic, level NA;CIViC: NA;MyCancerGenome: not present;CancerHotspot: no;3DHotspot: no				NA	NA	WashU	22	-1	-1	NA								23
NF2	TCGA-34-A5IX-01	NF2-MTMR3	Fusion	Lung Squamous Cell Carcinoma	Lung Squamous Cell Carcinoma (TCGA, PanCancer Atlas)	OncoKB: Likely Oncogenic, level NA;CIViC: NA;MyCancerGenome: not present;CancerHotspot: no;3DHotspot: no				NA	NA	WashU	22	-1	-1	NA								253
NF2	TCGA-85-8048-01	NF2-MORC2	Fusion	Lung Squamous Cell Carcinoma	Lung Squamous Cell Carcinoma (TCGA, PanCancer Atlas)	OncoKB: Likely Oncogenic, level NA;CIViC: NA;MyCancerGenome: not present;CancerHotspot: no;3DHotspot: no				NA	NA	WashU	22	-1	-1	NA								115
NF2	TCGA-LK-A4O7-01	NF2-PIAS1	Fusion	Pleural Mesothelioma, Epithelioid Type	Mesothelioma (TCGA, PanCancer Atlas)	OncoKB: Likely Oncogenic, level NA;CIViC: NA;MyCancerGenome: not present;CancerHotspot: no;3DHotspot: no				NA	NA	WashU	22	-1	-1	NA								35
NF2	TCGA-3A-A9IH-01	NF2-ZMAT5	Fusion	Pancreatic Adenocarcinoma	Pancreatic Adenocarcinoma (TCGA, PanCancer Atlas)	OncoKB: Likely Oncogenic, level NA;CIViC: NA;MyCancerGenome: not present;CancerHotspot: no;3DHotspot: no				NA	NA	WashU	22	-1	-1	NA								47
NF2	TCGA-FS-A4F4-06	NF2-EFCAB6	Fusion	Cutaneous Melanoma	Skin Cutaneous Melanoma (TCGA, PanCancer Atlas)	OncoKB: Likely Oncogenic, level NA;CIViC: NA;MyCancerGenome: not present;CancerHotspot: no;3DHotspot: no				NA	NA	WashU	22	-1	-1	NA								39
NF2	TCGA-55-A48Y-01	NF2_EWSR1	Fusion	Lung Adenocarcinoma	Pan-Lung Cancer (TCGA, Nat Genet 2016)	OncoKB: Likely Oncogenic, level NA;CIViC: NA;MyCancerGenome: not present;CancerHotspot: no;3DHotspot: no				NA	NA	NA	22	-1	-1	NA								291
NF2	TCGA-CX-7086-01	OSBP2-NF2	Fusion	Head and Neck Squamous Cell Carcinoma	Head and Neck Squamous Cell Carcinoma (TCGA, PanCancer Atlas)	OncoKB: Likely Oncogenic, level NA;CIViC: NA;MyCancerGenome: not present;CancerHotspot: no;3DHotspot: no				NA	NA	WashU	22	-1	-1	NA								208
NF2	TCGA-34-A5IX-01	ZNRF3-NF2	Fusion	Lung Squamous Cell Carcinoma	Lung Squamous Cell Carcinoma (TCGA, PanCancer Atlas)	OncoKB: Likely Oncogenic, level NA;CIViC: NA;MyCancerGenome: not present;CancerHotspot: no;3DHotspot: no				NA	NA	WashU	22	-1	-1	NA								253
NF2	TCGA-C5-A7CO-01	A6V	Missense_Mutation	Cervical Squamous Cell Carcinoma	Cervical Squamous Cell Carcinoma and Endocervical Adenocarcinoma (TCGA, Provisional)	OncoKB: Unknown, level NA;CIViC: NA;MyCancerGenome: not present;CancerHotspot: no;3DHotspot: no				Somatic	Untested	genome.wustl.edu	22	30000004	30000004	C	T				12		52	98
NF2	TCGA-GN-A26C-01	R8S	Missense_Mutation	Cutaneous Melanoma	Skin Cutaneous Melanoma (TCGA, PanCancer Atlas)	OncoKB: Unknown, level NA;CIViC: NA;MyCancerGenome: not present;CancerHotspot: no;3DHotspot: no				.	.	.	22	30000009	30000009	C	A			3	25		9	2465
NF2	TCGA-DX-A6YV-01	S10I	Missense_Mutation	Myxofibrosarcoma	Sarcoma (TCGA, PanCancer Atlas)	OncoKB: Unknown, level NA;CIViC: NA;MyCancerGenome: not present;CancerHotspot: no;3DHotspot: no				.	.	.	22	30000016	30000016	G	T			3	28		67	1162
NF2	TCGA-YS-AA4M-01	V24*	Frame_Shift_Del	Pleural Mesothelioma	Mesothelioma (TCGA, Provisional)	OncoKB: Likely Oncogenic, level NA;CIViC: NA;MyCancerGenome: not present;CancerHotspot: no;3DHotspot: no			3	Somatic	NA	broad.mit.edu	22	30000057	30000057	G	-			35	230			33
NF2	TCGA-B9-4117-01	X38_splice	Splice_Site	Papillary Renal Cell Carcinoma	Kidney Renal Papillary Cell Carcinoma (TCGA, Provisional)	OncoKB: Likely Oncogenic, level NA;CIViC: NA;MyCancerGenome: not present;CancerHotspot: no;3DHotspot: no			1	Somatic	Untested	hgsc.bcm.edu	22	30000103	30000103	T	G			15	2		7	50
NF2	TCGA-LK-A4O5-01	X39_splice	Splice_Site	Pleural Mesothelioma, Epithelioid Type	Mesothelioma (TCGA, Provisional)	OncoKB: Likely Oncogenic, level NA;CIViC: NA;MyCancerGenome: not present;CancerHotspot: no;3DHotspot: no				Somatic	NA	broad.mit.edu	22	30032739	30032739	G	A			5	23			40
NF2	TCGA-GH-A9DA-01	X39_splice	Splice_Site	Cervical Squamous Cell Carcinoma	Cervical Squamous Cell Carcinoma (TCGA, PanCancer Atlas)	OncoKB: Likely Oncogenic, level NA;CIViC: NA;MyCancerGenome: not present;CancerHotspot: no;3DHotspot: no				.	.	.	22	30032739	30032739	G	A			40	9		74	77
NF2	TCGA-C5-A1BF-01	X39_splice	Splice_Site	Cervical Squamous Cell Carcinoma	Cervical Squamous Cell Carcinoma (TCGA, PanCancer Atlas)	OncoKB: Likely Oncogenic, level NA;CIViC: NA;MyCancerGenome: not present;CancerHotspot: no;3DHotspot: no				.	.	.	22	30032737	30032743	CAGATGA	-			38	41		141	64
NF2	TCGA-A5-A0G2-01	W41*	Nonsense_Mutation	Uterine Serous Carcinoma/Uterine Papillary Serous Carcinoma	Uterine Corpus Endometrial Carcinoma (TCGA, PanCancer Atlas)	OncoKB: Likely Oncogenic, level NA;CIViC: NA;MyCancerGenome: not present;CancerHotspot: no;3DHotspot: no			2	.	.	.	22	30032748	30032748	G	A			22	54		94	25734
NF2	TCGA-3H-AB3K-01	R57*	Nonsense_Mutation	Pleural Mesothelioma	Mesothelioma (TCGA, Provisional)	OncoKB: Likely Oncogenic, level NA;CIViC: NA;MyCancerGenome: not present;CancerHotspot: no;3DHotspot: no			30	Somatic	NA	broad.mit.edu	22	30032794	30032794	C	T			14	13			22
NF2	TCGA-VS-A94X-01	R57*	Nonsense_Mutation	Cervical Squamous Cell Carcinoma	Cervical Squamous Cell Carcinoma (TCGA, PanCancer Atlas)	OncoKB: Likely Oncogenic, level NA;CIViC: NA;MyCancerGenome: not present;CancerHotspot: no;3DHotspot: no			30	.	.	.	22	30032794	30032794	C	T			34	22		68	269
NF2	TCGA-B5-A0JY-01	E58*	Nonsense_Mutation	Uterine Endometrioid Carcinoma	Uterine Corpus Endometrial Carcinoma (TCGA, Provisional)	OncoKB: Likely Oncogenic, level NA;CIViC: NA;MyCancerGenome: not present;CancerHotspot: no;3DHotspot: no			2	Somatic	Untested	genome.wustl.edu	22	30032797	30032797	G	T			117	247		193	8957
NF2	TCGA-AG-3591-01	T59A	Missense_Mutation	Rectal Adenocarcinoma	Rectum Adenocarcinoma (TCGA, PanCancer Atlas)	OncoKB: Unknown, level NA;CIViC: NA;MyCancerGenome: not present;CancerHotspot: no;3DHotspot: no			1	.	.	.	22	30032800	30032800	A	G			42	32		74	72
NF2	TCGA-AZ-4315-01	T67A	Missense_Mutation	Colon Adenocarcinoma	Colon Adenocarcinoma (TCGA, PanCancer Atlas)	OncoKB: Unknown, level NA;CIViC: NA;MyCancerGenome: not present;CancerHotspot: no;3DHotspot: no			1	.	.	.	22	30032824	30032824	A	G			23	54		159	6318
NF2	TCGA-EW-A1PB-01	I68_A73del	In_Frame_Del	Breast Invasive Ductal Carcinoma	Breast Invasive Carcinoma (TCGA, PanCancer Atlas)	OncoKB: Unknown, level NA;CIViC: NA;MyCancerGenome: not present;CancerHotspot: no;3DHotspot: no				.	.	.	22	30032827	30032844	ATCAAGGACACAGTGGCC	-			29	37		41	129
NF2	TCGA-77-6845-01	K69R	Missense_Mutation	Lung Squamous Cell Carcinoma	Lung Squamous Cell Carcinoma (TCGA, PanCancer Atlas)	OncoKB: Unknown, level NA;CIViC: NA;MyCancerGenome: not present;CancerHotspot: no;3DHotspot: no				.	.	.	22	30032831	30032831	A	G			69	139		72	229
NF2	TCGA-DX-A6YQ-01	K79*	Nonsense_Mutation	Myxofibrosarcoma	Sarcoma (TCGA, Provisional)	OncoKB: Likely Oncogenic, level NA;CIViC: NA;MyCancerGenome: not present;CancerHotspot: no;3DHotspot: no				Somatic	Valid	genome.wustl.edu	22	30032860	30032860	A	T			33	11		54	68
NF2	TCGA-BP-4986-01	X80_splice	Splice_Site	Renal Clear Cell Carcinoma	Kidney Renal Clear Cell Carcinoma (TCGA, Nature 2013)	OncoKB: Likely Oncogenic, level NA;CIViC: NA;MyCancerGenome: not present;CancerHotspot: no;3DHotspot: no				Somatic	Unknown	broad.mit.edu;hgsc.bcm.edu;ucsc.edu	22	30032866	30032867	GT	-							39
NF2	TCGA-UD-AAC7-01	X81_splice	Splice_Site	Pleural Mesothelioma, Epithelioid Type	Mesothelioma (TCGA, Provisional)	OncoKB: Likely Oncogenic, level NA;CIViC: NA;MyCancerGenome: not present;CancerHotspot: no;3DHotspot: no			1	Somatic	NA	broad.mit.edu	22	30035078	30035078	G	A			21	57			24
NF2	TCGA-B0-4698-01	X81_splice	Splice_Site	Renal Clear Cell Carcinoma	Kidney Renal Clear Cell Carcinoma (TCGA, PanCancer Atlas)	OncoKB: Likely Oncogenic, level NA;CIViC: NA;MyCancerGenome: not present;CancerHotspot: no;3DHotspot: no			1	.	.	.	22	30035077	30035077	A	G			107	178	1	264	398
NF2	TCGA-FS-A1ZW-06	H84Y	Missense_Mutation	Cutaneous Melanoma	Skin Cutaneous Melanoma (TCGA, Provisional)	OncoKB: Unknown, level NA;CIViC: NA;MyCancerGenome: not present;CancerHotspot: no;3DHotspot: no			1	Somatic	NA	broad.mit.edu	22	30035088	30035088	C	T			35	43			553
NF2	TCGA-46-3769-01	S87*	Nonsense_Mutation	Lung Squamous Cell Carcinoma	Lung Squamous Cell Carcinoma (TCGA, Nature 2012)	OncoKB: Likely Oncogenic, level NA;CIViC: NA;MyCancerGenome: not present;CancerHotspot: no;3DHotspot: no			3	NA	---	broad.mit.edu	22	30035098	30035098	C	G				17			817
NF2	TCGA-MQ-A6BR-01	S87Gfs*15	Frame_Shift_Del	Pleural Mesothelioma, Epithelioid Type	Mesothelioma (TCGA, Provisional)	OncoKB: Likely Oncogenic, level NA;CIViC: NA;MyCancerGenome: not present;CancerHotspot: no;3DHotspot: no			3	Somatic	NA	broad.mit.edu	22	30035096	30035100	TTCAA	-			20	25			21
NF2	TCGA-CH-5794-01	P91L	Missense_Mutation	Prostate Adenocarcinoma	Genomic Hallmarks of Prostate Adenocarcinoma (CPC-GENE, Nature 2017)	OncoKB: Unknown, level NA;CIViC: NA;MyCancerGenome: not present;CancerHotspot: no;3DHotspot: no			1	Somatic	Unknown	broad.mit.edu	22	30035110	30035110	C	T							15
NF2	TCGA-CA-6717-01	V92A	Missense_Mutation	Mucinous Adenocarcinoma of the Colon and Rectum	Colon Adenocarcinoma (TCGA, PanCancer Atlas)	OncoKB: Unknown, level NA;CIViC: NA;MyCancerGenome: not present;CancerHotspot: no;3DHotspot: no				.	.	.	22	30035113	30035113	T	C			10	118	1	96	9588
NF2	TCGA-ER-A19J-06	H95Y	Missense_Mutation	Cutaneous Melanoma	Skin Cutaneous Melanoma (TCGA, Provisional)	OncoKB: Unknown, level NA;CIViC: NA;MyCancerGenome: not present;CancerHotspot: no;3DHotspot: no			1	Somatic	NA	broad.mit.edu	22	30035121	30035121	C	T			10	25			184
NF2	TCGA-AG-A002-01	F96L	Missense_Mutation	Rectal Adenocarcinoma	Colorectal Adenocarcinoma (TCGA, Nature 2012)	OncoKB: Unknown, level NA;CIViC: NA;MyCancerGenome: not present;CancerHotspot: no;3DHotspot: no			1	Somatic	Valid	broad.mit.edu;hgsc.bcm.edu	22	30035126	30035126	C	A							9941
NF2	TCGA-XK-AAIW-01	A98V	Missense_Mutation	Prostate Adenocarcinoma	Prostate Adenocarcinoma (TCGA, Provisional)	OncoKB: Unknown, level NA;CIViC: NA;MyCancerGenome: not present;CancerHotspot: no;3DHotspot: no				Somatic	NA	broad.mit.edu	22	30035131	30035131	C	T			12	67			6525
NF2	TCGA-ZF-AA4W-01	E103K	Missense_Mutation	Bladder Urothelial Carcinoma	Bladder Cancer (TCGA, Cell 2017)	OncoKB: Unknown, level NA;CIViC: NA;MyCancerGenome: not present;CancerHotspot: no;3DHotspot: no				Somatic	NaN	broad.mit.edu	22	30035145	30035145	G	A				63			512
NF2	TCGA-DD-AADS-01	E107D	Missense_Mutation	Hepatocellular Carcinoma	Liver Hepatocellular Carcinoma (TCGA, Provisional)	OncoKB: Unknown, level NA;CIViC: NA;MyCancerGenome: not present;CancerHotspot: no;3DHotspot: no				Somatic	Untested	hgsc.bcm.edu	22	30035159	30035159	G	T			47	33		81	122
NF2	TCGA-DD-AADS-01	E108*	Nonsense_Mutation	Hepatocellular Carcinoma	Liver Hepatocellular Carcinoma (TCGA, Provisional)	OncoKB: Likely Oncogenic, level NA;CIViC: NA;MyCancerGenome: not present;CancerHotspot: no;3DHotspot: no			1	Somatic	Untested	hgsc.bcm.edu	22	30035160	30035160	G	T			46	31		79	122
NF2	TCGA-05-4434-01	Q111*	Nonsense_Mutation	Lung Adenocarcinoma	Lung Adenocarcinoma (TCGA, PanCancer Atlas)	OncoKB: Likely Oncogenic, level NA;CIViC: NA;MyCancerGenome: not present;CancerHotspot: no;3DHotspot: no			2	.	.	.	22	30035169	30035169	C	T			7	118		120	44
NF2	TCGA-GF-A769-01	T114I	Missense_Mutation	Melanoma	Skin Cutaneous Melanoma (TCGA, Provisional)	OncoKB: Unknown, level NA;CIViC: NA;MyCancerGenome: not present;CancerHotspot: no;3DHotspot: no				Somatic	NA	broad.mit.edu	22	30035179	30035179	C	T			69	29			131
NF2	TCGA-B0-5084-01	X121_splice	Splice_Site	Renal Clear Cell Carcinoma	Kidney Renal Clear Cell Carcinoma (TCGA, Provisional)	OncoKB: Likely Oncogenic, level NA;CIViC: NA;MyCancerGenome: not present;CancerHotspot: no;3DHotspot: no				Somatic	Untested	broad.mit.edu	22	30035203	30035203	T	G							48
NF2	TCGA-UD-AABZ-01	X121_splice	Splice_Site	Pleural Mesothelioma, Epithelioid Type	Mesothelioma (TCGA, Provisional)	OncoKB: Likely Oncogenic, level NA;CIViC: NA;MyCancerGenome: not present;CancerHotspot: no;3DHotspot: no				Somatic	NA	broad.mit.edu	22	30035202	30035202	G	C			3	26			56
NF2	TCGA-D1-A17Q-01	K123N	Missense_Mutation	Uterine Endometrioid Carcinoma	Uterine Corpus Endometrial Carcinoma (TCGA, PanCancer Atlas)	OncoKB: Unknown, level NA;CIViC: NA;MyCancerGenome: not present;CancerHotspot: no;3DHotspot: no			1	.	.	.	22	30038196	30038196	G	T			8	172		151	5946
NF2	TCGA-DF-A2KU-01	K123N	Missense_Mutation	Uterine Endometrioid Carcinoma	Uterine Corpus Endometrial Carcinoma (TCGA, PanCancer Atlas)	OncoKB: Unknown, level NA;CIViC: NA;MyCancerGenome: not present;CancerHotspot: no;3DHotspot: no			1	.	.	.	22	30038196	30038196	G	T			11	22		19	10061
NF2	TCGA-CA-6717-01	K123N	Missense_Mutation	Mucinous Adenocarcinoma of the Colon and Rectum	Colon Adenocarcinoma (TCGA, PanCancer Atlas)	OncoKB: Unknown, level NA;CIViC: NA;MyCancerGenome: not present;CancerHotspot: no;3DHotspot: no			1	.	.	.	22	30038196	30038196	G	T			8	47		46	9588
NF2	TCGA-BQ-5875-01	Y132*	Nonsense_Mutation	Papillary Renal Cell Carcinoma	Kidney Renal Papillary Cell Carcinoma (TCGA, Provisional)	OncoKB: Likely Oncogenic, level NA;CIViC: NA;MyCancerGenome: not present;CancerHotspot: no;3DHotspot: no			2	Somatic	Untested	hgsc.bcm.edu	22	30038223	30038223	C	A			37	18		66	53
NF2	TCGA-BR-6452-01	C133Y	Missense_Mutation	Stomach Adenocarcinoma	TCGA data for Esophagus-Stomach Cancers (TCGA, Nature 2017)	OncoKB: Unknown, level NA;CIViC: NA;MyCancerGenome: not present;CancerHotspot: no;3DHotspot: no			1	Somatic	Untested	genome.wustl.edu	22	30038225	30038225	G	A			10	81		102	6541
NF2	TCGA-B1-A47M-01	P134H	Missense_Mutation	Papillary Renal Cell Carcinoma	Kidney Renal Papillary Cell Carcinoma (TCGA, Provisional)	OncoKB: Unknown, level NA;CIViC: NA;MyCancerGenome: not present;CancerHotspot: no;3DHotspot: no				Somatic	Untested	hgsc.bcm.edu	22	30038228	30038228	C	A			20	30		76	84
NF2	TCGA-22-1000-01	E136K	Missense_Mutation	Lung Squamous Cell Carcinoma	Lung Squamous Cell Carcinoma (TCGA, PanCancer Atlas)	OncoKB: Unknown, level NA;CIViC: NA;MyCancerGenome: not present;CancerHotspot: no;3DHotspot: no				.	.	.	22	30038233	30038233	G	A			10	108		108	89
NF2	TCGA-CR-6484-01	S143F	Missense_Mutation	Head and Neck Squamous Cell Carcinoma	Head and Neck Squamous Cell Carcinoma (TCGA, Nature 2015)	OncoKB: Unknown, level NA;CIViC: NA;MyCancerGenome: not present;CancerHotspot: no;3DHotspot: no				Unknown	NA	broad.mit.edu	22	30038255	30038255	C	T				97			240
NF2	TCGA-DD-A3A6-01	Y144*	Nonsense_Mutation	Hepatocellular Carcinoma	Liver Hepatocellular Carcinoma (TCGA, Provisional)	OncoKB: Likely Oncogenic, level NA;CIViC: NA;MyCancerGenome: not present;CancerHotspot: no;3DHotspot: no			15	Somatic	Untested	hgsc.bcm.edu	22	30038257	30038258	-	A			11	56		95	12
NF2	TCGA-LK-A4NZ-01	Y144*	Nonsense_Mutation	Pleural Mesothelioma, Epithelioid Type	Mesothelioma (TCGA, Provisional)	OncoKB: Likely Oncogenic, level NA;CIViC: NA;MyCancerGenome: not present;CancerHotspot: no;3DHotspot: no			15	Somatic	NA	broad.mit.edu	22	30038257	30038258	-	A			12	32			31
NF2	TCGA-06-5416-01	A145T	Missense_Mutation	Glioblastoma Multiforme	Glioblastoma Multiforme (TCGA, PanCancer Atlas)	OncoKB: Unknown, level NA;CIViC: NA;MyCancerGenome: not present;CancerHotspot: no;3DHotspot: no				.	.	.	22	30038260	30038260	G	A			48	72		89	12192
NF2	TCGA-Z2-A8RT-06	A145V	Missense_Mutation	Cutaneous Melanoma	Skin Cutaneous Melanoma (TCGA, PanCancer Atlas)	OncoKB: Unknown, level NA;CIViC: NA;MyCancerGenome: not present;CancerHotspot: no;3DHotspot: no				.	.	.	22	30038261	30038261	C	T			27	44		68	2423
NF2	TCGA-FD-A5BU-01	V146F	Missense_Mutation	Bladder Urothelial Carcinoma	Bladder Cancer (TCGA, Cell 2017)	OncoKB: Unknown, level NA;CIViC: NA;MyCancerGenome: not present;CancerHotspot: no;3DHotspot: no			3	Somatic	NaN	broad.mit.edu	22	30038263	30038263	G	T				16			70
NF2	TCGA-L5-A893-01	V146F	Missense_Mutation	Esophageal Adenocarcinoma	Esophageal Carcinoma (TCGA, Provisional)	OncoKB: Unknown, level NA;CIViC: NA;MyCancerGenome: not present;CancerHotspot: no;3DHotspot: no			3	Somatic	Untested	genome.wustl.edu	22	30038263	30038263	G	T							234
NF2	TCGA-EL-A3CN-01	V146I	Missense_Mutation	Papillary Thyroid Cancer	Papillary Thyroid Carcinoma (TCGA, Cell 2014)	OncoKB: Unknown, level NA;CIViC: NA;MyCancerGenome: not present;CancerHotspot: no;3DHotspot: no			3	Somatic	NA	broad.mit.edu	22	30038263	30038263	G	A				59			23
NF2	TCGA-BB-A6UO-01	X149_splice	Splice_Site	Head and Neck Squamous Cell Carcinoma	Head and Neck Squamous Cell Carcinoma (TCGA, Provisional)	OncoKB: Likely Oncogenic, level NA;CIViC: NA;MyCancerGenome: not present;CancerHotspot: no;3DHotspot: no			1	Somatic	NA	broad.mit.edu	22	30038273	30038299	AGGTAGGCTCAAAGAAGAAAAATGTAT	-			7	61			101
NF2	TCGA-NJ-A4YP-01	Y150C	Missense_Mutation	Lung Adenocarcinoma	Lung Adenocarcinoma (TCGA, PanCancer Atlas)	OncoKB: Unknown, level NA;CIViC: NA;MyCancerGenome: not present;CancerHotspot: no;3DHotspot: no				.	.	.	22	30050647	30050647	A	G			56	193		210	468
NF2	TCGA-SX-A7SL-01	G151Vfs*23	Frame_Shift_Del	Papillary Renal Cell Carcinoma	Kidney Renal Papillary Cell Carcinoma (TCGA, Provisional)	OncoKB: Likely Oncogenic, level NA;CIViC: NA;MyCancerGenome: not present;CancerHotspot: no;3DHotspot: no				Somatic	Untested	hgsc.bcm.edu	22	30050649	30050649	G	-			98	7		156	73
NF2	TCGA-LC-A66R-01	D152*	Frame_Shift_Ins	Bladder Urothelial Carcinoma	Bladder Cancer (TCGA, Cell 2017)	OncoKB: Likely Oncogenic, level NA;CIViC: NA;MyCancerGenome: not present;CancerHotspot: no;3DHotspot: no			3	Somatic	---	broad.mit.edu	22	30050650	30050651	-	T				114			121
NF2	TCGA-ZN-A9VV-01	Y153*	Frame_Shift_Del	Pleural Mesothelioma, Biphasic Type	Mesothelioma (TCGA, Provisional)	OncoKB: Likely Oncogenic, level NA;CIViC: NA;MyCancerGenome: not present;CancerHotspot: no;3DHotspot: no			7	Somatic	NA	broad.mit.edu	22	30050657	30050657	C	-			56	23			72
NF2	TCGA-60-2704-01	P155S	Missense_Mutation	Lung Squamous Cell Carcinoma	Lung Squamous Cell Carcinoma (TCGA, PanCancer Atlas)	OncoKB: Unknown, level NA;CIViC: NA;MyCancerGenome: not present;CancerHotspot: no;3DHotspot: no				.	.	.	22	30050661	30050661	C	T			38	180		204	170
NF2	TCGA-XU-A92Z-01	G161*	Nonsense_Mutation	Thymoma	Thymoma (TCGA, Provisional)	OncoKB: Likely Oncogenic, level NA;CIViC: NA;MyCancerGenome: not present;CancerHotspot: no;3DHotspot: no			3	Somatic	Valid	genome.wustl.edu	22	30050679	30050679	G	T							21
NF2	TCGA-TS-A7OY-01	G161Dfs*13	Frame_Shift_Del	Pleural Mesothelioma, Epithelioid Type	Mesothelioma (TCGA, Provisional)	OncoKB: Likely Oncogenic, level NA;CIViC: NA;MyCancerGenome: not present;CancerHotspot: no;3DHotspot: no			3	Somatic	NA	broad.mit.edu	22	30050677	30050677	G	-			7	44			28
NF2	TCGA-CC-5263-01	E166D	Missense_Mutation	Hepatocellular Carcinoma	Liver Hepatocellular Carcinoma (TCGA, PanCancer Atlas)	OncoKB: Unknown, level NA;CIViC: NA;MyCancerGenome: not present;CancerHotspot: no;3DHotspot: no				.	.	.	22	30050696	30050696	G	T			107	137		196	111
NF2	TCGA-XF-A9SI-01	E166Q	Missense_Mutation	Bladder Urothelial Carcinoma	Bladder Cancer (TCGA, Cell 2017)	OncoKB: Unknown, level NA;CIViC: NA;MyCancerGenome: not present;CancerHotspot: no;3DHotspot: no				Somatic	NaN	broad.mit.edu	22	30050694	30050694	G	C				122			366
NF2	TCGA-BQ-5877-01	K171*	Nonsense_Mutation	Papillary Renal Cell Carcinoma	Kidney Renal Papillary Cell Carcinoma (TCGA, Provisional)	OncoKB: Likely Oncogenic, level NA;CIViC: NA;MyCancerGenome: not present;CancerHotspot: no;3DHotspot: no			1	Somatic	Untested	hgsc.bcm.edu	22	30050709	30050709	A	T			73	72		209	67
NF2	TCGA-ER-A1A1-06	R172=	Splice_Region	Cutaneous Melanoma	Skin Cutaneous Melanoma (TCGA, Provisional)	OncoKB: Likely Oncogenic, level NA;CIViC: NA;MyCancerGenome: not present;CancerHotspot: no;3DHotspot: no				Somatic	NA	broad.mit.edu	22	30050714	30050714	G	A			6	95			219
NF2	TCGA-A6-5661-01	R172Gfs*2	Frame_Shift_Del	Colon Adenocarcinoma	Colon Adenocarcinoma (TCGA, PanCancer Atlas)	OncoKB: Likely Oncogenic, level NA;CIViC: NA;MyCancerGenome: not present;CancerHotspot: no;3DHotspot: no			1	.	.	.	22	30050708	30050708	A	-			56	166		135	1271
NF2	TCGA-CJ-4638-01	X172_splice	Splice_Site	Renal Clear Cell Carcinoma	Kidney Renal Clear Cell Carcinoma (TCGA, Nature 2013)	OncoKB: Likely Oncogenic, level NA;CIViC: NA;MyCancerGenome: not present;CancerHotspot: no;3DHotspot: no			1	Somatic	Valid	broad.mit.edu;hgsc.bcm.edu	22	30050715	30050715	G	C							66
NF2	TCGA-P3-A6T0-01	E182*	Nonsense_Mutation	Head and Neck Squamous Cell Carcinoma	Head and Neck Squamous Cell Carcinoma (TCGA, Provisional)	OncoKB: Likely Oncogenic, level NA;CIViC: NA;MyCancerGenome: not present;CancerHotspot: no;3DHotspot: no				Somatic	NA	broad.mit.edu	22	30051610	30051610	G	T			19	24			89
NF2	TCGA-3U-A98H-01	W184*	Nonsense_Mutation	Pleural Mesothelioma, Biphasic Type	Mesothelioma (TCGA, Provisional)	OncoKB: Likely Oncogenic, level NA;CIViC: NA;MyCancerGenome: not present;CancerHotspot: no;3DHotspot: no			4	Somatic	NA	broad.mit.edu	22	30051617	30051617	G	A			8	32			24
NF2	TCGA-39-5040-01	E186*	Nonsense_Mutation	Lung Squamous Cell Carcinoma	Lung Squamous Cell Carcinoma (TCGA, PanCancer Atlas)	OncoKB: Likely Oncogenic, level NA;CIViC: NA;MyCancerGenome: not present;CancerHotspot: no;3DHotspot: no			1	.	.	.	22	30051622	30051622	G	T			42	19		49	433
NF2	TCGA-SC-AA5Z-01	R187Lfs*21	Frame_Shift_Del	Pleural Mesothelioma, Epithelioid Type	Mesothelioma (TCGA, Provisional)	OncoKB: Likely Oncogenic, level NA;CIViC: NA;MyCancerGenome: not present;CancerHotspot: no;3DHotspot: no				Somatic	NA	broad.mit.edu	22	30051622	30051625	GAGA	-			8	29			23
NF2	TCGA-TS-A7OZ-01	Y192*	Nonsense_Mutation	Pleural Mesothelioma, Epithelioid Type	Mesothelioma (TCGA, Provisional)	OncoKB: Likely Oncogenic, level NA;CIViC: NA;MyCancerGenome: not present;CancerHotspot: no;3DHotspot: no			3	Somatic	NA	broad.mit.edu	22	30051642	30051642	C	G			6	17			48
NF2	TCGA-BG-A222-01	Y192H	Missense_Mutation	Uterine Endometrioid Carcinoma	Uterine Corpus Endometrial Carcinoma (TCGA, PanCancer Atlas)	OncoKB: Unknown, level NA;CIViC: NA;MyCancerGenome: not present;CancerHotspot: no;3DHotspot: no				.	.	.	22	30051640	30051640	T	C			30	35		70	4277
NF2	TCGA-A5-A2K7-01	A193T	Missense_Mutation	Uterine Endometrioid Carcinoma	Uterine Corpus Endometrial Carcinoma (TCGA, PanCancer Atlas)	OncoKB: Unknown, level NA;CIViC: NA;MyCancerGenome: not present;CancerHotspot: no;3DHotspot: no				.	.	.	22	30051643	30051643	G	A			25	24	1	53	611
NF2	TCGA-DK-AA6M-01	E194*	Nonsense_Mutation	Bladder Urothelial Carcinoma	Bladder Cancer (TCGA, Cell 2017)	OncoKB: Likely Oncogenic, level NA;CIViC: NA;MyCancerGenome: not present;CancerHotspot: no;3DHotspot: no			1	Somatic	NaN	broad.mit.edu	22	30051646	30051646	G	T				25			58
NF2	TCGA-A2-A0T5-01	H195P	Missense_Mutation	Breast Invasive Ductal Carcinoma	Breast Invasive Carcinoma (TCGA, Cell 2015)	OncoKB: Unknown, level NA;CIViC: NA;MyCancerGenome: not present;CancerHotspot: no;3DHotspot: no			1	NA	NA	genome.wustl.edu	22	30051650	30051650	A	C			27	147	1	191	1079
NF2	TCGA-D6-A4Z9-01	R198*	Nonsense_Mutation	Head and Neck Squamous Cell Carcinoma	Head and Neck Squamous Cell Carcinoma (TCGA, Provisional)	OncoKB: Likely Oncogenic, level NA;CIViC: NA;MyCancerGenome: not present;CancerHotspot: no;3DHotspot: no			6	Somatic	NA	broad.mit.edu	22	30051658	30051658	C	T			16	23			83
NF2	TCGA-B7-5816-01	R198Q	Missense_Mutation	Stomach Adenocarcinoma	TCGA data for Esophagus-Stomach Cancers (TCGA, Nature 2017)	OncoKB: Unknown, level NA;CIViC: NA;MyCancerGenome: not present;CancerHotspot: no;3DHotspot: no			1	Somatic	Untested	genome.wustl.edu	22	30051659	30051659	G	A			8	98		120	1314
NF2	TCGA-B0-5098-01	X200_splice	Splice_Site	Renal Clear Cell Carcinoma	Kidney Renal Clear Cell Carcinoma (TCGA, Provisional)	OncoKB: Likely Oncogenic, level NA;CIViC: NA;MyCancerGenome: not present;CancerHotspot: no;3DHotspot: no			1	Somatic	Untested	broad.mit.edu	22	30051666	30051666	G	A							649
NF2	TCGA-G7-6797-01	X200_splice	Splice_Site	Papillary Renal Cell Carcinoma	Kidney Renal Papillary Cell Carcinoma (TCGA, Provisional)	OncoKB: Likely Oncogenic, level NA;CIViC: NA;MyCancerGenome: not present;CancerHotspot: no;3DHotspot: no			1	Somatic	Untested	hgsc.bcm.edu	22	30051666	30051666	G	A			37	5		91	54
NF2	TCGA-AA-3968-01	X200_splice	Splice_Site	Colon Adenocarcinoma	Colon Adenocarcinoma (TCGA, PanCancer Atlas)	OncoKB: Likely Oncogenic, level NA;CIViC: NA;MyCancerGenome: not present;CancerHotspot: no;3DHotspot: no			1	.	.	.	22	30051666	30051666	G	C			125	219		540	135
NF2	TCGA-FS-A1ZR-06	E202*	Nonsense_Mutation	Cutaneous Melanoma	Skin Cutaneous Melanoma (TCGA, PanCancer Atlas)	OncoKB: Likely Oncogenic, level NA;CIViC: NA;MyCancerGenome: not present;CancerHotspot: no;3DHotspot: no				.	.	.	22	30054182	30054182	G	T			3	25		56	1029
NF2	TCGA-BS-A0UV-01	E202A	Missense_Mutation	Uterine Endometrioid Carcinoma	Uterine Corpus Endometrial Carcinoma (TCGA, Provisional)	OncoKB: Unknown, level NA;CIViC: NA;MyCancerGenome: not present;CancerHotspot: no;3DHotspot: no			1	Somatic	Untested	genome.wustl.edu	22	30054183	30054183	A	C			83	114		329	7816
NF2	TCGA-BT-A42F-01	E204K	Missense_Mutation	Bladder Urothelial Carcinoma	Bladder Cancer (TCGA, Cell 2017)	OncoKB: Unknown, level NA;CIViC: NA;MyCancerGenome: not present;CancerHotspot: no;3DHotspot: no				Somatic	NaN	broad.mit.edu	22	30054188	30054188	G	A				23			167
NF2	TCGA-D3-A2JP-06	E215*	Nonsense_Mutation	Cutaneous Melanoma	Skin Cutaneous Melanoma (TCGA, PanCancer Atlas)	OncoKB: Likely Oncogenic, level NA;CIViC: NA;MyCancerGenome: not present;CancerHotspot: no;3DHotspot: no			1	.	.	.	22	30054221	30054221	G	T			5	36		55	4150
NF2	TCGA-BH-A0C7-01	E215D	Missense_Mutation	Invasive Breast Carcinoma	Breast Invasive Carcinoma (TCGA, Nature 2012)	OncoKB: Unknown, level NA;CIViC: NA;MyCancerGenome: not present;CancerHotspot: no;3DHotspot: no			2	Somatic	NA	genome.wustl.edu	22	30054223	30054223	G	C							34
NF2	TCGA-24-2293-01	Y221C	Missense_Mutation	High-Grade Serous Ovarian Cancer	Ovarian Serous Cystadenocarcinoma (TCGA, Nature 2011)	OncoKB: Unknown, level NA;CIViC: NA;MyCancerGenome: not present;CancerHotspot: no;3DHotspot: no			1	Somatic	Valid	broad.mit.edu	22	30054240	30054240	A	G							52
NF2	TCGA-UT-A97Y-01	R225fs	Frame_Shift_Del	Pleural Mesothelioma, Epithelioid Type	Mesothelioma (TCGA, PanCancer Atlas)	OncoKB: Likely Oncogenic, level NA;CIViC: NA;MyCancerGenome: not present;CancerHotspot: no;3DHotspot: no				.	.	.	22	30054252	30054252	G	-			5	46		43	20
NF2	TCGA-ZH-A8Y4-01	R225W	Missense_Mutation	Intrahepatic Cholangiocarcinoma	Cholangiocarcinoma (TCGA, Provisional)	OncoKB: Unknown, level NA;CIViC: NA;MyCancerGenome: not present;CancerHotspot: no;3DHotspot: no				Somatic	Untested	hgsc.bcm.edu;broad.mit.edu;ucsc.edu;bcgsc.ca	22	30054251	30054251	C	T							129
NF2	TCGA-W5-AA2Q-01	X225_splice	Splice_Site	Intrahepatic Cholangiocarcinoma	Cholangiocarcinoma (TCGA, Provisional)	OncoKB: Likely Oncogenic, level NA;CIViC: NA;MyCancerGenome: not present;CancerHotspot: no;3DHotspot: no				Somatic	Untested	hgsc.bcm.edu	22	30054254	30054254	G	T							128
NF2	TCGA-UT-A88D-01	X226_splice	Splice_Site	Pleural Mesothelioma, Epithelioid Type	Mesothelioma (TCGA, PanCancer Atlas)	OncoKB: Likely Oncogenic, level NA;CIViC: NA;MyCancerGenome: not present;CancerHotspot: no;3DHotspot: no			1	.	.	.	22	30057193	30057193	G	T			6	51		55	30
NF2	TCGA-E6-A2P8-01	K228Rfs*23	Frame_Shift_Del	Uterine Mixed Endometrial Carcinoma	Uterine Corpus Endometrial Carcinoma (TCGA, PanCancer Atlas)	OncoKB: Likely Oncogenic, level NA;CIViC: NA;MyCancerGenome: not present;CancerHotspot: no;3DHotspot: no			2	.	.	.	22	30057197	30057197	A	-			11	31		20	562
NF2	TCGA-91-6848-01	T230I	Missense_Mutation	Lung Adenocarcinoma	Lung Adenocarcinoma (TCGA, PanCancer Atlas)	OncoKB: Unknown, level NA;CIViC: NA;MyCancerGenome: not present;CancerHotspot: no;3DHotspot: no			1	.	.	.	22	30057207	30057207	C	T			57	63	1	247	562
NF2	TCGA-BA-6870-01	D245G	Missense_Mutation	Head and Neck Squamous Cell Carcinoma	Head and Neck Squamous Cell Carcinoma (TCGA, Nature 2015)	OncoKB: Unknown, level NA;CIViC: NA;MyCancerGenome: not present;CancerHotspot: no;3DHotspot: no				Unknown	NA	broad.mit.edu	22	30057252	30057252	A	G				157			85
NF2	TCGA-BT-A20O-01	P246L	Missense_Mutation	Bladder Urothelial Carcinoma	Bladder Urothelial Carcinoma (TCGA, Nature 2014)	OncoKB: Unknown, level NA;CIViC: NA;MyCancerGenome: not present;CancerHotspot: no;3DHotspot: no			1	NA	NA	broad.mit.edu	22	30057255	30057255	C	T							172
NF2	TCGA-FD-A3SO-01	E247*	Nonsense_Mutation	Bladder Urothelial Carcinoma	Bladder Urothelial Carcinoma (TCGA, Nature 2014)	OncoKB: Likely Oncogenic, level NA;CIViC: NA;MyCancerGenome: not present;CancerHotspot: no;3DHotspot: no			2	NA	NA	broad.mit.edu	22	30057257	30057257	G	T							315
NF2	TCGA-VS-A94Z-01	R249K	Missense_Mutation	Cervical Squamous Cell Carcinoma	Cervical Squamous Cell Carcinoma (TCGA, PanCancer Atlas)	OncoKB: Unknown, level NA;CIViC: NA;MyCancerGenome: not present;CancerHotspot: no;3DHotspot: no				.	.	.	22	30057264	30057264	G	A			7	23		60	661
NF2	TCGA-CH-5739-01	P252H	Missense_Mutation	Prostate Adenocarcinoma	Prostate Adenocarcinoma (TCGA, Cell 2015)	OncoKB: Unknown, level NA;CIViC: NA;MyCancerGenome: not present;CancerHotspot: no;3DHotspot: no				Somatic	NA	broad.mit.edu	22	30057273	30057273	C	A				182			728
NF2	TCGA-R6-A6L6-01	E260*	Nonsense_Mutation	Esophageal Adenocarcinoma	TCGA data for Esophagus-Stomach Cancers (TCGA, Nature 2017)	OncoKB: Likely Oncogenic, level NA;CIViC: NA;MyCancerGenome: not present;CancerHotspot: no;3DHotspot: no				Somatic	Untested	mc2.edu	22	30057296	30057296	G	T			4	60		78	196
NF2	TCGA-AJ-A3OK-01	R262*	Nonsense_Mutation	Uterine Serous Carcinoma/Uterine Papillary Serous Carcinoma	Uterine Corpus Endometrial Carcinoma (TCGA, PanCancer Atlas)	OncoKB: Likely Oncogenic, level NA;CIViC: NA;MyCancerGenome: not present;CancerHotspot: no;3DHotspot: no			13	.	.	.	22	30057302	30057302	C	T			18	25		44	657
NF2	TCGA-AR-A0TU-01	S265*	Nonsense_Mutation	Invasive Breast Carcinoma	Breast Invasive Carcinoma (TCGA, Nature 2012)	OncoKB: Likely Oncogenic, level NA;CIViC: NA;MyCancerGenome: not present;CancerHotspot: no;3DHotspot: no			2	Somatic	NA	genome.wustl.edu	22	30057312	30057312	C	A							64
NF2	TCGA-CN-5365-01	D268Vfs*29	Frame_Shift_Ins	Head and Neck Squamous Cell Carcinoma	Head and Neck Squamous Cell Carcinoma (TCGA, Nature 2015)	OncoKB: Likely Oncogenic, level NA;CIViC: NA;MyCancerGenome: not present;CancerHotspot: no;3DHotspot: no			1	Unknown	NA	broad.mit.edu	22	30057317	30057318	NA	GT				77			81
NF2	TCGA-P4-A5EA-01	X270_splice	Splice_Site	Papillary Renal Cell Carcinoma	Kidney Renal Papillary Cell Carcinoma (TCGA, Provisional)	OncoKB: Likely Oncogenic, level NA;CIViC: NA;MyCancerGenome: not present;CancerHotspot: no;3DHotspot: no			3	Somatic	Untested	hgsc.bcm.edu	22	30057329	30057329	G	A			14	28		68	51
NF2	TCGA-AA-A00N-01	F271L	Missense_Mutation	Mucinous Adenocarcinoma of the Colon and Rectum	Colon Adenocarcinoma (TCGA, PanCancer Atlas)	OncoKB: Unknown, level NA;CIViC: NA;MyCancerGenome: not present;CancerHotspot: no;3DHotspot: no				.	.	.	22	30060981	30060981	T	G			40	135		166	4872
NF2	TCGA-Y8-A896-01	D277Gfs*20	Frame_Shift_Ins	Papillary Renal Cell Carcinoma	Kidney Renal Papillary Cell Carcinoma (TCGA, Provisional)	OncoKB: Likely Oncogenic, level NA;CIViC: NA;MyCancerGenome: not present;CancerHotspot: no;3DHotspot: no				Somatic	Untested	hgsc.bcm.edu	22	30060995	30060996	-	GG			36	48		155	84
NF2	TCGA-85-7710-01	K278N	Missense_Mutation	Lung Squamous Cell Carcinoma	Lung Squamous Cell Carcinoma (TCGA, PanCancer Atlas)	OncoKB: Unknown, level NA;CIViC: NA;MyCancerGenome: not present;CancerHotspot: no;3DHotspot: no				.	.	.	22	30061002	30061002	G	C			16	13		44	184
NF2	TCGA-IQ-7630-01	S288*	Nonsense_Mutation	Head and Neck Squamous Cell Carcinoma	Head and Neck Squamous Cell Carcinoma (TCGA, Nature 2015)	OncoKB: Likely Oncogenic, level NA;CIViC: NA;MyCancerGenome: not present;CancerHotspot: no;3DHotspot: no			3	Unknown	NA	broad.mit.edu	22	30061031	30061031	C	G				9			109
NF2	TCGA-61-2613-01	S288*	Nonsense_Mutation	Serous Ovarian Cancer	Ovarian Serous Cystadenocarcinoma (TCGA, PanCancer Atlas)	OncoKB: Likely Oncogenic, level NA;CIViC: NA;MyCancerGenome: not present;CancerHotspot: no;3DHotspot: no			3	.	.	.	22	30061031	30061031	C	G			82	73	1	97	78
NF2	TCGA-91-6830-01	S288*	Nonsense_Mutation	Lung Adenocarcinoma	Lung Adenocarcinoma (TCGA, PanCancer Atlas)	OncoKB: Likely Oncogenic, level NA;CIViC: NA;MyCancerGenome: not present;CancerHotspot: no;3DHotspot: no			3	.	.	.	22	30061031	30061031	C	G			3	15		23	243
NF2	TCGA-B5-A11N-01	R291C	Missense_Mutation	Uterine Endometrioid Carcinoma	Uterine Corpus Endometrial Carcinoma (TCGA, Provisional)	OncoKB: Unknown, level NA;CIViC: NA;MyCancerGenome: not present;CancerHotspot: no;3DHotspot: no			1	Somatic	Untested	genome.wustl.edu	22	30061039	30061039	C	T			115	418		399	1568
NF2	TCGA-GL-7966-01	L295Rfs*14	Frame_Shift_Del	Papillary Renal Cell Carcinoma	Kidney Renal Papillary Cell Carcinoma (TCGA, Provisional)	OncoKB: Likely Oncogenic, level NA;CIViC: NA;MyCancerGenome: not present;CancerHotspot: no;3DHotspot: no				Somatic	Untested	hgsc.bcm.edu	22	30061052	30061052	T	-			18	6		28	24
NF2	TCGA-CG-5721-01	A313S	Missense_Mutation	Stomach Adenocarcinoma	TCGA data for Esophagus-Stomach Cancers (TCGA, Nature 2017)	OncoKB: Unknown, level NA;CIViC: NA;MyCancerGenome: not present;CancerHotspot: no;3DHotspot: no				Somatic	Untested	genome.wustl.edu	22	30064373	30064373	G	T			10	51		88	3803
NF2	TCGA-3U-A98F-01	X333_splice	Splice_Site	Pleural Mesothelioma, Biphasic Type	Mesothelioma (TCGA, Provisional)	OncoKB: Likely Oncogenic, level NA;CIViC: NA;MyCancerGenome: not present;CancerHotspot: no;3DHotspot: no				Somatic	NA	broad.mit.edu	22	30064436	30064436	G	T			15	3			40
NF2	TCGA-W6-AA0S-01	X333_splice	Splice_Site	Intrahepatic Cholangiocarcinoma	Cholangiocarcinoma (TCGA, Provisional)	OncoKB: Likely Oncogenic, level NA;CIViC: NA;MyCancerGenome: not present;CancerHotspot: no;3DHotspot: no				Somatic	Untested	hgsc.bcm.edu;broad.mit.edu;ucsc.edu;bcgsc.ca	22	30064437	30064437	T	G							100
NF2	TCGA-ZN-A9VO-01	Q337*	Nonsense_Mutation	Pleural Mesothelioma, Epithelioid Type	Mesothelioma (TCGA, Provisional)	OncoKB: Likely Oncogenic, level NA;CIViC: NA;MyCancerGenome: not present;CancerHotspot: no;3DHotspot: no			5	Somatic	NA	broad.mit.edu	22	30067824	30067824	C	T			20	34			45
NF2	TCGA-AA-3516-01	R338C	Missense_Mutation	Colorectal Adenocarcinoma	Colorectal Adenocarcinoma (TCGA, Nature 2012)	OncoKB: Unknown, level NA;CIViC: NA;MyCancerGenome: not present;CancerHotspot: no;3DHotspot: no			2	Somatic	Valid	hgsc.bcm.edu	22	30067827	30067827	C	T							692
NF2	LUAD-S01356-Tumor	R338H	Missense_Mutation	Lung Adenocarcinoma	Pan-Lung Cancer (TCGA, Nat Genet 2016)	OncoKB: Unknown, level NA;CIViC: NA;MyCancerGenome: not present;CancerHotspot: no;3DHotspot: no			2	Somatic	NA	broad.mit.edu	22	30067828	30067828	G	A			14	59		64	390
NF2	TCGA-CJ-4901-01	R341*	Nonsense_Mutation	Renal Clear Cell Carcinoma	Kidney Renal Clear Cell Carcinoma (TCGA, Nature 2013)	OncoKB: Likely Oncogenic, level NA;CIViC: NA;MyCancerGenome: not present;CancerHotspot: no;3DHotspot: no			22	Somatic	Valid	broad.mit.edu;hgsc.bcm.edu;ucsc.edu	22	30067836	30067836	C	T							50
NF2	TCGA-AA-A01R-01	R341*	Nonsense_Mutation	Colorectal Adenocarcinoma	Colorectal Adenocarcinoma (TCGA, Nature 2012)	OncoKB: Likely Oncogenic, level NA;CIViC: NA;MyCancerGenome: not present;CancerHotspot: no;3DHotspot: no			22	Somatic	Valid	broad.mit.edu	22	30067836	30067836	C	T							1226
NF2	TCGA-D3-A8GI-06	R341Q	Missense_Mutation	Cutaneous Melanoma	Skin Cutaneous Melanoma (TCGA, PanCancer Atlas)	OncoKB: Unknown, level NA;CIViC: NA;MyCancerGenome: not present;CancerHotspot: no;3DHotspot: no				.	.	.	22	30067837	30067837	G	A			25	75		49	4286
NF2	TCGA-VQ-A91V-01	L356W	Missense_Mutation	Stomach Adenocarcinoma	TCGA data for Esophagus-Stomach Cancers (TCGA, Nature 2017)	OncoKB: Unknown, level NA;CIViC: NA;MyCancerGenome: not present;CancerHotspot: no;3DHotspot: no				Somatic	Untested	genome.wustl.edu	22	30067882	30067882	T	G			23	5		89	214
NF2	TCGA-EV-5902-01	R359Kfs*11	Frame_Shift_Del	Papillary Renal Cell Carcinoma	Kidney Renal Papillary Cell Carcinoma (TCGA, Provisional)	OncoKB: Likely Oncogenic, level NA;CIViC: NA;MyCancerGenome: not present;CancerHotspot: no;3DHotspot: no			1	Somatic	Untested	hgsc.bcm.edu	22	30067890	30067905	AGGCTGCTGCAGATGA	-			22	16		87	65
NF2	TCGA-AU-6004-01	R359W	Missense_Mutation	Colon Adenocarcinoma	Colon Adenocarcinoma (TCGA, PanCancer Atlas)	OncoKB: Unknown, level NA;CIViC: NA;MyCancerGenome: not present;CancerHotspot: no;3DHotspot: no			1	.	.	.	22	30067890	30067890	A	T			16	69		44	967
NF2	TCGA-A5-A0G2-01	E365K	Missense_Mutation	Uterine Serous Carcinoma/Uterine Papillary Serous Carcinoma	Uterine Corpus Endometrial Carcinoma (TCGA, PanCancer Atlas)	OncoKB: Unknown, level NA;CIViC: NA;MyCancerGenome: not present;CancerHotspot: no;3DHotspot: no				.	.	.	22	30067908	30067908	G	A			33	84		140	25734
NF2	TCGA-A5-A1OF-01	A367S	Missense_Mutation	Uterine Mixed Endometrial Carcinoma	Uterine Corpus Endometrial Carcinoma (TCGA, PanCancer Atlas)	OncoKB: Unknown, level NA;CIViC: NA;MyCancerGenome: not present;CancerHotspot: no;3DHotspot: no				.	.	.	22	30067914	30067914	G	T			11	36		51	10507
NF2	TCGA-MN-A4N4-01	N371I	Missense_Mutation	Lung Adenocarcinoma	Lung Adenocarcinoma (TCGA, PanCancer Atlas)	OncoKB: Unknown, level NA;CIViC: NA;MyCancerGenome: not present;CancerHotspot: no;3DHotspot: no			1	.	.	.	22	30067927	30067927	A	T			25	50		88	1344
NF2	TCGA-AJ-A3EL-01	E372K	Missense_Mutation	Uterine Endometrioid Carcinoma	Uterine Corpus Endometrial Carcinoma (TCGA, PanCancer Atlas)	OncoKB: Unknown, level NA;CIViC: NA;MyCancerGenome: not present;CancerHotspot: no;3DHotspot: no			1	.	.	.	22	30067929	30067929	G	A			20	32		91	7390
NF2	TCGA-CK-6746-01	E372K	Missense_Mutation	Colon Adenocarcinoma	Colon Adenocarcinoma (TCGA, PanCancer Atlas)	OncoKB: Unknown, level NA;CIViC: NA;MyCancerGenome: not present;CancerHotspot: no;3DHotspot: no			1	.	.	.	22	30067929	30067929	G	A			16	19		32	1197
NF2	TCGA-VS-A8QH-01	X375_splice	Splice_Site	Mucinous Carcinoma	Cervical Squamous Cell Carcinoma (TCGA, PanCancer Atlas)	OncoKB: Likely Oncogenic, level NA;CIViC: NA;MyCancerGenome: not present;CancerHotspot: no;3DHotspot: no			2	.	.	.	22	30069257	30069257	G	T			11	11		25	115
NF2	TCGA-A8-A09G-01	E386K	Missense_Mutation	Breast Invasive Ductal Carcinoma	Breast Invasive Carcinoma (TCGA, PanCancer Atlas)	OncoKB: Unknown, level NA;CIViC: NA;MyCancerGenome: not present;CancerHotspot: no;3DHotspot: no				.	.	.	22	30069291	30069291	G	A			4	7		9	238
NF2	TCGA-94-8491-01	K387E	Missense_Mutation	Lung Squamous Cell Carcinoma	Lung Squamous Cell Carcinoma (TCGA, PanCancer Atlas)	OncoKB: Unknown, level NA;CIViC: NA;MyCancerGenome: not present;CancerHotspot: no;3DHotspot: no			3	.	.	.	22	30069294	30069294	A	G			3	10		14	490
NF2	TCGA-HF-7132-01	R411H	Missense_Mutation	Stomach Adenocarcinoma	TCGA data for Esophagus-Stomach Cancers (TCGA, Nature 2017)	OncoKB: Unknown, level NA;CIViC: NA;MyCancerGenome: not present;CancerHotspot: no;3DHotspot: no				Somatic	Untested	genome.wustl.edu	22	30069367	30069367	G	A			2	13		8	1299
NF2	TCGA-MQ-A4LV-01	K413*	Nonsense_Mutation	Pleural Mesothelioma, Biphasic Type	Mesothelioma (TCGA, Provisional)	OncoKB: Likely Oncogenic, level NA;CIViC: NA;MyCancerGenome: not present;CancerHotspot: no;3DHotspot: no			1	Somatic	NA	broad.mit.edu	22	30069372	30069372	A	T			15	47			53
NF2	TCGA-WQ-A9G7-01	R418C	Missense_Mutation	Hepatocellular Carcinoma	Liver Hepatocellular Carcinoma (TCGA, Provisional)	OncoKB: Unknown, level NA;CIViC: NA;MyCancerGenome: not present;CancerHotspot: no;3DHotspot: no			2	Somatic	Untested	hgsc.bcm.edu	22	30069387	30069387	C	T			20	135		136	365
NF2	TCGA-AP-A056-01	R418C	Missense_Mutation	Uterine Endometrioid Carcinoma	Uterine Corpus Endometrial Carcinoma (TCGA, Provisional)	OncoKB: Unknown, level NA;CIViC: NA;MyCancerGenome: not present;CancerHotspot: no;3DHotspot: no			2	Somatic	Untested	genome.wustl.edu	22	30069387	30069387	C	T			6	20		27	7218
NF2	TCGA-BS-A0UF-01	R418C	Missense_Mutation	Uterine Endometrioid Carcinoma	Uterine Corpus Endometrial Carcinoma (TCGA, Provisional)	OncoKB: Unknown, level NA;CIViC: NA;MyCancerGenome: not present;CancerHotspot: no;3DHotspot: no			2	Somatic	Untested	genome.wustl.edu	22	30069387	30069387	C	T			15	38		63	7404
NF2	TCGA-AJ-A5DW-01	R418C	Missense_Mutation	Uterine Endometrioid Carcinoma	Uterine Corpus Endometrial Carcinoma (TCGA, PanCancer Atlas)	OncoKB: Unknown, level NA;CIViC: NA;MyCancerGenome: not present;CancerHotspot: no;3DHotspot: no			2	.	.	.	22	30069387	30069387	C	T			7	29		24	3190
NF2	TCGA-06-5416-01	R418C	Missense_Mutation	Glioblastoma Multiforme	Glioblastoma Multiforme (TCGA, PanCancer Atlas)	OncoKB: Unknown, level NA;CIViC: NA;MyCancerGenome: not present;CancerHotspot: no;3DHotspot: no			2	.	.	.	22	30069387	30069387	C	T			7	18		19	12192
NF2	TCGA-EO-A22R-01	R418H	Missense_Mutation	Uterine Endometrioid Carcinoma	Uterine Corpus Endometrial Carcinoma (TCGA, PanCancer Atlas)	OncoKB: Unknown, level NA;CIViC: NA;MyCancerGenome: not present;CancerHotspot: no;3DHotspot: no			2	.	.	.	22	30069388	30069388	G	A			10	24		32	12786
NF2	TCGA-EO-A22U-01	T419M	Missense_Mutation	Uterine Endometrioid Carcinoma	Uterine Corpus Endometrial Carcinoma (TCGA, PanCancer Atlas)	OncoKB: Unknown, level NA;CIViC: NA;MyCancerGenome: not present;CancerHotspot: no;3DHotspot: no				.	.	.	22	30069391	30069391	C	T			20	27		27	13840
NF2	TCGA-AG-A002-01	R424C	Missense_Mutation	Rectal Adenocarcinoma	Colorectal Adenocarcinoma (TCGA, Nature 2012)	OncoKB: Unknown, level NA;CIViC: NA;MyCancerGenome: not present;CancerHotspot: no;3DHotspot: no			1	Somatic	Valid	broad.mit.edu;hgsc.bcm.edu	22	30069405	30069405	C	T							9941
NF2	TCGA-DD-A1EE-01	E427*	Nonsense_Mutation	Hepatocellular Carcinoma	Liver Hepatocellular Carcinoma (TCGA, Provisional)	OncoKB: Likely Oncogenic, level NA;CIViC: NA;MyCancerGenome: not present;CancerHotspot: no;3DHotspot: no				Somatic	Untested	hgsc.bcm.edu	22	30069414	30069414	G	T			7	116		45	621
NF2	TCGA-CC-A1HT-01	E427*	Nonsense_Mutation	Hepatocellular Carcinoma	Liver Hepatocellular Carcinoma (TCGA, PanCancer Atlas)	OncoKB: Likely Oncogenic, level NA;CIViC: NA;MyCancerGenome: not present;CancerHotspot: no;3DHotspot: no				.	.	.	22	30069414	30069414	G	T			24	71		82	90
NF2	TCGA-AJ-A3BH-01	E434D	Missense_Mutation	Uterine Endometrioid Carcinoma	Uterine Corpus Endometrial Carcinoma (TCGA, PanCancer Atlas)	OncoKB: Unknown, level NA;CIViC: NA;MyCancerGenome: not present;CancerHotspot: no;3DHotspot: no				.	.	.	22	30069437	30069437	G	T			5	44		54	2682
NF2	TCGA-EO-A3AS-01	L436R	Missense_Mutation	Uterine Endometrioid Carcinoma	Uterine Corpus Endometrial Carcinoma (TCGA, PanCancer Atlas)	OncoKB: Unknown, level NA;CIViC: NA;MyCancerGenome: not present;CancerHotspot: no;3DHotspot: no				.	.	.	22	30069442	30069442	T	G			14	32		55	156
NF2	TCGA-VR-A8EY-01	X447_splice	Splice_Site	Esophageal Squamous Cell Carcinoma	TCGA data for Esophagus-Stomach Cancers (TCGA, Nature 2017)	OncoKB: Likely Oncogenic, level NA;CIViC: NA;MyCancerGenome: not present;CancerHotspot: no;3DHotspot: no				Somatic	Untested	genome.wustl.edu	22	30070824	30070824	G	T			4	40		28	170
NF2	TCGA-SC-A6LP-01	X447_splice	Splice_Site	Pleural Mesothelioma, Biphasic Type	Mesothelioma (TCGA, Provisional)	OncoKB: Likely Oncogenic, level NA;CIViC: NA;MyCancerGenome: not present;CancerHotspot: no;3DHotspot: no				Somatic	NA	broad.mit.edu	22	30069477	30069477	T	G			10	4			22
NF2	TCGA-DF-A2KU-01	A448V	Missense_Mutation	Uterine Endometrioid Carcinoma	Uterine Corpus Endometrial Carcinoma (TCGA, PanCancer Atlas)	OncoKB: Unknown, level NA;CIViC: NA;MyCancerGenome: not present;CancerHotspot: no;3DHotspot: no				.	.	.	22	30070827	30070827	C	T			7	4		9	10061
NF2	TCGA-LK-A4O5-01	K449Rfs*45	Frame_Shift_Del	Pleural Mesothelioma, Epithelioid Type	Mesothelioma (TCGA, Provisional)	OncoKB: Likely Oncogenic, level NA;CIViC: NA;MyCancerGenome: not present;CancerHotspot: no;3DHotspot: no			1	Somatic	NA	broad.mit.edu	22	30070829	30070830	AA	-			13	41			40
NF2	TCGA-MQ-A4LM-01	E463*	Nonsense_Mutation	Pleural Mesothelioma, Biphasic Type	Mesothelioma (TCGA, Provisional)	OncoKB: Likely Oncogenic, level NA;CIViC: NA;MyCancerGenome: not present;CancerHotspot: no;3DHotspot: no				Somatic	NA	broad.mit.edu	22	30070871	30070871	G	T			11	48			43
NF2	TCGA-C5-A8XK-01	E463K	Missense_Mutation	Cervical Squamous Cell Carcinoma	Cervical Squamous Cell Carcinoma (TCGA, PanCancer Atlas)	OncoKB: Unknown, level NA;CIViC: NA;MyCancerGenome: not present;CancerHotspot: no;3DHotspot: no			2	.	.	.	22	30070871	30070871	G	A			16	31		26	190
NF2	TCGA-AA-3663-01	A464V	Missense_Mutation	Colon Adenocarcinoma	Colon Adenocarcinoma (TCGA, PanCancer Atlas)	OncoKB: Unknown, level NA;CIViC: NA;MyCancerGenome: not present;CancerHotspot: no;3DHotspot: no			1	.	.	.	22	30070875	30070875	C	T			35	67		26	1937
NF2	TCGA-EK-A2H1-01	E465*	Nonsense_Mutation	Cervical Squamous Cell Carcinoma	Cervical Squamous Cell Carcinoma and Endocervical Adenocarcinoma (TCGA, Provisional)	OncoKB: Likely Oncogenic, level NA;CIViC: NA;MyCancerGenome: not present;CancerHotspot: no;3DHotspot: no			2	Somatic	Untested	genome.wustl.edu	22	30070877	30070877	G	T				25		28	28
NF2	TCGA-ZN-A9VW-01	E465*	Nonsense_Mutation	Pleural Mesothelioma, Biphasic Type	Mesothelioma (TCGA, Provisional)	OncoKB: Likely Oncogenic, level NA;CIViC: NA;MyCancerGenome: not present;CancerHotspot: no;3DHotspot: no			2	Somatic	NA	broad.mit.edu	22	30070877	30070877	G	T			34	72			110
NF2	TCGA-B5-A11Y-01	R466Q	Missense_Mutation	Uterine Endometrioid Carcinoma	Uterine Corpus Endometrial Carcinoma (TCGA, Provisional)	OncoKB: Unknown, level NA;CIViC: NA;MyCancerGenome: not present;CancerHotspot: no;3DHotspot: no			1	Somatic	Untested	genome.wustl.edu	22	30070881	30070881	G	A			12	15		60	813
NF2	TCGA-33-4566-01	Q470*	Nonsense_Mutation	Lung Squamous Cell Carcinoma	Lung Squamous Cell Carcinoma (TCGA, Nature 2012)	OncoKB: Likely Oncogenic, level NA;CIViC: NA;MyCancerGenome: not present;CancerHotspot: no;3DHotspot: no			4	NA	---	broad.mit.edu	22	30070892	30070892	C	T				5			1133
NF2	TCGA-D1-A160-01	P482=	Splice_Region	Uterine Endometrioid Carcinoma	Uterine Corpus Endometrial Carcinoma (TCGA, Provisional)	OncoKB: Likely Oncogenic, level NA;CIViC: NA;MyCancerGenome: not present;CancerHotspot: no;3DHotspot: no				Somatic	Untested	genome.wustl.edu	22	30070930	30070930	G	A			12	11	2	41	361
NF2	TCGA-D1-A160-01	P482P	Splice_Region	Uterine Endometrioid Carcinoma	Uterine Corpus Endometrial Carcinoma (TCGA, Nature 2013)	OncoKB: Likely Oncogenic, level NA;CIViC: NA;MyCancerGenome: not present;CancerHotspot: no;3DHotspot: no				Somatic	Unknown	genome.wustl.edu	22	30070930	30070930	G	A			12	11	2	41	359
NF2	TCGA-UD-AAC5-01	X482_splice	Splice_Site	Pleural Mesothelioma, Epithelioid Type	Mesothelioma (TCGA, Provisional)	OncoKB: Likely Oncogenic, level NA;CIViC: NA;MyCancerGenome: not present;CancerHotspot: no;3DHotspot: no			2	Somatic	NA	broad.mit.edu	22	30070931	30070931	G	C			19	19			37
NF2	TCGA-D9-A6EC-06	P488L	Missense_Mutation	Cutaneous Melanoma	Skin Cutaneous Melanoma (TCGA, Provisional)	OncoKB: Unknown, level NA;CIViC: NA;MyCancerGenome: not present;CancerHotspot: no;3DHotspot: no				Somatic	NA	broad.mit.edu	22	30074201	30074201	C	T			65	68			3890
NF2	TCGA-BR-8687-01	P492S	Missense_Mutation	Stomach Adenocarcinoma	TCGA data for Esophagus-Stomach Cancers (TCGA, Nature 2017)	OncoKB: Unknown, level NA;CIViC: NA;MyCancerGenome: not present;CancerHotspot: no;3DHotspot: no			1	Somatic	Untested	genome.wustl.edu	22	30074212	30074212	C	T			38	74		146	164
NF2	TCGA-B8-4153-01	D494N	Missense_Mutation	Renal Clear Cell Carcinoma	Kidney Renal Clear Cell Carcinoma (TCGA, Nature 2013)	OncoKB: Unknown, level NA;CIViC: NA;MyCancerGenome: not present;CancerHotspot: no;3DHotspot: no			1	Somatic	Unknown	broad.mit.edu;hgsc.bcm.edu;ucsc.edu	22	30074218	30074218	G	A							57
NF2	TCGA-CA-6717-01	S506Y	Missense_Mutation	Mucinous Adenocarcinoma of the Colon and Rectum	Colon Adenocarcinoma (TCGA, PanCancer Atlas)	OncoKB: Unknown, level NA;CIViC: NA;MyCancerGenome: not present;CancerHotspot: no;3DHotspot: no				.	.	.	22	30074255	30074255	C	A			5	38		38	9588
NF2	TCGA-06-5416-01	D508N	Missense_Mutation	Glioblastoma Multiforme	Glioblastoma Multiforme (TCGA, PanCancer Atlas)	OncoKB: Unknown, level NA;CIViC: NA;MyCancerGenome: not present;CancerHotspot: no;3DHotspot: no				.	.	.	22	30074260	30074260	G	A			117	131		172	12192
NF2	TCGA-KQ-A41N-01	D508Y	Missense_Mutation	Bladder Urothelial Carcinoma	Bladder Urothelial Carcinoma (TCGA, PanCancer Atlas)	OncoKB: Unknown, level NA;CIViC: NA;MyCancerGenome: not present;CancerHotspot: no;3DHotspot: no				.	.	.	22	30074260	30074260	G	T			7	73		65	2529
NF2	TCGA-44-4112-01	E522Rfs*20	Frame_Shift_Ins	Lung Adenocarcinoma	Lung Adenocarcinoma (TCGA, PanCancer Atlas)	OncoKB: Likely Oncogenic, level NA;CIViC: NA;MyCancerGenome: not present;CancerHotspot: no;3DHotspot: no				.	.	.	22	30074300	30074301	-	A			18	90		118	435
NF2	TCGA-QK-A6II-01	X525_splice	Splice_Site	Head and Neck Squamous Cell Carcinoma	Head and Neck Squamous Cell Carcinoma (TCGA, Provisional)	OncoKB: Likely Oncogenic, level NA;CIViC: NA;MyCancerGenome: not present;CancerHotspot: no;3DHotspot: no			3	Somatic	NA	broad.mit.edu	22	30077427	30077427	G	A			68	47			157
NF2	TCGA-49-4486-01	E527Q	Missense_Mutation	Lung Adenocarcinoma	Lung Adenocarcinoma (TCGA, Nature 2014)	OncoKB: Unknown, level NA;CIViC: NA;MyCancerGenome: not present;CancerHotspot: no;3DHotspot: no				Unknown	NA	broad.mit.edu	22	30077432	30077432	G	C				134			226
NF2	TCGA-EO-A3AV-01	K550T	Missense_Mutation	Uterine Endometrioid Carcinoma	Uterine Corpus Endometrial Carcinoma (TCGA, PanCancer Atlas)	OncoKB: Unknown, level NA;CIViC: NA;MyCancerGenome: not present;CancerHotspot: no;3DHotspot: no				.	.	.	22	30077502	30077502	A	C			8	29		39	4096
NF2	TCGA-A5-A1OF-01	K552N	Missense_Mutation	Uterine Mixed Endometrial Carcinoma	Uterine Corpus Endometrial Carcinoma (TCGA, PanCancer Atlas)	OncoKB: Unknown, level NA;CIViC: NA;MyCancerGenome: not present;CancerHotspot: no;3DHotspot: no				.	.	.	22	30077509	30077509	A	C			8	15		32	10507
NF2	TCGA-AN-A0XW-01	E555K	Missense_Mutation	Breast Invasive Ductal Carcinoma	Breast Invasive Carcinoma (TCGA, PanCancer Atlas)	OncoKB: Unknown, level NA;CIViC: NA;MyCancerGenome: not present;CancerHotspot: no;3DHotspot: no				.	.	.	22	30077516	30077516	G	A			9	55		97	289
NF2	TCGA-DR-A0ZM-01	L558V	Missense_Mutation	Cervical Squamous Cell Carcinoma	Cervical Squamous Cell Carcinoma and Endocervical Adenocarcinoma (TCGA, Provisional)	OncoKB: Unknown, level NA;CIViC: NA;MyCancerGenome: not present;CancerHotspot: no;3DHotspot: no			1	Somatic	Untested	genome.wustl.edu	22	30077525	30077525	C	G				161		221	1069
NF2	TCGA-4Z-AA7R-01	D559Y	Missense_Mutation	Bladder Urothelial Carcinoma	Bladder Cancer (TCGA, Cell 2017)	OncoKB: Unknown, level NA;CIViC: NA;MyCancerGenome: not present;CancerHotspot: no;3DHotspot: no				Somatic	NaN	broad.mit.edu	22	30077528	30077528	G	T				84			319
NF2	TCGA-AN-A0XW-01	E564Q	Missense_Mutation	Breast Invasive Ductal Carcinoma	Breast Invasive Carcinoma (TCGA, PanCancer Atlas)	OncoKB: Unknown, level NA;CIViC: NA;MyCancerGenome: not present;CancerHotspot: no;3DHotspot: no				.	.	.	22	30077543	30077543	G	C			7	50		89	289
NF2	TCGA-DK-A6AW-01	F591L	Missense_Mutation	Bladder Urothelial Carcinoma	Bladder Cancer (TCGA, Cell 2017)	OncoKB: Unknown, level NA;CIViC: NA;MyCancerGenome: not present;CancerHotspot: no;3DHotspot: no				Somatic	NaN	broad.mit.edu	22	30090776	30090776	C	A				12			3545
NF2	TCGA-GN-A26C-01	E593*	Nonsense_Mutation	Desmoplastic Melanoma	Skin Cutaneous Melanoma (TCGA, Provisional)	OncoKB: Likely Oncogenic, level NA;CIViC: NA;MyCancerGenome: not present;CancerHotspot: no;3DHotspot: no			1	Somatic	NA	broad.mit.edu	22	30090780	30090780	G	T			9	25			1528
NF2	TCGA-W5-AA39-01	KIAA1671-NF2	Fusion	Intrahepatic Cholangiocarcinoma	Cholangiocarcinoma (TCGA, PanCancer Atlas)	OncoKB: Likely Oncogenic, level NA;CIViC: NA;MyCancerGenome: not present;CancerHotspot: no;3DHotspot: no				NA	NA	WashU	22	-1	-1	NA								654
MST1	TCGA-EE-A2MC-06	PSEN1-STK4	Fusion	Cutaneous Melanoma	Skin Cutaneous Melanoma (TCGA, PanCancer Atlas)	OncoKB: NA;CIViC: NA;MyCancerGenome: not present;CancerHotspot: no;3DHotspot: no				NA	NA	WashU	20	-1	-1	NA								652
MST1	TCGA-A8-A09A-01	YWHAB-STK4	Fusion	Breast Invasive Ductal Carcinoma	Breast Invasive Carcinoma (TCGA, PanCancer Atlas)	OncoKB: NA;CIViC: NA;MyCancerGenome: not present;CancerHotspot: no;3DHotspot: no				NA	NA	WashU	20	-1	-1	NA								205
MST1	TCGA-VR-A8ET-01	YWHAB-STK4	Fusion	Esophageal Squamous Cell Carcinoma	Esophageal Adenocarcinoma (TCGA, PanCancer Atlas)	OncoKB: NA;CIViC: NA;MyCancerGenome: not present;CancerHotspot: no;3DHotspot: no				NA	NA	WashU	20	-1	-1	NA								19
MST1	TCGA-AN-A0AM-01	STK4-CPM	Fusion	Breast Invasive Ductal Carcinoma	Breast Invasive Carcinoma (TCGA, PanCancer Atlas)	OncoKB: NA;CIViC: NA;MyCancerGenome: not present;CancerHotspot: no;3DHotspot: no				NA	NA	WashU	20	-1	-1	NA								88
MST1	TCGA-EW-A2FV-01	STK4-TSHZ2	Fusion	Breast Invasive Carcinoma, NOS	Breast Invasive Carcinoma (TCGA, PanCancer Atlas)	OncoKB: NA;CIViC: NA;MyCancerGenome: not present;CancerHotspot: no;3DHotspot: no				NA	NA	WashU	20	-1	-1	NA								3879
MST1	TCGA-24-0970-01	STK4-PKIG	Fusion	Serous Ovarian Cancer	Ovarian Serous Cystadenocarcinoma (TCGA, PanCancer Atlas)	OncoKB: NA;CIViC: NA;MyCancerGenome: not present;CancerHotspot: no;3DHotspot: no				NA	NA	WashU	20	-1	-1	NA								33
MST1	TCGA-EY-A5W2-01	X12_splice	Splice_Site	Uterine Endometrioid Carcinoma	Uterine Corpus Endometrial Carcinoma (TCGA, PanCancer Atlas)	OncoKB: NA;CIViC: NA;MyCancerGenome: not present;CancerHotspot: no;3DHotspot: no				.	.	.	20	43600718	43600718	G	T			21	19		35	774
MST1	TCGA-CF-A47X-01	K16R	Missense_Mutation	Bladder Urothelial Carcinoma	Bladder Cancer (TCGA, Cell 2017)	OncoKB: NA;CIViC: NA;MyCancerGenome: not present;CancerHotspot: no;3DHotspot: no				Somatic	NaN	broad.mit.edu	20	43600730	43600730	A	G				126			291
MST1	TCGA-EO-A3AU-01	K16Vfs*3	Frame_Shift_Del	Uterine Endometrioid Carcinoma	Uterine Corpus Endometrial Carcinoma (TCGA, PanCancer Atlas)	OncoKB: NA;CIViC: NA;MyCancerGenome: not present;CancerHotspot: no;3DHotspot: no				.	.	.	20	43600726	43600727	AA	-			17	24		33	669
MST1	TCGA-BR-4184-01	V44A	Missense_Mutation	Stomach Adenocarcinoma	Stomach Adenocarcinoma (TCGA, Nature 2014)	OncoKB: NA;CIViC: NA;MyCancerGenome: not present;CancerHotspot: no;3DHotspot: no			1	Somatic	Untested	broad.mit.edu	20	43607098	43607098	T	C				70			3463
MST1	TCGA-AA-3821-01	K46N	Missense_Mutation	Colorectal Adenocarcinoma	Colorectal Adenocarcinoma (TCGA, Nature 2012)	OncoKB: NA;CIViC: NA;MyCancerGenome: not present;CancerHotspot: no;3DHotspot: no			1	Somatic	NA	broad.mit.edu	20	43607105	43607105	A	C							634
MST1	TCGA-UB-A7MB-01	Q54L	Missense_Mutation	Hepatocellular Carcinoma	Liver Hepatocellular Carcinoma (TCGA, Provisional)	OncoKB: NA;CIViC: NA;MyCancerGenome: not present;CancerHotspot: no;3DHotspot: no				Somatic	Untested	hgsc.bcm.edu	20	43607128	43607128	A	T			24	36		72	1095
MST1	TCGA-FD-A3N5-01	Q60H	Missense_Mutation	Bladder Urothelial Carcinoma	Bladder Urothelial Carcinoma (TCGA, Nature 2014)	OncoKB: NA;CIViC: NA;MyCancerGenome: not present;CancerHotspot: no;3DHotspot: no			1	NA	NA	broad.mit.edu	20	43607147	43607147	A	T							268
MST1	TCGA-21-5786-01	V61F	Missense_Mutation	Lung Squamous Cell Carcinoma	Lung Squamous Cell Carcinoma (TCGA, Nature 2012)	OncoKB: NA;CIViC: NA;MyCancerGenome: not present;CancerHotspot: no;3DHotspot: no			1	NA	---	broad.mit.edu	20	43607148	43607148	G	T				35			336
MST1	TCGA-D3-A5GU-06	P62S	Missense_Mutation	Cutaneous Melanoma	Skin Cutaneous Melanoma (TCGA, PanCancer Atlas)	OncoKB: NA;CIViC: NA;MyCancerGenome: not present;CancerHotspot: no;3DHotspot: no			1	.	.	.	20	43607151	43607151	C	T			29	69		101	632
MST1	TCGA-AX-A06F-01	E73*	Nonsense_Mutation	Uterine Endometrioid Carcinoma	Uterine Corpus Endometrial Carcinoma (TCGA, PanCancer Atlas)	OncoKB: NA;CIViC: NA;MyCancerGenome: not present;CancerHotspot: no;3DHotspot: no				.	.	.	20	43607184	43607184	G	T			83	144		143	7290
MST1	TCGA-EY-A1GI-01	E73*	Nonsense_Mutation	Uterine Endometrioid Carcinoma	Uterine Corpus Endometrial Carcinoma (TCGA, PanCancer Atlas)	OncoKB: NA;CIViC: NA;MyCancerGenome: not present;CancerHotspot: no;3DHotspot: no				.	.	.	20	43607184	43607184	G	T			22	37		50	4494
MST1	TCGA-FW-A3R5-06	P83L	Missense_Mutation	Cutaneous Melanoma	Skin Cutaneous Melanoma (TCGA, Provisional)	OncoKB: NA;CIViC: NA;MyCancerGenome: not present;CancerHotspot: no;3DHotspot: no			1	Somatic	NA	broad.mit.edu	20	43610472	43610472	C	T			16	53			15939
MST1	TCGA-DK-A2I4-01	H84Y	Missense_Mutation	Bladder Urothelial Carcinoma	Bladder Urothelial Carcinoma (TCGA, Nature 2014)	OncoKB: NA;CIViC: NA;MyCancerGenome: not present;CancerHotspot: no;3DHotspot: no			1	NA	NA	broad.mit.edu	20	43610474	43610474	C	T							769
MST1	TCGA-FI-A2D0-01	D97G	Missense_Mutation	Uterine Endometrioid Carcinoma	Uterine Corpus Endometrial Carcinoma (TCGA, PanCancer Atlas)	OncoKB: NA;CIViC: NA;MyCancerGenome: not present;CancerHotspot: no;3DHotspot: no				.	.	.	20	43610514	43610514	A	G			34	54		105	6449
MST1	TCGA-UY-A8OD-01	D97V	Missense_Mutation	Bladder Urothelial Carcinoma	Bladder Cancer (TCGA, Cell 2017)	OncoKB: NA;CIViC: NA;MyCancerGenome: not present;CancerHotspot: no;3DHotspot: no				Somatic	NaN	broad.mit.edu	20	43610514	43610514	A	T				63			100
MST1	TCGA-06-5416-01	W99L	Missense_Mutation	Glioblastoma Multiforme	Glioblastoma Multiforme (TCGA, PanCancer Atlas)	OncoKB: NA;CIViC: NA;MyCancerGenome: not present;CancerHotspot: no;3DHotspot: no				.	.	.	20	43610520	43610520	G	T			31	143		154	12192
MST1	TCGA-B5-A3FC-01	I100T	Missense_Mutation	Uterine Endometrioid Carcinoma	Uterine Corpus Endometrial Carcinoma (TCGA, PanCancer Atlas)	OncoKB: NA;CIViC: NA;MyCancerGenome: not present;CancerHotspot: no;3DHotspot: no				.	.	.	20	43610523	43610523	T	C			46	76		161	12218
MST1	TCGA-A6-5665-01	Y104C	Missense_Mutation	Colon Adenocarcinoma	Colon Adenocarcinoma (TCGA, PanCancer Atlas)	OncoKB: NA;CIViC: NA;MyCancerGenome: not present;CancerHotspot: no;3DHotspot: no			1	.	.	.	20	43610535	43610535	A	G			75	137		419	1858
MST1	TCGA-D1-A16X-01	R115*	Nonsense_Mutation	Uterine Endometrioid Carcinoma	Uterine Corpus Endometrial Carcinoma (TCGA, Provisional)	OncoKB: NA;CIViC: NA;MyCancerGenome: not present;CancerHotspot: no;3DHotspot: no			1	Somatic	Untested	genome.wustl.edu	20	43610567	43610567	C	T			58	424		513	1768
MST1	TCGA-E6-A1LX-01	R115*	Nonsense_Mutation	Uterine Endometrioid Carcinoma	Uterine Corpus Endometrial Carcinoma (TCGA, PanCancer Atlas)	OncoKB: NA;CIViC: NA;MyCancerGenome: not present;CancerHotspot: no;3DHotspot: no			1	.	.	.	20	43610567	43610567	C	T			18	100		100	12696
MST1	TCGA-AA-3984-01	R115*	Nonsense_Mutation	Colon Adenocarcinoma	Colon Adenocarcinoma (TCGA, PanCancer Atlas)	OncoKB: NA;CIViC: NA;MyCancerGenome: not present;CancerHotspot: no;3DHotspot: no			1	.	.	.	20	43610567	43610567	C	T			21	287		256	5119
MST1	TCGA-AZ-4315-01	R115*	Nonsense_Mutation	Colon Adenocarcinoma	Colon Adenocarcinoma (TCGA, PanCancer Atlas)	OncoKB: NA;CIViC: NA;MyCancerGenome: not present;CancerHotspot: no;3DHotspot: no			1	.	.	.	20	43610567	43610567	C	T			39	91		234	6318
MST1	TCGA-B5-A11E-01	R115Q	Missense_Mutation	Uterine Endometrioid Carcinoma	Uterine Corpus Endometrial Carcinoma (TCGA, Provisional)	OncoKB: NA;CIViC: NA;MyCancerGenome: not present;CancerHotspot: no;3DHotspot: no			2	Somatic	Untested	genome.wustl.edu	20	43610568	43610568	G	A			101	147	1	464	8228
MST1	TCGA-R5-A7ZE-01	R117Q	Missense_Mutation	Tubular Stomach Adenocarcinoma	Stomach Adenocarcinoma (TCGA, PanCancer Atlas)	OncoKB: NA;CIViC: NA;MyCancerGenome: not present;CancerHotspot: no;3DHotspot: no				.	.	.	20	43610574	43610574	G	A			7	71		58	150
MST1	TCGA-A5-A2K3-01	R117Q	Missense_Mutation	Uterine Serous Carcinoma/Uterine Papillary Serous Carcinoma	Uterine Corpus Endometrial Carcinoma (TCGA, PanCancer Atlas)	OncoKB: NA;CIViC: NA;MyCancerGenome: not present;CancerHotspot: no;3DHotspot: no				.	.	.	20	43610574	43610574	G	A			8	147		74	1234
MST1	TCGA-EE-A2M8-06	T120=	Splice_Region	Cutaneous Melanoma	Skin Cutaneous Melanoma (TCGA, PanCancer Atlas)	OncoKB: NA;CIViC: NA;MyCancerGenome: not present;CancerHotspot: no;3DHotspot: no				.	.	.	20	43610584	43610584	G	T			3	33		29	786
MST1	TCGA-AP-A059-01	T120M	Missense_Mutation	Uterine Endometrioid Carcinoma	Uterine Corpus Endometrial Carcinoma (TCGA, Provisional)	OncoKB: NA;CIViC: NA;MyCancerGenome: not present;CancerHotspot: no;3DHotspot: no			1	Somatic	Untested	genome.wustl.edu	20	43610583	43610583	C	T			75	231		521	9247
MST1	TCGA-55-A491-01	T128A	Missense_Mutation	Lung Adenocarcinoma	Lung Adenocarcinoma (TCGA, PanCancer Atlas)	OncoKB: NA;CIViC: NA;MyCancerGenome: not present;CancerHotspot: no;3DHotspot: no				.	.	.	20	43615794	43615794	A	G			10	74		29	334
MST1	TCGA-FD-A6TG-01	K135N	Missense_Mutation	Bladder Urothelial Carcinoma	Bladder Cancer (TCGA, Cell 2017)	OncoKB: NA;CIViC: NA;MyCancerGenome: not present;CancerHotspot: no;3DHotspot: no				Somatic	NaN	broad.mit.edu	20	43615817	43615817	G	T				7			374
MST1	TCGA-A6-6648-01	Y139H	Missense_Mutation	Colon Adenocarcinoma	Colon Adenocarcinoma (TCGA, PanCancer Atlas)	OncoKB: NA;CIViC: NA;MyCancerGenome: not present;CancerHotspot: no;3DHotspot: no			1	.	.	.	20	43615827	43615827	T	C			48	443		271	88
MST1	TCGA-B5-A0JZ-01	R148*	Nonsense_Mutation	Uterine Endometrioid Carcinoma	Uterine Corpus Endometrial Carcinoma (TCGA, Provisional)	OncoKB: NA;CIViC: NA;MyCancerGenome: not present;CancerHotspot: no;3DHotspot: no			1	Somatic	Untested	genome.wustl.edu	20	43615854	43615854	C	T			100	173		261	351
MST1	TCGA-EE-A3AB-06	I150T	Missense_Mutation	Cutaneous Melanoma	Skin Cutaneous Melanoma (TCGA, Provisional)	OncoKB: NA;CIViC: NA;MyCancerGenome: not present;CancerHotspot: no;3DHotspot: no			1	Somatic	NA	broad.mit.edu	20	43615861	43615861	T	C			14	93			581
MST1	TCGA-B5-A1N2-01	I155T	Missense_Mutation	Uterine Serous Carcinoma/Uterine Papillary Serous Carcinoma	Uterine Corpus Endometrial Carcinoma (TCGA, PanCancer Atlas)	OncoKB: NA;CIViC: NA;MyCancerGenome: not present;CancerHotspot: no;3DHotspot: no				.	.	.	20	43615876	43615876	T	C			23	52		36	141
MST1	TCGA-E2-A1IN-01	D167N	Missense_Mutation	Breast Invasive Ductal Carcinoma	Breast Invasive Carcinoma (TCGA, Cell 2015)	OncoKB: NA;CIViC: NA;MyCancerGenome: not present;CancerHotspot: no;3DHotspot: no			1	NA	NA	genome.wustl.edu;unc.edu	20	43615911	43615911	G	A			50	64		85	156
MST1	TCGA-4P-AA8J-01	T175Yfs*45	Frame_Shift_Ins	Head and Neck Squamous Cell Carcinoma	Head and Neck Squamous Cell Carcinoma (TCGA, Provisional)	OncoKB: NA;CIViC: NA;MyCancerGenome: not present;CancerHotspot: no;3DHotspot: no				Somatic	NA	broad.mit.edu	20	43615932	43615933	-	T			11	46			118
MST1	TCGA-A5-A0G2-01	X175_splice	Splice_Site	Uterine Serous Carcinoma/Uterine Papillary Serous Carcinoma	Uterine Corpus Endometrial Carcinoma (TCGA, PanCancer Atlas)	OncoKB: NA;CIViC: NA;MyCancerGenome: not present;CancerHotspot: no;3DHotspot: no				.	.	.	20	43615938	43615938	G	A			53	266		239	25734
MST1	TCGA-VR-A8ER-01	X176_splice	Splice_Site	Esophageal Squamous Cell Carcinoma	TCGA data for Esophagus-Stomach Cancers (TCGA, Nature 2017)	OncoKB: NA;CIViC: NA;MyCancerGenome: not present;CancerHotspot: no;3DHotspot: no				Somatic	Untested	genome.wustl.edu	20	43623730	43623730	G	A			4	73		110	142
MST1	TCGA-F7-A624-01	T177A	Missense_Mutation	Head and Neck Squamous Cell Carcinoma	Head and Neck Squamous Cell Carcinoma (TCGA, Provisional)	OncoKB: NA;CIViC: NA;MyCancerGenome: not present;CancerHotspot: no;3DHotspot: no				Somatic	NA	broad.mit.edu	20	43623734	43623734	A	G			40	116			3181
MST1	TCGA-AO-A128-01	A179S	Missense_Mutation	Invasive Breast Carcinoma	Breast Invasive Carcinoma (TCGA, Cell 2015)	OncoKB: NA;CIViC: NA;MyCancerGenome: not present;CancerHotspot: no;3DHotspot: no				NA	NA	unc.edu	20	43623740	43623740	G	T			2	19		239	854
MST1	TCGA-EA-A3HU-01	A179T	Missense_Mutation	Cervical Squamous Cell Carcinoma	Cervical Squamous Cell Carcinoma and Endocervical Adenocarcinoma (TCGA, Provisional)	OncoKB: NA;CIViC: NA;MyCancerGenome: not present;CancerHotspot: no;3DHotspot: no				Somatic	Untested	genome.wustl.edu	20	43623740	43623740	G	A				63		91	908
MST1	TCGA-OR-A5J9-01	R181Q	Missense_Mutation	Adrenocortical Carcinoma	Adrenocortical Carcinoma (TCGA, Provisional)	OncoKB: NA;CIViC: NA;MyCancerGenome: not present;CancerHotspot: no;3DHotspot: no			1	Somatic	Untested	hgsc.bcm.edu;broad.mit.edu;ucsc.edu;bcgsc.ca;mdanderson.org	20	43623747	43623747	G	A			56	113		149	116
MST1	TCGA-22-5489-01	G200*	Nonsense_Mutation	Lung Squamous Cell Carcinoma	Lung Squamous Cell Carcinoma (TCGA, Nature 2012)	OncoKB: NA;CIViC: NA;MyCancerGenome: not present;CancerHotspot: no;3DHotspot: no			1	NA	---	broad.mit.edu	20	43623803	43623803	G	T				68			212
MST1	TCGA-50-5933-01	Y201H	Missense_Mutation	Lung Adenocarcinoma	Lung Adenocarcinoma (TCGA, Nature 2014)	OncoKB: NA;CIViC: NA;MyCancerGenome: not present;CancerHotspot: no;3DHotspot: no			1	Unknown	NA	broad.mit.edu	20	43623806	43623806	T	C				110			472
MST1	TCGA-KK-A59V-01	N202K	Missense_Mutation	Prostate Adenocarcinoma	Prostate Adenocarcinoma (TCGA, Provisional)	OncoKB: NA;CIViC: NA;MyCancerGenome: not present;CancerHotspot: no;3DHotspot: no				Somatic	NA	broad.mit.edu	20	43623811	43623811	C	A			38	81			860
MST1	TCGA-AX-A2HC-01	E216*	Nonsense_Mutation	Uterine Endometrioid Carcinoma	Uterine Corpus Endometrial Carcinoma (TCGA, PanCancer Atlas)	OncoKB: NA;CIViC: NA;MyCancerGenome: not present;CancerHotspot: no;3DHotspot: no				.	.	.	20	43623851	43623851	G	T			26	34	1	63	12987
MST1	TCGA-EO-A3B0-01	E216*	Nonsense_Mutation	Uterine Endometrioid Carcinoma	Uterine Corpus Endometrial Carcinoma (TCGA, PanCancer Atlas)	OncoKB: NA;CIViC: NA;MyCancerGenome: not present;CancerHotspot: no;3DHotspot: no				.	.	.	20	43623851	43623851	G	T			20	40		51	10917
MST1	TCGA-DK-A1AC-01	E219K	Missense_Mutation	Bladder Urothelial Carcinoma	Bladder Urothelial Carcinoma (TCGA, Nature 2014)	OncoKB: NA;CIViC: NA;MyCancerGenome: not present;CancerHotspot: no;3DHotspot: no			1	NA	NA	broad.mit.edu	20	43623860	43623860	G	A							1244
MST1	TCGA-FW-A3R5-06	P223S	Missense_Mutation	Cutaneous Melanoma	Skin Cutaneous Melanoma (TCGA, Provisional)	OncoKB: NA;CIViC: NA;MyCancerGenome: not present;CancerHotspot: no;3DHotspot: no			1	Somatic	NA	broad.mit.edu	20	43623872	43623872	C	T			22	68			15939
MST1	TCGA-EE-A2GT-06	P229Q	Missense_Mutation	Cutaneous Melanoma	Skin Cutaneous Melanoma (TCGA, PanCancer Atlas)	OncoKB: NA;CIViC: NA;MyCancerGenome: not present;CancerHotspot: no;3DHotspot: no				.	.	.	20	43623891	43623891	C	A			4	36		66	1692
MST1	TCGA-AP-A056-01	N239H	Missense_Mutation	Uterine Endometrioid Carcinoma	Uterine Corpus Endometrial Carcinoma (TCGA, Provisional)	OncoKB: NA;CIViC: NA;MyCancerGenome: not present;CancerHotspot: no;3DHotspot: no			1	Somatic	Untested	genome.wustl.edu	20	43625831	43625831	A	C			86	146		347	7218
MST1	TCGA-HU-8610-01	P240R	Missense_Mutation	Stomach Adenocarcinoma	TCGA data for Esophagus-Stomach Cancers (TCGA, Nature 2017)	OncoKB: NA;CIViC: NA;MyCancerGenome: not present;CancerHotspot: no;3DHotspot: no			1	Somatic	Untested	genome.wustl.edu	20	43625835	43625835	C	G			11	116		130	77
MST1	TCGA-VQ-A91X-01	R245Q	Missense_Mutation	Intestinal Type Stomach Adenocarcinoma	Stomach Adenocarcinoma (TCGA, PanCancer Atlas)	OncoKB: NA;CIViC: NA;MyCancerGenome: not present;CancerHotspot: no;3DHotspot: no				.	.	.	20	43625850	43625850	G	A			51	192		147	191
MST1	TCGA-24-1422-01	T255I	Missense_Mutation	Serous Ovarian Cancer	Ovarian Serous Cystadenocarcinoma (TCGA, PanCancer Atlas)	OncoKB: NA;CIViC: NA;MyCancerGenome: not present;CancerHotspot: no;3DHotspot: no				.	.	.	20	43625880	43625880	C	T			14	351		492	164
MST1	TCGA-D5-6928-01	F257I	Missense_Mutation	Mucinous Adenocarcinoma of the Colon and Rectum	Colon Adenocarcinoma (TCGA, PanCancer Atlas)	OncoKB: NA;CIViC: NA;MyCancerGenome: not present;CancerHotspot: no;3DHotspot: no			2	.	.	.	20	43625885	43625885	T	A			8	83		96	1604
MST1	TCGA-B5-A0JY-01	F257V	Missense_Mutation	Uterine Endometrioid Carcinoma	Uterine Corpus Endometrial Carcinoma (TCGA, Provisional)	OncoKB: NA;CIViC: NA;MyCancerGenome: not present;CancerHotspot: no;3DHotspot: no			2	Somatic	Untested	genome.wustl.edu	20	43625885	43625885	T	G			69	122		136	8957
MST1	TCGA-W3-A828-06	P266L	Missense_Mutation	Cutaneous Melanoma	Skin Cutaneous Melanoma (TCGA, PanCancer Atlas)	OncoKB: NA;CIViC: NA;MyCancerGenome: not present;CancerHotspot: no;3DHotspot: no				.	.	.	20	43625913	43625913	C	T			23	79		106	1157
MST1	TCGA-CK-4951-01	A270T	Missense_Mutation	Mucinous Adenocarcinoma of the Colon and Rectum	Colon Adenocarcinoma (TCGA, PanCancer Atlas)	OncoKB: NA;CIViC: NA;MyCancerGenome: not present;CancerHotspot: no;3DHotspot: no				.	.	.	20	43625924	43625924	G	A			30	41		176	4195
MST1	TCGA-17-Z026-01	V281I	Missense_Mutation	Lung Adenocarcinoma	Lung Adenocarcinoma (TCGA, PanCancer Atlas)	OncoKB: NA;CIViC: NA;MyCancerGenome: not present;CancerHotspot: no;3DHotspot: no				.	.	.	20	43629042	43629042	G	A			16	68		42	873
MST1	TCGA-WS-AB45-01	A284V	Missense_Mutation	Mucinous Adenocarcinoma of the Colon and Rectum	Colon Adenocarcinoma (TCGA, PanCancer Atlas)	OncoKB: NA;CIViC: NA;MyCancerGenome: not present;CancerHotspot: no;3DHotspot: no				.	.	.	20	43629052	43629052	C	T			33	124		183	2524
MST1	TCGA-B5-A0JY-01	D292Y	Missense_Mutation	Uterine Endometrioid Carcinoma	Uterine Corpus Endometrial Carcinoma (TCGA, Provisional)	OncoKB: NA;CIViC: NA;MyCancerGenome: not present;CancerHotspot: no;3DHotspot: no			1	Somatic	Untested	genome.wustl.edu	20	43629075	43629075	G	T			90	160		165	8957
MST1	TCGA-B5-A3FC-01	M298T	Missense_Mutation	Uterine Endometrioid Carcinoma	Uterine Corpus Endometrial Carcinoma (TCGA, PanCancer Atlas)	OncoKB: NA;CIViC: NA;MyCancerGenome: not present;CancerHotspot: no;3DHotspot: no				.	.	.	20	43629094	43629094	T	C			29	45	2	91	12218
MST1	TCGA-13-0889-01	K303Efs*15	Frame_Shift_Ins	Serous Ovarian Cancer	Ovarian Serous Cystadenocarcinoma (TCGA, PanCancer Atlas)	OncoKB: NA;CIViC: NA;MyCancerGenome: not present;CancerHotspot: no;3DHotspot: no				.	.	.	20	43629105	43629106	-	T			16	172		381	1066
MST1	TCGA-44-5644-01	Q305H	Missense_Mutation	Lung Adenocarcinoma	Lung Adenocarcinoma (TCGA, PanCancer Atlas)	OncoKB: NA;CIViC: NA;MyCancerGenome: not present;CancerHotspot: no;3DHotspot: no			1	.	.	.	20	43629116	43629116	G	C			3	18		26	908
MST1	TCGA-XP-A8T8-01	D313Y	Missense_Mutation	Esophageal Squamous Cell Carcinoma	TCGA data for Esophagus-Stomach Cancers (TCGA, Nature 2017)	OncoKB: NA;CIViC: NA;MyCancerGenome: not present;CancerHotspot: no;3DHotspot: no				Somatic	Untested	genome.wustl.edu	20	43629138	43629138	G	T			53	57		116	202
MST1	TCGA-D1-A103-01	D315Y	Missense_Mutation	Uterine Endometrioid Carcinoma	Uterine Corpus Endometrial Carcinoma (TCGA, Provisional)	OncoKB: NA;CIViC: NA;MyCancerGenome: not present;CancerHotspot: no;3DHotspot: no			1	Somatic	Untested	genome.wustl.edu	20	43629144	43629144	G	T			15	29		102	5982
MST1	TCGA-05-4382-01	D323N	Missense_Mutation	Lung Adenocarcinoma	Lung Adenocarcinoma (TCGA, Nature 2014)	OncoKB: NA;CIViC: NA;MyCancerGenome: not present;CancerHotspot: no;3DHotspot: no				Unknown	NA	broad.mit.edu	20	43629814	43629814	G	A				33			1317
MST1	TCGA-C5-A2LZ-01	E324K	Missense_Mutation	Cervical Squamous Cell Carcinoma	Cervical Squamous Cell Carcinoma and Endocervical Adenocarcinoma (TCGA, Provisional)	OncoKB: NA;CIViC: NA;MyCancerGenome: not present;CancerHotspot: no;3DHotspot: no				Somatic	Untested	genome.wustl.edu	20	43629817	43629817	G	A				72		50	343
MST1	TCGA-AA-3710-01	M330V	Missense_Mutation	Colon Adenocarcinoma	Colorectal Adenocarcinoma (TCGA, Nature 2012)	OncoKB: NA;CIViC: NA;MyCancerGenome: not present;CancerHotspot: no;3DHotspot: no			1	Somatic	Valid	broad.mit.edu	20	43629835	43629835	A	G							968
MST1	TCGA-AA-3975-01	R332*	Nonsense_Mutation	Colon Adenocarcinoma	Colorectal Adenocarcinoma (TCGA, Nature 2012)	OncoKB: NA;CIViC: NA;MyCancerGenome: not present;CancerHotspot: no;3DHotspot: no			1	Somatic	NA	broad.mit.edu	20	43629841	43629841	C	T							100
MST1	TCGA-CM-5341-01	G335C	Missense_Mutation	Colon Adenocarcinoma	Colon Adenocarcinoma (TCGA, PanCancer Atlas)	OncoKB: NA;CIViC: NA;MyCancerGenome: not present;CancerHotspot: no;3DHotspot: no			1	.	.	.	20	43629850	43629850	G	T			12	81		85	144
MST1	LUAD-B01246-Tumor	T340P	Missense_Mutation	Lung Adenocarcinoma	Pan-Lung Cancer (TCGA, Nat Genet 2016)	OncoKB: NA;CIViC: NA;MyCancerGenome: not present;CancerHotspot: no;3DHotspot: no				Somatic	NA	broad.mit.edu	20	43629865	43629865	A	C			30	33		60	545
MST1	TCGA-VQ-A91K-01	T360M	Missense_Mutation	Intestinal Type Stomach Adenocarcinoma	Stomach Adenocarcinoma (TCGA, PanCancer Atlas)	OncoKB: NA;CIViC: NA;MyCancerGenome: not present;CancerHotspot: no;3DHotspot: no				.	.	.	20	43629926	43629926	C	T			13	19		39	1206
MST1	TCGA-B8-A54H-01	Q364E	Missense_Mutation	Renal Clear Cell Carcinoma	Kidney Renal Clear Cell Carcinoma (TCGA, PanCancer Atlas)	OncoKB: NA;CIViC: NA;MyCancerGenome: not present;CancerHotspot: no;3DHotspot: no				.	.	.	20	43629937	43629937	C	G			36	115		115	74
MST1	TCGA-04-1360-01	I370N	Missense_Mutation	Serous Ovarian Cancer	Ovarian Serous Cystadenocarcinoma (TCGA, PanCancer Atlas)	OncoKB: NA;CIViC: NA;MyCancerGenome: not present;CancerHotspot: no;3DHotspot: no				.	.	.	20	43629956	43629956	T	A			37	892		501	123
MST1	TCGA-D3-A2JG-06	R384S	Missense_Mutation	Cutaneous Melanoma	Skin Cutaneous Melanoma (TCGA, PanCancer Atlas)	OncoKB: NA;CIViC: NA;MyCancerGenome: not present;CancerHotspot: no;3DHotspot: no				.	.	.	20	43653618	43653618	G	T			4	18		22	570
MST1	TCGA-AJ-A3EK-01	E386K	Missense_Mutation	Uterine Endometrioid Carcinoma	Uterine Corpus Endometrial Carcinoma (TCGA, PanCancer Atlas)	OncoKB: NA;CIViC: NA;MyCancerGenome: not present;CancerHotspot: no;3DHotspot: no				.	.	.	20	43653622	43653622	G	A			7	18		19	5737
MST1	TCGA-E7-A7DV-01	L396V	Missense_Mutation	Bladder Urothelial Carcinoma	Bladder Cancer (TCGA, Cell 2017)	OncoKB: NA;CIViC: NA;MyCancerGenome: not present;CancerHotspot: no;3DHotspot: no				Somatic	NaN	broad.mit.edu	20	43653652	43653652	C	G				23			294
MST1	TCGA-FD-A6TA-01	E405*	Nonsense_Mutation	Bladder Urothelial Carcinoma	Bladder Urothelial Carcinoma (TCGA, PanCancer Atlas)	OncoKB: NA;CIViC: NA;MyCancerGenome: not present;CancerHotspot: no;3DHotspot: no				.	.	.	20	43653679	43653679	G	T			13	36		40	252
MST1	TCGA-09-2044-01	P418Q	Missense_Mutation	Serous Ovarian Cancer	Ovarian Serous Cystadenocarcinoma (TCGA, PanCancer Atlas)	OncoKB: NA;CIViC: NA;MyCancerGenome: not present;CancerHotspot: no;3DHotspot: no				.	.	.	20	43653719	43653719	C	A			5	51		99	1899
MST1	TCGA-77-A5G6-01	W425C	Missense_Mutation	Lung Squamous Cell Carcinoma	Lung Squamous Cell Carcinoma (TCGA, PanCancer Atlas)	OncoKB: NA;CIViC: NA;MyCancerGenome: not present;CancerHotspot: no;3DHotspot: no				.	.	.	20	43653741	43653741	G	T			26	57		62	435
MST1	TCGA-AP-A0LM-01	D432Y	Missense_Mutation	Uterine Endometrioid Carcinoma	Uterine Corpus Endometrial Carcinoma (TCGA, Provisional)	OncoKB: NA;CIViC: NA;MyCancerGenome: not present;CancerHotspot: no;3DHotspot: no			1	Somatic	Untested	genome.wustl.edu	20	43653760	43653760	G	T			13	34		264	10512
MST1	TCGA-ND-A4WC-01	E434K	Missense_Mutation	Uterine Carcinosarcoma/Uterine Malignant Mixed Mullerian Tumor	Uterine Carcinosarcoma (TCGA, Provisional)	OncoKB: NA;CIViC: NA;MyCancerGenome: not present;CancerHotspot: no;3DHotspot: no				Somatic	NA	broad.mit.edu	20	43653766	43653766	G	A			12	37			3755
MST1	TCGA-BF-A5EO-01	L436=	Splice_Region	Cutaneous Melanoma	Skin Cutaneous Melanoma (TCGA, Provisional)	OncoKB: NA;CIViC: NA;MyCancerGenome: not present;CancerHotspot: no;3DHotspot: no				Somatic	NA	broad.mit.edu	20	43703661	43703661	T	A			14	31			516
MST1	TCGA-EO-A3AS-01	K437N	Missense_Mutation	Uterine Endometrioid Carcinoma	Uterine Corpus Endometrial Carcinoma (TCGA, PanCancer Atlas)	OncoKB: NA;CIViC: NA;MyCancerGenome: not present;CancerHotspot: no;3DHotspot: no				.	.	.	20	43703664	43703664	G	T			9	32		62	156
MST1	TCGA-BG-A222-01	D443G	Missense_Mutation	Uterine Endometrioid Carcinoma	Uterine Corpus Endometrial Carcinoma (TCGA, PanCancer Atlas)	OncoKB: NA;CIViC: NA;MyCancerGenome: not present;CancerHotspot: no;3DHotspot: no			1	.	.	.	20	43703681	43703681	A	G			8	17		42	4277
MST1	TCGA-EJ-5519-01	D443N	Missense_Mutation	Prostate Adenocarcinoma	Prostate Adenocarcinoma (TCGA, Cell 2015)	OncoKB: NA;CIViC: NA;MyCancerGenome: not present;CancerHotspot: no;3DHotspot: no			1	Somatic	NA	broad.mit.edu	20	43703680	43703680	G	A				68			64
MST1	TCGA-A8-A094-01	R447T	Missense_Mutation	Invasive Breast Carcinoma	Breast Invasive Carcinoma (TCGA, Nature 2012)	OncoKB: NA;CIViC: NA;MyCancerGenome: not present;CancerHotspot: no;3DHotspot: no			1	Somatic	NA	genome.wustl.edu	20	43703693	43703693	G	C							147
MST1	TCGA-FR-A726-01	P453L	Missense_Mutation	Lentigo Maligna Melanoma	Skin Cutaneous Melanoma (TCGA, Provisional)	OncoKB: NA;CIViC: NA;MyCancerGenome: not present;CancerHotspot: no;3DHotspot: no				Somatic	NA	broad.mit.edu	20	43703711	43703711	C	T			25	47			6476
MST1	TCGA-XK-AAIW-01	P453L	Missense_Mutation	Prostate Adenocarcinoma	Prostate Adenocarcinoma (TCGA, Provisional)	OncoKB: NA;CIViC: NA;MyCancerGenome: not present;CancerHotspot: no;3DHotspot: no				Somatic	NA	broad.mit.edu	20	43703711	43703711	C	T			16	36			6525
MST1	TCGA-5M-AAT6-01	M455T	Missense_Mutation	Colon Adenocarcinoma	Colon Adenocarcinoma (TCGA, PanCancer Atlas)	OncoKB: NA;CIViC: NA;MyCancerGenome: not present;CancerHotspot: no;3DHotspot: no				.	.	.	20	43703717	43703717	T	C			11	66		83	1864
MST1	TCGA-49-4514-01	E461D	Missense_Mutation	Lung Adenocarcinoma	Lung Adenocarcinoma (TCGA, Nature 2014)	OncoKB: NA;CIViC: NA;MyCancerGenome: not present;CancerHotspot: no;3DHotspot: no			1	Unknown	NA	broad.mit.edu	20	43703736	43703736	G	C				39			279
MST1	TCGA-24-1565-01	R463Q	Missense_Mutation	High-Grade Serous Ovarian Cancer	Ovarian Serous Cystadenocarcinoma (TCGA, Nature 2011)	OncoKB: NA;CIViC: NA;MyCancerGenome: not present;CancerHotspot: no;3DHotspot: no			3	Somatic	Valid	broad.mit.edu	20	43703741	43703741	G	A							25
MST1	TCGA-2G-AAF8-01	R463W	Missense_Mutation	Seminoma	Testicular Germ Cell Cancer (TCGA, Provisional)	OncoKB: NA;CIViC: NA;MyCancerGenome: not present;CancerHotspot: no;3DHotspot: no			3	Somatic	Untested	mdanderson.org	20	43703740	43703740	C	T							65
MST1	TCGA-AJ-A3EK-01	R463W	Missense_Mutation	Uterine Endometrioid Carcinoma	Uterine Corpus Endometrial Carcinoma (TCGA, PanCancer Atlas)	OncoKB: NA;CIViC: NA;MyCancerGenome: not present;CancerHotspot: no;3DHotspot: no			3	.	.	.	20	43703740	43703740	C	T			17	39		34	5737
MST1	TCGA-90-A4ED-01	Q467*	Nonsense_Mutation	Lung Squamous Cell Carcinoma	Lung Squamous Cell Carcinoma (TCGA, PanCancer Atlas)	OncoKB: NA;CIViC: NA;MyCancerGenome: not present;CancerHotspot: no;3DHotspot: no				.	.	.	20	43703752	43703752	C	T			28	46		55	1592
MST1	TCGA-AN-A0FL-01	R470W	Missense_Mutation	Invasive Breast Carcinoma	Breast Invasive Carcinoma (TCGA, Nature 2012)	OncoKB: NA;CIViC: NA;MyCancerGenome: not present;CancerHotspot: no;3DHotspot: no			1	Somatic	NA	genome.wustl.edu	20	43703761	43703761	C	T							137
MST1	TCGA-HZ-7918-01	I477K	Missense_Mutation	Pancreatic Adenocarcinoma	Pancreatic Adenocarcinoma (TCGA, PanCancer Atlas)	OncoKB: NA;CIViC: NA;MyCancerGenome: not present;CancerHotspot: no;3DHotspot: no				.	.	.	20	43703783	43703783	T	A			11	222		99	115
MST1	TCGA-HZ-7918-01	K480M	Missense_Mutation	Pancreatic Adenocarcinoma	Pancreatic Adenocarcinoma (TCGA, PanCancer Atlas)	OncoKB: NA;CIViC: NA;MyCancerGenome: not present;CancerHotspot: no;3DHotspot: no				.	.	.	20	43703792	43703792	A	T			10	218		101	115
MST1	TCGA-CG-5726-01	N486T	Missense_Mutation	Stomach Adenocarcinoma	TCGA data for Esophagus-Stomach Cancers (TCGA, Nature 2017)	OncoKB: NA;CIViC: NA;MyCancerGenome: not present;CancerHotspot: no;3DHotspot: no			1	Somatic	Untested	genome.wustl.edu	20	43703810	43703810	A	C			6	36		29	1187
MST2	TCGA-68-8250-01	SPAG1-STK3	Fusion	Lung Squamous Cell Carcinoma	Lung Squamous Cell Carcinoma (TCGA, PanCancer Atlas)	OncoKB: NA;CIViC: NA;MyCancerGenome: not present;CancerHotspot: no;3DHotspot: no				NA	NA	WashU	8	-1	-1	NA								277
MST2	TCGA-AO-A124-01	STK3-RREB1	Fusion	Breast Invasive Carcinoma, NOS	Breast Invasive Carcinoma (TCGA, PanCancer Atlas)	OncoKB: NA;CIViC: NA;MyCancerGenome: not present;CancerHotspot: no;3DHotspot: no				NA	NA	WashU	8	-1	-1	NA								135
MST2	TCGA-E9-A5FL-01	STK3-POLR2K	Fusion	Metaplastic Breast Cancer	Breast Invasive Carcinoma (TCGA, PanCancer Atlas)	OncoKB: NA;CIViC: NA;MyCancerGenome: not present;CancerHotspot: no;3DHotspot: no				NA	NA	WashU	8	-1	-1	NA								81
MST2	TCGA-66-2766-01	STK3-SULT1A3	Fusion	Lung Squamous Cell Carcinoma	Lung Squamous Cell Carcinoma (TCGA, PanCancer Atlas)	OncoKB: NA;CIViC: NA;MyCancerGenome: not present;CancerHotspot: no;3DHotspot: no				NA	NA	WashU	8	-1	-1	NA								330
MST2	TCGA-66-2766-01	STK3-SULT1A4	Fusion	Lung Squamous Cell Carcinoma	Lung Squamous Cell Carcinoma (TCGA, PanCancer Atlas)	OncoKB: NA;CIViC: NA;MyCancerGenome: not present;CancerHotspot: no;3DHotspot: no				NA	NA	WashU	8	-1	-1	NA								330
MST2	TCGA-13-1512-01	STK3-PAQR3	Fusion	Serous Ovarian Cancer	Ovarian Serous Cystadenocarcinoma (TCGA, PanCancer Atlas)	OncoKB: NA;CIViC: NA;MyCancerGenome: not present;CancerHotspot: no;3DHotspot: no				NA	NA	WashU	8	-1	-1	NA								58
MST2	TCGA-DK-A1A6-01	STK3-MRPL48	Fusion	Bladder Urothelial Carcinoma	Bladder Urothelial Carcinoma (TCGA, PanCancer Atlas)	OncoKB: NA;CIViC: NA;MyCancerGenome: not present;CancerHotspot: no;3DHotspot: no				NA	NA	WashU	8	-1	-1	NA								0
MST2	TCGA-MA-AA43-01	STK3-LRRC69	Fusion	Cervical Squamous Cell Carcinoma	Cervical Squamous Cell Carcinoma (TCGA, PanCancer Atlas)	OncoKB: NA;CIViC: NA;MyCancerGenome: not present;CancerHotspot: no;3DHotspot: no				NA	NA	WashU	8	-1	-1	NA								60
MST2	TCGA-L5-A4OT-01	STK3-COX6C	Fusion	Esophageal Adenocarcinoma	Esophageal Adenocarcinoma (TCGA, PanCancer Atlas)	OncoKB: NA;CIViC: NA;MyCancerGenome: not present;CancerHotspot: no;3DHotspot: no				NA	NA	WashU	8	-1	-1	NA								213
MST2	TCGA-44-6775-01	STK3-CPQ	Fusion	Lung Adenocarcinoma	Lung Adenocarcinoma (TCGA, PanCancer Atlas)	OncoKB: NA;CIViC: NA;MyCancerGenome: not present;CancerHotspot: no;3DHotspot: no				NA	NA	WashU	8	-1	-1	NA								63
MST2	TCGA-78-7153-01	STK3-ZHX2	Fusion	Lung Adenocarcinoma	Lung Adenocarcinoma (TCGA, PanCancer Atlas)	OncoKB: NA;CIViC: NA;MyCancerGenome: not present;CancerHotspot: no;3DHotspot: no				NA	NA	WashU	8	-1	-1	NA								115
MST2	TCGA-91-A4BC-01	STK3-SPRR2E	Fusion	Lung Adenocarcinoma	Lung Adenocarcinoma (TCGA, PanCancer Atlas)	OncoKB: NA;CIViC: NA;MyCancerGenome: not present;CancerHotspot: no;3DHotspot: no				NA	NA	WashU	8	-1	-1	NA								401
MST2	TCGA-EO-A3AY-01	K10T	Missense_Mutation	Uterine Endometrioid Carcinoma	Uterine Corpus Endometrial Carcinoma (TCGA, PanCancer Atlas)	OncoKB: NA;CIViC: NA;MyCancerGenome: not present;CancerHotspot: no;3DHotspot: no				.	.	.	8	99787045	99787045	T	G			16	26		21	3387
MST2	TCGA-B5-A1MX-01	L13R	Missense_Mutation	Uterine Endometrioid Carcinoma	Uterine Corpus Endometrial Carcinoma (TCGA, PanCancer Atlas)	OncoKB: NA;CIViC: NA;MyCancerGenome: not present;CancerHotspot: no;3DHotspot: no				.	.	.	8	99895947	99895947	A	C			5	25		25	5699
MST2	TCGA-AP-A1DK-01	L14P	Missense_Mutation	Uterine Endometrioid Carcinoma	Uterine Corpus Endometrial Carcinoma (TCGA, PanCancer Atlas)	OncoKB: NA;CIViC: NA;MyCancerGenome: not present;CancerHotspot: no;3DHotspot: no				.	.	.	8	99787033	99787033	A	G			6	12		23	10320
MST2	TCGA-DF-A2KZ-01	G16R	Missense_Mutation	Uterine Endometrioid Carcinoma	Uterine Corpus Endometrial Carcinoma (TCGA, PanCancer Atlas)	OncoKB: NA;CIViC: NA;MyCancerGenome: not present;CancerHotspot: no;3DHotspot: no				.	.	.	8	99895939	99895939	C	T			5	14		45	600
MST2	TCGA-DV-A4VX-01	P23L	Missense_Mutation	Renal Clear Cell Carcinoma	Kidney Renal Clear Cell Carcinoma (TCGA, PanCancer Atlas)	OncoKB: NA;CIViC: NA;MyCancerGenome: not present;CancerHotspot: no;3DHotspot: no				.	.	.	8	99787006	99787006	G	A			13	63		56	81
MST2	TCGA-A5-A1OF-01	G30*	Nonsense_Mutation	Uterine Mixed Endometrial Carcinoma	Uterine Corpus Endometrial Carcinoma (TCGA, PanCancer Atlas)	OncoKB: NA;CIViC: NA;MyCancerGenome: not present;CancerHotspot: no;3DHotspot: no				.	.	.	8	99895897	99895897	C	A			10	25		36	10507
MST2	TCGA-W5-AA2X-01	E31D	Missense_Mutation	Perihilar Cholangiocarcinoma	Cholangiocarcinoma (TCGA, Provisional)	OncoKB: NA;CIViC: NA;MyCancerGenome: not present;CancerHotspot: no;3DHotspot: no			1	Somatic	Untested	hgsc.bcm.edu	8	99786981	99786981	C	A							139
MST2	TCGA-B5-A0JY-01	E31D	Missense_Mutation	Uterine Endometrioid Carcinoma	Uterine Corpus Endometrial Carcinoma (TCGA, Provisional)	OncoKB: NA;CIViC: NA;MyCancerGenome: not present;CancerHotspot: no;3DHotspot: no			1	Somatic	Untested	genome.wustl.edu	8	99786981	99786981	C	A			73	181		194	8957
MST2	TCGA-XF-AAN2-01	E35K	Missense_Mutation	Bladder Urothelial Carcinoma	Bladder Cancer (TCGA, Cell 2017)	OncoKB: NA;CIViC: NA;MyCancerGenome: not present;CancerHotspot: no;3DHotspot: no				Somatic	NaN	broad.mit.edu	8	99786971	99786971	C	T				42			402
MST2	TCGA-A5-A2K5-01	V41A	Missense_Mutation	Uterine Endometrioid Carcinoma	Uterine Corpus Endometrial Carcinoma (TCGA, PanCancer Atlas)	OncoKB: NA;CIViC: NA;MyCancerGenome: not present;CancerHotspot: no;3DHotspot: no				.	.	.	8	99779585	99779585	A	G			4	32		37	8511
MST2	TCGA-AP-A1DK-01	G50S	Missense_Mutation	Uterine Endometrioid Carcinoma	Uterine Corpus Endometrial Carcinoma (TCGA, PanCancer Atlas)	OncoKB: NA;CIViC: NA;MyCancerGenome: not present;CancerHotspot: no;3DHotspot: no				.	.	.	8	99779559	99779559	C	T			13	32		47	10320
MST2	TCGA-KN-8432-01	A54T	Missense_Mutation	Chromophobe Renal Cell Carcinoma	Kidney Chromophobe (TCGA, Provisional)	OncoKB: NA;CIViC: NA;MyCancerGenome: not present;CancerHotspot: no;3DHotspot: no			1	Somatic	Untested	ucsc.edu	8	99779547	99779547	C	T							117
MST2	TCGA-AA-A01R-01	A54T	Missense_Mutation	Mucinous Adenocarcinoma of the Colon and Rectum	Colorectal Adenocarcinoma (TCGA, Provisional)	OncoKB: NA;CIViC: NA;MyCancerGenome: not present;CancerHotspot: no;3DHotspot: no			1	Somatic	Valid	broad.mit.edu	8	99779547	99779547	C	T							1227
MST2	TCGA-E6-A1LX-01	A54T	Missense_Mutation	Uterine Endometrioid Carcinoma	Uterine Corpus Endometrial Carcinoma (TCGA, PanCancer Atlas)	OncoKB: NA;CIViC: NA;MyCancerGenome: not present;CancerHotspot: no;3DHotspot: no			1	.	.	.	8	99779547	99779547	C	T			28	22		39	12696
MST2	TCGA-2W-A8YY-01	A54T	Missense_Mutation	Cervical Squamous Cell Carcinoma	Cervical Squamous Cell Carcinoma (TCGA, PanCancer Atlas)	OncoKB: NA;CIViC: NA;MyCancerGenome: not present;CancerHotspot: no;3DHotspot: no			1	.	.	.	8	99779547	99779547	C	T			15	51		96	11315
MST2	TCGA-CR-7402-01	Q57H	Missense_Mutation	Head and Neck Squamous Cell Carcinoma	Head and Neck Squamous Cell Carcinoma (TCGA, Provisional)	OncoKB: NA;CIViC: NA;MyCancerGenome: not present;CancerHotspot: no;3DHotspot: no				Somatic	NA	broad.mit.edu	8	99779536	99779536	T	A			15	37			861
MST2	TCGA-D1-A16X-01	E70*	Nonsense_Mutation	Uterine Endometrioid Carcinoma	Uterine Corpus Endometrial Carcinoma (TCGA, PanCancer Atlas)	OncoKB: NA;CIViC: NA;MyCancerGenome: not present;CancerHotspot: no;3DHotspot: no				.	.	.	8	99779499	99779499	C	A			20	208		231	2729
MST2	TCGA-B5-A0JY-01	E70D	Missense_Mutation	Uterine Endometrioid Carcinoma	Uterine Corpus Endometrial Carcinoma (TCGA, Provisional)	OncoKB: NA;CIViC: NA;MyCancerGenome: not present;CancerHotspot: no;3DHotspot: no			1	Somatic	Untested	genome.wustl.edu	8	99779497	99779497	T	G			99	185		196	8957
MST2	TCGA-ES-A2HT-01	S72P	Missense_Mutation	Hepatocellular Carcinoma	Liver Hepatocellular Carcinoma (TCGA, Provisional)	OncoKB: NA;CIViC: NA;MyCancerGenome: not present;CancerHotspot: no;3DHotspot: no				Somatic	Untested	hgsc.bcm.edu	8	99779493	99779493	A	G			4	80		85	702
MST2	TCGA-E1-5304-01	D78G	Missense_Mutation	Diffuse Glioma	Merged Cohort of LGG and GBM (TCGA, Cell 2016)	OncoKB: NA;CIViC: NA;MyCancerGenome: not present;CancerHotspot: no;3DHotspot: no			1	NA	NA	mdanderson.org/ucsc.edu/broad.mit.edu	8	99779474	99779474	T	C			62	69		122	25
MST2	TCGA-AA-3710-01	S79I	Missense_Mutation	Colon Adenocarcinoma	Colorectal Adenocarcinoma (TCGA, Provisional)	OncoKB: NA;CIViC: NA;MyCancerGenome: not present;CancerHotspot: no;3DHotspot: no			1	Somatic	Unknown	broad.mit.edu	8	99779471	99779471	C	A							962
MST2	TCGA-AA-A01R-01	A82T	Missense_Mutation	Colorectal Adenocarcinoma	Colorectal Adenocarcinoma (TCGA, Nature 2012)	OncoKB: NA;CIViC: NA;MyCancerGenome: not present;CancerHotspot: no;3DHotspot: no				Somatic	Valid	broad.mit.edu	8	99779547	99779547	C	T							1226
MST2	TCGA-63-A5MT-01	V82I	Missense_Mutation	Lung Squamous Cell Carcinoma	Lung Squamous Cell Carcinoma (TCGA, PanCancer Atlas)	OncoKB: NA;CIViC: NA;MyCancerGenome: not present;CancerHotspot: no;3DHotspot: no				.	.	.	8	99761611	99761611	C	T			10	69		76	206
MST2	TCGA-EO-A3B0-01	W96*	Nonsense_Mutation	Uterine Endometrioid Carcinoma	Uterine Corpus Endometrial Carcinoma (TCGA, PanCancer Atlas)	OncoKB: NA;CIViC: NA;MyCancerGenome: not present;CancerHotspot: no;3DHotspot: no				.	.	.	8	99761567	99761567	C	T			37	92	1	80	10917
MST2	TCGA-D3-A2JB-06	W96L	Missense_Mutation	Cutaneous Melanoma	Skin Cutaneous Melanoma (TCGA, PanCancer Atlas)	OncoKB: NA;CIViC: NA;MyCancerGenome: not present;CancerHotspot: no;3DHotspot: no				.	.	.	8	99761568	99761568	C	A			5	33		53	891
MST2	TCGA-BR-8372-01	Y101H	Missense_Mutation	Stomach Adenocarcinoma	TCGA data for Esophagus-Stomach Cancers (TCGA, Nature 2017)	OncoKB: NA;CIViC: NA;MyCancerGenome: not present;CancerHotspot: no;3DHotspot: no			1	Somatic	Untested	genome.wustl.edu	8	99761554	99761554	A	G			33	105		162	1324
MST2	TCGA-VQ-A91D-01	A104T	Missense_Mutation	Intestinal Type Stomach Adenocarcinoma	Stomach Adenocarcinoma (TCGA, PanCancer Atlas)	OncoKB: NA;CIViC: NA;MyCancerGenome: not present;CancerHotspot: no;3DHotspot: no				.	.	.	8	99761545	99761545	C	T			22	50		71	2140
MST2	TCGA-FD-A43P-01	S106C	Missense_Mutation	Bladder Urothelial Carcinoma	Bladder Cancer (TCGA, Cell 2017)	OncoKB: NA;CIViC: NA;MyCancerGenome: not present;CancerHotspot: no;3DHotspot: no			1	Somatic	NaN	broad.mit.edu	8	99761538	99761538	G	C				59			368
MST2	TCGA-D7-A4YT-01	S106F	Missense_Mutation	Stomach Adenocarcinoma	TCGA data for Esophagus-Stomach Cancers (TCGA, Nature 2017)	OncoKB: NA;CIViC: NA;MyCancerGenome: not present;CancerHotspot: no;3DHotspot: no			1	Somatic	Untested	genome.wustl.edu	8	99761538	99761538	G	A			43	100		92	246
MST2	TCGA-AA-3710-01	S107I	Missense_Mutation	Colon Adenocarcinoma	Colorectal Adenocarcinoma (TCGA, Nature 2012)	OncoKB: NA;CIViC: NA;MyCancerGenome: not present;CancerHotspot: no;3DHotspot: no				Somatic	NA	broad.mit.edu	8	99779471	99779471	C	A							968
MST2	TCGA-FD-A3B3-01	S108*	Nonsense_Mutation	Bladder Urothelial Carcinoma	Bladder Urothelial Carcinoma (TCGA, Nature 2014)	OncoKB: NA;CIViC: NA;MyCancerGenome: not present;CancerHotspot: no;3DHotspot: no			1	NA	NA	broad.mit.edu	8	99761532	99761532	G	C							159
MST2	TCGA-BG-A0VW-01	I110T	Missense_Mutation	Uterine Endometrioid Carcinoma	Uterine Corpus Endometrial Carcinoma (TCGA, PanCancer Atlas)	OncoKB: NA;CIViC: NA;MyCancerGenome: not present;CancerHotspot: no;3DHotspot: no				.	.	.	8	99761526	99761526	A	G			6	108		149	435
MST2	TCGA-AX-A06F-01	R114Q	Missense_Mutation	Uterine Endometrioid Carcinoma	Uterine Corpus Endometrial Carcinoma (TCGA, PanCancer Atlas)	OncoKB: NA;CIViC: NA;MyCancerGenome: not present;CancerHotspot: no;3DHotspot: no			1	.	.	.	8	99761514	99761514	C	T			171	276		180	7290
MST2	TCGA-AA-3510-01	R114Q	Missense_Mutation	Colon Adenocarcinoma	Colon Adenocarcinoma (TCGA, PanCancer Atlas)	OncoKB: NA;CIViC: NA;MyCancerGenome: not present;CancerHotspot: no;3DHotspot: no			1	.	.	.	8	99761514	99761514	C	T			29	90		109	3073
MST2	TCGA-EO-A22X-01	K132N	Missense_Mutation	Uterine Endometrioid Carcinoma	Uterine Corpus Endometrial Carcinoma (TCGA, PanCancer Atlas)	OncoKB: NA;CIViC: NA;MyCancerGenome: not present;CancerHotspot: no;3DHotspot: no				.	.	.	8	99719495	99719495	T	G			8	16		30	9440
MST2	TCGA-D1-A16X-01	G133*	Nonsense_Mutation	Uterine Endometrioid Carcinoma	Uterine Corpus Endometrial Carcinoma (TCGA, PanCancer Atlas)	OncoKB: NA;CIViC: NA;MyCancerGenome: not present;CancerHotspot: no;3DHotspot: no				.	.	.	8	99719494	99719494	C	A			9	165		180	2729
MST2	TCGA-A5-A2K5-01	R141I	Missense_Mutation	Uterine Endometrioid Carcinoma	Uterine Corpus Endometrial Carcinoma (TCGA, PanCancer Atlas)	OncoKB: NA;CIViC: NA;MyCancerGenome: not present;CancerHotspot: no;3DHotspot: no				.	.	.	8	99719469	99719469	C	A			7	12		36	8511
MST2	TCGA-NJ-A4YP-01	K142R	Missense_Mutation	Lung Adenocarcinoma	Lung Adenocarcinoma (TCGA, PanCancer Atlas)	OncoKB: NA;CIViC: NA;MyCancerGenome: not present;CancerHotspot: no;3DHotspot: no				.	.	.	8	99719466	99719466	T	C			6	14		25	468
MST2	TCGA-24-1426-01	H144Y	Missense_Mutation	Serous Ovarian Cancer	Ovarian Serous Cystadenocarcinoma (TCGA, PanCancer Atlas)	OncoKB: NA;CIViC: NA;MyCancerGenome: not present;CancerHotspot: no;3DHotspot: no				.	.	.	8	99719461	99719461	G	A			5	53		63	140
MST2	TCGA-D3-A8GL-06	R145K	Missense_Mutation	Cutaneous Melanoma	Skin Cutaneous Melanoma (TCGA, PanCancer Atlas)	OncoKB: NA;CIViC: NA;MyCancerGenome: not present;CancerHotspot: no;3DHotspot: no				.	.	.	8	99719457	99719457	C	T			13	14		20	1526
MST2	TCGA-EO-A22R-01	D146N	Missense_Mutation	Uterine Endometrioid Carcinoma	Uterine Corpus Endometrial Carcinoma (TCGA, PanCancer Atlas)	OncoKB: NA;CIViC: NA;MyCancerGenome: not present;CancerHotspot: no;3DHotspot: no				.	.	.	8	99719455	99719455	C	T			17	29		52	12786
MST2	TCGA-AJ-A3EL-01	D146Y	Missense_Mutation	Uterine Endometrioid Carcinoma	Uterine Corpus Endometrial Carcinoma (TCGA, PanCancer Atlas)	OncoKB: NA;CIViC: NA;MyCancerGenome: not present;CancerHotspot: no;3DHotspot: no				.	.	.	8	99719455	99719455	C	A			9	23		85	7390
MST2	TCGA-EO-A22X-01	D146Y	Missense_Mutation	Uterine Endometrioid Carcinoma	Uterine Corpus Endometrial Carcinoma (TCGA, PanCancer Atlas)	OncoKB: NA;CIViC: NA;MyCancerGenome: not present;CancerHotspot: no;3DHotspot: no				.	.	.	8	99719455	99719455	C	A			13	19		39	9440
MST2	TCGA-AN-A041-01	G150V	Missense_Mutation	Breast Invasive Ductal Carcinoma	Breast Invasive Carcinoma (TCGA, Provisional)	OncoKB: NA;CIViC: NA;MyCancerGenome: not present;CancerHotspot: no;3DHotspot: no			1	Somatic	Untested	genome.wustl.edu	8	99719442	99719442	C	A			44	348			17
MST2	TCGA-EA-A3Y4-01	L153F	Missense_Mutation	Cervical Squamous Cell Carcinoma	Cervical Squamous Cell Carcinoma and Endocervical Adenocarcinoma (TCGA, Provisional)	OncoKB: NA;CIViC: NA;MyCancerGenome: not present;CancerHotspot: no;3DHotspot: no				Somatic	Untested	genome.wustl.edu	8	99719434	99719434	G	A				20		33	114
MST2	TCGA-DD-A3A3-01	Q170*	Nonsense_Mutation	Hepatocellular Carcinoma	Liver Hepatocellular Carcinoma (TCGA, Provisional)	OncoKB: NA;CIViC: NA;MyCancerGenome: not present;CancerHotspot: no;3DHotspot: no				Somatic	Untested	hgsc.bcm.edu	8	99719383	99719383	G	A			16	212		88	41
MST2	TCGA-A6-6653-01	D173=	Splice_Region	Colon Adenocarcinoma	Colon Adenocarcinoma (TCGA, PanCancer Atlas)	OncoKB: NA;CIViC: NA;MyCancerGenome: not present;CancerHotspot: no;3DHotspot: no				.	.	.	8	99718860	99718860	A	G			9	22		42	1067
MST2	TCGA-91-6848-01	D173Y	Missense_Mutation	Lung Adenocarcinoma	Lung Adenocarcinoma (TCGA, PanCancer Atlas)	OncoKB: NA;CIViC: NA;MyCancerGenome: not present;CancerHotspot: no;3DHotspot: no			1	.	.	.	8	99718862	99718862	C	A			15	101		230	562
MST2	TCGA-86-A456-01	A176S	Missense_Mutation	Lung Adenocarcinoma	Lung Adenocarcinoma (TCGA, PanCancer Atlas)	OncoKB: NA;CIViC: NA;MyCancerGenome: not present;CancerHotspot: no;3DHotspot: no				.	.	.	8	99718853	99718853	C	A			10	82		90	328
MST2	TCGA-AN-A041-01	G178V	Missense_Mutation	Invasive Breast Carcinoma	Breast Invasive Carcinoma (TCGA, Nature 2012)	OncoKB: NA;CIViC: NA;MyCancerGenome: not present;CancerHotspot: no;3DHotspot: no				Somatic	NA	genome.wustl.edu	8	99719442	99719442	C	A							21
MST2	TCGA-AP-A0LM-01	R178H	Missense_Mutation	Uterine Endometrioid Carcinoma	Uterine Corpus Endometrial Carcinoma (TCGA, Provisional)	OncoKB: NA;CIViC: NA;MyCancerGenome: not present;CancerHotspot: no;3DHotspot: no			2	Somatic	Untested	genome.wustl.edu	8	99718846	99718846	C	T			24	70		246	10512
MST2	TCGA-D1-A16X-01	R178H	Missense_Mutation	Uterine Endometrioid Carcinoma	Uterine Corpus Endometrial Carcinoma (TCGA, Provisional)	OncoKB: NA;CIViC: NA;MyCancerGenome: not present;CancerHotspot: no;3DHotspot: no			2	Somatic	Untested	genome.wustl.edu	8	99718846	99718846	C	T			31	131		205	1768
MST2	TCGA-B5-A3FC-01	R178H	Missense_Mutation	Uterine Endometrioid Carcinoma	Uterine Corpus Endometrial Carcinoma (TCGA, PanCancer Atlas)	OncoKB: NA;CIViC: NA;MyCancerGenome: not present;CancerHotspot: no;3DHotspot: no			2	.	.	.	8	99718846	99718846	C	T			13	34		55	12218
MST2	TCGA-DU-6392-01	T180I	Missense_Mutation	Astrocytoma	Brain Lower Grade Glioma (TCGA, PanCancer Atlas)	OncoKB: NA;CIViC: NA;MyCancerGenome: not present;CancerHotspot: no;3DHotspot: no				.	.	.	8	99718840	99718840	G	A			7	106		131	10869
MST2	LUAD-RT-S01477-Tumor	V181L	Missense_Mutation	Lung Adenocarcinoma	Pan-Lung Cancer (TCGA, Nat Genet 2016)	OncoKB: NA;CIViC: NA;MyCancerGenome: not present;CancerHotspot: no;3DHotspot: no			1	Somatic	NA	broad.mit.edu	8	99718838	99718838	C	A			41	158		159	283
MST2	TCGA-AA-3947-01	M188T	Missense_Mutation	Mucinous Adenocarcinoma of the Colon and Rectum	Colon Adenocarcinoma (TCGA, PanCancer Atlas)	OncoKB: NA;CIViC: NA;MyCancerGenome: not present;CancerHotspot: no;3DHotspot: no				.	.	.	8	99718816	99718816	A	G			4	30		41	2297
MST2	TCGA-D1-A17Q-01	E195*	Nonsense_Mutation	Uterine Endometrioid Carcinoma	Uterine Corpus Endometrial Carcinoma (TCGA, Provisional)	OncoKB: NA;CIViC: NA;MyCancerGenome: not present;CancerHotspot: no;3DHotspot: no			2	Somatic	Untested	genome.wustl.edu	8	99718796	99718796	C	A			110	164	1	197	5159
MST2	TCGA-CA-6718-01	E195*	Nonsense_Mutation	Colon Adenocarcinoma	Colon Adenocarcinoma (TCGA, PanCancer Atlas)	OncoKB: NA;CIViC: NA;MyCancerGenome: not present;CancerHotspot: no;3DHotspot: no			2	.	.	.	8	99718796	99718796	C	A			22	39		30	3209
MST2	TCGA-DD-A3A0-01	E195K	Missense_Mutation	Hepatocellular Carcinoma	Liver Hepatocellular Carcinoma (TCGA, Provisional)	OncoKB: NA;CIViC: NA;MyCancerGenome: not present;CancerHotspot: no;3DHotspot: no				Somatic	Untested	hgsc.bcm.edu	8	99718796	99718796	C	T			5	105		80	1163
MST2	TCGA-EJ-A8FU-01	G208A	Missense_Mutation	Prostate Adenocarcinoma	Prostate Adenocarcinoma (TCGA, Provisional)	OncoKB: NA;CIViC: NA;MyCancerGenome: not present;CancerHotspot: no;3DHotspot: no				Somatic	NA	broad.mit.edu	8	99718756	99718756	C	G			4	97			15
MST2	TCGA-LP-A4AV-01	E213Q	Missense_Mutation	Cervical Squamous Cell Carcinoma	Cervical Squamous Cell Carcinoma and Endocervical Adenocarcinoma (TCGA, Provisional)	OncoKB: NA;CIViC: NA;MyCancerGenome: not present;CancerHotspot: no;3DHotspot: no				Somatic	Untested	genome.wustl.edu	8	99718742	99718742	C	G				16		39	349
MST2	TCGA-BP-4991-01	E216D	Missense_Mutation	Renal Clear Cell Carcinoma	Kidney Renal Clear Cell Carcinoma (TCGA, PanCancer Atlas)	OncoKB: NA;CIViC: NA;MyCancerGenome: not present;CancerHotspot: no;3DHotspot: no				.	.	.	8	99718731	99718731	T	G			6	138		138	43
MST2	TCGA-D3-A2JC-06	P220H	Missense_Mutation	Cutaneous Melanoma	Skin Cutaneous Melanoma (TCGA, PanCancer Atlas)	OncoKB: NA;CIViC: NA;MyCancerGenome: not present;CancerHotspot: no;3DHotspot: no				.	.	.	8	99718720	99718720	G	T			5	55		26	3148
MST2	TCGA-06-0155-01	P226A	Missense_Mutation	Diffuse Glioma	Merged Cohort of LGG and GBM (TCGA, Cell 2016)	OncoKB: NA;CIViC: NA;MyCancerGenome: not present;CancerHotspot: no;3DHotspot: no			1	NA	NA	mdanderson.org/broad.mit.edu	8	99718703	99718703	G	C			45	68		118	51
MST2	TCGA-AA-3492-01	D249N	Missense_Mutation	Colon Adenocarcinoma	Colon Adenocarcinoma (TCGA, PanCancer Atlas)	OncoKB: NA;CIViC: NA;MyCancerGenome: not present;CancerHotspot: no;3DHotspot: no				.	.	.	8	99608337	99608337	C	T			9	109	1	183	2015
MST2	TCGA-G4-6320-01	F251S	Missense_Mutation	Colon Adenocarcinoma	Colon Adenocarcinoma (TCGA, PanCancer Atlas)	OncoKB: NA;CIViC: NA;MyCancerGenome: not present;CancerHotspot: no;3DHotspot: no			1	.	.	.	8	99608330	99608330	A	G			37	258		230	1015
MST2	TCGA-XR-A8TC-01	D253N	Missense_Mutation	Hepatocellular Carcinoma	Liver Hepatocellular Carcinoma (TCGA, Provisional)	OncoKB: NA;CIViC: NA;MyCancerGenome: not present;CancerHotspot: no;3DHotspot: no				Somatic	Untested	hgsc.bcm.edu	8	99608325	99608325	C	T			87	228		199	46
MST2	TCGA-AP-A1DV-01	D253N	Missense_Mutation	Uterine Endometrioid Carcinoma	Uterine Corpus Endometrial Carcinoma (TCGA, PanCancer Atlas)	OncoKB: NA;CIViC: NA;MyCancerGenome: not present;CancerHotspot: no;3DHotspot: no				.	.	.	8	99608325	99608325	C	T			16	25		49	12071
MST2	TCGA-BK-A6W3-01	D253N	Missense_Mutation	Uterine Endometrioid Carcinoma	Uterine Corpus Endometrial Carcinoma (TCGA, PanCancer Atlas)	OncoKB: NA;CIViC: NA;MyCancerGenome: not present;CancerHotspot: no;3DHotspot: no				.	.	.	8	99608325	99608325	C	T			30	46		40	3925
MST2	TCGA-AA-3510-01	D253N	Missense_Mutation	Colon Adenocarcinoma	Colon Adenocarcinoma (TCGA, PanCancer Atlas)	OncoKB: NA;CIViC: NA;MyCancerGenome: not present;CancerHotspot: no;3DHotspot: no				.	.	.	8	99608325	99608325	C	T			37	90	1	135	3073
MST2	TCGA-D9-A6EA-06	C258*	Nonsense_Mutation	Cutaneous Melanoma	Skin Cutaneous Melanoma (TCGA, Provisional)	OncoKB: NA;CIViC: NA;MyCancerGenome: not present;CancerHotspot: no;3DHotspot: no				Somatic	NA	broad.mit.edu	8	99608308	99608308	A	T			27	40			546
MST2	TCGA-UY-A9PF-01	E264K	Missense_Mutation	Bladder Urothelial Carcinoma	Bladder Cancer (TCGA, Cell 2017)	OncoKB: NA;CIViC: NA;MyCancerGenome: not present;CancerHotspot: no;3DHotspot: no				Somatic	NaN	broad.mit.edu	8	99608292	99608292	C	T				69			409
MST2	TCGA-2G-AAGA-01	R266I	Missense_Mutation	Embryonal Carcinoma	Testicular Germ Cell Cancer (TCGA, Provisional)	OncoKB: NA;CIViC: NA;MyCancerGenome: not present;CancerHotspot: no;3DHotspot: no				Somatic	Untested	hgsc.bcm.edu;broad.mit.edu;ucsc.edu;bcgsc.ca;mdanderson.org	8	99608285	99608285	C	A							73
MST2	TCGA-A5-A1OF-01	A269V	Missense_Mutation	Uterine Mixed Endometrial Carcinoma	Uterine Corpus Endometrial Carcinoma (TCGA, PanCancer Atlas)	OncoKB: NA;CIViC: NA;MyCancerGenome: not present;CancerHotspot: no;3DHotspot: no				.	.	.	8	99608276	99608276	G	A			14	24		37	10507
MST2	TCGA-AP-A051-01	Q274H	Missense_Mutation	Uterine Endometrioid Carcinoma	Uterine Corpus Endometrial Carcinoma (TCGA, Provisional)	OncoKB: NA;CIViC: NA;MyCancerGenome: not present;CancerHotspot: no;3DHotspot: no			1	Somatic	Untested	genome.wustl.edu	8	99608260	99608260	C	A			26	63		141	6773
MST2	TCGA-06-5416-01	F277C	Missense_Mutation	Glioblastoma Multiforme	Glioblastoma Multiforme (TCGA, PanCancer Atlas)	OncoKB: NA;CIViC: NA;MyCancerGenome: not present;CancerHotspot: no;3DHotspot: no				.	.	.	8	99592010	99592010	A	C			29	105		96	12192
MST2	TCGA-CU-A0YR-01	ZNF280D-STK3	Fusion	Bladder Urothelial Carcinoma	Bladder Urothelial Carcinoma (TCGA, PanCancer Atlas)	OncoKB: NA;CIViC: NA;MyCancerGenome: not present;CancerHotspot: no;3DHotspot: no				NA	NA	WashU	8	-1	-1	NA								140
MST2	TCGA-86-7701-01	V284G	Missense_Mutation	Lung Adenocarcinoma	Lung Adenocarcinoma (TCGA, PanCancer Atlas)	OncoKB: NA;CIViC: NA;MyCancerGenome: not present;CancerHotspot: no;3DHotspot: no			1	.	.	.	8	99591989	99591989	A	C			18	30		19	380
MST2	TCGA-B5-A11U-01	L290M	Missense_Mutation	Uterine Endometrioid Carcinoma	Uterine Corpus Endometrial Carcinoma (TCGA, Provisional)	OncoKB: NA;CIViC: NA;MyCancerGenome: not present;CancerHotspot: no;3DHotspot: no			1	Somatic	Untested	genome.wustl.edu	8	99591972	99591972	G	T			278	467		613	229
MST2	TCGA-77-A5G3-01	T292I	Missense_Mutation	Lung Squamous Cell Carcinoma	Lung Squamous Cell Carcinoma (TCGA, PanCancer Atlas)	OncoKB: NA;CIViC: NA;MyCancerGenome: not present;CancerHotspot: no;3DHotspot: no				.	.	.	8	99591965	99591965	G	A			3	48		79	549
MST2	TCGA-GS-A9TW-01	E293K	Missense_Mutation	Diffuse Large B-Cell Lymphoma	Lymphoid Neoplasm Diffuse Large B-cell Lymphoma (TCGA, Provisional)	OncoKB: NA;CIViC: NA;MyCancerGenome: not present;CancerHotspot: no;3DHotspot: no				Somatic	Untested	hgsc.bcm.edu	8	99591963	99591963	C	T			33	365		344	181
MST2	TCGA-AJ-A3BH-01	R307*	Nonsense_Mutation	Uterine Endometrioid Carcinoma	Uterine Corpus Endometrial Carcinoma (TCGA, PanCancer Atlas)	OncoKB: NA;CIViC: NA;MyCancerGenome: not present;CancerHotspot: no;3DHotspot: no				.	.	.	8	99591921	99591921	G	A			31	31		65	2682
MST2	TCGA-AP-A1DV-01	E314*	Nonsense_Mutation	Uterine Endometrioid Carcinoma	Uterine Corpus Endometrial Carcinoma (TCGA, PanCancer Atlas)	OncoKB: NA;CIViC: NA;MyCancerGenome: not present;CancerHotspot: no;3DHotspot: no				.	.	.	8	99591900	99591900	C	A			16	29		49	12071
MST2	TCGA-CV-A45P-01	E314Q	Missense_Mutation	Head and Neck Squamous Cell Carcinoma	Head and Neck Squamous Cell Carcinoma (TCGA, Provisional)	OncoKB: NA;CIViC: NA;MyCancerGenome: not present;CancerHotspot: no;3DHotspot: no				Somatic	NA	broad.mit.edu	8	99591900	99591900	C	G			6	39			142
MST2	TCGA-B5-A11E-01	S316L	Missense_Mutation	Uterine Endometrioid Carcinoma	Uterine Corpus Endometrial Carcinoma (TCGA, Provisional)	OncoKB: NA;CIViC: NA;MyCancerGenome: not present;CancerHotspot: no;3DHotspot: no			2	Somatic	Untested	genome.wustl.edu	8	99591893	99591893	G	A			309	136		752	8228
MST2	TCGA-D1-A16X-01	S316L	Missense_Mutation	Uterine Endometrioid Carcinoma	Uterine Corpus Endometrial Carcinoma (TCGA, Provisional)	OncoKB: NA;CIViC: NA;MyCancerGenome: not present;CancerHotspot: no;3DHotspot: no			2	Somatic	Untested	genome.wustl.edu	8	99591893	99591893	G	A			52	437		433	1768
MST2	TCGA-A5-A1OF-01	S316L	Missense_Mutation	Uterine Mixed Endometrial Carcinoma	Uterine Corpus Endometrial Carcinoma (TCGA, PanCancer Atlas)	OncoKB: NA;CIViC: NA;MyCancerGenome: not present;CancerHotspot: no;3DHotspot: no			2	.	.	.	8	99591893	99591893	G	A			29	47		58	10507
MST2	TCGA-AX-A1CE-01	S316L	Missense_Mutation	Uterine Endometrioid Carcinoma	Uterine Corpus Endometrial Carcinoma (TCGA, PanCancer Atlas)	OncoKB: NA;CIViC: NA;MyCancerGenome: not present;CancerHotspot: no;3DHotspot: no			2	.	.	.	8	99591893	99591893	G	A			57	78		91	11452
MST2	TCGA-E6-A1LX-01	S316L	Missense_Mutation	Uterine Endometrioid Carcinoma	Uterine Corpus Endometrial Carcinoma (TCGA, PanCancer Atlas)	OncoKB: NA;CIViC: NA;MyCancerGenome: not present;CancerHotspot: no;3DHotspot: no			2	.	.	.	8	99591893	99591893	G	A			28	53		72	12696
MST2	TCGA-94-A4VJ-01	X317_splice	Splice_Site	Lung Squamous Cell Carcinoma	Lung Squamous Cell Carcinoma (TCGA, PanCancer Atlas)	OncoKB: NA;CIViC: NA;MyCancerGenome: not present;CancerHotspot: no;3DHotspot: no				.	.	.	8	99560390	99560390	C	A			8	8		15	372
MST2	TCGA-B5-A11R-01	E318K	Missense_Mutation	Uterine Endometrioid Carcinoma	Uterine Corpus Endometrial Carcinoma (TCGA, Provisional)	OncoKB: NA;CIViC: NA;MyCancerGenome: not present;CancerHotspot: no;3DHotspot: no			1	Somatic	Untested	genome.wustl.edu	8	99560386	99560386	C	T			71	223		104	536
MST2	TCGA-DD-A114-01	M326L	Missense_Mutation	Hepatocellular Carcinoma	Liver Hepatocellular Carcinoma (TCGA, Provisional)	OncoKB: NA;CIViC: NA;MyCancerGenome: not present;CancerHotspot: no;3DHotspot: no				Somatic	Untested	hgsc.bcm.edu	8	99560362	99560362	T	A			34	118		188	77
MST2	TCGA-DD-A1EE-01	M326L	Missense_Mutation	Hepatocellular Carcinoma	Liver Hepatocellular Carcinoma (TCGA, Provisional)	OncoKB: NA;CIViC: NA;MyCancerGenome: not present;CancerHotspot: no;3DHotspot: no				Somatic	Untested	hgsc.bcm.edu	8	99560362	99560362	T	A			9	203		61	621
MST2	TCGA-AA-3715-01	G335D	Missense_Mutation	Colon Adenocarcinoma	Colorectal Adenocarcinoma (TCGA, Provisional)	OncoKB: NA;CIViC: NA;MyCancerGenome: not present;CancerHotspot: no;3DHotspot: no			1	Somatic	Valid	broad.mit.edu	8	99560334	99560334	C	T							1472
MST2	TCGA-ER-A1A1-06	R338L	Missense_Mutation	Cutaneous Melanoma	Skin Cutaneous Melanoma (TCGA, PanCancer Atlas)	OncoKB: NA;CIViC: NA;MyCancerGenome: not present;CancerHotspot: no;3DHotspot: no				.	.	.	8	99560325	99560325	C	A			4	14		26	697
MST2	TCGA-UY-A78M-01	R338W	Missense_Mutation	Bladder Urothelial Carcinoma	Bladder Cancer (TCGA, Cell 2017)	OncoKB: NA;CIViC: NA;MyCancerGenome: not present;CancerHotspot: no;3DHotspot: no				Somatic	NaN	broad.mit.edu	8	99560326	99560326	G	A				24			149
MST2	TCGA-HU-8602-01	H353N	Missense_Mutation	Stomach Adenocarcinoma	TCGA data for Esophagus-Stomach Cancers (TCGA, Nature 2017)	OncoKB: NA;CIViC: NA;MyCancerGenome: not present;CancerHotspot: no;3DHotspot: no			1	Somatic	Untested	genome.wustl.edu	8	99560281	99560281	G	T			5	47		35	1683
MST2	TCGA-18-5592-01	M357I	Missense_Mutation	Lung Squamous Cell Carcinoma	Lung Squamous Cell Carcinoma (TCGA, Nature 2012)	OncoKB: NA;CIViC: NA;MyCancerGenome: not present;CancerHotspot: no;3DHotspot: no			1	NA	---	broad.mit.edu	8	99560267	99560267	C	T				28			252
MST2	TCGA-AA-3715-01	G363D	Missense_Mutation	Colon Adenocarcinoma	Colorectal Adenocarcinoma (TCGA, Nature 2012)	OncoKB: NA;CIViC: NA;MyCancerGenome: not present;CancerHotspot: no;3DHotspot: no				Somatic	Valid	broad.mit.edu	8	99560334	99560334	C	T							1488
MST2	TCGA-D9-A149-06	E370*	Nonsense_Mutation	Cutaneous Melanoma	Skin Cutaneous Melanoma (TCGA, PanCancer Atlas)	OncoKB: NA;CIViC: NA;MyCancerGenome: not present;CancerHotspot: no;3DHotspot: no				.	.	.	8	99560230	99560230	C	A			4	35		47	728
MST2	TCGA-CZ-4864-01	M379T	Missense_Mutation	Renal Clear Cell Carcinoma	Kidney Renal Clear Cell Carcinoma (TCGA, PanCancer Atlas)	OncoKB: NA;CIViC: NA;MyCancerGenome: not present;CancerHotspot: no;3DHotspot: no				.	.	.	8	99560202	99560202	A	G			119	373		478	71
MST2	TCGA-BS-A0UV-01	V388I	Missense_Mutation	Uterine Endometrioid Carcinoma	Uterine Corpus Endometrial Carcinoma (TCGA, Provisional)	OncoKB: NA;CIViC: NA;MyCancerGenome: not present;CancerHotspot: no;3DHotspot: no			1	Somatic	Untested	genome.wustl.edu	8	99539125	99539125	C	T			135	102		361	7816
MST2	TCGA-NA-A4R0-01	K399E	Missense_Mutation	Uterine Carcinosarcoma/Uterine Malignant Mixed Mullerian Tumor	Uterine Carcinosarcoma (TCGA, Provisional)	OncoKB: NA;CIViC: NA;MyCancerGenome: not present;CancerHotspot: no;3DHotspot: no				Somatic	NA	broad.mit.edu	8	99539092	99539092	T	C			20	60			53
MST2	TCGA-AN-A046-01	E408K	Missense_Mutation	Breast Invasive Ductal Carcinoma	Breast Invasive Carcinoma (TCGA, Provisional)	OncoKB: NA;CIViC: NA;MyCancerGenome: not present;CancerHotspot: no;3DHotspot: no			1	Somatic	Untested	genome.wustl.edu	8	99539065	99539065	C	T			74	181			4274
MST2	TCGA-FI-A2D5-01	S421P	Missense_Mutation	Uterine Endometrioid Carcinoma	Uterine Corpus Endometrial Carcinoma (TCGA, PanCancer Atlas)	OncoKB: NA;CIViC: NA;MyCancerGenome: not present;CancerHotspot: no;3DHotspot: no				.	.	.	8	99539026	99539026	A	G			6	59		49	13876
MST2	TCGA-66-2758-01	N423S	Missense_Mutation	Lung Squamous Cell Carcinoma	Lung Squamous Cell Carcinoma (TCGA, Nature 2012)	OncoKB: NA;CIViC: NA;MyCancerGenome: not present;CancerHotspot: no;3DHotspot: no			1	NA	---	broad.mit.edu	8	99539019	99539019	T	C				92			267
MST2	TCGA-E5-A4U1-01	D427H	Missense_Mutation	Bladder Urothelial Carcinoma	Bladder Cancer (TCGA, Cell 2017)	OncoKB: NA;CIViC: NA;MyCancerGenome: not present;CancerHotspot: no;3DHotspot: no				Somatic	NaN	broad.mit.edu	8	99539008	99539008	C	G				65			588
MST2	TCGA-AX-A2HA-01	Q433R	Missense_Mutation	Uterine Endometrioid Carcinoma	Uterine Corpus Endometrial Carcinoma (TCGA, PanCancer Atlas)	OncoKB: NA;CIViC: NA;MyCancerGenome: not present;CancerHotspot: no;3DHotspot: no				.	.	.	8	99538989	99538989	T	C			19	38		61	1510
MST2	TCGA-AA-3821-01	X439_splice	Splice_Site	Mucinous Adenocarcinoma of the Colon and Rectum	Colon Adenocarcinoma (TCGA, PanCancer Atlas)	OncoKB: NA;CIViC: NA;MyCancerGenome: not present;CancerHotspot: no;3DHotspot: no				.	.	.	8	99538968	99538968	A	C			185	238		185	794
MST2	TCGA-CG-5726-01	L440=	Splice_Region	Stomach Adenocarcinoma	TCGA data for Esophagus-Stomach Cancers (TCGA, Nature 2017)	OncoKB: NA;CIViC: NA;MyCancerGenome: not present;CancerHotspot: no;3DHotspot: no				Somatic	Untested	genome.wustl.edu	8	99468226	99468226	C	T			7	44		35	1187
MST2	TCGA-CG-5726-01	L440L	Splice_Region	Stomach Adenocarcinoma	Stomach Adenocarcinoma (TCGA, Nature 2014)	OncoKB: NA;CIViC: NA;MyCancerGenome: not present;CancerHotspot: no;3DHotspot: no				Unknown	NA	broad.mit.edu	8	99468226	99468226	C	T				41			1339
MST2	TCGA-A6-6780-01	N442Ifs*2	Frame_Shift_Del	Mucinous Adenocarcinoma of the Colon and Rectum	Colon Adenocarcinoma (TCGA, PanCancer Atlas)	OncoKB: NA;CIViC: NA;MyCancerGenome: not present;CancerHotspot: no;3DHotspot: no			1	.	.	.	8	99468221	99468221	T	-			27	89		82	1177
MST2	TCGA-F1-6177-01	R451Q	Missense_Mutation	Stomach Adenocarcinoma	TCGA data for Esophagus-Stomach Cancers (TCGA, Nature 2017)	OncoKB: NA;CIViC: NA;MyCancerGenome: not present;CancerHotspot: no;3DHotspot: no			1	Somatic	Untested	genome.wustl.edu	8	99468194	99468194	C	T			7	26		30	1347
MST2	TCGA-FI-A2D5-01	R451W	Missense_Mutation	Uterine Endometrioid Carcinoma	Uterine Corpus Endometrial Carcinoma (TCGA, PanCancer Atlas)	OncoKB: NA;CIViC: NA;MyCancerGenome: not present;CancerHotspot: no;3DHotspot: no			1	.	.	.	8	99468195	99468195	G	A			14	37		42	13876
MST2	TCGA-IB-A7M4-01	R451W	Missense_Mutation	Pancreatic Adenocarcinoma	Pancreatic Adenocarcinoma (TCGA, Provisional)	OncoKB: NA;CIViC: NA;MyCancerGenome: not present;CancerHotspot: no;3DHotspot: no			1	Somatic	Untested	broad.mit.edu	8	99468195	99468195	G	A			6	173		37	72
MST2	TCGA-3N-A9WB-06	E460K	Missense_Mutation	Cutaneous Melanoma	Skin Cutaneous Melanoma (TCGA, PanCancer Atlas)	OncoKB: NA;CIViC: NA;MyCancerGenome: not present;CancerHotspot: no;3DHotspot: no				.	.	.	8	99468168	99468168	C	T			5	8		18	142
MST2	TCGA-AP-A059-01	R461Q	Missense_Mutation	Uterine Endometrioid Carcinoma	Uterine Corpus Endometrial Carcinoma (TCGA, Provisional)	OncoKB: NA;CIViC: NA;MyCancerGenome: not present;CancerHotspot: no;3DHotspot: no			1	Somatic	Untested	genome.wustl.edu	8	99468164	99468164	C	T			41	151		591	9247
MST2	TCGA-A5-A2K5-01	E465K	Missense_Mutation	Uterine Endometrioid Carcinoma	Uterine Corpus Endometrial Carcinoma (TCGA, PanCancer Atlas)	OncoKB: NA;CIViC: NA;MyCancerGenome: not present;CancerHotspot: no;3DHotspot: no				.	.	.	8	99468153	99468153	C	T			10	23		52	8511
MST2	TCGA-85-A5B5-01	Y470C	Missense_Mutation	Lung Squamous Cell Carcinoma	Lung Squamous Cell Carcinoma (TCGA, PanCancer Atlas)	OncoKB: NA;CIViC: NA;MyCancerGenome: not present;CancerHotspot: no;3DHotspot: no				.	.	.	8	99468137	99468137	T	C			24	26		40	347
MST2	TCGA-BR-6452-01	T471A	Missense_Mutation	Stomach Adenocarcinoma	TCGA data for Esophagus-Stomach Cancers (TCGA, Nature 2017)	OncoKB: NA;CIViC: NA;MyCancerGenome: not present;CancerHotspot: no;3DHotspot: no			1	Somatic	Untested	genome.wustl.edu	8	99468135	99468135	T	C			4	53		54	6541
MST2	TCGA-AZ-6598-01	A472V	Missense_Mutation	Colon Adenocarcinoma	Colon Adenocarcinoma (TCGA, PanCancer Atlas)	OncoKB: NA;CIViC: NA;MyCancerGenome: not present;CancerHotspot: no;3DHotspot: no			1	.	.	.	8	99468131	99468131	G	A			83	231		142	2318
MST2	TCGA-GD-A3OS-01	D479H	Missense_Mutation	Bladder Urothelial Carcinoma	Bladder Urothelial Carcinoma (TCGA, Nature 2014)	OncoKB: NA;CIViC: NA;MyCancerGenome: not present;CancerHotspot: no;3DHotspot: no			1	NA	NA	broad.mit.edu	8	99468111	99468111	C	G							85
MST2	TCGA-AJ-A2QO-01	K484E	Missense_Mutation	Uterine Endometrioid Carcinoma	Uterine Corpus Endometrial Carcinoma (TCGA, PanCancer Atlas)	OncoKB: NA;CIViC: NA;MyCancerGenome: not present;CancerHotspot: no;3DHotspot: no				.	.	.	8	99468096	99468096	T	C			12	71		77	1129
MST2	TCGA-CN-5365-01	N490H	Missense_Mutation	Head and Neck Squamous Cell Carcinoma	Head and Neck Squamous Cell Carcinoma (TCGA, Nature 2015)	OncoKB: NA;CIViC: NA;MyCancerGenome: not present;CancerHotspot: no;3DHotspot: no			1	Unknown	NA	broad.mit.edu	8	99468078	99468078	T	G				55			81
MST2	TCGA-BF-A1PZ-01	*492Lext*2	Nonstop_Mutation	Cutaneous Melanoma	Skin Cutaneous Melanoma (TCGA, PanCancer Atlas)	OncoKB: NA;CIViC: NA;MyCancerGenome: not present;CancerHotspot: no;3DHotspot: no				.	.	.	8	99468071	99468071	C	A			3	26		15	1630
MST2	TCGA-BR-4280-01	MUTATED	Splice_Region	Stomach Adenocarcinoma	Stomach Adenocarcinoma (TCGA, Nature 2014)	OncoKB: NA;CIViC: NA;MyCancerGenome: not present;CancerHotspot: no;3DHotspot: no				Unknown	NA	broad.mit.edu	8	99592020	99592020	A	-				18			746
SAV1	TCGA-BB-A5HY-01	NIN-SAV1	Fusion	Head and Neck Squamous Cell Carcinoma	Head and Neck Squamous Cell Carcinoma (TCGA, PanCancer Atlas)	OncoKB: NA;CIViC: NA;MyCancerGenome: not present;CancerHotspot: no;3DHotspot: no				NA	NA	WashU	14	-1	-1	NA								187
SAV1	TCGA-85-8355-01	SAV1-PELI2	Fusion	Lung Squamous Cell Carcinoma	Lung Squamous Cell Carcinoma (TCGA, PanCancer Atlas)	OncoKB: NA;CIViC: NA;MyCancerGenome: not present;CancerHotspot: no;3DHotspot: no				NA	NA	WashU	14	-1	-1	NA								197
SAV1	TCGA-TS-A8AF-01	CDK14-SAV1	Fusion	Pleural Mesothelioma, Epithelioid Type	Mesothelioma (TCGA, PanCancer Atlas)	OncoKB: NA;CIViC: NA;MyCancerGenome: not present;CancerHotspot: no;3DHotspot: no				NA	NA	WashU	14	-1	-1	NA								0
SAV1	TCGA-D3-A8GL-06	R31W	Missense_Mutation	Cutaneous Melanoma	Skin Cutaneous Melanoma (TCGA, PanCancer Atlas)	OncoKB: NA;CIViC: NA;MyCancerGenome: not present;CancerHotspot: no;3DHotspot: no				.	.	.	14	51134595	51134595	G	A			15	19		49	1526
SAV1	TCGA-HI-7171-01	P35L	Missense_Mutation	Prostate Adenocarcinoma	Prostate Adenocarcinoma (TCGA, Cell 2015)	OncoKB: NA;CIViC: NA;MyCancerGenome: not present;CancerHotspot: no;3DHotspot: no			1	Somatic	NA	broad.mit.edu	14	51132328	51132328	G	A				16			22
SAV1	TCGA-C5-A8XH-01	S36*	Nonsense_Mutation	Cervical Squamous Cell Carcinoma	Cervical Squamous Cell Carcinoma (TCGA, PanCancer Atlas)	OncoKB: NA;CIViC: NA;MyCancerGenome: not present;CancerHotspot: no;3DHotspot: no				.	.	.	14	51132325	51132325	G	C			7	32		42	243
SAV1	TCGA-BR-4361-01	P45A	Missense_Mutation	Stomach Adenocarcinoma	Stomach Adenocarcinoma (TCGA, Nature 2014)	OncoKB: NA;CIViC: NA;MyCancerGenome: not present;CancerHotspot: no;3DHotspot: no			2	Unknown	NA	broad.mit.edu	14	51132299	51132299	G	C				68			2594
SAV1	TCGA-EE-A17Y-06	P45S	Missense_Mutation	Cutaneous Melanoma	Skin Cutaneous Melanoma (TCGA, Provisional)	OncoKB: NA;CIViC: NA;MyCancerGenome: not present;CancerHotspot: no;3DHotspot: no			2	Somatic	NA	broad.mit.edu	14	51132299	51132299	G	A			5	35			139
SAV1	TCGA-D1-A17Q-01	R47Q	Missense_Mutation	Uterine Endometrioid Carcinoma	Uterine Corpus Endometrial Carcinoma (TCGA, PanCancer Atlas)	OncoKB: NA;CIViC: NA;MyCancerGenome: not present;CancerHotspot: no;3DHotspot: no			1	.	.	.	14	51132292	51132292	C	T			20	24		25	5946
SAV1	TCGA-Q9-A6FW-01	T48S	Missense_Mutation	Esophageal Adenocarcinoma	TCGA data for Esophagus-Stomach Cancers (TCGA, Nature 2017)	OncoKB: NA;CIViC: NA;MyCancerGenome: not present;CancerHotspot: no;3DHotspot: no				Somatic	Untested	genome.wustl.edu	14	51132289	51132289	G	C			9	62		52	233
SAV1	TCGA-VQ-A8DL-01	D49dup	In_Frame_Ins	Tubular Stomach Adenocarcinoma	Stomach Adenocarcinoma (TCGA, Provisional)	OncoKB: NA;CIViC: NA;MyCancerGenome: not present;CancerHotspot: no;3DHotspot: no				Somatic	Untested	genome.wustl.edu	14	51132284	51132285	NA	ATC							143
SAV1	TCGA-EE-A2GU-06	S68L	Missense_Mutation	Cutaneous Melanoma	Skin Cutaneous Melanoma (TCGA, Provisional)	OncoKB: NA;CIViC: NA;MyCancerGenome: not present;CancerHotspot: no;3DHotspot: no			1	Somatic	NA	broad.mit.edu	14	51132229	51132229	G	A			6	21			490
SAV1	TCGA-N8-A4PO-01	P77R	Missense_Mutation	Uterine Carcinosarcoma/Uterine Malignant Mixed Mullerian Tumor	Uterine Carcinosarcoma (TCGA, Provisional)	OncoKB: NA;CIViC: NA;MyCancerGenome: not present;CancerHotspot: no;3DHotspot: no				Somatic	NA	broad.mit.edu	14	51132202	51132202	G	C			5	12			68
SAV1	TCGA-CN-6018-01	R87Efs*17	Frame_Shift_Del	Head and Neck Squamous Cell Carcinoma	Head and Neck Squamous Cell Carcinoma (TCGA, Nature 2015)	OncoKB: NA;CIViC: NA;MyCancerGenome: not present;CancerHotspot: no;3DHotspot: no				Unknown	NA	broad.mit.edu	14	51132173	51132173	T	-				18			89
SAV1	TCGA-BK-A6W3-01	E89*	Nonsense_Mutation	Uterine Endometrioid Carcinoma	Uterine Corpus Endometrial Carcinoma (TCGA, PanCancer Atlas)	OncoKB: NA;CIViC: NA;MyCancerGenome: not present;CancerHotspot: no;3DHotspot: no				.	.	.	14	51132167	51132167	C	A			40	45		65	3925
SAV1	TCGA-3H-AB3S-01	L93*	Nonsense_Mutation	Pleural Mesothelioma, Epithelioid Type	Mesothelioma (TCGA, Provisional)	OncoKB: NA;CIViC: NA;MyCancerGenome: not present;CancerHotspot: no;3DHotspot: no				Somatic	NA	broad.mit.edu	14	51132154	51132154	A	C			4	47			49
SAV1	LUAD-S01381-Tumor	R101*	Nonsense_Mutation	Lung Adenocarcinoma	Pan-Lung Cancer (TCGA, Nat Genet 2016)	OncoKB: NA;CIViC: NA;MyCancerGenome: not present;CancerHotspot: no;3DHotspot: no			1	Somatic	NA	broad.mit.edu	14	51132131	51132131	T	A			11	22		43	186
SAV1	TCGA-B3-3926-01	R101Sfs*5	Frame_Shift_Del	Papillary Renal Cell Carcinoma	Kidney Renal Papillary Cell Carcinoma (TCGA, Provisional)	OncoKB: NA;CIViC: NA;MyCancerGenome: not present;CancerHotspot: no;3DHotspot: no			1	Somatic	Untested	hgsc.bcm.edu	14	51132122	51132129	CTAGACTT	-			13	37		59	10
SAV1	TCGA-HE-A5NK-01	E109Vfs*12	Frame_Shift_Del	Papillary Renal Cell Carcinoma	Kidney Renal Papillary Cell Carcinoma (TCGA, Provisional)	OncoKB: NA;CIViC: NA;MyCancerGenome: not present;CancerHotspot: no;3DHotspot: no				Somatic	Untested	hgsc.bcm.edu	14	51132105	51132106	CT	-			161	596		725	63
SAV1	TCGA-DQ-5629-01	S113F	Missense_Mutation	Head and Neck Squamous Cell Carcinoma	Head and Neck Squamous Cell Carcinoma (TCGA, Nature 2015)	OncoKB: NA;CIViC: NA;MyCancerGenome: not present;CancerHotspot: no;3DHotspot: no				Unknown	NA	broad.mit.edu	14	51132094	51132094	G	A				13			283
SAV1	TCGA-55-1594-01	S115*	Nonsense_Mutation	Lung Adenocarcinoma	Lung Adenocarcinoma (TCGA, Nature 2014)	OncoKB: NA;CIViC: NA;MyCancerGenome: not present;CancerHotspot: no;3DHotspot: no			1	Unknown	NA	broad.mit.edu	14	51132088	51132088	G	C				84			195
SAV1	TCGA-PL-A8LV-01	F116L	Missense_Mutation	Breast Invasive Ductal Carcinoma	Breast Invasive Carcinoma (TCGA, PanCancer Atlas)	OncoKB: NA;CIViC: NA;MyCancerGenome: not present;CancerHotspot: no;3DHotspot: no				.	.	.	14	51132086	51132086	A	G			12	46		102	96
SAV1	TCGA-95-7944-01	E125*	Nonsense_Mutation	Lung Adenocarcinoma	Lung Adenocarcinoma (TCGA, PanCancer Atlas)	OncoKB: NA;CIViC: NA;MyCancerGenome: not present;CancerHotspot: no;3DHotspot: no			1	.	.	.	14	51132059	51132059	C	A			7	27		39	207
SAV1	TCGA-EE-A2MJ-06	E125K	Missense_Mutation	Cutaneous Melanoma	Skin Cutaneous Melanoma (TCGA, Provisional)	OncoKB: NA;CIViC: NA;MyCancerGenome: not present;CancerHotspot: no;3DHotspot: no			1	Somatic	NA	broad.mit.edu	14	51132059	51132059	C	T			5	25			1919
SAV1	TCGA-ND-A4WC-01	F139L	Missense_Mutation	Uterine Carcinosarcoma/Uterine Malignant Mixed Mullerian Tumor	Uterine Carcinosarcoma (TCGA, Provisional)	OncoKB: NA;CIViC: NA;MyCancerGenome: not present;CancerHotspot: no;3DHotspot: no				Somatic	NA	broad.mit.edu	14	51132015	51132015	A	C			28	29			3755
SAV1	TCGA-G7-6789-01	D141*	Frame_Shift_Ins	Papillary Renal Cell Carcinoma	Kidney Renal Papillary Cell Carcinoma (TCGA, Provisional)	OncoKB: NA;CIViC: NA;MyCancerGenome: not present;CancerHotspot: no;3DHotspot: no				Somatic	Untested	hgsc.bcm.edu	14	51132011	51132012	-	A			35	28		78	13
SAV1	TCGA-EO-A3KX-01	D141*	Frame_Shift_Ins	Uterine Endometrioid Carcinoma	Uterine Corpus Endometrial Carcinoma (TCGA, PanCancer Atlas)	OncoKB: NA;CIViC: NA;MyCancerGenome: not present;CancerHotspot: no;3DHotspot: no				.	.	.	14	51132011	51132012	-	A			45	55		64	3206
SAV1	TCGA-FW-A3R5-06	Q143*	Nonsense_Mutation	Cutaneous Melanoma	Skin Cutaneous Melanoma (TCGA, Provisional)	OncoKB: NA;CIViC: NA;MyCancerGenome: not present;CancerHotspot: no;3DHotspot: no			1	Somatic	NA	broad.mit.edu	14	51132005	51132005	G	A			31	67			15939
SAV1	TCGA-B5-A0JY-01	R146W	Missense_Mutation	Uterine Endometrioid Carcinoma	Uterine Corpus Endometrial Carcinoma (TCGA, Provisional)	OncoKB: NA;CIViC: NA;MyCancerGenome: not present;CancerHotspot: no;3DHotspot: no			1	Somatic	Untested	genome.wustl.edu	14	51131996	51131996	G	A			64	152		145	8957
SAV1	TCGA-05-4249-01	H153R	Missense_Mutation	Lung Adenocarcinoma	Lung Adenocarcinoma (TCGA, Nature 2014)	OncoKB: NA;CIViC: NA;MyCancerGenome: not present;CancerHotspot: no;3DHotspot: no			1	Unknown	NA	broad.mit.edu	14	51131974	51131974	T	C				40			297
SAV1	TCGA-W3-AA1V-06	E154K	Missense_Mutation	Cutaneous Melanoma	Skin Cutaneous Melanoma (TCGA, PanCancer Atlas)	OncoKB: NA;CIViC: NA;MyCancerGenome: not present;CancerHotspot: no;3DHotspot: no				.	.	.	14	51131972	51131972	C	T			19	30		80	4563
SAV1	TCGA-G7-A8LC-01	D155del	In_Frame_Del	Papillary Renal Cell Carcinoma	Kidney Renal Papillary Cell Carcinoma (TCGA, Provisional)	OncoKB: NA;CIViC: NA;MyCancerGenome: not present;CancerHotspot: no;3DHotspot: no				Somatic	Untested	hgsc.bcm.edu	14	51131967	51131969	GTC	-			86	217		454	12
SAV1	TCGA-G7-A8LC-01	D155Y	Missense_Mutation	Papillary Renal Cell Carcinoma	Kidney Renal Papillary Cell Carcinoma (TCGA, Provisional)	OncoKB: NA;CIViC: NA;MyCancerGenome: not present;CancerHotspot: no;3DHotspot: no				Somatic	Untested	hgsc.bcm.edu	14	51131969	51131969	C	A			177	126	1	453	12
SAV1	TCGA-G7-A8LC-01	D155Yfs*34	Frame_Shift_Del	Papillary Renal Cell Carcinoma	Kidney Renal Papillary Cell Carcinoma (TCGA, PanCancer Atlas)	OncoKB: NA;CIViC: NA;MyCancerGenome: not present;CancerHotspot: no;3DHotspot: no				.	.	.	14	51131967	51131969	GTC	TA			120	286		440	10
SAV1	TCGA-G7-A8LC-01	Y156Tfs*33	Frame_Shift_Del	Papillary Renal Cell Carcinoma	Kidney Renal Papillary Cell Carcinoma (TCGA, Provisional)	OncoKB: NA;CIViC: NA;MyCancerGenome: not present;CancerHotspot: no;3DHotspot: no				Somatic	Untested	hgsc.bcm.edu	14	51131967	51131967	G	-			176	124		449	12
SAV1	TCGA-CW-6087-01	E160*	Nonsense_Mutation	Renal Clear Cell Carcinoma	Kidney Renal Clear Cell Carcinoma (TCGA, Nature 2013)	OncoKB: NA;CIViC: NA;MyCancerGenome: not present;CancerHotspot: no;3DHotspot: no			1	Somatic	Unknown	broad.mit.edu	14	51131954	51131954	C	A							47
SAV1	TCGA-BQ-5885-01	A177T	Missense_Mutation	Papillary Renal Cell Carcinoma	Kidney Renal Papillary Cell Carcinoma (TCGA, PanCancer Atlas)	OncoKB: NA;CIViC: NA;MyCancerGenome: not present;CancerHotspot: no;3DHotspot: no				.	.	.	14	51131903	51131903	C	T			31	22		98	101
SAV1	TCGA-FS-A1ZB-06	G195C	Missense_Mutation	Cutaneous Melanoma	Skin Cutaneous Melanoma (TCGA, PanCancer Atlas)	OncoKB: NA;CIViC: NA;MyCancerGenome: not present;CancerHotspot: no;3DHotspot: no				.	.	.	14	51111685	51111685	C	A			5	38		47	1227
SAV1	TCGA-A5-A0G2-01	W209*	Nonsense_Mutation	Uterine Serous Carcinoma/Uterine Papillary Serous Carcinoma	Uterine Corpus Endometrial Carcinoma (TCGA, PanCancer Atlas)	OncoKB: NA;CIViC: NA;MyCancerGenome: not present;CancerHotspot: no;3DHotspot: no				.	.	.	14	51111641	51111641	C	T			93	134		296	25734
SAV1	TCGA-59-2355-01	W209C	Missense_Mutation	Serous Ovarian Cancer	Ovarian Serous Cystadenocarcinoma (TCGA, PanCancer Atlas)	OncoKB: NA;CIViC: NA;MyCancerGenome: not present;CancerHotspot: no;3DHotspot: no			1	.	.	.	14	51111641	51111641	C	G			6	189		175	27
SAV1	TCGA-55-5899-01	W209C	Missense_Mutation	Lung Adenocarcinoma	Lung Adenocarcinoma (TCGA, PanCancer Atlas)	OncoKB: NA;CIViC: NA;MyCancerGenome: not present;CancerHotspot: no;3DHotspot: no			1	.	.	.	14	51111641	51111641	C	G			14	82		71	387
SAV1	TCGA-53-A4EZ-01	R214K	Missense_Mutation	Lung Adenocarcinoma	Lung Adenocarcinoma (TCGA, PanCancer Atlas)	OncoKB: NA;CIViC: NA;MyCancerGenome: not present;CancerHotspot: no;3DHotspot: no			1	.	.	.	14	51111627	51111627	C	T			30	73		79	453
SAV1	TCGA-2Z-A9JG-01	H220Q	Missense_Mutation	Papillary Renal Cell Carcinoma	Kidney Renal Papillary Cell Carcinoma (TCGA, Provisional)	OncoKB: NA;CIViC: NA;MyCancerGenome: not present;CancerHotspot: no;3DHotspot: no				Somatic	Untested	hgsc.bcm.edu	14	51111608	51111608	A	T			27	31		46	70
SAV1	TCGA-BR-4368-01	R233*	Nonsense_Mutation	Stomach Adenocarcinoma	TCGA data for Esophagus-Stomach Cancers (TCGA, Nature 2017)	OncoKB: NA;CIViC: NA;MyCancerGenome: not present;CancerHotspot: no;3DHotspot: no			1	Somatic	Untested	genome.wustl.edu	14	51111571	51111571	G	A			20	92		148	1302
SAV1	TCGA-B5-A11R-01	R233Q	Missense_Mutation	Uterine Endometrioid Carcinoma	Uterine Corpus Endometrial Carcinoma (TCGA, Provisional)	OncoKB: NA;CIViC: NA;MyCancerGenome: not present;CancerHotspot: no;3DHotspot: no			1	Somatic	Untested	genome.wustl.edu	14	51111570	51111570	C	T			20	162		183	536
SAV1	TCGA-21-5783-01	R242*	Nonsense_Mutation	Lung Squamous Cell Carcinoma	Lung Squamous Cell Carcinoma (TCGA, PanCancer Atlas)	OncoKB: NA;CIViC: NA;MyCancerGenome: not present;CancerHotspot: no;3DHotspot: no				.	.	.	14	51111544	51111544	G	A			27	76		94	378
SAV1	TCGA-B6-A402-01	D254H	Missense_Mutation	Breast Invasive Ductal Carcinoma	Breast Invasive Carcinoma (TCGA, Provisional)	OncoKB: NA;CIViC: NA;MyCancerGenome: not present;CancerHotspot: no;3DHotspot: no				Somatic	Untested	genome.wustl.edu	14	51111508	51111508	C	G			11	38			33
SAV1	TCGA-AP-A059-01	P268T	Missense_Mutation	Uterine Endometrioid Carcinoma	Uterine Corpus Endometrial Carcinoma (TCGA, PanCancer Atlas)	OncoKB: NA;CIViC: NA;MyCancerGenome: not present;CancerHotspot: no;3DHotspot: no				.	.	.	14	51111466	51111466	G	T			17	53		99	10946
SAV1	TCGA-EE-A2A5-06	P277H	Missense_Mutation	Cutaneous Melanoma	Skin Cutaneous Melanoma (TCGA, PanCancer Atlas)	OncoKB: NA;CIViC: NA;MyCancerGenome: not present;CancerHotspot: no;3DHotspot: no				.	.	.	14	51107588	51107588	G	T			4	35		74	472
SAV1	TCGA-UU-A93S-01	Q284*	Nonsense_Mutation	Breast Invasive Ductal Carcinoma	Breast Invasive Carcinoma (TCGA, PanCancer Atlas)	OncoKB: NA;CIViC: NA;MyCancerGenome: not present;CancerHotspot: no;3DHotspot: no				.	.	.	14	51107568	51107568	G	A			35	16		50	139
SAV1	TCGA-DD-A11D-01	N297K	Missense_Mutation	Hepatocellular Carcinoma	Liver Hepatocellular Carcinoma (TCGA, Provisional)	OncoKB: NA;CIViC: NA;MyCancerGenome: not present;CancerHotspot: no;3DHotspot: no				Somatic	Untested	hgsc.bcm.edu	14	51107527	51107527	A	T			84	174		333	94
SAV1	TCGA-EE-A181-06	P298L	Missense_Mutation	Cutaneous Melanoma	Skin Cutaneous Melanoma (TCGA, Provisional)	OncoKB: NA;CIViC: NA;MyCancerGenome: not present;CancerHotspot: no;3DHotspot: no			1	Somatic	NA	broad.mit.edu	14	51107525	51107525	G	A			13	35			2492
SAV1	TCGA-DI-A1BU-01	P298S	Missense_Mutation	Uterine Mixed Endometrial Carcinoma	Uterine Corpus Endometrial Carcinoma (TCGA, PanCancer Atlas)	OncoKB: NA;CIViC: NA;MyCancerGenome: not present;CancerHotspot: no;3DHotspot: no			1	.	.	.	14	51107526	51107526	G	A			34	69		52	7644
SAV1	TCGA-ZU-A8S4-01	Y299*	Nonsense_Mutation	Intrahepatic Cholangiocarcinoma	Cholangiocarcinoma (TCGA, Provisional)	OncoKB: NA;CIViC: NA;MyCancerGenome: not present;CancerHotspot: no;3DHotspot: no				Somatic	Untested	broad.mit.edu	14	51107521	51107521	A	C							106
SAV1	TCGA-BR-6706-01	H300D	Missense_Mutation	Stomach Adenocarcinoma	Stomach Adenocarcinoma (TCGA, Nature 2014)	OncoKB: NA;CIViC: NA;MyCancerGenome: not present;CancerHotspot: no;3DHotspot: no			1	Unknown	NA	broad.mit.edu	14	51107520	51107520	G	C				107			204
SAV1	TCGA-AG-A00Y-01	P305L	Missense_Mutation	Rectal Adenocarcinoma	Rectum Adenocarcinoma (TCGA, PanCancer Atlas)	OncoKB: NA;CIViC: NA;MyCancerGenome: not present;CancerHotspot: no;3DHotspot: no				.	.	.	14	51107504	51107504	G	A			145	73		171	329
SAV1	TCGA-EE-A181-06	Q309H	Missense_Mutation	Cutaneous Melanoma	Skin Cutaneous Melanoma (TCGA, PanCancer Atlas)	OncoKB: NA;CIViC: NA;MyCancerGenome: not present;CancerHotspot: no;3DHotspot: no				.	.	.	14	51107491	51107491	C	A			5	47		62	4529
SAV1	TCGA-DA-A1IB-06	P315T	Missense_Mutation	Cutaneous Melanoma	Skin Cutaneous Melanoma (TCGA, PanCancer Atlas)	OncoKB: NA;CIViC: NA;MyCancerGenome: not present;CancerHotspot: no;3DHotspot: no				.	.	.	14	51107475	51107475	G	T			4	37		44	2117
SAV1	TCGA-B5-A1MR-01	V316=	Splice_Region	Uterine Endometrioid Carcinoma	Uterine Corpus Endometrial Carcinoma (TCGA, PanCancer Atlas)	OncoKB: NA;CIViC: NA;MyCancerGenome: not present;CancerHotspot: no;3DHotspot: no				.	.	.	14	51107470	51107470	C	A			6	41		39	7314
SAV1	TCGA-KQ-A41N-01	L322M	Missense_Mutation	Bladder Urothelial Carcinoma	Bladder Urothelial Carcinoma (TCGA, PanCancer Atlas)	OncoKB: NA;CIViC: NA;MyCancerGenome: not present;CancerHotspot: no;3DHotspot: no				.	.	.	14	51102089	51102089	G	T			3	32		31	2529
SAV1	TCGA-DK-A2I2-01	W324C	Missense_Mutation	Bladder Urothelial Carcinoma	Bladder Urothelial Carcinoma (TCGA, PanCancer Atlas)	OncoKB: NA;CIViC: NA;MyCancerGenome: not present;CancerHotspot: no;3DHotspot: no				.	.	.	14	51102081	51102081	C	A			3	24		47	408
SAV1	TCGA-37-3789-01	W324L	Missense_Mutation	Lung Squamous Cell Carcinoma	Lung Squamous Cell Carcinoma (TCGA, PanCancer Atlas)	OncoKB: NA;CIViC: NA;MyCancerGenome: not present;CancerHotspot: no;3DHotspot: no				.	.	.	14	51102082	51102082	C	A			4	31		38	674
SAV1	TCGA-D3-A2JL-06	W324L	Missense_Mutation	Cutaneous Melanoma	Skin Cutaneous Melanoma (TCGA, PanCancer Atlas)	OncoKB: NA;CIViC: NA;MyCancerGenome: not present;CancerHotspot: no;3DHotspot: no				.	.	.	14	51102082	51102082	C	A			5	39		22	1202
SAV1	TCGA-FS-A1ZB-06	Q336K	Missense_Mutation	Cutaneous Melanoma	Skin Cutaneous Melanoma (TCGA, PanCancer Atlas)	OncoKB: NA;CIViC: NA;MyCancerGenome: not present;CancerHotspot: no;3DHotspot: no				.	.	.	14	51102047	51102047	G	T			5	41		81	1227
SAV1	TCGA-EY-A1GI-01	E346*	Nonsense_Mutation	Uterine Endometrioid Carcinoma	Uterine Corpus Endometrial Carcinoma (TCGA, PanCancer Atlas)	OncoKB: NA;CIViC: NA;MyCancerGenome: not present;CancerHotspot: no;3DHotspot: no				.	.	.	14	51102017	51102017	C	A			17	18		32	4494
SAV1	TCGA-F9-A7Q0-01	Y354*	Nonsense_Mutation	Papillary Renal Cell Carcinoma	Kidney Renal Papillary Cell Carcinoma (TCGA, Provisional)	OncoKB: NA;CIViC: NA;MyCancerGenome: not present;CancerHotspot: no;3DHotspot: no				Somatic	Untested	hgsc.bcm.edu	14	51101991	51101991	A	T			56	22		129	12
SAV1	TCGA-A5-A2K5-01	L362F	Missense_Mutation	Uterine Endometrioid Carcinoma	Uterine Corpus Endometrial Carcinoma (TCGA, PanCancer Atlas)	OncoKB: NA;CIViC: NA;MyCancerGenome: not present;CancerHotspot: no;3DHotspot: no				.	.	.	14	51101969	51101969	G	A			15	26		27	8511
SAV1	TCGA-NF-A4WU-01	R368*	Nonsense_Mutation	Uterine Carcinosarcoma/Uterine Malignant Mixed Mullerian Tumor	Uterine Carcinosarcoma (TCGA, Provisional)	OncoKB: NA;CIViC: NA;MyCancerGenome: not present;CancerHotspot: no;3DHotspot: no				Somatic	NA	broad.mit.edu	14	51101951	51101951	G	A			23	34			29
SAV1	TCGA-EO-A3AV-01	K381N	Missense_Mutation	Uterine Endometrioid Carcinoma	Uterine Corpus Endometrial Carcinoma (TCGA, PanCancer Atlas)	OncoKB: NA;CIViC: NA;MyCancerGenome: not present;CancerHotspot: no;3DHotspot: no			1	.	.	.	14	51101910	51101910	T	G			7	9		32	4096
SAV1	TCGA-AZ-4315-01	K381T	Missense_Mutation	Colon Adenocarcinoma	Colon Adenocarcinoma (TCGA, PanCancer Atlas)	OncoKB: NA;CIViC: NA;MyCancerGenome: not present;CancerHotspot: no;3DHotspot: no			1	.	.	.	14	51101911	51101911	T	G			8	45		221	6318
SAV1	TCGA-AJ-A5DW-01	N382K	Missense_Mutation	Uterine Endometrioid Carcinoma	Uterine Corpus Endometrial Carcinoma (TCGA, PanCancer Atlas)	OncoKB: NA;CIViC: NA;MyCancerGenome: not present;CancerHotspot: no;3DHotspot: no				.	.	.	14	51101907	51101907	A	T			3	7		18	3190
SAV1	TCGA-AJ-A3EL-01	F383V	Missense_Mutation	Uterine Endometrioid Carcinoma	Uterine Corpus Endometrial Carcinoma (TCGA, PanCancer Atlas)	OncoKB: NA;CIViC: NA;MyCancerGenome: not present;CancerHotspot: no;3DHotspot: no				.	.	.	14	51101906	51101906	A	C			6	17		42	7390
SAV1	TCGA-EY-A1GI-01	F383V	Missense_Mutation	Uterine Endometrioid Carcinoma	Uterine Corpus Endometrial Carcinoma (TCGA, PanCancer Atlas)	OncoKB: NA;CIViC: NA;MyCancerGenome: not present;CancerHotspot: no;3DHotspot: no				.	.	.	14	51101906	51101906	A	C			12	11		15	4494
SAV1	TCGA-FI-A2D0-01	F383V	Missense_Mutation	Uterine Endometrioid Carcinoma	Uterine Corpus Endometrial Carcinoma (TCGA, PanCancer Atlas)	OncoKB: NA;CIViC: NA;MyCancerGenome: not present;CancerHotspot: no;3DHotspot: no				.	.	.	14	51101906	51101906	A	C			9	5		17	6449
SAV1	TCGA-AN-A0AK-01	*384Efs*5	Frame_Shift_Del	Breast Invasive Ductal Carcinoma	Breast Invasive Carcinoma (TCGA, Cell 2015)	OncoKB: NA;CIViC: NA;MyCancerGenome: not present;CancerHotspot: no;3DHotspot: no				NA	NA	genome.wustl.edu	14	51101903	51101903	A	-			9	78		89	1047
MAP4K1	TCGA-A2-A0EV-01	SCAF1-MAP4K1	Fusion	Breast Invasive Ductal Carcinoma	Breast Invasive Carcinoma (TCGA, PanCancer Atlas)	OncoKB: NA;CIViC: NA;MyCancerGenome: not present;CancerHotspot: no;3DHotspot: no				NA	NA	WashU	19	-1	-1	NA								63
MAP4K1	TCGA-EE-A182-06	M1?	Translation_Start_Site	Cutaneous Melanoma	Skin Cutaneous Melanoma (TCGA, Provisional)	OncoKB: NA;CIViC: NA;MyCancerGenome: not present;CancerHotspot: no;3DHotspot: no				Somatic	NA	broad.mit.edu	19	39108533	39108533	C	T			26	48			1191
MAP4K1	TCGA-EE-A182-06	D2N	Missense_Mutation	Cutaneous Melanoma	Skin Cutaneous Melanoma (TCGA, Provisional)	OncoKB: NA;CIViC: NA;MyCancerGenome: not present;CancerHotspot: no;3DHotspot: no				Somatic	NA	broad.mit.edu	19	39108532	39108532	C	T			27	47			1191
MAP4K1	TCGA-55-A492-01	SPINT2-MAP4K1	Fusion	Lung Adenocarcinoma	Lung Adenocarcinoma (TCGA, PanCancer Atlas)	OncoKB: NA;CIViC: NA;MyCancerGenome: not present;CancerHotspot: no;3DHotspot: no				NA	NA	WashU	19	-1	-1	NA								262
MAP4K1	TCGA-3B-A9HY-01	HNRNPL-MAP4K1	Fusion	Leiomyosarcoma	Sarcoma (TCGA, PanCancer Atlas)	OncoKB: NA;CIViC: NA;MyCancerGenome: not present;CancerHotspot: no;3DHotspot: no				NA	NA	WashU	19	-1	-1	NA								45
MAP4K1	TCGA-A5-A0G2-01	D12G	Missense_Mutation	Uterine Serous Carcinoma/Uterine Papillary Serous Carcinoma	Uterine Corpus Endometrial Carcinoma (TCGA, PanCancer Atlas)	OncoKB: NA;CIViC: NA;MyCancerGenome: not present;CancerHotspot: no;3DHotspot: no				.	.	.	19	39108501	39108501	T	C			34	109		127	25730
MAP4K1	TCGA-G3-A25Y-01	Q21R	Missense_Mutation	Hepatocellular Carcinoma	Liver Hepatocellular Carcinoma (TCGA, PanCancer Atlas)	OncoKB: NA;CIViC: NA;MyCancerGenome: not present;CancerHotspot: no;3DHotspot: no				.	.	.	19	39108474	39108474	T	C			3	33		52	96
MAP4K1	TCGA-BS-A0TJ-01	T27M	Missense_Mutation	Uterine Endometrioid Carcinoma	Uterine Corpus Endometrial Carcinoma (TCGA, Provisional)	OncoKB: NA;CIViC: NA;MyCancerGenome: not present;CancerHotspot: no;3DHotspot: no			1	Somatic	Untested	genome.wustl.edu	19	39108456	39108456	G	A			33	51		81	457
MAP4K1	TCGA-IB-7651-01	X31_splice	Splice_Region	Pancreatic Adenocarcinoma	Pancreatic Adenocarcinoma (TCGA, Provisional)	OncoKB: NA;CIViC: NA;MyCancerGenome: not present;CancerHotspot: no;3DHotspot: no				Somatic	Untested	broad.mit.edu	19	39087084	39087084	G	A			16	56		8	14751
MAP4K1	TCGA-EW-A1P7-01	G40R	Missense_Mutation	Breast Invasive Ductal Carcinoma	Breast Invasive Carcinoma (TCGA, PanCancer Atlas)	OncoKB: NA;CIViC: NA;MyCancerGenome: not present;CancerHotspot: no;3DHotspot: no				.	.	.	19	39108247	39108247	C	G			5	53		29	20
MAP4K1	TCGA-ER-A19P-06	G40W	Missense_Mutation	Cutaneous Melanoma	Skin Cutaneous Melanoma (TCGA, PanCancer Atlas)	OncoKB: NA;CIViC: NA;MyCancerGenome: not present;CancerHotspot: no;3DHotspot: no				.	.	.	19	39108247	39108247	C	A			5	40		20	2917
MAP4K1	TCGA-AY-6196-01	EPB41L2-MAP4K1	Fusion	Mucinous Adenocarcinoma of the Colon and Rectum	Colorectal Adenocarcinoma (TCGA, PanCancer Atlas)	OncoKB: NA;CIViC: NA;MyCancerGenome: not present;CancerHotspot: no;3DHotspot: no				NA	NA	WashU	19	-1	-1	NA								213
MAP4K1	TCGA-D1-A103-01	P52S	Missense_Mutation	Uterine Endometrioid Carcinoma	Uterine Corpus Endometrial Carcinoma (TCGA, Provisional)	OncoKB: NA;CIViC: NA;MyCancerGenome: not present;CancerHotspot: no;3DHotspot: no			1	Somatic	Untested	genome.wustl.edu	19	39108211	39108211	G	A			56	115		108	5982
MAP4K1	TCGA-66-2792-01	D53N	Missense_Mutation	Lung Squamous Cell Carcinoma	Lung Squamous Cell Carcinoma (TCGA, Nature 2012)	OncoKB: NA;CIViC: NA;MyCancerGenome: not present;CancerHotspot: no;3DHotspot: no			1	NA	---	broad.mit.edu	19	39108208	39108208	C	T				26			229
MAP4K1	TCGA-B0-4703-01	X53_splice	Splice_Site	Renal Clear Cell Carcinoma	Kidney Renal Clear Cell Carcinoma (TCGA, Nature 2013)	OncoKB: NA;CIViC: NA;MyCancerGenome: not present;CancerHotspot: no;3DHotspot: no				Somatic	Unknown	hgsc.bcm.edu	19	39108207	39108207	C	T							39
MAP4K1	TCGA-B5-A0JN-01	S57C	Missense_Mutation	Uterine Serous Carcinoma/Uterine Papillary Serous Carcinoma	Uterine Corpus Endometrial Carcinoma (TCGA, Provisional)	OncoKB: NA;CIViC: NA;MyCancerGenome: not present;CancerHotspot: no;3DHotspot: no			1	Somatic	Untested	genome.wustl.edu	19	39108072	39108072	G	C			17	119		99
MAP4K1	TCGA-BR-8591-01	R70W	Missense_Mutation	Stomach Adenocarcinoma	Stomach Adenocarcinoma (TCGA, Nature 2014)	OncoKB: NA;CIViC: NA;MyCancerGenome: not present;CancerHotspot: no;3DHotspot: no			1	Unknown	NA	broad.mit.edu	19	39108034	39108034	G	A				61
MAP4K1	TCGA-AX-A0J1-01	A76T	Missense_Mutation	Uterine Endometrioid Carcinoma	Uterine Corpus Endometrial Carcinoma (TCGA, Provisional)	OncoKB: NA;CIViC: NA;MyCancerGenome: not present;CancerHotspot: no;3DHotspot: no			1	Somatic	Untested	genome.wustl.edu	19	39108016	39108016	C	T			38	86		68
MAP4K1	TCGA-24-1422-01	X78_splice	Splice_Site	Serous Ovarian Cancer	Ovarian Serous Cystadenocarcinoma (TCGA, PanCancer Atlas)	OncoKB: NA;CIViC: NA;MyCancerGenome: not present;CancerHotspot: no;3DHotspot: no				.	.	.	19	39088036	39088036	G	C			75	326		383
MAP4K1	TCGA-ER-A19P-06	Q85H	Missense_Mutation	Cutaneous Melanoma	Skin Cutaneous Melanoma (TCGA, PanCancer Atlas)	OncoKB: NA;CIViC: NA;MyCancerGenome: not present;CancerHotspot: no;3DHotspot: no				.	.	.	19	39106893	39106893	C	A			4	36		33	2917
MAP4K1	TCGA-DA-A1I7-06	W88C	Missense_Mutation	Cutaneous Melanoma	Skin Cutaneous Melanoma (TCGA, PanCancer Atlas)	OncoKB: NA;CIViC: NA;MyCancerGenome: not present;CancerHotspot: no;3DHotspot: no				.	.	.	19	39106884	39106884	C	A			3	33		45
MAP4K1	TCGA-FS-A1ZG-06	W88L	Missense_Mutation	Cutaneous Melanoma	Skin Cutaneous Melanoma (TCGA, PanCancer Atlas)	OncoKB: NA;CIViC: NA;MyCancerGenome: not present;CancerHotspot: no;3DHotspot: no				.	.	.	19	39106885	39106885	C	A			5	28		25
MAP4K1	TCGA-NC-A5HL-01	A96V	Missense_Mutation	Lung Squamous Cell Carcinoma	Pan-Lung Cancer (TCGA, Nat Genet 2016)	OncoKB: NA;CIViC: NA;MyCancerGenome: not present;CancerHotspot: no;3DHotspot: no				Somatic	NA	broad.mit.edu	19	39106861	39106861	G	A			7	92		66
MAP4K1	TCGA-EO-A22U-01	Y103C	Missense_Mutation	Uterine Endometrioid Carcinoma	Uterine Corpus Endometrial Carcinoma (TCGA, PanCancer Atlas)	OncoKB: NA;CIViC: NA;MyCancerGenome: not present;CancerHotspot: no;3DHotspot: no				.	.	.	19	39106840	39106840	T	C			17	31		17
MAP4K1	TCGA-DK-AA6W-01	Y103N	Missense_Mutation	Bladder Urothelial Carcinoma	Bladder Cancer (TCGA, Cell 2017)	OncoKB: NA;CIViC: NA;MyCancerGenome: not present;CancerHotspot: no;3DHotspot: no				Somatic	NaN	broad.mit.edu	19	39106841	39106841	A	T				54
MAP4K1	TCGA-78-7220-01	S108F	Missense_Mutation	Lung Adenocarcinoma	Lung Adenocarcinoma (TCGA, PanCancer Atlas)	OncoKB: NA;CIViC: NA;MyCancerGenome: not present;CancerHotspot: no;3DHotspot: no			1	.	.	.	19	39105076	39105076	G	A			52	187		127
MAP4K1	TCGA-AC-A23H-01	S110L	Missense_Mutation	Breast Invasive Ductal Carcinoma	Breast Invasive Carcinoma (TCGA, PanCancer Atlas)	OncoKB: NA;CIViC: NA;MyCancerGenome: not present;CancerHotspot: no;3DHotspot: no				.	.	.	19	39105070	39105070	G	A			4	40		27
MAP4K1	TCGA-CC-A7II-01	V117A	Missense_Mutation	Hepatocellular Carcinoma	Liver Hepatocellular Carcinoma (TCGA, PanCancer Atlas)	OncoKB: NA;CIViC: NA;MyCancerGenome: not present;CancerHotspot: no;3DHotspot: no				.	.	.	19	39105049	39105049	A	G			20	174		60
MAP4K1	TCGA-DX-A8BP-01	X124_splice	Splice_Site	Undifferentiated Pleomorphic Sarcoma/Malignant Fibrous Histiocytoma/High-Grade Spindle Cell Sarcoma	Sarcoma (TCGA, Provisional)	OncoKB: NA;CIViC: NA;MyCancerGenome: not present;CancerHotspot: no;3DHotspot: no				Somatic	Valid	genome.wustl.edu	19	39104934	39104934	T	G			12	47		117
MAP4K1	TCGA-EE-A2GM-06	D137N	Missense_Mutation	Cutaneous Melanoma	Skin Cutaneous Melanoma (TCGA, Provisional)	OncoKB: NA;CIViC: NA;MyCancerGenome: not present;CancerHotspot: no;3DHotspot: no				Somatic	NA	broad.mit.edu	19	39104893	39104893	C	T			23	58
MAP4K1	TCGA-58-8390-01	I138T	Missense_Mutation	Lung Squamous Cell Carcinoma	Pan-Lung Cancer (TCGA, Nat Genet 2016)	OncoKB: NA;CIViC: NA;MyCancerGenome: not present;CancerHotspot: no;3DHotspot: no				Somatic	NA	broad.mit.edu	19	39104889	39104889	A	G			68	110		156
MAP4K1	LUAD-NYU330-Tumor	K139N	Missense_Mutation	Lung Adenocarcinoma	Pan-Lung Cancer (TCGA, Nat Genet 2016)	OncoKB: NA;CIViC: NA;MyCancerGenome: not present;CancerHotspot: no;3DHotspot: no			1	Somatic	NA	broad.mit.edu	19	39104885	39104885	C	A			16	55		86
MAP4K1	TCGA-UC-A7PG-01	I145M	Missense_Mutation	Cervical Squamous Cell Carcinoma	Cervical Squamous Cell Carcinoma (TCGA, PanCancer Atlas)	OncoKB: NA;CIViC: NA;MyCancerGenome: not present;CancerHotspot: no;3DHotspot: no				.	.	.	19	39104708	39104708	G	C			5	47		46
MAP4K1	TCGA-53-7626-01	G149W	Missense_Mutation	Lung Adenocarcinoma	Lung Adenocarcinoma (TCGA, PanCancer Atlas)	OncoKB: NA;CIViC: NA;MyCancerGenome: not present;CancerHotspot: no;3DHotspot: no				.	.	.	19	39104698	39104698	C	A			4	36		83
MAP4K1	TCGA-98-8021-01	E150K	Missense_Mutation	Lung Squamous Cell Carcinoma	Pan-Lung Cancer (TCGA, Nat Genet 2016)	OncoKB: NA;CIViC: NA;MyCancerGenome: not present;CancerHotspot: no;3DHotspot: no				Somatic	NA	broad.mit.edu	19	39104695	39104695	C	T			14	177		153
MAP4K1	TCGA-50-7109-01	R152K	Missense_Mutation	Lung Adenocarcinoma	Lung Adenocarcinoma (TCGA, Nature 2014)	OncoKB: NA;CIViC: NA;MyCancerGenome: not present;CancerHotspot: no;3DHotspot: no			1	Unknown	NA	broad.mit.edu	19	39104688	39104688	C	T				101
MAP4K1	TCGA-ER-A19C-06	L153F	Missense_Mutation	Cutaneous Melanoma	Skin Cutaneous Melanoma (TCGA, PanCancer Atlas)	OncoKB: NA;CIViC: NA;MyCancerGenome: not present;CancerHotspot: no;3DHotspot: no				.	.	.	19	39104684	39104684	C	A			3	29		15
MAP4K1	TCGA-E6-A1LX-01	X154_splice	Splice_Region	Uterine Endometrioid Carcinoma	Uterine Corpus Endometrial Carcinoma (TCGA, PanCancer Atlas)	OncoKB: NA;CIViC: NA;MyCancerGenome: not present;CancerHotspot: no;3DHotspot: no				.	.	.	19	39104680	39104680	C	A			25	27		62
MAP4K1	TCGA-56-A5DR-01	S159W	Missense_Mutation	Lung Squamous Cell Carcinoma	Pan-Lung Cancer (TCGA, Nat Genet 2016)	OncoKB: NA;CIViC: NA;MyCancerGenome: not present;CancerHotspot: no;3DHotspot: no				Somatic	NA	broad.mit.edu	19	39104577	39104577	G	C			19	34		40
MAP4K1	TCGA-55-7907-01	A164D	Missense_Mutation	Lung Adenocarcinoma	Lung Adenocarcinoma (TCGA, Nature 2014)	OncoKB: NA;CIViC: NA;MyCancerGenome: not present;CancerHotspot: no;3DHotspot: no			1	Unknown	NA	broad.mit.edu	19	39104562	39104562	G	T				20
MAP4K1	TCGA-06-5859-01	R169C	Missense_Mutation	Diffuse Glioma	Merged Cohort of LGG and GBM (TCGA, Cell 2016)	OncoKB: NA;CIViC: NA;MyCancerGenome: not present;CancerHotspot: no;3DHotspot: no			4	NA	NA	mdanderson.org/broad.mit.edu	19	39104548	39104548	G	A			5	18		27	37
MAP4K1	TCGA-CU-A3YL-01	R169C	Missense_Mutation	Bladder Urothelial Carcinoma	Bladder Urothelial Carcinoma (TCGA, Nature 2014)	OncoKB: NA;CIViC: NA;MyCancerGenome: not present;CancerHotspot: no;3DHotspot: no			4	NA	NA	broad.mit.edu	19	39104548	39104548	G	A							208
MAP4K1	TCGA-BR-4184-01	R169H	Missense_Mutation	Stomach Adenocarcinoma	Stomach Adenocarcinoma (TCGA, Nature 2014)	OncoKB: NA;CIViC: NA;MyCancerGenome: not present;CancerHotspot: no;3DHotspot: no			4	Somatic	Untested	broad.mit.edu	19	39104547	39104547	C	T				14
MAP4K1	TCGA-F1-6177-01	R169H	Missense_Mutation	Stomach Adenocarcinoma	Stomach Adenocarcinoma (TCGA, Nature 2014)	OncoKB: NA;CIViC: NA;MyCancerGenome: not present;CancerHotspot: no;3DHotspot: no			4	Unknown	NA	broad.mit.edu	19	39104547	39104547	C	T				13
MAP4K1	TCGA-B5-A3FC-01	R169H	Missense_Mutation	Uterine Endometrioid Carcinoma	Uterine Corpus Endometrial Carcinoma (TCGA, PanCancer Atlas)	OncoKB: NA;CIViC: NA;MyCancerGenome: not present;CancerHotspot: no;3DHotspot: no			4	.	.	.	19	39104547	39104547	C	T			7	26		36
MAP4K1	TCGA-E9-A3Q9-01	Y177*	Nonsense_Mutation	Breast Mixed Ductal and Lobular Carcinoma	Breast Invasive Carcinoma (TCGA, Cell 2015)	OncoKB: NA;CIViC: NA;MyCancerGenome: not present;CancerHotspot: no;3DHotspot: no			1	NA	NA	genome.wustl.edu	19	39104522	39104522	G	C			4	9		55
MAP4K1	TCGA-98-8021-01	M179I	Missense_Mutation	Lung Squamous Cell Carcinoma	Pan-Lung Cancer (TCGA, Nat Genet 2016)	OncoKB: NA;CIViC: NA;MyCancerGenome: not present;CancerHotspot: no;3DHotspot: no				Somatic	NA	broad.mit.edu	19	39103379	39103379	C	T			12	130		126
MAP4K1	TCGA-EO-A3B0-01	M179L	Missense_Mutation	Uterine Endometrioid Carcinoma	Uterine Corpus Endometrial Carcinoma (TCGA, PanCancer Atlas)	OncoKB: NA;CIViC: NA;MyCancerGenome: not present;CancerHotspot: no;3DHotspot: no				.	.	.	19	39103381	39103381	T	G			11	19		21
MAP4K1	TCGA-E9-A1NH-01	E182Kfs*7	Frame_Shift_Del	Breast Invasive Ductal Carcinoma	Breast Invasive Carcinoma (TCGA, Cell 2015)	OncoKB: NA;CIViC: NA;MyCancerGenome: not present;CancerHotspot: no;3DHotspot: no				NA	NA	genome.wustl.edu;unc.edu	19	39103372	39103372	C	-			21	30		29
MAP4K1	TCGA-A3-3363-01	A184T	Missense_Mutation	Renal Clear Cell Carcinoma	Kidney Renal Clear Cell Carcinoma (TCGA, Provisional)	OncoKB: NA;CIViC: NA;MyCancerGenome: not present;CancerHotspot: no;3DHotspot: no			1	Somatic	Untested	broad.mit.edu	19	39103366	39103366	C	T
MAP4K1	TCGA-05-4410-01	E207*	Nonsense_Mutation	Lung Adenocarcinoma	Lung Adenocarcinoma (TCGA, Nature 2014)	OncoKB: NA;CIViC: NA;MyCancerGenome: not present;CancerHotspot: no;3DHotspot: no			1	Unknown	NA	broad.mit.edu	19	39103297	39103297	C	A				30
MAP4K1	TCGA-AA-A00N-01	E207K	Missense_Mutation	Colorectal Adenocarcinoma	Colorectal Adenocarcinoma (TCGA, Nature 2012)	OncoKB: NA;CIViC: NA;MyCancerGenome: not present;CancerHotspot: no;3DHotspot: no			2	Somatic	Valid	broad.mit.edu	19	39103297	39103297	C	T
MAP4K1	TCGA-BS-A0UV-01	E207K	Missense_Mutation	Uterine Endometrioid Carcinoma	Uterine Corpus Endometrial Carcinoma (TCGA, Provisional)	OncoKB: NA;CIViC: NA;MyCancerGenome: not present;CancerHotspot: no;3DHotspot: no			2	Somatic	Untested	genome.wustl.edu	19	39103297	39103297	C	T			13	20		45
MAP4K1	TCGA-D3-A8GB-06	E207K	Missense_Mutation	Cutaneous Melanoma	Skin Cutaneous Melanoma (TCGA, PanCancer Atlas)	OncoKB: NA;CIViC: NA;MyCancerGenome: not present;CancerHotspot: no;3DHotspot: no			2	.	.	.	19	39103297	39103297	C	T			17	98		128
MAP4K1	TCGA-EO-A22U-01	E207K	Missense_Mutation	Uterine Endometrioid Carcinoma	Uterine Corpus Endometrial Carcinoma (TCGA, PanCancer Atlas)	OncoKB: NA;CIViC: NA;MyCancerGenome: not present;CancerHotspot: no;3DHotspot: no			2	.	.	.	19	39103297	39103297	C	T			12	23		23
MAP4K1	TCGA-CN-6024-01	D217V	Missense_Mutation	Head and Neck Squamous Cell Carcinoma	Head and Neck Squamous Cell Carcinoma (TCGA, Nature 2015)	OncoKB: NA;CIViC: NA;MyCancerGenome: not present;CancerHotspot: no;3DHotspot: no				Unknown	NA	broad.mit.edu	19	39103266	39103266	T	A				31
MAP4K1	TCGA-CV-6961-01	L221=	Splice_Region	Head and Neck Squamous Cell Carcinoma	Head and Neck Squamous Cell Carcinoma (TCGA, Provisional)	OncoKB: NA;CIViC: NA;MyCancerGenome: not present;CancerHotspot: no;3DHotspot: no				Somatic	NA	broad.mit.edu	19	39103253	39103253	G	A			13	23
MAP4K1	TCGA-55-7726-01	L221=	Splice_Region	Lung Adenocarcinoma	Lung Adenocarcinoma (TCGA, Provisional)	OncoKB: NA;CIViC: NA;MyCancerGenome: not present;CancerHotspot: no;3DHotspot: no				Somatic	NA	broad.mit.edu	19	39103253	39103253	G	A			13	29
MAP4K1	TCGA-G2-A3VY-01	L221=	Splice_Region	Bladder Urothelial Carcinoma	Bladder Urothelial Carcinoma (TCGA, Nature 2014)	OncoKB: NA;CIViC: NA;MyCancerGenome: not present;CancerHotspot: no;3DHotspot: no				NA	NA	broad.mit.edu	19	39103253	39103253	G	C
MAP4K1	TCGA-CV-6961-01	L221L	Splice_Region	Head and Neck Squamous Cell Carcinoma	Head and Neck Squamous Cell Carcinoma (TCGA, Nature 2015)	OncoKB: NA;CIViC: NA;MyCancerGenome: not present;CancerHotspot: no;3DHotspot: no				Unknown	NA	broad.mit.edu	19	39103253	39103253	G	A				23
MAP4K1	TCGA-55-7726-01	L221L	Splice_Region	Lung Adenocarcinoma	Lung Adenocarcinoma (TCGA, Nature 2014)	OncoKB: NA;CIViC: NA;MyCancerGenome: not present;CancerHotspot: no;3DHotspot: no				Unknown	NA	broad.mit.edu	19	39103253	39103253	G	A				29
MAP4K1	TCGA-OR-A5KB-01	R222=	Splice_Region	Adrenocortical Carcinoma	Adrenocortical Carcinoma (TCGA, Provisional)	OncoKB: NA;CIViC: NA;MyCancerGenome: not present;CancerHotspot: no;3DHotspot: no				Somatic	Untested	hgsc.bcm.edu;broad.mit.edu;ucsc.edu;bcgsc.ca;mdanderson.org	19	39103252	39103252	T	G			24	14		52
MAP4K1	TCGA-AG-A002-01	L224I	Missense_Mutation	Rectal Adenocarcinoma	Colorectal Adenocarcinoma (TCGA, Nature 2012)	OncoKB: NA;CIViC: NA;MyCancerGenome: not present;CancerHotspot: no;3DHotspot: no			1	Somatic	Valid	broad.mit.edu	19	39101941	39101941	G	T
MAP4K1	TCGA-98-8021-01	K229N	Missense_Mutation	Lung Squamous Cell Carcinoma	Pan-Lung Cancer (TCGA, Nat Genet 2016)	OncoKB: NA;CIViC: NA;MyCancerGenome: not present;CancerHotspot: no;3DHotspot: no				Somatic	NA	broad.mit.edu	19	39101924	39101924	C	G			7	28		47
MAP4K1	TCGA-G8-6906-01	W243*	Nonsense_Mutation	Diffuse Large B-Cell Lymphoma	Lymphoid Neoplasm Diffuse Large B-cell Lymphoma (TCGA, Provisional)	OncoKB: NA;CIViC: NA;MyCancerGenome: not present;CancerHotspot: no;3DHotspot: no				Somatic	Untested	hgsc.bcm.edu	19	39101772	39101772	C	T			65	99		117
MAP4K1	TCGA-IA-A40U-01	N249Tfs*5	Frame_Shift_Del	Papillary Renal Cell Carcinoma	Kidney Renal Papillary Cell Carcinoma (TCGA, Provisional)	OncoKB: NA;CIViC: NA;MyCancerGenome: not present;CancerHotspot: no;3DHotspot: no				Somatic	Untested	hgsc.bcm.edu	19	39101749	39101755	ATGAAGT	-			29	112		190
MAP4K1	TCGA-B5-A1MR-01	K260N	Missense_Mutation	Uterine Endometrioid Carcinoma	Uterine Corpus Endometrial Carcinoma (TCGA, PanCancer Atlas)	OncoKB: NA;CIViC: NA;MyCancerGenome: not present;CancerHotspot: no;3DHotspot: no				.	.	.	19	39101721	39101721	C	A			7	55		73
MAP4K1	TCGA-99-8025-01	R262*	Nonsense_Mutation	Lung Adenocarcinoma	Lung Adenocarcinoma (TCGA, PanCancer Atlas)	OncoKB: NA;CIViC: NA;MyCancerGenome: not present;CancerHotspot: no;3DHotspot: no			1	.	.	.	19	39101717	39101717	G	A			9	28		27
MAP4K1	TCGA-AG-3592-01	R262*	Nonsense_Mutation	Rectal Adenocarcinoma	Colorectal Adenocarcinoma (TCGA, PanCancer Atlas)	OncoKB: NA;CIViC: NA;MyCancerGenome: not present;CancerHotspot: no;3DHotspot: no			1	.	.	.	19	39101717	39101717	G	A			57	99		98
MAP4K1	TCGA-61-1914-01	T266N	Missense_Mutation	Serous Ovarian Cancer	Ovarian Serous Cystadenocarcinoma (TCGA, PanCancer Atlas)	OncoKB: NA;CIViC: NA;MyCancerGenome: not present;CancerHotspot: no;3DHotspot: no			1	.	.	.	19	39101704	39101704	G	T			7	23		17
MAP4K1	TCGA-CV-6961-01	K267N	Missense_Mutation	Head and Neck Squamous Cell Carcinoma	Head and Neck Squamous Cell Carcinoma (TCGA, Nature 2015)	OncoKB: NA;CIViC: NA;MyCancerGenome: not present;CancerHotspot: no;3DHotspot: no				Unknown	NA	broad.mit.edu	19	39101700	39101700	C	G				16
MAP4K1	TCGA-DX-A1KX-01	R281*	Nonsense_Mutation	Dedifferentiated Liposarcoma	Sarcoma (TCGA, Provisional)	OncoKB: NA;CIViC: NA;MyCancerGenome: not present;CancerHotspot: no;3DHotspot: no			1	Somatic	Untested	genome.wustl.edu	19	39100635	39100635	G	A			42	44		56
MAP4K1	TCGA-EE-A3AG-06	L288F	Missense_Mutation	Cutaneous Melanoma	Skin Cutaneous Melanoma (TCGA, Provisional)	OncoKB: NA;CIViC: NA;MyCancerGenome: not present;CancerHotspot: no;3DHotspot: no			1	Somatic	NA	broad.mit.edu	19	39100614	39100614	G	A			14	23
MAP4K1	TCGA-97-8174-01	D289G	Missense_Mutation	Lung Adenocarcinoma	Lung Adenocarcinoma (TCGA, PanCancer Atlas)	OncoKB: NA;CIViC: NA;MyCancerGenome: not present;CancerHotspot: no;3DHotspot: no				.	.	.	19	39100610	39100610	T	C			13	78		64
MAP4K1	TCGA-B5-A0K9-01	G295R	Missense_Mutation	Uterine Endometrioid Carcinoma	Uterine Corpus Endometrial Carcinoma (TCGA, Provisional)	OncoKB: NA;CIViC: NA;MyCancerGenome: not present;CancerHotspot: no;3DHotspot: no			1	Somatic	Untested	genome.wustl.edu	19	39100593	39100593	C	T			71	186		167
MAP4K1	TCGA-EO-A22U-01	G295R	Missense_Mutation	Uterine Endometrioid Carcinoma	Uterine Corpus Endometrial Carcinoma (TCGA, PanCancer Atlas)	OncoKB: NA;CIViC: NA;MyCancerGenome: not present;CancerHotspot: no;3DHotspot: no			1	.	.	.	19	39100593	39100593	C	T			37	46	1	59
MAP4K1	TCGA-EE-A20C-06	S299F	Missense_Mutation	Cutaneous Melanoma	Skin Cutaneous Melanoma (TCGA, Provisional)	OncoKB: NA;CIViC: NA;MyCancerGenome: not present;CancerHotspot: no;3DHotspot: no				Somatic	NA	broad.mit.edu	19	39100580	39100580	G	A			27	42
MAP4K1	TCGA-ER-A2NH-06	E304D	Missense_Mutation	Cutaneous Melanoma	Skin Cutaneous Melanoma (TCGA, PanCancer Atlas)	OncoKB: NA;CIViC: NA;MyCancerGenome: not present;CancerHotspot: no;3DHotspot: no				.	.	.	19	39100564	39100564	C	A			4	39		80
MAP4K1	TCGA-EE-A2GR-06	P308L	Missense_Mutation	Cutaneous Melanoma	Skin Cutaneous Melanoma (TCGA, Provisional)	OncoKB: NA;CIViC: NA;MyCancerGenome: not present;CancerHotspot: no;3DHotspot: no				Somatic	NA	broad.mit.edu	19	39100553	39100553	G	A			11	40
MAP4K1	TCGA-86-8669-01	P311H	Missense_Mutation	Lung Adenocarcinoma	Lung Adenocarcinoma (TCGA, PanCancer Atlas)	OncoKB: NA;CIViC: NA;MyCancerGenome: not present;CancerHotspot: no;3DHotspot: no				.	.	.	19	39100310	39100310	G	T			5	14		25
MAP4K1	TCGA-EE-A3AG-06	P312S	Missense_Mutation	Cutaneous Melanoma	Skin Cutaneous Melanoma (TCGA, PanCancer Atlas)	OncoKB: NA;CIViC: NA;MyCancerGenome: not present;CancerHotspot: no;3DHotspot: no				.	.	.	19	39100308	39100308	G	A			5	14		35
MAP4K1	TCGA-55-A490-01	P315A	Missense_Mutation	Lung Adenocarcinoma	Lung Adenocarcinoma (TCGA, PanCancer Atlas)	OncoKB: NA;CIViC: NA;MyCancerGenome: not present;CancerHotspot: no;3DHotspot: no				.	.	.	19	39100299	39100299	G	C			13	17		30
MAP4K1	TCGA-06-5416-01	R323H	Missense_Mutation	Glioblastoma Multiforme	Glioblastoma Multiforme (TCGA, PanCancer Atlas)	OncoKB: NA;CIViC: NA;MyCancerGenome: not present;CancerHotspot: no;3DHotspot: no				.	.	.	19	39100274	39100274	C	T			6	45		35	12192
MAP4K1	TCGA-HV-A7OL-01	C335R	Missense_Mutation	Pancreatic Adenocarcinoma	Pancreatic Adenocarcinoma (TCGA, Provisional)	OncoKB: NA;CIViC: NA;MyCancerGenome: not present;CancerHotspot: no;3DHotspot: no				Somatic	Inconclusive	broad.mit.edu	19	39100239	39100239	A	G			43	99		18
MAP4K1	TCGA-E7-A3X6-01	R337Q	Missense_Mutation	Bladder Urothelial Carcinoma	Bladder Urothelial Carcinoma (TCGA, Nature 2014)	OncoKB: NA;CIViC: NA;MyCancerGenome: not present;CancerHotspot: no;3DHotspot: no			1	NA	NA	broad.mit.edu	19	39098807	39098807	C	T
MAP4K1	TCGA-C5-A8YQ-01	R337W	Missense_Mutation	Cervical Squamous Cell Carcinoma	Cervical Squamous Cell Carcinoma (TCGA, PanCancer Atlas)	OncoKB: NA;CIViC: NA;MyCancerGenome: not present;CancerHotspot: no;3DHotspot: no			1	.	.	.	19	39098808	39098808	G	A			10	12		20
MAP4K1	TCGA-DA-A1IB-06	R345L	Missense_Mutation	Cutaneous Melanoma	Skin Cutaneous Melanoma (TCGA, PanCancer Atlas)	OncoKB: NA;CIViC: NA;MyCancerGenome: not present;CancerHotspot: no;3DHotspot: no				.	.	.	19	39098783	39098783	C	A			3	19		34
MAP4K1	TCGA-BF-AAP0-06	R345Q	Missense_Mutation	Cutaneous Melanoma	Skin Cutaneous Melanoma (TCGA, PanCancer Atlas)	OncoKB: NA;CIViC: NA;MyCancerGenome: not present;CancerHotspot: no;3DHotspot: no				.	.	.	19	39098783	39098783	C	T			3	17		19
MAP4K1	TCGA-E6-A2P8-01	R345Q	Missense_Mutation	Uterine Mixed Endometrial Carcinoma	Uterine Corpus Endometrial Carcinoma (TCGA, PanCancer Atlas)	OncoKB: NA;CIViC: NA;MyCancerGenome: not present;CancerHotspot: no;3DHotspot: no				.	.	.	19	39098783	39098783	C	T			17	36		59
MAP4K1	LUAD-RT-S01813-Tumor	M347K	Missense_Mutation	Lung Adenocarcinoma	Pan-Lung Cancer (TCGA, Nat Genet 2016)	OncoKB: NA;CIViC: NA;MyCancerGenome: not present;CancerHotspot: no;3DHotspot: no			1	Somatic	NA	broad.mit.edu	19	39098777	39098777	A	T			8	15		44
MAP4K1	TCGA-UY-A8OB-01	R350T	Missense_Mutation	Bladder Urothelial Carcinoma	Bladder Cancer (TCGA, Cell 2017)	OncoKB: NA;CIViC: NA;MyCancerGenome: not present;CancerHotspot: no;3DHotspot: no				Somatic	NaN	broad.mit.edu	19	39098768	39098768	C	G				32
MAP4K1	TCGA-E6-A1LX-01	X355_splice	Splice_Region	Uterine Endometrioid Carcinoma	Uterine Corpus Endometrial Carcinoma (TCGA, PanCancer Atlas)	OncoKB: NA;CIViC: NA;MyCancerGenome: not present;CancerHotspot: no;3DHotspot: no				.	.	.	19	39098749	39098749	C	A			8	71		52
MAP4K1	TCGA-59-2349-01	R357H	Missense_Mutation	Serous Ovarian Cancer	Ovarian Serous Cystadenocarcinoma (TCGA, PanCancer Atlas)	OncoKB: NA;CIViC: NA;MyCancerGenome: not present;CancerHotspot: no;3DHotspot: no				.	.	.	19	39098669	39098669	C	T			4	6		9
MAP4K1	TCGA-AR-A1AP-01	R362Q	Missense_Mutation	Invasive Breast Carcinoma	Breast Invasive Carcinoma (TCGA, Nature 2012)	OncoKB: NA;CIViC: NA;MyCancerGenome: not present;CancerHotspot: no;3DHotspot: no			1	Somatic	NA	genome.wustl.edu	19	39098654	39098654	C	T							33
MAP4K1	TCGA-73-4668-01	D385Y	Missense_Mutation	Lung Adenocarcinoma	Lung Adenocarcinoma (TCGA, PanCancer Atlas)	OncoKB: NA;CIViC: NA;MyCancerGenome: not present;CancerHotspot: no;3DHotspot: no				.	.	.	19	39098508	39098508	C	A			6	18		32
MAP4K1	TCGA-B5-A3FC-01	X386_splice	Splice_Site	Uterine Endometrioid Carcinoma	Uterine Corpus Endometrial Carcinoma (TCGA, PanCancer Atlas)	OncoKB: NA;CIViC: NA;MyCancerGenome: not present;CancerHotspot: no;3DHotspot: no				.	.	.	19	39098502	39098502	A	G			14	21		45
MAP4K1	TCGA-EE-A2GI-06	K400=	Splice_Region	Cutaneous Melanoma	Skin Cutaneous Melanoma (TCGA, Provisional)	OncoKB: NA;CIViC: NA;MyCancerGenome: not present;CancerHotspot: no;3DHotspot: no				Somatic	NA	broad.mit.edu	19	39096813	39096813	C	T			7	16
MAP4K1	TCGA-EK-A2PG-01	P401S	Missense_Mutation	Cervical Squamous Cell Carcinoma	Cervical Squamous Cell Carcinoma and Endocervical Adenocarcinoma (TCGA, Provisional)	OncoKB: NA;CIViC: NA;MyCancerGenome: not present;CancerHotspot: no;3DHotspot: no				Somatic	Untested	genome.wustl.edu	19	39096370	39096370	G	A				25		42
MAP4K1	TCGA-E7-A7XN-01	E409K	Missense_Mutation	Bladder Urothelial Carcinoma	Bladder Cancer (TCGA, Cell 2017)	OncoKB: NA;CIViC: NA;MyCancerGenome: not present;CancerHotspot: no;3DHotspot: no				Somatic	NaN	broad.mit.edu	19	39096346	39096346	C	T				22
MAP4K1	TCGA-69-7974-01	P411H	Missense_Mutation	Lung Adenocarcinoma	Lung Adenocarcinoma (TCGA, PanCancer Atlas)	OncoKB: NA;CIViC: NA;MyCancerGenome: not present;CancerHotspot: no;3DHotspot: no			1	.	.	.	19	39096339	39096339	G	T			6	31		55
MAP4K1	TCGA-C5-A3HE-01	G412R	Missense_Mutation	Cervical Squamous Cell Carcinoma	Cervical Squamous Cell Carcinoma and Endocervical Adenocarcinoma (TCGA, Provisional)	OncoKB: NA;CIViC: NA;MyCancerGenome: not present;CancerHotspot: no;3DHotspot: no				Somatic	Untested	genome.wustl.edu	19	39096337	39096337	C	T				36		62
MAP4K1	TCGA-VQ-A8PH-01	G412R	Missense_Mutation	Tubular Stomach Adenocarcinoma	Stomach Adenocarcinoma (TCGA, PanCancer Atlas)	OncoKB: NA;CIViC: NA;MyCancerGenome: not present;CancerHotspot: no;3DHotspot: no				.	.	.	19	39096337	39096337	C	T			14	24		31
MAP4K1	TCGA-FS-A1ZK-06	P422Q	Missense_Mutation	Cutaneous Melanoma	Skin Cutaneous Melanoma (TCGA, PanCancer Atlas)	OncoKB: NA;CIViC: NA;MyCancerGenome: not present;CancerHotspot: no;3DHotspot: no				.	.	.	19	39096306	39096306	G	T			3	32		20
MAP4K1	TCGA-EE-A2M6-06	G423R	Missense_Mutation	Cutaneous Melanoma	Skin Cutaneous Melanoma (TCGA, Provisional)	OncoKB: NA;CIViC: NA;MyCancerGenome: not present;CancerHotspot: no;3DHotspot: no			1	Somatic	NA	broad.mit.edu	19	39096304	39096304	C	T			8	13
MAP4K1	TCGA-XK-AAIW-01	A429T	Missense_Mutation	Prostate Adenocarcinoma	Prostate Adenocarcinoma (TCGA, Provisional)	OncoKB: NA;CIViC: NA;MyCancerGenome: not present;CancerHotspot: no;3DHotspot: no				Somatic	NA	broad.mit.edu	19	39096286	39096286	C	T			12	6
MAP4K1	TCGA-33-4583-01	R438H	Missense_Mutation	Lung Squamous Cell Carcinoma	Lung Squamous Cell Carcinoma (TCGA, Nature 2012)	OncoKB: NA;CIViC: NA;MyCancerGenome: not present;CancerHotspot: no;3DHotspot: no			1	NA	---	broad.mit.edu	19	39096258	39096258	C	T				9
MAP4K1	TCGA-DF-A2KU-01	K475N	Missense_Mutation	Uterine Endometrioid Carcinoma	Uterine Corpus Endometrial Carcinoma (TCGA, PanCancer Atlas)	OncoKB: NA;CIViC: NA;MyCancerGenome: not present;CancerHotspot: no;3DHotspot: no				.	.	.	19	39096070	39096070	C	A			10	15		20
MAP4K1	TCGA-AA-A010-01	E477D	Missense_Mutation	Colon Adenocarcinoma	Colorectal Adenocarcinoma (TCGA, PanCancer Atlas)	OncoKB: NA;CIViC: NA;MyCancerGenome: not present;CancerHotspot: no;3DHotspot: no				.	.	.	19	39096064	39096064	T	G			173	227		245
MAP4K1	LUAD-D01603-Tumor	K478N	Missense_Mutation	Lung Adenocarcinoma	Pan-Lung Cancer (TCGA, Nat Genet 2016)	OncoKB: NA;CIViC: NA;MyCancerGenome: not present;CancerHotspot: no;3DHotspot: no			1	Somatic	NA	broad.mit.edu	19	39096061	39096061	C	G			4	10		8
MAP4K1	TCGA-2F-A9KR-01	K480N	Missense_Mutation	Bladder Urothelial Carcinoma	Bladder Cancer (TCGA, Cell 2017)	OncoKB: NA;CIViC: NA;MyCancerGenome: not present;CancerHotspot: no;3DHotspot: no				Somatic	NaN	broad.mit.edu	19	39096055	39096055	C	G				6
MAP4K1	TCGA-DF-A2KU-01	A502T	Missense_Mutation	Uterine Endometrioid Carcinoma	Uterine Corpus Endometrial Carcinoma (TCGA, PanCancer Atlas)	OncoKB: NA;CIViC: NA;MyCancerGenome: not present;CancerHotspot: no;3DHotspot: no				.	.	.	19	39092108	39092108	C	T			10	19		22
MAP4K1	TCGA-AP-A0LE-01	A503T	Missense_Mutation	Uterine Endometrioid Carcinoma	Uterine Corpus Endometrial Carcinoma (TCGA, Provisional)	OncoKB: NA;CIViC: NA;MyCancerGenome: not present;CancerHotspot: no;3DHotspot: no			3	Somatic	Untested	genome.wustl.edu	19	39092105	39092105	C	T			17	14		54
MAP4K1	TCGA-18-3412-01	E519Q	Missense_Mutation	Lung Squamous Cell Carcinoma	Lung Squamous Cell Carcinoma (TCGA, Nature 2012)	OncoKB: NA;CIViC: NA;MyCancerGenome: not present;CancerHotspot: no;3DHotspot: no			1	NA	---	broad.mit.edu	19	39090770	39090770	C	G				40			394
MAP4K1	TCGA-IB-7651-01	G521S	Missense_Mutation	Pancreatic Adenocarcinoma	Pancreatic Adenocarcinoma (TCGA, Provisional)	OncoKB: NA;CIViC: NA;MyCancerGenome: not present;CancerHotspot: no;3DHotspot: no				Somatic	Untested	broad.mit.edu	19	39090764	39090764	C	T			53	221		50	14751
MAP4K1	TCGA-T3-A92M-01	D529N	Missense_Mutation	Head and Neck Squamous Cell Carcinoma	Head and Neck Squamous Cell Carcinoma (TCGA, Provisional)	OncoKB: NA;CIViC: NA;MyCancerGenome: not present;CancerHotspot: no;3DHotspot: no				Somatic	NA	broad.mit.edu	19	39090740	39090740	C	T			10	54
MAP4K1	TCGA-AX-A2HC-01	E531K	Missense_Mutation	Uterine Endometrioid Carcinoma	Uterine Corpus Endometrial Carcinoma (TCGA, PanCancer Atlas)	OncoKB: NA;CIViC: NA;MyCancerGenome: not present;CancerHotspot: no;3DHotspot: no				.	.	.	19	39090734	39090734	C	T			27	24		44
MAP4K1	TCGA-D3-A2J9-06	M536I	Missense_Mutation	Cutaneous Melanoma	Skin Cutaneous Melanoma (TCGA, PanCancer Atlas)	OncoKB: NA;CIViC: NA;MyCancerGenome: not present;CancerHotspot: no;3DHotspot: no				.	.	.	19	39090717	39090717	C	A			4	37		75
MAP4K1	TCGA-75-5122-01	L537=	Splice_Region	Lung Adenocarcinoma	Lung Adenocarcinoma (TCGA, Provisional)	OncoKB: NA;CIViC: NA;MyCancerGenome: not present;CancerHotspot: no;3DHotspot: no				Somatic	NA	broad.mit.edu	19	39090623	39090623	G	C			4	97
MAP4K1	TCGA-75-5122-01	L537L	Splice_Region	Lung Adenocarcinoma	Lung Adenocarcinoma (TCGA, Nature 2014)	OncoKB: NA;CIViC: NA;MyCancerGenome: not present;CancerHotspot: no;3DHotspot: no				Unknown	NA	broad.mit.edu	19	39090623	39090623	G	C				97
MAP4K1	TCGA-21-1083-01	R541W	Missense_Mutation	Lung Squamous Cell Carcinoma	Pan-Lung Cancer (TCGA, Nat Genet 2016)	OncoKB: NA;CIViC: NA;MyCancerGenome: not present;CancerHotspot: no;3DHotspot: no				Somatic	NA	broad.mit.edu	19	39090613	39090613	G	A			111	140		233
MAP4K1	TCGA-BA-A6DJ-01	T542I	Missense_Mutation	Head and Neck Squamous Cell Carcinoma	Head and Neck Squamous Cell Carcinoma (TCGA, Provisional)	OncoKB: NA;CIViC: NA;MyCancerGenome: not present;CancerHotspot: no;3DHotspot: no				Somatic	NA	broad.mit.edu	19	39090609	39090609	G	A			47	158
MAP4K1	TCGA-B5-A11R-01	V545L	Missense_Mutation	Uterine Endometrioid Carcinoma	Uterine Corpus Endometrial Carcinoma (TCGA, Provisional)	OncoKB: NA;CIViC: NA;MyCancerGenome: not present;CancerHotspot: no;3DHotspot: no			1	Somatic	Untested	genome.wustl.edu	19	39090601	39090601	C	G			58	64		201
MAP4K1	TCGA-VS-A958-01	L552F	Missense_Mutation	Cervical Squamous Cell Carcinoma	Cervical Squamous Cell Carcinoma (TCGA, PanCancer Atlas)	OncoKB: NA;CIViC: NA;MyCancerGenome: not present;CancerHotspot: no;3DHotspot: no				.	.	.	19	39090580	39090580	G	A			56	102		89
MAP4K1	TCGA-KN-8428-01	M553V	Missense_Mutation	Chromophobe Renal Cell Carcinoma	Kidney Chromophobe (TCGA, Provisional)	OncoKB: NA;CIViC: NA;MyCancerGenome: not present;CancerHotspot: no;3DHotspot: no				Somatic	Untested	broad.mit.edu;ucsc.edu;mdanderson.org;bcgsc.ca	19	39090577	39090577	T	C
MAP4K1	TCGA-VQ-AA6D-01	S556Rfs*10	Frame_Shift_Del	Tubular Stomach Adenocarcinoma	Stomach Adenocarcinoma (TCGA, PanCancer Atlas)	OncoKB: NA;CIViC: NA;MyCancerGenome: not present;CancerHotspot: no;3DHotspot: no			1	.	.	.	19	39090567	39090568	GA	-			46	75		103
MAP4K1	TCGA-B5-A0JY-01	G557*	Nonsense_Mutation	Uterine Endometrioid Carcinoma	Uterine Corpus Endometrial Carcinoma (TCGA, Provisional)	OncoKB: NA;CIViC: NA;MyCancerGenome: not present;CancerHotspot: no;3DHotspot: no			1	Somatic	Untested	genome.wustl.edu	19	39090565	39090565	C	A			83	241		132
MAP4K1	TCGA-EY-A1GK-01	H561Tfs*80	Frame_Shift_Del	Uterine Endometrioid Carcinoma	Uterine Corpus Endometrial Carcinoma (TCGA, PanCancer Atlas)	OncoKB: NA;CIViC: NA;MyCancerGenome: not present;CancerHotspot: no;3DHotspot: no				.	.	.	19	39088223	39088223	G	-			11	27		26
MAP4K1	TCGA-AP-A059-01	L568I	Missense_Mutation	Uterine Endometrioid Carcinoma	Uterine Corpus Endometrial Carcinoma (TCGA, Provisional)	OncoKB: NA;CIViC: NA;MyCancerGenome: not present;CancerHotspot: no;3DHotspot: no			1	Somatic	Untested	genome.wustl.edu	19	39088202	39088202	G	T			18	155		256
MAP4K1	TCGA-RD-A7C1-01	R573W	Missense_Mutation	Stomach Adenocarcinoma	TCGA data for Esophagus-Stomach Cancers (TCGA, Nature 2017)	OncoKB: NA;CIViC: NA;MyCancerGenome: not present;CancerHotspot: no;3DHotspot: no				Somatic	Untested	genome.wustl.edu	19	39088187	39088187	G	A			39	85		116
MAP4K1	TCGA-AN-A0FD-01	E575V	Missense_Mutation	Invasive Breast Carcinoma	Breast Invasive Carcinoma (TCGA, Nature 2012)	OncoKB: NA;CIViC: NA;MyCancerGenome: not present;CancerHotspot: no;3DHotspot: no			1	Somatic	NA	genome.wustl.edu	19	39088180	39088180	T	A
MAP4K1	TCGA-AP-A1DK-01	A578T	Missense_Mutation	Uterine Endometrioid Carcinoma	Uterine Corpus Endometrial Carcinoma (TCGA, PanCancer Atlas)	OncoKB: NA;CIViC: NA;MyCancerGenome: not present;CancerHotspot: no;3DHotspot: no				.	.	.	19	39088172	39088172	C	T			7	22		40
MAP4K1	TCGA-AO-A0JL-01	G579E	Missense_Mutation	Invasive Breast Carcinoma	Breast Invasive Carcinoma (TCGA, Nature 2012)	OncoKB: NA;CIViC: NA;MyCancerGenome: not present;CancerHotspot: no;3DHotspot: no			1	Somatic	NA	genome.wustl.edu	19	39088168	39088168	C	T
MAP4K1	TCGA-AZ-6598-01	A583T	Missense_Mutation	Colon Adenocarcinoma	Colorectal Adenocarcinoma (TCGA, PanCancer Atlas)	OncoKB: NA;CIViC: NA;MyCancerGenome: not present;CancerHotspot: no;3DHotspot: no			1	.	.	.	19	39088157	39088157	C	T			54	90		90
MAP4K1	TCGA-Z4-A8JB-01	R589C	Missense_Mutation	Desmoid/Aggressive Fibromatosis	Sarcoma (TCGA, Provisional)	OncoKB: NA;CIViC: NA;MyCancerGenome: not present;CancerHotspot: no;3DHotspot: no			2	Somatic	Valid	genome.wustl.edu	19	39088139	39088139	G	A			10	38		40	8
MAP4K1	TCGA-EJ-5518-01	R589H	Missense_Mutation	Prostate Adenocarcinoma	Prostate Adenocarcinoma (TCGA, Provisional)	OncoKB: NA;CIViC: NA;MyCancerGenome: not present;CancerHotspot: no;3DHotspot: no			2	Somatic	NA	broad.mit.edu	19	39088138	39088138	C	T			4	142
MAP4K1	TCGA-AP-A1DH-01	A592T	Missense_Mutation	Uterine Endometrioid Carcinoma	Uterine Corpus Endometrial Carcinoma (TCGA, PanCancer Atlas)	OncoKB: NA;CIViC: NA;MyCancerGenome: not present;CancerHotspot: no;3DHotspot: no				.	.	.	19	39088130	39088130	C	T			11	37		56
MAP4K1	TCGA-29-1698-01	X593_splice	Splice_Region	Serous Ovarian Cancer	Ovarian Serous Cystadenocarcinoma (TCGA, PanCancer Atlas)	OncoKB: NA;CIViC: NA;MyCancerGenome: not present;CancerHotspot: no;3DHotspot: no				.	.	.	19	39088119	39088120	CT	G			82	217		158
MAP4K1	TCGA-B5-A3FA-01	X593_splice	Splice_Region	Uterine Endometrioid Carcinoma	Uterine Corpus Endometrial Carcinoma (TCGA, PanCancer Atlas)	OncoKB: NA;CIViC: NA;MyCancerGenome: not present;CancerHotspot: no;3DHotspot: no				.	.	.	19	39088123	39088123	T	C			17	48		86
MAP4K1	TCGA-FI-A2D5-01	X593_splice	Splice_Region	Uterine Endometrioid Carcinoma	Uterine Corpus Endometrial Carcinoma (TCGA, PanCancer Atlas)	OncoKB: NA;CIViC: NA;MyCancerGenome: not present;CancerHotspot: no;3DHotspot: no				.	.	.	19	39088030	39088030	G	T			32	44		49
MAP4K1	TCGA-FW-A3R5-06	D603N	Missense_Mutation	Cutaneous Melanoma	Skin Cutaneous Melanoma (TCGA, Provisional)	OncoKB: NA;CIViC: NA;MyCancerGenome: not present;CancerHotspot: no;3DHotspot: no			1	Somatic	NA	broad.mit.edu	19	39087996	39087996	C	T			30	311
MAP4K1	TCGA-IB-7651-01	D603N	Missense_Mutation	Pancreatic Adenocarcinoma	Pancreatic Adenocarcinoma (TCGA, Provisional)	OncoKB: NA;CIViC: NA;MyCancerGenome: not present;CancerHotspot: no;3DHotspot: no			1	Somatic	Untested	broad.mit.edu	19	39087996	39087996	C	T			258	1224		250	14751
MAP4K1	TCGA-AR-A24Z-01	A609V	Missense_Mutation	Breast Invasive Ductal Carcinoma	Breast Invasive Carcinoma (TCGA, Provisional)	OncoKB: NA;CIViC: NA;MyCancerGenome: not present;CancerHotspot: no;3DHotspot: no			1	Somatic	Untested	genome.wustl.edu	19	39087977	39087977	G	A			10	42
MAP4K1	TCGA-A5-A0G2-01	A613=	Splice_Region	Uterine Serous Carcinoma/Uterine Papillary Serous Carcinoma	Uterine Corpus Endometrial Carcinoma (TCGA, PanCancer Atlas)	OncoKB: NA;CIViC: NA;MyCancerGenome: not present;CancerHotspot: no;3DHotspot: no				.	.	.	19	39087776	39087776	C	T			34	134		132	25730
MAP4K1	TCGA-A5-A2K7-01	X613_splice	Splice_Site	Uterine Endometrioid Carcinoma	Uterine Corpus Endometrial Carcinoma (TCGA, PanCancer Atlas)	OncoKB: NA;CIViC: NA;MyCancerGenome: not present;CancerHotspot: no;3DHotspot: no				.	.	.	19	39087778	39087778	C	T			10	19		31
MAP4K1	TCGA-12-0778-01	S618F	Missense_Mutation	Glioblastoma Multiforme	Glioblastoma Multiforme (TCGA, PanCancer Atlas)	OncoKB: NA;CIViC: NA;MyCancerGenome: not present;CancerHotspot: no;3DHotspot: no				.	.	.	19	39087762	39087762	G	A			18	72		36
MAP4K1	TCGA-EE-A181-06	G620D	Missense_Mutation	Cutaneous Melanoma	Skin Cutaneous Melanoma (TCGA, Provisional)	OncoKB: NA;CIViC: NA;MyCancerGenome: not present;CancerHotspot: no;3DHotspot: no			1	Somatic	NA	broad.mit.edu	19	39087756	39087756	C	T			4	11
MAP4K1	TCGA-AX-A2HD-01	C624Y	Missense_Mutation	Uterine Endometrioid Carcinoma	Uterine Corpus Endometrial Carcinoma (TCGA, PanCancer Atlas)	OncoKB: NA;CIViC: NA;MyCancerGenome: not present;CancerHotspot: no;3DHotspot: no				.	.	.	19	39087744	39087744	C	T			26	33		53
MAP4K1	TCGA-DY-A1DD-01	T629K	Missense_Mutation	Rectal Adenocarcinoma	Colorectal Adenocarcinoma (TCGA, PanCancer Atlas)	OncoKB: NA;CIViC: NA;MyCancerGenome: not present;CancerHotspot: no;3DHotspot: no				.	.	.	19	39087729	39087729	G	T			4	36		44
MAP4K1	TCGA-A5-A0G2-01	L634I	Missense_Mutation	Uterine Serous Carcinoma/Uterine Papillary Serous Carcinoma	Uterine Corpus Endometrial Carcinoma (TCGA, PanCancer Atlas)	OncoKB: NA;CIViC: NA;MyCancerGenome: not present;CancerHotspot: no;3DHotspot: no				.	.	.	19	39087715	39087715	G	T			31	103		110	25730
MAP4K1	TCGA-D3-A2JP-06	W636L	Missense_Mutation	Cutaneous Melanoma	Skin Cutaneous Melanoma (TCGA, PanCancer Atlas)	OncoKB: NA;CIViC: NA;MyCancerGenome: not present;CancerHotspot: no;3DHotspot: no				.	.	.	19	39087708	39087708	C	A			3	34		70	4150
MAP4K1	TCGA-F7-A624-01	W636R	Missense_Mutation	Head and Neck Squamous Cell Carcinoma	Head and Neck Squamous Cell Carcinoma (TCGA, Provisional)	OncoKB: NA;CIViC: NA;MyCancerGenome: not present;CancerHotspot: no;3DHotspot: no				Somatic	NA	broad.mit.edu	19	39087709	39087709	A	G			37	105
MAP4K1	TCGA-64-1679-01	F643L	Missense_Mutation	Lung Adenocarcinoma	Lung Adenocarcinoma (TCGA, Nature 2014)	OncoKB: NA;CIViC: NA;MyCancerGenome: not present;CancerHotspot: no;3DHotspot: no			1	Unknown	NA	broad.mit.edu	19	39087686	39087686	G	C				81
MAP4K1	TCGA-B5-A11E-01	R647=	Splice_Region	Uterine Endometrioid Carcinoma	Uterine Corpus Endometrial Carcinoma (TCGA, Provisional)	OncoKB: NA;CIViC: NA;MyCancerGenome: not present;CancerHotspot: no;3DHotspot: no				Somatic	Untested	genome.wustl.edu	19	39087674	39087674	C	T			7	12		15
MAP4K1	TCGA-B5-A11E-01	R647R	Splice_Region	Uterine Endometrioid Carcinoma	Uterine Corpus Endometrial Carcinoma (TCGA, Nature 2013)	OncoKB: NA;CIViC: NA;MyCancerGenome: not present;CancerHotspot: no;3DHotspot: no				Somatic	Unknown	genome.wustl.edu	19	39087674	39087674	C	T			7	12		15
MAP4K1	TCGA-59-2349-01	R647W	Missense_Mutation	Serous Ovarian Cancer	Ovarian Serous Cystadenocarcinoma (TCGA, PanCancer Atlas)	OncoKB: NA;CIViC: NA;MyCancerGenome: not present;CancerHotspot: no;3DHotspot: no				.	.	.	19	39087676	39087676	G	A			58	69		77
MAP4K1	TCGA-A6-2686-01	A672T	Missense_Mutation	Colon Adenocarcinoma	Colorectal Adenocarcinoma (TCGA, PanCancer Atlas)	OncoKB: NA;CIViC: NA;MyCancerGenome: not present;CancerHotspot: no;3DHotspot: no				.	.	.	19	39087054	39087054	C	T			9	20		20
MAP4K1	TCGA-FA-A4BB-01	H689P	Missense_Mutation	Diffuse Large B-Cell Lymphoma, NOS	Diffuse Large B-Cell Lymphoma (TCGA, PanCancer Atlas)	OncoKB: NA;CIViC: NA;MyCancerGenome: not present;CancerHotspot: no;3DHotspot: no				.	.	.	19	39087002	39087002	T	G			8	24	1	51
MAP4K1	TCGA-AZ-6598-01	R692H	Missense_Mutation	Colon Adenocarcinoma	Colorectal Adenocarcinoma (TCGA, PanCancer Atlas)	OncoKB: NA;CIViC: NA;MyCancerGenome: not present;CancerHotspot: no;3DHotspot: no			2	.	.	.	19	39086993	39086993	C	T			25	42		26
MAP4K1	TCGA-55-8506-01	E706=	Splice_Region	Lung Adenocarcinoma	Lung Adenocarcinoma (TCGA, PanCancer Atlas)	OncoKB: NA;CIViC: NA;MyCancerGenome: not present;CancerHotspot: no;3DHotspot: no				.	.	.	19	39086640	39086640	C	T			9	155		171
MAP4K1	TCGA-55-8506-01	E706E	Splice_Region	Lung Adenocarcinoma	Pan-Lung Cancer (TCGA, Nat Genet 2016)	OncoKB: NA;CIViC: NA;MyCancerGenome: not present;CancerHotspot: no;3DHotspot: no				Somatic	NA	broad.mit.edu	19	39086640	39086640	C	T			9	149		164
MAP4K1	TCGA-B5-A1MX-01	G709Dfs*5	Frame_Shift_Del	Uterine Endometrioid Carcinoma	Uterine Corpus Endometrial Carcinoma (TCGA, PanCancer Atlas)	OncoKB: NA;CIViC: NA;MyCancerGenome: not present;CancerHotspot: no;3DHotspot: no				.	.	.	19	39086632	39086632	C	-			6	13		17
MAP4K1	TCGA-IR-A3LH-01	D719H	Missense_Mutation	Cervical Squamous Cell Carcinoma	Cervical Squamous Cell Carcinoma and Endocervical Adenocarcinoma (TCGA, Provisional)	OncoKB: NA;CIViC: NA;MyCancerGenome: not present;CancerHotspot: no;3DHotspot: no				Somatic	Untested	genome.wustl.edu	19	39086603	39086603	C	G				39		12
MAP4K1	TCGA-D3-A8GK-06	P738L	Missense_Mutation	Cutaneous Melanoma	Skin Cutaneous Melanoma (TCGA, PanCancer Atlas)	OncoKB: NA;CIViC: NA;MyCancerGenome: not present;CancerHotspot: no;3DHotspot: no				.	.	.	19	39086336	39086336	G	A			18	20		37
MAP4K1	TCGA-XF-AAN5-01	P738R	Missense_Mutation	Bladder Urothelial Carcinoma	Bladder Cancer (TCGA, Cell 2017)	OncoKB: NA;CIViC: NA;MyCancerGenome: not present;CancerHotspot: no;3DHotspot: no				Somatic	NaN	broad.mit.edu	19	39086336	39086336	G	C				10
MAP4K1	TCGA-D5-6929-01	V739F	Missense_Mutation	Colon Adenocarcinoma	Colorectal Adenocarcinoma (TCGA, PanCancer Atlas)	OncoKB: NA;CIViC: NA;MyCancerGenome: not present;CancerHotspot: no;3DHotspot: no				.	.	.	19	39086334	39086334	C	A			4	23		18
MAP4K1	TCGA-AA-A022-01	R740W	Missense_Mutation	Colon Adenocarcinoma	Colorectal Adenocarcinoma (TCGA, Nature 2012)	OncoKB: NA;CIViC: NA;MyCancerGenome: not present;CancerHotspot: no;3DHotspot: no			2	Somatic	Valid	broad.mit.edu	19	39086331	39086331	G	A							914
MAP4K1	TCGA-BT-A20W-01	G741*	Nonsense_Mutation	Bladder Urothelial Carcinoma	Bladder Urothelial Carcinoma (TCGA, Nature 2014)	OncoKB: NA;CIViC: NA;MyCancerGenome: not present;CancerHotspot: no;3DHotspot: no			1	NA	NA	broad.mit.edu	19	39086328	39086328	C	A
MAP4K1	TCGA-29-1761-01	E751K	Missense_Mutation	Serous Ovarian Cancer	Ovarian Serous Cystadenocarcinoma (TCGA, PanCancer Atlas)	OncoKB: NA;CIViC: NA;MyCancerGenome: not present;CancerHotspot: no;3DHotspot: no			1	.	.	.	19	39086298	39086298	C	T			17	110		111
MAP4K1	TCGA-FI-A2D5-01	A755V	Missense_Mutation	Uterine Endometrioid Carcinoma	Uterine Corpus Endometrial Carcinoma (TCGA, PanCancer Atlas)	OncoKB: NA;CIViC: NA;MyCancerGenome: not present;CancerHotspot: no;3DHotspot: no			2	.	.	.	19	39086285	39086285	G	A			9	11		25
MAP4K1	TCGA-06-0645-01	V756M	Missense_Mutation	Diffuse Glioma	Merged Cohort of LGG and GBM (TCGA, Cell 2016)	OncoKB: NA;CIViC: NA;MyCancerGenome: not present;CancerHotspot: no;3DHotspot: no			1	NA	NA	ucsc.edu/broad.mit.edu	19	39086283	39086283	C	T			25	121		105	41
MAP4K1	TCGA-50-6594-01	Q764*	Nonsense_Mutation	Lung Adenocarcinoma	Lung Adenocarcinoma (TCGA, PanCancer Atlas)	OncoKB: NA;CIViC: NA;MyCancerGenome: not present;CancerHotspot: no;3DHotspot: no			1	.	.	.	19	39086175	39086175	G	A			6	17		37
MAP4K1	TCGA-D3-A5GO-06	D779N	Missense_Mutation	Cutaneous Melanoma	Skin Cutaneous Melanoma (TCGA, Provisional)	OncoKB: NA;CIViC: NA;MyCancerGenome: not present;CancerHotspot: no;3DHotspot: no			1	Somatic	NA	broad.mit.edu	19	39086130	39086130	C	T			15	31
MAP4K1	TCGA-AP-A059-01	R786K	Missense_Mutation	Uterine Endometrioid Carcinoma	Uterine Corpus Endometrial Carcinoma (TCGA, Provisional)	OncoKB: NA;CIViC: NA;MyCancerGenome: not present;CancerHotspot: no;3DHotspot: no			1	Somatic	Untested	genome.wustl.edu	19	39083961	39083961	C	T			43	235		398
MAP4K1	TCGA-IR-A3LH-01	R786K	Missense_Mutation	Cervical Squamous Cell Carcinoma	Cervical Squamous Cell Carcinoma (TCGA, PanCancer Atlas)	OncoKB: NA;CIViC: NA;MyCancerGenome: not present;CancerHotspot: no;3DHotspot: no			1	.	.	.	19	39083961	39083961	C	T			9	64	1	49
MAP4K1	TCGA-AP-A1E0-01	D787Y	Missense_Mutation	Uterine Endometrioid Carcinoma	Uterine Corpus Endometrial Carcinoma (TCGA, PanCancer Atlas)	OncoKB: NA;CIViC: NA;MyCancerGenome: not present;CancerHotspot: no;3DHotspot: no			1	.	.	.	19	39083959	39083959	C	A			3	31		45
MAP4K1	TCGA-AZ-4315-01	D787Y	Missense_Mutation	Colon Adenocarcinoma	Colorectal Adenocarcinoma (TCGA, PanCancer Atlas)	OncoKB: NA;CIViC: NA;MyCancerGenome: not present;CancerHotspot: no;3DHotspot: no			1	.	.	.	19	39083959	39083959	C	A			16	19		71
MAP4K1	TCGA-L9-A7SV-01	X832_splice	Splice_Site	Lung Adenocarcinoma	Lung Adenocarcinoma (TCGA, PanCancer Atlas)	OncoKB: NA;CIViC: NA;MyCancerGenome: not present;CancerHotspot: no;3DHotspot: no				.	.	.	19	39078458	39078458	C	T			7	25		26
MAP4K1	TCGA-ER-A19B-06	*834Wext*37	Nonstop_Mutation	Cutaneous Melanoma	Skin Cutaneous Melanoma (TCGA, Provisional)	OncoKB: NA;CIViC: NA;MyCancerGenome: not present;CancerHotspot: no;3DHotspot: no			1	Somatic	NA	broad.mit.edu	19	39078451	39078451	T	C			13	31
MAP4K2	TCGA-BH-A0C3-01	MAP4K2-NETO2	Fusion	Breast Invasive Carcinoma (NOS)	Breast Invasive Carcinoma (TCGA, PanCancer Atlas)	OncoKB: NA;CIViC: NA;MyCancerGenome: not present;CancerHotspot: no;3DHotspot: no				NA	NA	WashU	11	-1	-1	NA								11
MAP4K2	TCGA-AP-A059-01	X52_splice	Splice_Site	Uterine Endometrioid Carcinoma	Uterine Corpus Endometrial Carcinoma (TCGA, Provisional)	OncoKB: NA;CIViC: NA;MyCancerGenome: not present;CancerHotspot: no;3DHotspot: no				Somatic	Untested	genome.wustl.edu	11	64570127	64570127	T	C			17	62		66	9247
MAP4K2	TCGA-VQ-A8P2-01	X52_splice	Splice_Site	Mucinous Stomach Adenocarcinoma	Stomach Adenocarcinoma (TCGA, Provisional)	OncoKB: NA;CIViC: NA;MyCancerGenome: not present;CancerHotspot: no;3DHotspot: no				Somatic	Untested	genome.wustl.edu	11	64570355	64570355	A	G							6090
MAP4K2	TCGA-FW-A3R5-06	S57F	Missense_Mutation	Cutaneous Melanoma	Skin Cutaneous Melanoma (TCGA, Provisional)	OncoKB: NA;CIViC: NA;MyCancerGenome: not present;CancerHotspot: no;3DHotspot: no			1	Somatic	NA	broad.mit.edu	11	64570110	64570110	G	A			4	28			15939
MAP4K2	TCGA-DK-A2I6-01	I62T	Missense_Mutation	Bladder Urothelial Carcinoma	Bladder Urothelial Carcinoma (TCGA, Nature 2014)	OncoKB: NA;CIViC: NA;MyCancerGenome: not present;CancerHotspot: no;3DHotspot: no			1	NA	NA	broad.mit.edu	11	64570095	64570095	A	G							244
MAP4K2	TCGA-WE-AAA0-06	E67K	Missense_Mutation	Cutaneous Melanoma	Skin Cutaneous Melanoma (TCGA, PanCancer Atlas)	OncoKB: NA;CIViC: NA;MyCancerGenome: not present;CancerHotspot: no;3DHotspot: no				.	.	.	11	64570081	64570081	C	T			3	13		27	1220
MAP4K2	TCGA-A5-A1OF-01	G78V	Missense_Mutation	Uterine Mixed Endometrial Carcinoma	Uterine Corpus Endometrial Carcinoma (TCGA, PanCancer Atlas)	OncoKB: NA;CIViC: NA;MyCancerGenome: not present;CancerHotspot: no;3DHotspot: no				.	.	.	11	64570047	64570047	C	A			9	22		27	10507
MAP4K2	TCGA-AX-A2HD-01	W87L	Missense_Mutation	Uterine Endometrioid Carcinoma	Uterine Corpus Endometrial Carcinoma (TCGA, PanCancer Atlas)	OncoKB: NA;CIViC: NA;MyCancerGenome: not present;CancerHotspot: no;3DHotspot: no				.	.	.	11	64569941	64569941	C	A			21	24		51	7854
MAP4K2	TCGA-HU-A4H3-01	T105I	Missense_Mutation	Stomach Adenocarcinoma	Stomach Adenocarcinoma (TCGA, Nature 2014)	OncoKB: NA;CIViC: NA;MyCancerGenome: not present;CancerHotspot: no;3DHotspot: no			1	Unknown	NA	broad.mit.edu	11	64569590	64569590	G	A				19			874
MAP4K2	TCGA-FS-A1ZP-06	Q130K	Missense_Mutation	Cutaneous Melanoma	Skin Cutaneous Melanoma (TCGA, PanCancer Atlas)	OncoKB: NA;CIViC: NA;MyCancerGenome: not present;CancerHotspot: no;3DHotspot: no				.	.	.	11	64569208	64569208	G	T			7	57	1	81	1261
MAP4K2	TCGA-BR-4361-01	K132Efs*23	Frame_Shift_Ins	Stomach Adenocarcinoma	Stomach Adenocarcinoma (TCGA, Provisional)	OncoKB: NA;CIViC: NA;MyCancerGenome: not present;CancerHotspot: no;3DHotspot: no				Somatic	Untested	genome.wustl.edu	11	64569202	64569203	-	C							2398
MAP4K2	TCGA-XK-AAIW-01	X139_splice	Splice_Site	Prostate Adenocarcinoma	Prostate Adenocarcinoma (TCGA, Provisional)	OncoKB: NA;CIViC: NA;MyCancerGenome: not present;CancerHotspot: no;3DHotspot: no				Somatic	NA	broad.mit.edu	11	64569094	64569094	C	A			19	25			6525
MAP4K2	TCGA-YD-A9TA-06	L146F	Missense_Mutation	Cutaneous Melanoma	Skin Cutaneous Melanoma (TCGA, PanCancer Atlas)	OncoKB: NA;CIViC: NA;MyCancerGenome: not present;CancerHotspot: no;3DHotspot: no				.	.	.	11	64569072	64569072	G	A			19	15		40	2782
MAP4K2	TCGA-51-4080-01	G173V	Missense_Mutation	Lung Squamous Cell Carcinoma	Lung Squamous Cell Carcinoma (TCGA, Nature 2012)	OncoKB: NA;CIViC: NA;MyCancerGenome: not present;CancerHotspot: no;3DHotspot: no			1	NA	---	broad.mit.edu	11	64568595	64568595	C	A				68			249
MAP4K2	TCGA-D3-A8GL-06	X177_splice	Splice_Region	Cutaneous Melanoma	Skin Cutaneous Melanoma (TCGA, PanCancer Atlas)	OncoKB: NA;CIViC: NA;MyCancerGenome: not present;CancerHotspot: no;3DHotspot: no				.	.	.	11	64568580	64568580	C	T			24	29		66
MAP4K2	TCGA-B6-A0RE-01	G189R	Missense_Mutation	Breast Invasive Ductal Carcinoma	Breast Invasive Carcinoma (TCGA, Cell 2015)	OncoKB: NA;CIViC: NA;MyCancerGenome: not present;CancerHotspot: no;3DHotspot: no				NA	NA	unc.edu	11	64568469	64568469	C	G			3	18		48
MAP4K2	TCGA-IB-7651-01	V197I	Missense_Mutation	Pancreatic Adenocarcinoma	Pancreatic Adenocarcinoma (TCGA, Provisional)	OncoKB: NA;CIViC: NA;MyCancerGenome: not present;CancerHotspot: no;3DHotspot: no				Somatic	Untested	broad.mit.edu	11	64568445	64568445	C	T			123	578		131
MAP4K2	TCGA-AA-3715-01	W198S	Missense_Mutation	Colon Adenocarcinoma	Colorectal Adenocarcinoma (TCGA, PanCancer Atlas)	OncoKB: NA;CIViC: NA;MyCancerGenome: not present;CancerHotspot: no;3DHotspot: no				.	.	.	11	64568441	64568441	C	G			7	42		13
MAP4K2	TCGA-A5-A0G1-01	G208S	Missense_Mutation	Uterine Serous Carcinoma/Uterine Papillary Serous Carcinoma	Uterine Corpus Endometrial Carcinoma (TCGA, PanCancer Atlas)	OncoKB: NA;CIViC: NA;MyCancerGenome: not present;CancerHotspot: no;3DHotspot: no				.	.	.	11	64568412	64568412	C	T			19	73		88
MAP4K2	TCGA-55-A48X-01	Q211L	Missense_Mutation	Lung Adenocarcinoma	Lung Adenocarcinoma (TCGA, PanCancer Atlas)	OncoKB: NA;CIViC: NA;MyCancerGenome: not present;CancerHotspot: no;3DHotspot: no				.	.	.	11	64568402	64568402	T	A			25	75		69
MAP4K2	TCGA-FR-A3YO-06	P213S	Missense_Mutation	Cutaneous Melanoma	Skin Cutaneous Melanoma (TCGA, Provisional)	OncoKB: NA;CIViC: NA;MyCancerGenome: not present;CancerHotspot: no;3DHotspot: no			1	Somatic	NA	broad.mit.edu	11	64568397	64568397	G	A			14	80
MAP4K2	TCGA-A5-A0G1-01	R221M	Missense_Mutation	Uterine Serous Carcinoma/Uterine Papillary Serous Carcinoma	Uterine Corpus Endometrial Carcinoma (TCGA, PanCancer Atlas)	OncoKB: NA;CIViC: NA;MyCancerGenome: not present;CancerHotspot: no;3DHotspot: no				.	.	.	11	64568372	64568372	C	A			19	79		95
MAP4K2	TCGA-B5-A1MX-01	D238Efs*21	Frame_Shift_Del	Uterine Endometrioid Carcinoma	Uterine Corpus Endometrial Carcinoma (TCGA, PanCancer Atlas)	OncoKB: NA;CIViC: NA;MyCancerGenome: not present;CancerHotspot: no;3DHotspot: no				.	.	.	11	64568246	64568247	TA	-			18	41		51
MAP4K2	TCGA-DD-AAVR-01	W242L	Missense_Mutation	Hepatocellular Carcinoma	Liver Hepatocellular Carcinoma (TCGA, PanCancer Atlas)	OncoKB: NA;CIViC: NA;MyCancerGenome: not present;CancerHotspot: no;3DHotspot: no				.	.	.	11	64568236	64568236	C	A			11	23		33
MAP4K2	TCGA-AX-A2HD-01	Q244H	Missense_Mutation	Uterine Endometrioid Carcinoma	Uterine Corpus Endometrial Carcinoma (TCGA, PanCancer Atlas)	OncoKB: NA;CIViC: NA;MyCancerGenome: not present;CancerHotspot: no;3DHotspot: no				.	.	.	11	64567858	64567858	C	A			40	54	1	87	7854
MAP4K2	TCGA-MY-A913-01	F246L	Missense_Mutation	Cervical Squamous Cell Carcinoma	Cervical Squamous Cell Carcinoma (TCGA, PanCancer Atlas)	OncoKB: NA;CIViC: NA;MyCancerGenome: not present;CancerHotspot: no;3DHotspot: no				.	.	.	11	64567852	64567852	G	T			20	93		164
MAP4K2	TCGA-FU-A3NI-01	L250F	Missense_Mutation	Cervical Squamous Cell Carcinoma	Cervical Squamous Cell Carcinoma and Endocervical Adenocarcinoma (TCGA, Provisional)	OncoKB: NA;CIViC: NA;MyCancerGenome: not present;CancerHotspot: no;3DHotspot: no				Somatic	Untested	genome.wustl.edu	11	64567842	64567842	G	A				36		66
MAP4K2	TCGA-73-A9RS-01	K256N	Missense_Mutation	Lung Adenocarcinoma	Lung Adenocarcinoma (TCGA, PanCancer Atlas)	OncoKB: NA;CIViC: NA;MyCancerGenome: not present;CancerHotspot: no;3DHotspot: no				.	.	.	11	64567822	64567822	C	A			16	74		100
MAP4K2	TCGA-FV-A4ZP-01	K260del	In_Frame_Del	Hepatocellular Carcinoma	Liver Hepatocellular Carcinoma (TCGA, PanCancer Atlas)	OncoKB: NA;CIViC: NA;MyCancerGenome: not present;CancerHotspot: no;3DHotspot: no				.	.	.	11	64567809	64567811	TCT	-			5	25		43
MAP4K2	TCGA-A6-6781-01	P262L	Missense_Mutation	Mucinous Adenocarcinoma of the Colon and Rectum	Colorectal Adenocarcinoma (TCGA, PanCancer Atlas)	OncoKB: NA;CIViC: NA;MyCancerGenome: not present;CancerHotspot: no;3DHotspot: no			2	.	.	.	11	64567805	64567805	G	A			11	29		36
MAP4K2	TCGA-EE-A2GE-06	P262S	Missense_Mutation	Cutaneous Melanoma	Skin Cutaneous Melanoma (TCGA, Provisional)	OncoKB: NA;CIViC: NA;MyCancerGenome: not present;CancerHotspot: no;3DHotspot: no			2	Somatic	NA	broad.mit.edu	11	64567806	64567806	G	A			7	51
MAP4K2	TCGA-B5-A1MW-01	T263A	Missense_Mutation	Uterine Endometrioid Carcinoma	Uterine Corpus Endometrial Carcinoma (TCGA, PanCancer Atlas)	OncoKB: NA;CIViC: NA;MyCancerGenome: not present;CancerHotspot: no;3DHotspot: no				.	.	.	11	64567803	64567803	T	C			39	52		52
MAP4K2	TCGA-A2-A0T5-01	H270P	Missense_Mutation	Breast Invasive Ductal Carcinoma	Breast Invasive Carcinoma (TCGA, Cell 2015)	OncoKB: NA;CIViC: NA;MyCancerGenome: not present;CancerHotspot: no;3DHotspot: no			1	NA	NA	genome.wustl.edu	11	64567687	64567687	T	G			11	45		67
MAP4K2	TCGA-A6-5665-01	P278H	Missense_Mutation	Colon Adenocarcinoma	Colorectal Adenocarcinoma (TCGA, PanCancer Atlas)	OncoKB: NA;CIViC: NA;MyCancerGenome: not present;CancerHotspot: no;3DHotspot: no			2	.	.	.	11	64567663	64567663	G	T			15	15		77
MAP4K2	TCGA-EE-A2A6-06	P278S	Missense_Mutation	Cutaneous Melanoma	Skin Cutaneous Melanoma (TCGA, Provisional)	OncoKB: NA;CIViC: NA;MyCancerGenome: not present;CancerHotspot: no;3DHotspot: no			2	Somatic	NA	broad.mit.edu	11	64567664	64567664	G	A			7	23
MAP4K2	TCGA-2Y-A9GS-01	R279W	Missense_Mutation	Hepatocellular Carcinoma	Liver Hepatocellular Carcinoma (TCGA, PanCancer Atlas)	OncoKB: NA;CIViC: NA;MyCancerGenome: not present;CancerHotspot: no;3DHotspot: no			1	.	.	.	11	64567661	64567661	G	A			4	20		31	65
MAP4K2	TCGA-VQ-AA6J-01	P299A	Missense_Mutation	Stomach Adenocarcinoma	TCGA data for Esophagus-Stomach Cancers (TCGA, Nature 2017)	OncoKB: NA;CIViC: NA;MyCancerGenome: not present;CancerHotspot: no;3DHotspot: no			1	Somatic	Untested	mc2.edu	11	64567601	64567601	G	C			3	10		19
MAP4K2	TCGA-90-A4ED-01	S316F	Missense_Mutation	Lung Squamous Cell Carcinoma	Pan-Lung Cancer (TCGA, Nat Genet 2016)	OncoKB: NA;CIViC: NA;MyCancerGenome: not present;CancerHotspot: no;3DHotspot: no				Somatic	NA	broad.mit.edu	11	64567124	64567124	G	A			4	25		44
MAP4K2	TCGA-AP-A1DK-01	R317Q	Missense_Mutation	Uterine Endometrioid Carcinoma	Uterine Corpus Endometrial Carcinoma (TCGA, PanCancer Atlas)	OncoKB: NA;CIViC: NA;MyCancerGenome: not present;CancerHotspot: no;3DHotspot: no				.	.	.	11	64567121	64567121	C	T			14	36		56
MAP4K2	TCGA-F4-6809-01	P327L	Missense_Mutation	Colon Adenocarcinoma	Colorectal Adenocarcinoma (TCGA, PanCancer Atlas)	OncoKB: NA;CIViC: NA;MyCancerGenome: not present;CancerHotspot: no;3DHotspot: no			1	.	.	.	11	64567091	64567091	G	A			4	29		27
MAP4K2	TCGA-HU-A4GT-01	Q334P	Missense_Mutation	Stomach Adenocarcinoma	Stomach Adenocarcinoma (TCGA, Nature 2014)	OncoKB: NA;CIViC: NA;MyCancerGenome: not present;CancerHotspot: no;3DHotspot: no			1	Unknown	NA	broad.mit.edu	11	64566945	64566945	T	G				68			1593
MAP4K2	TCGA-2G-AAKG-01	R341G	Missense_Mutation	Embryonal Carcinoma	Testicular Germ Cell Cancer (TCGA, Provisional)	OncoKB: NA;CIViC: NA;MyCancerGenome: not present;CancerHotspot: no;3DHotspot: no				Somatic	Untested	bcgsc.ca	11	64566925	64566925	G	C
MAP4K2	TCGA-AG-3605-01	N349S	Missense_Mutation	Rectal Adenocarcinoma	Colorectal Adenocarcinoma (TCGA, Nature 2012)	OncoKB: NA;CIViC: NA;MyCancerGenome: not present;CancerHotspot: no;3DHotspot: no				Somatic	Valid	hgsc.bcm.edu	11	64566900	64566900	T	C
MAP4K2	TCGA-BR-4370-01	P351=	Splice_Region	Stomach Adenocarcinoma	Stomach Adenocarcinoma (TCGA, Provisional)	OncoKB: NA;CIViC: NA;MyCancerGenome: not present;CancerHotspot: no;3DHotspot: no				Somatic	Untested	genome.wustl.edu	11	64566893	64566893	C	T
MAP4K2	TCGA-BR-4370-01	P351P	Splice_Region	Stomach Adenocarcinoma	Stomach Adenocarcinoma (TCGA, Nature 2014)	OncoKB: NA;CIViC: NA;MyCancerGenome: not present;CancerHotspot: no;3DHotspot: no				Unknown	NA	broad.mit.edu	11	64566893	64566893	C	T				148
MAP4K2	TCGA-BR-6452-01	P351Q	Missense_Mutation	Stomach Adenocarcinoma	Stomach Adenocarcinoma (TCGA, Nature 2014)	OncoKB: NA;CIViC: NA;MyCancerGenome: not present;CancerHotspot: no;3DHotspot: no			1	Unknown	NA	broad.mit.edu	11	64566894	64566894	G	T				77			6633
MAP4K2	TCGA-BR-6452-01	W356R	Missense_Mutation	Stomach Adenocarcinoma	Stomach Adenocarcinoma (TCGA, Nature 2014)	OncoKB: NA;CIViC: NA;MyCancerGenome: not present;CancerHotspot: no;3DHotspot: no			1	Unknown	NA	broad.mit.edu	11	64566297	64566297	A	G				208			6633
MAP4K2	TCGA-AX-A1C4-01	P435S	Missense_Mutation	Uterine Endometrioid Carcinoma	Uterine Corpus Endometrial Carcinoma (TCGA, PanCancer Atlas)	OncoKB: NA;CIViC: NA;MyCancerGenome: not present;CancerHotspot: no;3DHotspot: no				.	.	.	11	64564638	64564638	G	A			37	52		50
MAP4K2	TCGA-B8-A54J-01	P442H	Missense_Mutation	Renal Clear Cell Carcinoma	Kidney Renal Clear Cell Carcinoma (TCGA, PanCancer Atlas)	OncoKB: NA;CIViC: NA;MyCancerGenome: not present;CancerHotspot: no;3DHotspot: no				.	.	.	11	64564616	64564616	G	T			13	37		40
MAP4K2	TCGA-GN-A262-06	R451L	Missense_Mutation	Cutaneous Melanoma	Skin Cutaneous Melanoma (TCGA, PanCancer Atlas)	OncoKB: NA;CIViC: NA;MyCancerGenome: not present;CancerHotspot: no;3DHotspot: no				.	.	.	11	64564589	64564589	C	A			3	30		51
MAP4K2	TCGA-HU-8238-01	R451W	Missense_Mutation	Tubular Stomach Adenocarcinoma	Stomach Adenocarcinoma (TCGA, Provisional)	OncoKB: NA;CIViC: NA;MyCancerGenome: not present;CancerHotspot: no;3DHotspot: no				Somatic	Untested	genome.wustl.edu	11	64564590	64564590	G	A
MAP4K2	TCGA-BT-A0YX-01	E455K	Missense_Mutation	Bladder Urothelial Carcinoma	Bladder Urothelial Carcinoma (TCGA, Nature 2014)	OncoKB: NA;CIViC: NA;MyCancerGenome: not present;CancerHotspot: no;3DHotspot: no			1	NA	NA	broad.mit.edu	11	64564578	64564578	C	T
MAP4K2	TCGA-64-1679-01	X455_splice	Splice_Site	Lung Adenocarcinoma	Lung Adenocarcinoma (TCGA, Nature 2014)	OncoKB: NA;CIViC: NA;MyCancerGenome: not present;CancerHotspot: no;3DHotspot: no				Unknown	NA	broad.mit.edu	11	64564575	64564575	C	T				31
MAP4K2	TCGA-R6-A6KZ-01	G461R	Missense_Mutation	Esophageal Adenocarcinoma	TCGA data for Esophagus-Stomach Cancers (TCGA, Nature 2017)	OncoKB: NA;CIViC: NA;MyCancerGenome: not present;CancerHotspot: no;3DHotspot: no				Somatic	Untested	mc2.edu	11	64564480	64564480	C	T			20	57		87
MAP4K2	TCGA-EO-A22T-01	P464Qfs*40	Frame_Shift_Del	Uterine Endometrioid Carcinoma	Uterine Corpus Endometrial Carcinoma (TCGA, PanCancer Atlas)	OncoKB: NA;CIViC: NA;MyCancerGenome: not present;CancerHotspot: no;3DHotspot: no				.	.	.	11	64564470	64564470	G	-			9	59		85
MAP4K2	TCGA-B0-4845-01	P464T	Missense_Mutation	Renal Clear Cell Carcinoma	Kidney Renal Clear Cell Carcinoma (TCGA, Nature 2013)	OncoKB: NA;CIViC: NA;MyCancerGenome: not present;CancerHotspot: no;3DHotspot: no			1	Somatic	Unknown	hgsc.bcm.edu;ucsc.edu	11	64564471	64564471	G	T
MAP4K2	TCGA-06-5416-01	T465Nfs*52	Frame_Shift_Ins	Glioblastoma Multiforme	Glioblastoma Multiforme (TCGA, PanCancer Atlas)	OncoKB: NA;CIViC: NA;MyCancerGenome: not present;CancerHotspot: no;3DHotspot: no				.	.	.	11	64564469	64564470	-	G			35	141		84	12192
MAP4K2	TCGA-DD-A116-01	H469N	Missense_Mutation	Hepatocellular Carcinoma	Liver Hepatocellular Carcinoma (TCGA, PanCancer Atlas)	OncoKB: NA;CIViC: NA;MyCancerGenome: not present;CancerHotspot: no;3DHotspot: no				.	.	.	11	64564456	64564456	G	T			51	64	1	120
MAP4K2	TCGA-DD-A1EE-01	H469N	Missense_Mutation	Hepatocellular Carcinoma	Liver Hepatocellular Carcinoma (TCGA, PanCancer Atlas)	OncoKB: NA;CIViC: NA;MyCancerGenome: not present;CancerHotspot: no;3DHotspot: no				.	.	.	11	64564456	64564456	G	T			9	62		80
MAP4K2	TCGA-D3-A1Q3-06	M470I	Missense_Mutation	Cutaneous Melanoma	Skin Cutaneous Melanoma (TCGA, PanCancer Atlas)	OncoKB: NA;CIViC: NA;MyCancerGenome: not present;CancerHotspot: no;3DHotspot: no				.	.	.	11	64564363	64564363	C	A			4	23		56
MAP4K2	TCGA-A5-A0G1-01	A472T	Missense_Mutation	Uterine Serous Carcinoma/Uterine Papillary Serous Carcinoma	Uterine Corpus Endometrial Carcinoma (TCGA, PanCancer Atlas)	OncoKB: NA;CIViC: NA;MyCancerGenome: not present;CancerHotspot: no;3DHotspot: no				.	.	.	11	64564359	64564359	C	T			21	95		161
MAP4K2	TCGA-FI-A2D0-01	A472T	Missense_Mutation	Uterine Endometrioid Carcinoma	Uterine Corpus Endometrial Carcinoma (TCGA, PanCancer Atlas)	OncoKB: NA;CIViC: NA;MyCancerGenome: not present;CancerHotspot: no;3DHotspot: no				.	.	.	11	64564359	64564359	C	T			24	27		81
MAP4K2	TCGA-L5-A8NJ-01	G480C	Missense_Mutation	Esophageal Adenocarcinoma	TCGA data for Esophagus-Stomach Cancers (TCGA, Nature 2017)	OncoKB: NA;CIViC: NA;MyCancerGenome: not present;CancerHotspot: no;3DHotspot: no				Somatic	Untested	genome.wustl.edu	11	64564335	64564335	C	A			43	37		47
MAP4K2	TCGA-AP-A1DH-01	L483Pfs*34	Frame_Shift_Ins	Uterine Endometrioid Carcinoma	Uterine Corpus Endometrial Carcinoma (TCGA, PanCancer Atlas)	OncoKB: NA;CIViC: NA;MyCancerGenome: not present;CancerHotspot: no;3DHotspot: no				.	.	.	11	64564325	64564326	-	G			6	26		37
MAP4K2	TCGA-2W-A8YY-01	A487T	Missense_Mutation	Cervical Squamous Cell Carcinoma	Cervical Squamous Cell Carcinoma (TCGA, PanCancer Atlas)	OncoKB: NA;CIViC: NA;MyCancerGenome: not present;CancerHotspot: no;3DHotspot: no				.	.	.	11	64564314	64564314	C	T			20	41		64
MAP4K2	TCGA-B5-A3FC-01	A487T	Missense_Mutation	Uterine Endometrioid Carcinoma	Uterine Corpus Endometrial Carcinoma (TCGA, PanCancer Atlas)	OncoKB: NA;CIViC: NA;MyCancerGenome: not present;CancerHotspot: no;3DHotspot: no				.	.	.	11	64564314	64564314	C	T			19	40		104
MAP4K2	TCGA-W3-AA1V-06	P494L	Missense_Mutation	Cutaneous Melanoma	Skin Cutaneous Melanoma (TCGA, PanCancer Atlas)	OncoKB: NA;CIViC: NA;MyCancerGenome: not present;CancerHotspot: no;3DHotspot: no				.	.	.	11	64564292	64564292	G	A			11	22		40
MAP4K2	TCGA-H6-8124-01	P494S	Missense_Mutation	Pancreatic Adenocarcinoma	Pancreatic Adenocarcinoma (TCGA, Provisional)	OncoKB: NA;CIViC: NA;MyCancerGenome: not present;CancerHotspot: no;3DHotspot: no				Somatic	Valid	broad.mit.edu	11	64564293	64564293	G	A			112	232		74
MAP4K2	TCGA-VS-A8QM-01	V502Wfs*2	Frame_Shift_Del	Cervical Squamous Cell Carcinoma	Cervical Squamous Cell Carcinoma (TCGA, PanCancer Atlas)	OncoKB: NA;CIViC: NA;MyCancerGenome: not present;CancerHotspot: no;3DHotspot: no				.	.	.	11	64564174	64564174	C	-			5	26		29
MAP4K2	TCGA-EY-A215-01	T511P	Missense_Mutation	Uterine Endometrioid Carcinoma	Uterine Corpus Endometrial Carcinoma (TCGA, PanCancer Atlas)	OncoKB: NA;CIViC: NA;MyCancerGenome: not present;CancerHotspot: no;3DHotspot: no				.	.	.	11	64564147	64564147	T	G			18	24		68
MAP4K2	TCGA-AJ-A3EL-01	E519D	Missense_Mutation	Uterine Endometrioid Carcinoma	Uterine Corpus Endometrial Carcinoma (TCGA, PanCancer Atlas)	OncoKB: NA;CIViC: NA;MyCancerGenome: not present;CancerHotspot: no;3DHotspot: no				.	.	.	11	64564121	64564121	C	A			9	29		86
MAP4K2	TCGA-ER-A19G-06	X524_splice	Splice_Region	Cutaneous Melanoma	Skin Cutaneous Melanoma (TCGA, PanCancer Atlas)	OncoKB: NA;CIViC: NA;MyCancerGenome: not present;CancerHotspot: no;3DHotspot: no				.	.	.	11	64564103	64564103	C	A			5	41		61
MAP4K2	TCGA-DF-A2KU-01	R529H	Missense_Mutation	Uterine Endometrioid Carcinoma	Uterine Corpus Endometrial Carcinoma (TCGA, PanCancer Atlas)	OncoKB: NA;CIViC: NA;MyCancerGenome: not present;CancerHotspot: no;3DHotspot: no				.	.	.	11	64564012	64564012	C	T			18	24		8
MAP4K2	TCGA-99-7458-01	W532L	Missense_Mutation	Lung Adenocarcinoma	Lung Adenocarcinoma (TCGA, Nature 2014)	OncoKB: NA;CIViC: NA;MyCancerGenome: not present;CancerHotspot: no;3DHotspot: no			2	Unknown	NA	broad.mit.edu	11	64564003	64564003	C	A				77
MAP4K2	TCGA-HU-A4HD-01	L533V	Missense_Mutation	Stomach Adenocarcinoma	TCGA data for Esophagus-Stomach Cancers (TCGA, Nature 2017)	OncoKB: NA;CIViC: NA;MyCancerGenome: not present;CancerHotspot: no;3DHotspot: no			1	Somatic	Untested	genome.wustl.edu	11	64564001	64564001	G	C			16	49		109	170
MAP4K2	TCGA-D1-A103-01	N537T	Missense_Mutation	Uterine Endometrioid Carcinoma	Uterine Corpus Endometrial Carcinoma (TCGA, Provisional)	OncoKB: NA;CIViC: NA;MyCancerGenome: not present;CancerHotspot: no;3DHotspot: no			1	Somatic	Untested	genome.wustl.edu	11	64563988	64563988	T	G			45	79		72
MAP4K2	TCGA-19-5956-01	L541M	Missense_Mutation	Glioblastoma Multiforme	Glioblastoma Multiforme (TCGA, PanCancer Atlas)	OncoKB: NA;CIViC: NA;MyCancerGenome: not present;CancerHotspot: no;3DHotspot: no				.	.	.	11	64563977	64563977	G	T			29	67		104
MAP4K2	TCGA-EY-A1H0-01	L541M	Missense_Mutation	Uterine Endometrioid Carcinoma	Uterine Corpus Endometrial Carcinoma (TCGA, PanCancer Atlas)	OncoKB: NA;CIViC: NA;MyCancerGenome: not present;CancerHotspot: no;3DHotspot: no				.	.	.	11	64563977	64563977	G	T			12	20		27
MAP4K2	TCGA-EE-A29D-06	X545_splice	Splice_Site	Cutaneous Melanoma	Skin Cutaneous Melanoma (TCGA, Provisional)	OncoKB: NA;CIViC: NA;MyCancerGenome: not present;CancerHotspot: no;3DHotspot: no				Somatic	NA	broad.mit.edu	11	64563863	64563863	C	T			12	35
MAP4K2	TCGA-IB-7651-01	H549Y	Missense_Mutation	Pancreatic Adenocarcinoma	Pancreatic Adenocarcinoma (TCGA, Provisional)	OncoKB: NA;CIViC: NA;MyCancerGenome: not present;CancerHotspot: no;3DHotspot: no				Somatic	Valid	broad.mit.edu	11	64563851	64563851	G	A			62	268		45
MAP4K2	TCGA-55-7994-01	G557C	Missense_Mutation	Lung Adenocarcinoma	Lung Adenocarcinoma (TCGA, PanCancer Atlas)	OncoKB: NA;CIViC: NA;MyCancerGenome: not present;CancerHotspot: no;3DHotspot: no				.	.	.	11	64563827	64563827	C	A			30	67		71
MAP4K2	TCGA-ZB-A969-01	R562W	Missense_Mutation	Thymoma	Thymoma (TCGA, Provisional)	OncoKB: NA;CIViC: NA;MyCancerGenome: not present;CancerHotspot: no;3DHotspot: no				Somatic	Valid	genome.wustl.edu	11	64563812	64563812	G	A
MAP4K2	TCGA-B5-A3FC-01	R562W	Missense_Mutation	Uterine Endometrioid Carcinoma	Uterine Corpus Endometrial Carcinoma (TCGA, PanCancer Atlas)	OncoKB: NA;CIViC: NA;MyCancerGenome: not present;CancerHotspot: no;3DHotspot: no				.	.	.	11	64563812	64563812	G	A			18	35		85
MAP4K2	TCGA-FI-A2D0-01	R576H	Missense_Mutation	Uterine Endometrioid Carcinoma	Uterine Corpus Endometrial Carcinoma (TCGA, PanCancer Atlas)	OncoKB: NA;CIViC: NA;MyCancerGenome: not present;CancerHotspot: no;3DHotspot: no				.	.	.	11	64563769	64563769	C	T			8	60		71
MAP4K2	TCGA-CV-7235-01	Q579K	Missense_Mutation	Head and Neck Squamous Cell Carcinoma	Head and Neck Squamous Cell Carcinoma (TCGA, Nature 2015)	OncoKB: NA;CIViC: NA;MyCancerGenome: not present;CancerHotspot: no;3DHotspot: no				Unknown	NA	broad.mit.edu	11	64563761	64563761	G	T				44			111
MAP4K2	TCGA-N5-A4RT-01	R580C	Missense_Mutation	Uterine Carcinosarcoma/Uterine Malignant Mixed Mullerian Tumor	Uterine Carcinosarcoma (TCGA, Provisional)	OncoKB: NA;CIViC: NA;MyCancerGenome: not present;CancerHotspot: no;3DHotspot: no				Somatic	NA	broad.mit.edu	11	64563758	64563758	G	A			19	75
MAP4K2	TCGA-AP-A1DV-01	R585H	Missense_Mutation	Uterine Endometrioid Carcinoma	Uterine Corpus Endometrial Carcinoma (TCGA, PanCancer Atlas)	OncoKB: NA;CIViC: NA;MyCancerGenome: not present;CancerHotspot: no;3DHotspot: no				.	.	.	11	64559892	64559892	C	T			11	19		29
MAP4K2	TCGA-JY-A6FH-01	T590N	Missense_Mutation	Esophageal Adenocarcinoma	TCGA data for Esophagus-Stomach Cancers (TCGA, Nature 2017)	OncoKB: NA;CIViC: NA;MyCancerGenome: not present;CancerHotspot: no;3DHotspot: no				Somatic	Untested	genome.wustl.edu	11	64559877	64559877	G	T			4	37		76
MAP4K2	TCGA-A5-A0G1-01	K591N	Missense_Mutation	Uterine Serous Carcinoma/Uterine Papillary Serous Carcinoma	Uterine Corpus Endometrial Carcinoma (TCGA, PanCancer Atlas)	OncoKB: NA;CIViC: NA;MyCancerGenome: not present;CancerHotspot: no;3DHotspot: no				.	.	.	11	64559873	64559873	C	A			15	63		58
MAP4K2	TCGA-32-2616-01	R605Q	Missense_Mutation	Glioblastoma Multiforme	Glioblastoma Multiforme (TCGA, PanCancer Atlas)	OncoKB: NA;CIViC: NA;MyCancerGenome: not present;CancerHotspot: no;3DHotspot: no			1	.	.	.	11	64559744	64559744	C	T			5	10		24
MAP4K2	TCGA-QQ-A8VF-01	R605W	Missense_Mutation	Leiomyosarcoma	Sarcoma (TCGA, PanCancer Atlas)	OncoKB: NA;CIViC: NA;MyCancerGenome: not present;CancerHotspot: no;3DHotspot: no			1	.	.	.	11	64559745	64559745	G	A			28	9		51
MAP4K2	TCGA-EE-A3JA-06	P607S	Missense_Mutation	Cutaneous Melanoma	Skin Cutaneous Melanoma (TCGA, Provisional)	OncoKB: NA;CIViC: NA;MyCancerGenome: not present;CancerHotspot: no;3DHotspot: no			1	Somatic	NA	broad.mit.edu	11	64559739	64559739	G	A			15	16
MAP4K2	TCGA-B5-A3FC-01	Q632H	Missense_Mutation	Uterine Endometrioid Carcinoma	Uterine Corpus Endometrial Carcinoma (TCGA, PanCancer Atlas)	OncoKB: NA;CIViC: NA;MyCancerGenome: not present;CancerHotspot: no;3DHotspot: no				.	.	.	11	64559662	64559662	C	A			12	33		67
MAP4K2	TCGA-A5-A1OF-01	F640L	Missense_Mutation	Uterine Mixed Endometrial Carcinoma	Uterine Corpus Endometrial Carcinoma (TCGA, PanCancer Atlas)	OncoKB: NA;CIViC: NA;MyCancerGenome: not present;CancerHotspot: no;3DHotspot: no			2	.	.	.	11	64559553	64559553	G	T			5	43		60	10507
MAP4K2	TCGA-D1-A15X-01	P653L	Missense_Mutation	Uterine Serous Carcinoma/Uterine Papillary Serous Carcinoma	Uterine Corpus Endometrial Carcinoma (TCGA, Provisional)	OncoKB: NA;CIViC: NA;MyCancerGenome: not present;CancerHotspot: no;3DHotspot: no			1	Somatic	Untested	genome.wustl.edu	11	64559515	64559515	G	A			6	21		25
MAP4K2	TCGA-HM-A4S6-01	E672Q	Missense_Mutation	Cervical Squamous Cell Carcinoma	Cervical Squamous Cell Carcinoma and Endocervical Adenocarcinoma (TCGA, Provisional)	OncoKB: NA;CIViC: NA;MyCancerGenome: not present;CancerHotspot: no;3DHotspot: no				Somatic	Untested	genome.wustl.edu	11	64559459	64559459	C	G				26		36
MAP4K2	TCGA-27-1833-01	C676Lfs*23	Frame_Shift_Ins	Diffuse Glioma	Merged Cohort of LGG and GBM (TCGA, Cell 2016)	OncoKB: NA;CIViC: NA;MyCancerGenome: not present;CancerHotspot: no;3DHotspot: no				NA	NA	mdanderson.org/broad.mit.edu	11	64559447	64559448	-	G			6	10		15	44
MAP4K2	TCGA-D9-A6EC-06	C676R	Missense_Mutation	Cutaneous Melanoma	Skin Cutaneous Melanoma (TCGA, Provisional)	OncoKB: NA;CIViC: NA;MyCancerGenome: not present;CancerHotspot: no;3DHotspot: no				Somatic	NA	broad.mit.edu	11	64559447	64559447	A	G			5	13
MAP4K2	TCGA-BR-6452-01	R677C	Missense_Mutation	Stomach Adenocarcinoma	Stomach Adenocarcinoma (TCGA, Nature 2014)	OncoKB: NA;CIViC: NA;MyCancerGenome: not present;CancerHotspot: no;3DHotspot: no			2	Unknown	NA	broad.mit.edu	11	64559444	64559444	G	A				8			6633
MAP4K2	TCGA-G4-6320-01	R677C	Missense_Mutation	Colon Adenocarcinoma	Colorectal Adenocarcinoma (TCGA, PanCancer Atlas)	OncoKB: NA;CIViC: NA;MyCancerGenome: not present;CancerHotspot: no;3DHotspot: no			2	.	.	.	11	64559444	64559444	G	A			32	83		104	1015
MAP4K2	TCGA-BS-A0UF-01	D692N	Missense_Mutation	Uterine Endometrioid Carcinoma	Uterine Corpus Endometrial Carcinoma (TCGA, Provisional)	OncoKB: NA;CIViC: NA;MyCancerGenome: not present;CancerHotspot: no;3DHotspot: no			1	Somatic	Untested	genome.wustl.edu	11	64559399	64559399	C	T			9	8		9	7404
MAP4K2	TCGA-ZF-AA51-01	S703L	Missense_Mutation	Bladder Urothelial Carcinoma	Bladder Cancer (TCGA, Cell 2017)	OncoKB: NA;CIViC: NA;MyCancerGenome: not present;CancerHotspot: no;3DHotspot: no				Somatic	NaN	broad.mit.edu	11	64557919	64557919	G	A				27
MAP4K2	TCGA-2Z-A9JQ-01	G730S	Missense_Mutation	Papillary Renal Cell Carcinoma	Kidney Renal Papillary Cell Carcinoma (TCGA, Provisional)	OncoKB: NA;CIViC: NA;MyCancerGenome: not present;CancerHotspot: no;3DHotspot: no				Somatic	Untested	hgsc.bcm.edu	11	64557720	64557720	C	T			33	31		79
MAP4K2	TCGA-CV-A45X-01	E731V	Missense_Mutation	Head and Neck Squamous Cell Carcinoma	Head and Neck Squamous Cell Carcinoma (TCGA, Provisional)	OncoKB: NA;CIViC: NA;MyCancerGenome: not present;CancerHotspot: no;3DHotspot: no				Somatic	NA	broad.mit.edu	11	64557716	64557716	T	A			6	42
MAP4K2	TCGA-AP-A059-01	A737V	Missense_Mutation	Uterine Endometrioid Carcinoma	Uterine Corpus Endometrial Carcinoma (TCGA, Provisional)	OncoKB: NA;CIViC: NA;MyCancerGenome: not present;CancerHotspot: no;3DHotspot: no			1	Somatic	Untested	genome.wustl.edu	11	64557698	64557698	G	A			43	181		151	9247
MAP4K2	TCGA-Y8-A898-01	L740P	Missense_Mutation	Papillary Renal Cell Carcinoma	Kidney Renal Papillary Cell Carcinoma (TCGA, Provisional)	OncoKB: NA;CIViC: NA;MyCancerGenome: not present;CancerHotspot: no;3DHotspot: no				Somatic	Untested	hgsc.bcm.edu	11	64557689	64557689	A	G			9	18		34
MAP4K2	TCGA-CU-A0YO-01	E747Q	Missense_Mutation	Bladder Urothelial Carcinoma	Bladder Urothelial Carcinoma (TCGA, Nature 2014)	OncoKB: NA;CIViC: NA;MyCancerGenome: not present;CancerHotspot: no;3DHotspot: no			1	NA	NA	broad.mit.edu	11	64557669	64557669	C	G
MAP4K2	TCGA-A2-A04T-01	S755C	Missense_Mutation	Breast Invasive Ductal Carcinoma	Breast Invasive Carcinoma (TCGA, Cell 2015)	OncoKB: NA;CIViC: NA;MyCancerGenome: not present;CancerHotspot: no;3DHotspot: no			1	NA	NA	genome.wustl.edu;unc.edu	11	64557417	64557417	T	A			8	6		51
MAP4K2	TCGA-2W-A8YY-01	G766D	Missense_Mutation	Cervical Squamous Cell Carcinoma	Cervical Squamous Cell Carcinoma (TCGA, PanCancer Atlas)	OncoKB: NA;CIViC: NA;MyCancerGenome: not present;CancerHotspot: no;3DHotspot: no				.	.	.	11	64557383	64557383	C	T			11	16		25
MAP4K2	TCGA-E6-A1LX-01	V774M	Missense_Mutation	Uterine Endometrioid Carcinoma	Uterine Corpus Endometrial Carcinoma (TCGA, PanCancer Atlas)	OncoKB: NA;CIViC: NA;MyCancerGenome: not present;CancerHotspot: no;3DHotspot: no				.	.	.	11	64557257	64557257	C	T			8	30		29
MAP4K2	TCGA-77-7465-01	Q776K	Missense_Mutation	Lung Squamous Cell Carcinoma	Pan-Lung Cancer (TCGA, Nat Genet 2016)	OncoKB: NA;CIViC: NA;MyCancerGenome: not present;CancerHotspot: no;3DHotspot: no				Somatic	NA	broad.mit.edu	11	64557251	64557251	G	T			25	52		84
MAP4K2	TCGA-DI-A1NO-01	F785L	Missense_Mutation	Uterine Endometrioid Carcinoma	Uterine Corpus Endometrial Carcinoma (TCGA, PanCancer Atlas)	OncoKB: NA;CIViC: NA;MyCancerGenome: not present;CancerHotspot: no;3DHotspot: no				.	.	.	11	64557222	64557222	G	T			16	22		10
MAP4K2	TCGA-H4-A2HQ-01	R786Q	Missense_Mutation	Bladder Urothelial Carcinoma	Bladder Urothelial Carcinoma (TCGA, Nature 2014)	OncoKB: NA;CIViC: NA;MyCancerGenome: not present;CancerHotspot: no;3DHotspot: no			1	NA	NA	broad.mit.edu	11	64557220	64557220	C	T
MAP4K2	TCGA-09-2049-01	R792=	Splice_Region	Serous Ovarian Cancer	Ovarian Serous Cystadenocarcinoma (TCGA, Provisional)	OncoKB: NA;CIViC: NA;MyCancerGenome: not present;CancerHotspot: no;3DHotspot: no				Unknown	Unknown	broad.mit.edu	11	64557096	64557096	T	C
MAP4K2	TCGA-09-2049-01	R792R	Splice_Region	High-Grade Serous Ovarian Cancer	Ovarian Serous Cystadenocarcinoma (TCGA, Nature 2011)	OncoKB: NA;CIViC: NA;MyCancerGenome: not present;CancerHotspot: no;3DHotspot: no				Somatic	Valid	broad.mit.edu	11	64557096	64557096	T	C
MAP4K2	TCGA-E6-A1M0-01	D793Y	Missense_Mutation	Uterine Endometrioid Carcinoma	Uterine Corpus Endometrial Carcinoma (TCGA, PanCancer Atlas)	OncoKB: NA;CIViC: NA;MyCancerGenome: not present;CancerHotspot: no;3DHotspot: no				.	.	.	11	64557095	64557095	C	A			14	17		47
MAP4K2	TCGA-F5-6814-01	D793Y	Missense_Mutation	Rectal Adenocarcinoma	Colorectal Adenocarcinoma (TCGA, PanCancer Atlas)	OncoKB: NA;CIViC: NA;MyCancerGenome: not present;CancerHotspot: no;3DHotspot: no				.	.	.	11	64557095	64557095	C	A			26	68		162
MAP4K2	TCGA-VR-AA4D-01	P800H	Missense_Mutation	Esophageal Adenocarcinoma	TCGA data for Esophagus-Stomach Cancers (TCGA, Nature 2017)	OncoKB: NA;CIViC: NA;MyCancerGenome: not present;CancerHotspot: no;3DHotspot: no				Somatic	Untested	mc2.edu	11	64557073	64557073	G	T			4	68		60
MAP4K2	TCGA-4R-AA8I-01	A806V	Missense_Mutation	Hepatocellular Carcinoma	Liver Hepatocellular Carcinoma (TCGA, PanCancer Atlas)	OncoKB: NA;CIViC: NA;MyCancerGenome: not present;CancerHotspot: no;3DHotspot: no				.	.	.	11	64557055	64557055	G	A			26	77		120
MAP4K2	TCGA-BR-4201-01	MUTATED	Splice_Region	Stomach Adenocarcinoma	Stomach Adenocarcinoma (TCGA, Nature 2014)	OncoKB: NA;CIViC: NA;MyCancerGenome: not present;CancerHotspot: no;3DHotspot: no				Unknown	NA	broad.mit.edu	11	64563866	64563866	C	T				28
MAP4K3	TCGA-XE-AANR-01	SOS1-MAP4K3	Fusion	Seminoma	Testicular Germ Cell Tumors (TCGA, PanCancer Atlas)	OncoKB: NA;CIViC: NA;MyCancerGenome: not present;CancerHotspot: no;3DHotspot: no				NA	NA	WashU	2	-1	-1	NA								12
MAP4K3	TCGA-EL-A3H8-01	SOS1-MAP4K3	Fusion	Papillary Thyroid Cancer	Thyroid Carcinoma (TCGA, PanCancer Atlas)	OncoKB: NA;CIViC: NA;MyCancerGenome: not present;CancerHotspot: no;3DHotspot: no				NA	NA	WashU	2	-1	-1	NA								8
MAP4K3	TCGA-E2-A10A-01	RAB3GAP1-MAP4K3	Fusion	Breast Invasive Ductal Carcinoma	Breast Invasive Carcinoma (TCGA, PanCancer Atlas)	OncoKB: NA;CIViC: NA;MyCancerGenome: not present;CancerHotspot: no;3DHotspot: no				NA	NA	WashU	2	-1	-1	NA								22
MAP4K3	TCGA-QK-A8ZB-01	MAP4K3-EML4	Fusion	Head and Neck Squamous Cell Carcinoma	Head and Neck Squamous Cell Carcinoma (TCGA, PanCancer Atlas)	OncoKB: NA;CIViC: NA;MyCancerGenome: not present;CancerHotspot: no;3DHotspot: no				NA	NA	WashU	2	-1	-1	NA								91
MAP4K3	TCGA-G7-6792-01	MAP4K3-SMC6	Fusion	Papillary Renal Cell Carcinoma	Kidney Renal Papillary Cell Carcinoma (TCGA, PanCancer Atlas)	OncoKB: NA;CIViC: NA;MyCancerGenome: not present;CancerHotspot: no;3DHotspot: no				NA	NA	WashU	2	-1	-1	NA								44
MAP4K3	TCGA-DD-AAEG-01	CEBPZ-MAP4K3	Fusion	Hepatocellular Carcinoma	Liver Hepatocellular Carcinoma (TCGA, PanCancer Atlas)	OncoKB: NA;CIViC: NA;MyCancerGenome: not present;CancerHotspot: no;3DHotspot: no				NA	NA	WashU	2	-1	-1	NA								103
MAP4K3	TCGA-67-3770-01	MAP4K3-HACD4	Fusion	Lung Adenocarcinoma	Lung Adenocarcinoma (TCGA, PanCancer Atlas)	OncoKB: NA;CIViC: NA;MyCancerGenome: not present;CancerHotspot: no;3DHotspot: no				NA	NA	WashU	2	-1	-1	NA								187
MAP4K3	TCGA-HC-7817-01	MAP4K3-TMEM178A	Fusion	Prostate Adenocarcinoma	Prostate Adenocarcinoma (TCGA, PanCancer Atlas)	OncoKB: NA;CIViC: NA;MyCancerGenome: not present;CancerHotspot: no;3DHotspot: no				NA	NA	WashU	2	-1	-1	NA								17
MAP4K3	TCGA-KK-A8IL-01	MAP4K3-TMEM178A	Fusion	Prostate Adenocarcinoma	Prostate Adenocarcinoma (TCGA, PanCancer Atlas)	OncoKB: NA;CIViC: NA;MyCancerGenome: not present;CancerHotspot: no;3DHotspot: no				NA	NA	WashU	2	-1	-1	NA								27
MAP4K3	TCGA-V1-A8MJ-01	MAP4K3-SRGAP2	Fusion	Prostate Adenocarcinoma	Prostate Adenocarcinoma (TCGA, PanCancer Atlas)	OncoKB: NA;CIViC: NA;MyCancerGenome: not present;CancerHotspot: no;3DHotspot: no				NA	NA	WashU	2	-1	-1	NA								16
MAP4K3	TCGA-D7-A6F0-01	MAP4K3-CDKL4	Fusion	Intestinal Type Stomach Adenocarcinoma	Stomach Adenocarcinoma (TCGA, PanCancer Atlas)	OncoKB: NA;CIViC: NA;MyCancerGenome: not present;CancerHotspot: no;3DHotspot: no				NA	NA	WashU	2	-1	-1	NA								107
MAP4K3	TCGA-EB-A5SH-06	P12R	Missense_Mutation	Cutaneous Melanoma	Skin Cutaneous Melanoma (TCGA, Provisional)	OncoKB: NA;CIViC: NA;MyCancerGenome: not present;CancerHotspot: no;3DHotspot: no			1	Somatic	NA	broad.mit.edu	2	39664094	39664094	G	C			9	19			96
MAP4K3	TCGA-EE-A3AA-06	P12T	Missense_Mutation	Cutaneous Melanoma	Skin Cutaneous Melanoma (TCGA, PanCancer Atlas)	OncoKB: NA;CIViC: NA;MyCancerGenome: not present;CancerHotspot: no;3DHotspot: no			1	.	.	.	2	39664095	39664095	G	T			4	13		36	2743
MAP4K3	TCGA-HT-7684-01	R21C	Missense_Mutation	Oligoastrocytoma	Brain Lower Grade Glioma (TCGA, PanCancer Atlas)	OncoKB: NA;CIViC: NA;MyCancerGenome: not present;CancerHotspot: no;3DHotspot: no				.	.	.	2	39664068	39664068	G	A			4	14		59	35
MAP4K3	TCGA-A6-5661-01	Y27C	Missense_Mutation	Colon Adenocarcinoma	Colorectal Adenocarcinoma (TCGA, PanCancer Atlas)	OncoKB: NA;CIViC: NA;MyCancerGenome: not present;CancerHotspot: no;3DHotspot: no			1	.	.	.	2	39664049	39664049	T	C			20	18		320	1271
MAP4K3	TCGA-D7-A4Z0-01	D29N	Missense_Mutation	Stomach Adenocarcinoma	Stomach Adenocarcinoma (TCGA, Nature 2014)	OncoKB: NA;CIViC: NA;MyCancerGenome: not present;CancerHotspot: no;3DHotspot: no			1	Unknown	NA	broad.mit.edu	2	39664044	39664044	C	T				20			264
MAP4K3	TCGA-31-1959-01	K32E	Missense_Mutation	High-Grade Serous Ovarian Cancer	Ovarian Serous Cystadenocarcinoma (TCGA, Nature 2011)	OncoKB: NA;CIViC: NA;MyCancerGenome: not present;CancerHotspot: no;3DHotspot: no			1	Somatic	NA	broad.mit.edu	2	39664035	39664035	T	C							39
MAP4K3	TCGA-A5-A2K5-01	K48T	Missense_Mutation	Uterine Endometrioid Carcinoma	Uterine Corpus Endometrial Carcinoma (TCGA, PanCancer Atlas)	OncoKB: NA;CIViC: NA;MyCancerGenome: not present;CancerHotspot: no;3DHotspot: no				.	.	.	2	39605218	39605218	T	G			23	24		51	8511
MAP4K3	LUAD-YKER9-Tumor	D54E	Missense_Mutation	Lung Adenocarcinoma	Pan-Lung Cancer (TCGA, Nat Genet 2016)	OncoKB: NA;CIViC: NA;MyCancerGenome: not present;CancerHotspot: no;3DHotspot: no			2	Somatic	NA	broad.mit.edu	2	39583473	39583473	G	T			13	220		225	245
MAP4K3	TCGA-IB-7651-01	Q59H	Missense_Mutation	Pancreatic Adenocarcinoma	Pancreatic Adenocarcinoma (TCGA, Provisional)	OncoKB: NA;CIViC: NA;MyCancerGenome: not present;CancerHotspot: no;3DHotspot: no				Somatic	Valid	broad.mit.edu	2	39583458	39583458	C	A			90	496		129	14751
MAP4K3	TCGA-BK-A6W3-01	E61*	Nonsense_Mutation	Uterine Endometrioid Carcinoma	Uterine Corpus Endometrial Carcinoma (TCGA, PanCancer Atlas)	OncoKB: NA;CIViC: NA;MyCancerGenome: not present;CancerHotspot: no;3DHotspot: no				.	.	.	2	39583454	39583454	C	A			9	66		60
MAP4K3	TCGA-EO-A22U-01	E61*	Nonsense_Mutation	Uterine Endometrioid Carcinoma	Uterine Corpus Endometrial Carcinoma (TCGA, PanCancer Atlas)	OncoKB: NA;CIViC: NA;MyCancerGenome: not present;CancerHotspot: no;3DHotspot: no				.	.	.	2	39583454	39583454	C	A			19	39		35
MAP4K3	TCGA-BS-A0UV-01	E61K	Missense_Mutation	Uterine Endometrioid Carcinoma	Uterine Corpus Endometrial Carcinoma (TCGA, Provisional)	OncoKB: NA;CIViC: NA;MyCancerGenome: not present;CancerHotspot: no;3DHotspot: no			1	Somatic	Untested	genome.wustl.edu	2	39583454	39583454	C	T			39	250		458
MAP4K3	TCGA-D9-A6EC-06	I62S	Missense_Mutation	Cutaneous Melanoma	Skin Cutaneous Melanoma (TCGA, Provisional)	OncoKB: NA;CIViC: NA;MyCancerGenome: not present;CancerHotspot: no;3DHotspot: no				Somatic	NA	broad.mit.edu	2	39583450	39583450	A	C			5	72
MAP4K3	TCGA-WS-AB45-01	Y76C	Missense_Mutation	Mucinous Adenocarcinoma of the Colon and Rectum	Colorectal Adenocarcinoma (TCGA, PanCancer Atlas)	OncoKB: NA;CIViC: NA;MyCancerGenome: not present;CancerHotspot: no;3DHotspot: no				.	.	.	2	39583408	39583408	T	C			41	245		298
MAP4K3	TCGA-AG-3583-01	R82=	Splice_Region	Colorectal Adenocarcinoma	Colorectal Adenocarcinoma (TCGA, Nature 2012)	OncoKB: NA;CIViC: NA;MyCancerGenome: not present;CancerHotspot: no;3DHotspot: no				Somatic	NA	hgsc.bcm.edu	2	39570593	39570593	C	T
MAP4K3	TCGA-AJ-A3BH-01	R83*	Nonsense_Mutation	Uterine Endometrioid Carcinoma	Uterine Corpus Endometrial Carcinoma (TCGA, PanCancer Atlas)	OncoKB: NA;CIViC: NA;MyCancerGenome: not present;CancerHotspot: no;3DHotspot: no				.	.	.	2	39570592	39570592	G	A			5	39		37
MAP4K3	TCGA-D3-A8GI-06	R83Q	Missense_Mutation	Cutaneous Melanoma	Skin Cutaneous Melanoma (TCGA, PanCancer Atlas)	OncoKB: NA;CIViC: NA;MyCancerGenome: not present;CancerHotspot: no;3DHotspot: no				.	.	.	2	39570591	39570591	C	T			53	50		105
MAP4K3	TCGA-CQ-7071-01	E119Q	Missense_Mutation	Head and Neck Squamous Cell Carcinoma	Head and Neck Squamous Cell Carcinoma (TCGA, Provisional)	OncoKB: NA;CIViC: NA;MyCancerGenome: not present;CancerHotspot: no;3DHotspot: no				Somatic	NA	broad.mit.edu	2	39564678	39564678	C	G			8	34
MAP4K3	TCGA-B0-5695-01	T120Hfs*18	Frame_Shift_Del	Renal Clear Cell Carcinoma	Kidney Renal Clear Cell Carcinoma (TCGA, Nature 2013)	OncoKB: NA;CIViC: NA;MyCancerGenome: not present;CancerHotspot: no;3DHotspot: no				Somatic	Unknown	hgsc.bcm.edu;ucsc.edu	2	39564675	39564675	T	-
MAP4K3	TCGA-W5-AA2G-01	Q122K	Missense_Mutation	Intrahepatic Cholangiocarcinoma	Cholangiocarcinoma (TCGA, Provisional)	OncoKB: NA;CIViC: NA;MyCancerGenome: not present;CancerHotspot: no;3DHotspot: no				Somatic	Untested	broad.mit.edu	2	39564669	39564669	G	T
MAP4K3	TCGA-BP-5200-01	G123R	Missense_Mutation	Renal Clear Cell Carcinoma	Kidney Renal Clear Cell Carcinoma (TCGA, Nature 2013)	OncoKB: NA;CIViC: NA;MyCancerGenome: not present;CancerHotspot: no;3DHotspot: no			1	Somatic	Unknown	broad.mit.edu;hgsc.bcm.edu;ucsc.edu	2	39564108	39564108	C	T
MAP4K3	TCGA-04-1331-01	Y125C	Missense_Mutation	Serous Ovarian Cancer	Ovarian Serous Cystadenocarcinoma (TCGA, PanCancer Atlas)	OncoKB: NA;CIViC: NA;MyCancerGenome: not present;CancerHotspot: no;3DHotspot: no				.	.	.	2	39564101	39564101	T	C			90	79		228
MAP4K3	TCGA-06-5856-01	L144F	Missense_Mutation	Glioblastoma Multiforme	Glioblastoma (TCGA, Cell 2013)	OncoKB: NA;CIViC: NA;MyCancerGenome: not present;CancerHotspot: no;3DHotspot: no			1	Unknown	---	broad.mit.edu	2	39560698	39560698	T	G
MAP4K3	TCGA-78-8640-01	G156V	Missense_Mutation	Lung Adenocarcinoma	Lung Adenocarcinoma (TCGA, PanCancer Atlas)	OncoKB: NA;CIViC: NA;MyCancerGenome: not present;CancerHotspot: no;3DHotspot: no				.	.	.	2	39559121	39559121	C	A			7	17		49
MAP4K3	TCGA-B5-A0JV-01	R168W	Missense_Mutation	Uterine Endometrioid Carcinoma	Uterine Corpus Endometrial Carcinoma (TCGA, Provisional)	OncoKB: NA;CIViC: NA;MyCancerGenome: not present;CancerHotspot: no;3DHotspot: no			1	Somatic	Untested	genome.wustl.edu	2	39559086	39559086	G	A			27	120		306
MAP4K3	TCGA-A5-A1OF-01	R168W	Missense_Mutation	Uterine Mixed Endometrial Carcinoma	Uterine Corpus Endometrial Carcinoma (TCGA, PanCancer Atlas)	OncoKB: NA;CIViC: NA;MyCancerGenome: not present;CancerHotspot: no;3DHotspot: no			1	.	.	.	2	39559086	39559086	G	A			9	37		40
MAP4K3	TCGA-FI-A2D4-01	I172V	Missense_Mutation	Uterine Endometrioid Carcinoma	Uterine Corpus Endometrial Carcinoma (TCGA, PanCancer Atlas)	OncoKB: NA;CIViC: NA;MyCancerGenome: not present;CancerHotspot: no;3DHotspot: no				.	.	.	2	39559074	39559074	T	C			6	30		56
MAP4K3	TCGA-D3-A3CE-06	W177L	Missense_Mutation	Cutaneous Melanoma	Skin Cutaneous Melanoma (TCGA, PanCancer Atlas)	OncoKB: NA;CIViC: NA;MyCancerGenome: not present;CancerHotspot: no;3DHotspot: no				.	.	.	2	39559058	39559058	C	A			6	46		9
MAP4K3	TCGA-AP-A1E0-01	X177_splice	Splice_Region	Uterine Endometrioid Carcinoma	Uterine Corpus Endometrial Carcinoma (TCGA, PanCancer Atlas)	OncoKB: NA;CIViC: NA;MyCancerGenome: not present;CancerHotspot: no;3DHotspot: no				.	.	.	2	39559055	39559055	T	C			7	22		40
MAP4K3	TCGA-YC-A89H-01	E186Q	Missense_Mutation	Bladder Urothelial Carcinoma	Bladder Cancer (TCGA, Cell 2017)	OncoKB: NA;CIViC: NA;MyCancerGenome: not present;CancerHotspot: no;3DHotspot: no				Somatic	NaN	broad.mit.edu	2	39553393	39553393	C	G				94
MAP4K3	TCGA-LN-A9FQ-01	Y191C	Missense_Mutation	Esophageal Squamous Cell Carcinoma	Esophageal Carcinoma (TCGA, Provisional)	OncoKB: NA;CIViC: NA;MyCancerGenome: not present;CancerHotspot: no;3DHotspot: no				Somatic	Untested	genome.wustl.edu	2	39553377	39553377	T	C
MAP4K3	TCGA-GL-A59R-01	D196E	Missense_Mutation	Papillary Renal Cell Carcinoma	Kidney Renal Papillary Cell Carcinoma (TCGA, PanCancer Atlas)	OncoKB: NA;CIViC: NA;MyCancerGenome: not present;CancerHotspot: no;3DHotspot: no			2	.	.	.	2	39553361	39553361	A	T			60	85		164
MAP4K3	TCGA-04-1331-01	D196N	Missense_Mutation	High-Grade Serous Ovarian Cancer	Ovarian Serous Cystadenocarcinoma (TCGA, Nature 2011)	OncoKB: NA;CIViC: NA;MyCancerGenome: not present;CancerHotspot: no;3DHotspot: no			2	Somatic	Valid	broad.mit.edu	2	39553363	39553363	C	T
MAP4K3	TCGA-09-2044-01	A199E	Missense_Mutation	Serous Ovarian Cancer	Ovarian Serous Cystadenocarcinoma (TCGA, PanCancer Atlas)	OncoKB: NA;CIViC: NA;MyCancerGenome: not present;CancerHotspot: no;3DHotspot: no				.	.	.	2	39553353	39553353	G	T			5	44		117
MAP4K3	TCGA-56-8628-01	V200A	Missense_Mutation	Lung Squamous Cell Carcinoma	Pan-Lung Cancer (TCGA, Nat Genet 2016)	OncoKB: NA;CIViC: NA;MyCancerGenome: not present;CancerHotspot: no;3DHotspot: no				Somatic	NA	broad.mit.edu	2	39553350	39553350	A	G			27	183		171
MAP4K3	TCGA-C8-A274-01	G201V	Missense_Mutation	Breast Mixed Ductal and Lobular Carcinoma	Breast Invasive Carcinoma (TCGA, Cell 2015)	OncoKB: NA;CIViC: NA;MyCancerGenome: not present;CancerHotspot: no;3DHotspot: no			1	NA	NA	genome.wustl.edu;unc.edu	2	39553347	39553347	C	A			21	56		37
MAP4K3	TCGA-A5-A0G2-01	E206*	Nonsense_Mutation	Uterine Serous Carcinoma/Uterine Papillary Serous Carcinoma	Uterine Corpus Endometrial Carcinoma (TCGA, PanCancer Atlas)	OncoKB: NA;CIViC: NA;MyCancerGenome: not present;CancerHotspot: no;3DHotspot: no				.	.	.	2	39553333	39553333	C	A			42	258		266
MAP4K3	TCGA-AZ-6605-01	E206Q	Missense_Mutation	Colon Adenocarcinoma	Colorectal Adenocarcinoma (TCGA, PanCancer Atlas)	OncoKB: NA;CIViC: NA;MyCancerGenome: not present;CancerHotspot: no;3DHotspot: no			1	.	.	.	2	39553333	39553333	C	G			10	99		90
MAP4K3	TCGA-B5-A3FA-01	T227P	Missense_Mutation	Uterine Endometrioid Carcinoma	Uterine Corpus Endometrial Carcinoma (TCGA, PanCancer Atlas)	OncoKB: NA;CIViC: NA;MyCancerGenome: not present;CancerHotspot: no;3DHotspot: no				.	.	.	2	39553086	39553086	T	G			8	26		56
MAP4K3	TCGA-D1-A103-01	K228T	Missense_Mutation	Uterine Endometrioid Carcinoma	Uterine Corpus Endometrial Carcinoma (TCGA, Provisional)	OncoKB: NA;CIViC: NA;MyCancerGenome: not present;CancerHotspot: no;3DHotspot: no			1	Somatic	Untested	genome.wustl.edu	2	39553082	39553082	T	G			6	15		106
MAP4K3	TCGA-AX-A06F-01	K239T	Missense_Mutation	Uterine Endometrioid Carcinoma	Uterine Corpus Endometrial Carcinoma (TCGA, PanCancer Atlas)	OncoKB: NA;CIViC: NA;MyCancerGenome: not present;CancerHotspot: no;3DHotspot: no				.	.	.	2	39553049	39553049	T	G			99	123		205
MAP4K3	TCGA-VS-A9UY-01	M240I	Missense_Mutation	Cervical Squamous Cell Carcinoma	Cervical Squamous Cell Carcinoma (TCGA, PanCancer Atlas)	OncoKB: NA;CIViC: NA;MyCancerGenome: not present;CancerHotspot: no;3DHotspot: no				.	.	.	2	39553045	39553045	C	T			18	40		58
MAP4K3	TCGA-CF-A9FF-01	X242_splice	Splice_Site	Bladder Urothelial Carcinoma	Bladder Cancer (TCGA, Cell 2017)	OncoKB: NA;CIViC: NA;MyCancerGenome: not present;CancerHotspot: no;3DHotspot: no				Somatic	NaN	broad.mit.edu	2	39552953	39552953	C	T				31
MAP4K3	TCGA-B0-4846-01	T255I	Missense_Mutation	Renal Clear Cell Carcinoma	Kidney Renal Clear Cell Carcinoma (TCGA, Nature 2013)	OncoKB: NA;CIViC: NA;MyCancerGenome: not present;CancerHotspot: no;3DHotspot: no			1	Somatic	Unknown	hgsc.bcm.edu;ucsc.edu	2	39552914	39552914	G	A
MAP4K3	TCGA-BR-7703-01	R261Kfs*5	Frame_Shift_Ins	Papillary Stomach Adenocarcinoma	Stomach Adenocarcinoma (TCGA, Provisional)	OncoKB: NA;CIViC: NA;MyCancerGenome: not present;CancerHotspot: no;3DHotspot: no			1	Somatic	Untested	genome.wustl.edu	2	39552896	39552897	-	T
MAP4K3	TCGA-B5-A1MX-01	R261Kfs*5	Frame_Shift_Ins	Uterine Endometrioid Carcinoma	Uterine Corpus Endometrial Carcinoma (TCGA, PanCancer Atlas)	OncoKB: NA;CIViC: NA;MyCancerGenome: not present;CancerHotspot: no;3DHotspot: no			1	.	.	.	2	39552896	39552897	-	T			7	17		34
MAP4K3	TCGA-66-2754-01	P262T	Missense_Mutation	Lung Squamous Cell Carcinoma	Lung Squamous Cell Carcinoma (TCGA, Nature 2012)	OncoKB: NA;CIViC: NA;MyCancerGenome: not present;CancerHotspot: no;3DHotspot: no			1	NA	---	broad.mit.edu	2	39552894	39552894	G	T				44
MAP4K3	TCGA-B5-A1MR-01	L267V	Missense_Mutation	Uterine Endometrioid Carcinoma	Uterine Corpus Endometrial Carcinoma (TCGA, PanCancer Atlas)	OncoKB: NA;CIViC: NA;MyCancerGenome: not present;CancerHotspot: no;3DHotspot: no				.	.	.	2	39552879	39552879	A	C			8	58		26
MAP4K3	TCGA-CV-7568-01	P271L	Missense_Mutation	Head and Neck Cancer	Head and Neck Squamous Cell Carcinoma (TCGA, PanCancer Atlas)	OncoKB: NA;CIViC: NA;MyCancerGenome: not present;CancerHotspot: no;3DHotspot: no	MutationAssessor: impact: medium, score: 3.29;SIFT: impact: deleterious, score: 0.05;Polyphen-2: impact: benign, score: 0.065			.	.	.	2	39552765	39552765	G	A	0.33		16	32		64	1916
MAP4K3	TCGA-AP-A0LM-01	T278A	Missense_Mutation	Uterine Endometrioid Carcinoma	Uterine Corpus Endometrial Carcinoma (TCGA, Provisional)	OncoKB: NA;CIViC: NA;MyCancerGenome: not present;CancerHotspot: no;3DHotspot: no			1	Somatic	Untested	genome.wustl.edu	2	39552745	39552745	T	C			7	40		286
MAP4K3	TCGA-AP-A1DV-01	R279Q	Missense_Mutation	Uterine Endometrioid Carcinoma	Uterine Corpus Endometrial Carcinoma (TCGA, PanCancer Atlas)	OncoKB: NA;CIViC: NA;MyCancerGenome: not present;CancerHotspot: no;3DHotspot: no			1	.	.	.	2	39552741	39552741	C	T			11	21		26
MAP4K3	TCGA-39-5030-01	R279W	Missense_Mutation	Lung Squamous Cell Carcinoma	Lung Squamous Cell Carcinoma (TCGA, Nature 2012)	OncoKB: NA;CIViC: NA;MyCancerGenome: not present;CancerHotspot: no;3DHotspot: no			1	NA	---	broad.mit.edu	2	39552742	39552742	G	A				81
MAP4K3	TCGA-AX-A0J0-01	N291T	Missense_Mutation	Uterine Endometrioid Carcinoma	Uterine Corpus Endometrial Carcinoma (TCGA, Provisional)	OncoKB: NA;CIViC: NA;MyCancerGenome: not present;CancerHotspot: no;3DHotspot: no			1	Somatic	Untested	genome.wustl.edu	2	39552705	39552705	T	G			31	49		139
MAP4K3	TCGA-95-7947-01	D293Y	Missense_Mutation	Lung Adenocarcinoma	Lung Adenocarcinoma (TCGA, Nature 2014)	OncoKB: NA;CIViC: NA;MyCancerGenome: not present;CancerHotspot: no;3DHotspot: no			1	Unknown	NA	broad.mit.edu	2	39552700	39552700	C	A				60
MAP4K3	TCGA-FF-A7CX-01	H294L	Missense_Mutation	Diffuse Large B-Cell Lymphoma	Lymphoid Neoplasm Diffuse Large B-cell Lymphoma (TCGA, Provisional)	OncoKB: NA;CIViC: NA;MyCancerGenome: not present;CancerHotspot: no;3DHotspot: no				Somatic	Untested	hgsc.bcm.edu	2	39552696	39552696	T	A			102	150	1	252
MAP4K3	TCGA-IG-A4QT-01	D304dup	In_Frame_Ins	Esophageal Squamous Cell Carcinoma	Esophageal Carcinoma (TCGA, Provisional)	OncoKB: NA;CIViC: NA;MyCancerGenome: not present;CancerHotspot: no;3DHotspot: no				Somatic	Untested	genome.wustl.edu	2	39552664	39552665	-	ATC
MAP4K3	TCGA-C5-A1BL-01	E306Q	Missense_Mutation	Cervical Squamous Cell Carcinoma	Cervical Squamous Cell Carcinoma (TCGA, PanCancer Atlas)	OncoKB: NA;CIViC: NA;MyCancerGenome: not present;CancerHotspot: no;3DHotspot: no				.	.	.	2	39552661	39552661	C	G			4	37		50
MAP4K3	LUAD-YINHD-Tumor	S317*	Nonsense_Mutation	Lung Adenocarcinoma	Pan-Lung Cancer (TCGA, Nat Genet 2016)	OncoKB: NA;CIViC: NA;MyCancerGenome: not present;CancerHotspot: no;3DHotspot: no			1	Somatic	NA	broad.mit.edu	2	39542498	39542498	G	C			22	81		145
MAP4K3	TCGA-D3-A3C3-06	S317L	Missense_Mutation	Cutaneous Melanoma	Skin Cutaneous Melanoma (TCGA, Provisional)	OncoKB: NA;CIViC: NA;MyCancerGenome: not present;CancerHotspot: no;3DHotspot: no			1	Somatic	NA	broad.mit.edu	2	39542498	39542498	G	A			12	23
MAP4K3	TCGA-FD-A6TC-01	R320K	Missense_Mutation	Bladder Urothelial Carcinoma	Bladder Cancer (TCGA, Cell 2017)	OncoKB: NA;CIViC: NA;MyCancerGenome: not present;CancerHotspot: no;3DHotspot: no				Somatic	NaN	broad.mit.edu	2	39542489	39542489	C	T				25
MAP4K3	TCGA-AX-A1CE-01	R328C	Missense_Mutation	Uterine Endometrioid Carcinoma	Uterine Corpus Endometrial Carcinoma (TCGA, PanCancer Atlas)	OncoKB: NA;CIViC: NA;MyCancerGenome: not present;CancerHotspot: no;3DHotspot: no			1	.	.	.	2	39542466	39542466	G	A			19	26		50
MAP4K3	TCGA-E6-A1LX-01	R328H	Missense_Mutation	Uterine Endometrioid Carcinoma	Uterine Corpus Endometrial Carcinoma (TCGA, PanCancer Atlas)	OncoKB: NA;CIViC: NA;MyCancerGenome: not present;CancerHotspot: no;3DHotspot: no			1	.	.	.	2	39542465	39542465	C	T			20	23		26
MAP4K3	LUAD-S01409-Tumor	R328L	Missense_Mutation	Lung Adenocarcinoma	Pan-Lung Cancer (TCGA, Nat Genet 2016)	OncoKB: NA;CIViC: NA;MyCancerGenome: not present;CancerHotspot: no;3DHotspot: no			1	Somatic	NA	broad.mit.edu	2	39542465	39542465	C	A			39	105		149
MAP4K3	TCGA-AK-3440-01	X333_splice	Splice_Site	Renal Clear Cell Carcinoma	Kidney Renal Clear Cell Carcinoma (TCGA, Provisional)	OncoKB: NA;CIViC: NA;MyCancerGenome: not present;CancerHotspot: no;3DHotspot: no				Somatic	Untested	broad.mit.edu	2	39536662	39536662	T	A							426
MAP4K3	TCGA-AB-2940-03	X333_splice	Splice_Site	Acute Myeloid Leukemia	Acute Myeloid Leukemia (TCGA, PanCancer Atlas)	OncoKB: NA;CIViC: NA;MyCancerGenome: not present;CancerHotspot: no;3DHotspot: no				.	.	.	2	39536662	39536662	T	A			5	87	1	70	11
MAP4K3	TCGA-AB-2929-03	X333_splice	Splice_Site	Acute Myeloid Leukemia	Acute Myeloid Leukemia (TCGA, PanCancer Atlas)	OncoKB: NA;CIViC: NA;MyCancerGenome: not present;CancerHotspot: no;3DHotspot: no				.	.	.	2	39536662	39536662	T	A			13	107	1	59	37
MAP4K3	TCGA-23-2084-01	X333_splice	Splice_Site	Serous Ovarian Cancer	Ovarian Serous Cystadenocarcinoma (TCGA, PanCancer Atlas)	OncoKB: NA;CIViC: NA;MyCancerGenome: not present;CancerHotspot: no;3DHotspot: no				.	.	.	2	39536662	39536662	T	A			7	34	1	69	145
MAP4K3	TCGA-69-8254-01	X333_splice	Splice_Site	Lung Adenocarcinoma	Lung Adenocarcinoma (TCGA, PanCancer Atlas)	OncoKB: NA;CIViC: NA;MyCancerGenome: not present;CancerHotspot: no;3DHotspot: no				.	.	.	2	39542450	39542450	C	A			14	63		54
MAP4K3	TCGA-DK-AA75-01	L352=	Splice_Region	Bladder Urothelial Carcinoma	Bladder Cancer (TCGA, Cell 2017)	OncoKB: NA;CIViC: NA;MyCancerGenome: not present;CancerHotspot: no;3DHotspot: no				Somatic	NaN	broad.mit.edu	2	39536602	39536602	A	G				37
MAP4K3	TCGA-EP-A2KB-01	P353=	Splice_Region	Hepatocellular Carcinoma	Liver Hepatocellular Carcinoma (TCGA, Provisional)	OncoKB: NA;CIViC: NA;MyCancerGenome: not present;CancerHotspot: no;3DHotspot: no				Somatic	Untested	hgsc.bcm.edu	2	39535144	39535144	G	A			4	71		88
MAP4K3	TCGA-MX-A5UJ-01	D354N	Missense_Mutation	Tubular Stomach Adenocarcinoma	Stomach Adenocarcinoma (TCGA, Provisional)	OncoKB: NA;CIViC: NA;MyCancerGenome: not present;CancerHotspot: no;3DHotspot: no				Somatic	Untested	genome.wustl.edu	2	39535143	39535143	C	T
MAP4K3	TCGA-VQ-A91K-01	L359Wfs*31	Frame_Shift_Del	Intestinal Type Stomach Adenocarcinoma	Stomach Adenocarcinoma (TCGA, PanCancer Atlas)	OncoKB: NA;CIViC: NA;MyCancerGenome: not present;CancerHotspot: no;3DHotspot: no				.	.	.	2	39535127	39535127	A	-			13	62		58
MAP4K3	TCGA-A5-A0G2-01	S371F	Missense_Mutation	Uterine Serous Carcinoma/Uterine Papillary Serous Carcinoma	Uterine Corpus Endometrial Carcinoma (TCGA, PanCancer Atlas)	OncoKB: NA;CIViC: NA;MyCancerGenome: not present;CancerHotspot: no;3DHotspot: no				.	.	.	2	39535091	39535091	G	A			109	231		313
MAP4K3	TCGA-A5-A2K5-01	S371Y	Missense_Mutation	Uterine Endometrioid Carcinoma	Uterine Corpus Endometrial Carcinoma (TCGA, PanCancer Atlas)	OncoKB: NA;CIViC: NA;MyCancerGenome: not present;CancerHotspot: no;3DHotspot: no				.	.	.	2	39535091	39535091	G	T			5	27		38	8511
MAP4K3	TCGA-D3-A2JB-06	L373=	Splice_Region	Cutaneous Melanoma	Skin Cutaneous Melanoma (TCGA, PanCancer Atlas)	OncoKB: NA;CIViC: NA;MyCancerGenome: not present;CancerHotspot: no;3DHotspot: no				.	.	.	2	39535084	39535084	C	A			3	31		75
MAP4K3	TCGA-HV-AA8V-01	D374Y	Missense_Mutation	Pancreatic Adenocarcinoma	Pancreatic Adenocarcinoma (TCGA, Provisional)	OncoKB: NA;CIViC: NA;MyCancerGenome: not present;CancerHotspot: no;3DHotspot: no				Somatic	Untested	broad.mit.edu	2	39526942	39526942	C	A			17	191		56
MAP4K3	TCGA-18-3421-01	G382*	Nonsense_Mutation	Lung Squamous Cell Carcinoma	Lung Squamous Cell Carcinoma (TCGA, PanCancer Atlas)	OncoKB: NA;CIViC: NA;MyCancerGenome: not present;CancerHotspot: no;3DHotspot: no				.	.	.	2	39526918	39526918	C	A			3	23		24
MAP4K3	TCGA-AA-3947-01	G382E	Missense_Mutation	Colorectal Adenocarcinoma	Colorectal Adenocarcinoma (TCGA, Nature 2012)	OncoKB: NA;CIViC: NA;MyCancerGenome: not present;CancerHotspot: no;3DHotspot: no			1	Somatic	Valid	broad.mit.edu	2	39526917	39526917	C	T
MAP4K3	TCGA-A5-A0G2-01	Q405H	Missense_Mutation	Uterine Serous Carcinoma/Uterine Papillary Serous Carcinoma	Uterine Corpus Endometrial Carcinoma (TCGA, PanCancer Atlas)	OncoKB: NA;CIViC: NA;MyCancerGenome: not present;CancerHotspot: no;3DHotspot: no				.	.	.	2	39520373	39520373	C	A			14	16		21
MAP4K3	TCGA-WS-AB45-01	V409I	Missense_Mutation	Mucinous Adenocarcinoma of the Colon and Rectum	Colorectal Adenocarcinoma (TCGA, PanCancer Atlas)	OncoKB: NA;CIViC: NA;MyCancerGenome: not present;CancerHotspot: no;3DHotspot: no				.	.	.	2	39519960	39519960	C	T			29	212		328
MAP4K3	TCGA-UD-AAC1-01	A410T	Missense_Mutation	Pleural Mesothelioma, Epithelioid Type	Mesothelioma (TCGA, PanCancer Atlas)	OncoKB: NA;CIViC: NA;MyCancerGenome: not present;CancerHotspot: no;3DHotspot: no				.	.	.	2	39519957	39519957	C	T			11	2		12
MAP4K3	TCGA-VQ-A91D-01	A410T	Missense_Mutation	Intestinal Type Stomach Adenocarcinoma	Stomach Adenocarcinoma (TCGA, PanCancer Atlas)	OncoKB: NA;CIViC: NA;MyCancerGenome: not present;CancerHotspot: no;3DHotspot: no				.	.	.	2	39519957	39519957	C	T			24	60		124
MAP4K3	TCGA-B5-A11J-01	A410T	Missense_Mutation	Uterine Endometrioid Carcinoma	Uterine Corpus Endometrial Carcinoma (TCGA, PanCancer Atlas)	OncoKB: NA;CIViC: NA;MyCancerGenome: not present;CancerHotspot: no;3DHotspot: no				.	.	.	2	39519957	39519957	C	T			13	381		414
MAP4K3	TCGA-B8-5545-01	E413*	Nonsense_Mutation	Renal Clear Cell Carcinoma	Kidney Renal Clear Cell Carcinoma (TCGA, Nature 2013)	OncoKB: NA;CIViC: NA;MyCancerGenome: not present;CancerHotspot: no;3DHotspot: no			1	Somatic	Unknown	broad.mit.edu;hgsc.bcm.edu;ucsc.edu	2	39519948	39519948	C	A
MAP4K3	TCGA-EI-6881-01	D414H	Missense_Mutation	Rectal Adenocarcinoma	Colorectal Adenocarcinoma (TCGA, PanCancer Atlas)	OncoKB: NA;CIViC: NA;MyCancerGenome: not present;CancerHotspot: no;3DHotspot: no			1	.	.	.	2	39519945	39519945	C	G			49	195		237
MAP4K3	TCGA-F5-6814-01	D415Y	Missense_Mutation	Rectal Adenocarcinoma	Colorectal Adenocarcinoma (TCGA, PanCancer Atlas)	OncoKB: NA;CIViC: NA;MyCancerGenome: not present;CancerHotspot: no;3DHotspot: no			1	.	.	.	2	39519942	39519942	C	A			12	127		218
MAP4K3	TCGA-AA-A00N-01	K430T	Missense_Mutation	Colorectal Adenocarcinoma	Colorectal Adenocarcinoma (TCGA, Nature 2012)	OncoKB: NA;CIViC: NA;MyCancerGenome: not present;CancerHotspot: no;3DHotspot: no			1	Somatic	Valid	broad.mit.edu	2	39517458	39517458	T	G
MAP4K3	TCGA-AP-A0LM-01	P432S	Missense_Mutation	Uterine Endometrioid Carcinoma	Uterine Corpus Endometrial Carcinoma (TCGA, Provisional)	OncoKB: NA;CIViC: NA;MyCancerGenome: not present;CancerHotspot: no;3DHotspot: no			1	Somatic	Untested	genome.wustl.edu	2	39517453	39517453	G	A			17	98		448
MAP4K3	TCGA-W3-AA1R-06	P432S	Missense_Mutation	Cutaneous Melanoma	Skin Cutaneous Melanoma (TCGA, PanCancer Atlas)	OncoKB: NA;CIViC: NA;MyCancerGenome: not present;CancerHotspot: no;3DHotspot: no			1	.	.	.	2	39517453	39517453	G	A			12	18		21
MAP4K3	TCGA-CN-4730-01	K438M	Missense_Mutation	Head and Neck Squamous Cell Carcinoma	Head and Neck Squamous Cell Carcinoma (TCGA, Nature 2015)	OncoKB: NA;CIViC: NA;MyCancerGenome: not present;CancerHotspot: no;3DHotspot: no				Unknown	NA	broad.mit.edu	2	39517434	39517434	T	A				56			154
MAP4K3	TCGA-AX-A2HJ-01	M448I	Missense_Mutation	Uterine Endometrioid Carcinoma	Uterine Corpus Endometrial Carcinoma (TCGA, PanCancer Atlas)	OncoKB: NA;CIViC: NA;MyCancerGenome: not present;CancerHotspot: no;3DHotspot: no				.	.	.	2	39515392	39515392	C	T			16	42		58
MAP4K3	TCGA-D1-A16J-01	E452K	Missense_Mutation	Uterine Endometrioid Carcinoma	Uterine Corpus Endometrial Carcinoma (TCGA, Provisional)	OncoKB: NA;CIViC: NA;MyCancerGenome: not present;CancerHotspot: no;3DHotspot: no			1	Somatic	Untested	genome.wustl.edu	2	39515382	39515382	C	T			149	293		471
MAP4K3	TCGA-FS-A1ZT-06	D453E	Missense_Mutation	Cutaneous Melanoma	Skin Cutaneous Melanoma (TCGA, Provisional)	OncoKB: NA;CIViC: NA;MyCancerGenome: not present;CancerHotspot: no;3DHotspot: no			1	Somatic	NA	broad.mit.edu	2	39515377	39515377	A	C			35	84
MAP4K3	TCGA-76-4934-01	G457*	Nonsense_Mutation	Glioblastoma Multiforme	Glioblastoma Multiforme (TCGA, Provisional)	OncoKB: NA;CIViC: NA;MyCancerGenome: not present;CancerHotspot: no;3DHotspot: no			1	Somatic	Untested	broad.mit.edu	2	39515367	39515367	C	A
MAP4K3	TCGA-S5-A6DX-01	I459M	Missense_Mutation	Bladder Urothelial Carcinoma	Bladder Cancer (TCGA, Cell 2017)	OncoKB: NA;CIViC: NA;MyCancerGenome: not present;CancerHotspot: no;3DHotspot: no				Somatic	NaN	broad.mit.edu	2	39515359	39515359	G	C				96
MAP4K3	TCGA-24-1417-01	M464I	Missense_Mutation	Serous Ovarian Cancer	Ovarian Serous Cystadenocarcinoma (TCGA, PanCancer Atlas)	OncoKB: NA;CIViC: NA;MyCancerGenome: not present;CancerHotspot: no;3DHotspot: no				.	.	.	2	39515344	39515344	C	T			11	175		145
MAP4K3	TCGA-86-8278-01	S465*	Nonsense_Mutation	Lung Adenocarcinoma	Lung Adenocarcinoma (TCGA, PanCancer Atlas)	OncoKB: NA;CIViC: NA;MyCancerGenome: not present;CancerHotspot: no;3DHotspot: no				.	.	.	2	39515342	39515342	G	C			10	122		112
MAP4K3	TCGA-13-1499-01	Q473H	Missense_Mutation	High-Grade Serous Ovarian Cancer	Ovarian Serous Cystadenocarcinoma (TCGA, Nature 2011)	OncoKB: NA;CIViC: NA;MyCancerGenome: not present;CancerHotspot: no;3DHotspot: no			3	Somatic	Valid	genome.wustl.edu	2	39515317	39515317	T	G
MAP4K3	TCGA-EW-A2FV-01	P485Hfs*7	Frame_Shift_Del	Breast Invasive Carcinoma (NOS)	Breast Invasive Carcinoma (TCGA, PanCancer Atlas)	OncoKB: NA;CIViC: NA;MyCancerGenome: not present;CancerHotspot: no;3DHotspot: no				.	.	.	2	39515282	39515282	G	-			21	239		151
MAP4K3	TCGA-NH-A5IV-01	K487N	Missense_Mutation	Colon Adenocarcinoma	Colorectal Adenocarcinoma (TCGA, PanCancer Atlas)	OncoKB: NA;CIViC: NA;MyCancerGenome: not present;CancerHotspot: no;3DHotspot: no				.	.	.	2	39515275	39515275	T	G			63	115	1	157
MAP4K3	TCGA-AP-A059-01	P488H	Missense_Mutation	Uterine Endometrioid Carcinoma	Uterine Corpus Endometrial Carcinoma (TCGA, Provisional)	OncoKB: NA;CIViC: NA;MyCancerGenome: not present;CancerHotspot: no;3DHotspot: no			1	Somatic	Untested	genome.wustl.edu	2	39515273	39515273	G	T			60	222		616
MAP4K3	TCGA-B5-A3FC-01	P488L	Missense_Mutation	Uterine Endometrioid Carcinoma	Uterine Corpus Endometrial Carcinoma (TCGA, PanCancer Atlas)	OncoKB: NA;CIViC: NA;MyCancerGenome: not present;CancerHotspot: no;3DHotspot: no			1	.	.	.	2	39515273	39515273	G	A			43	57		118
MAP4K3	TCGA-FW-A3R5-06	A490V	Missense_Mutation	Cutaneous Melanoma	Skin Cutaneous Melanoma (TCGA, Provisional)	OncoKB: NA;CIViC: NA;MyCancerGenome: not present;CancerHotspot: no;3DHotspot: no			1	Somatic	NA	broad.mit.edu	2	39515267	39515267	G	A			58	138
MAP4K3	TCGA-EE-A20F-06	M495I	Missense_Mutation	Cutaneous Melanoma	Skin Cutaneous Melanoma (TCGA, PanCancer Atlas)	OncoKB: NA;CIViC: NA;MyCancerGenome: not present;CancerHotspot: no;3DHotspot: no				.	.	.	2	39514095	39514095	C	A			4	37		92
MAP4K3	TCGA-CI-6624-01	E514K	Missense_Mutation	Rectal Adenocarcinoma	Colorectal Adenocarcinoma (TCGA, PanCancer Atlas)	OncoKB: NA;CIViC: NA;MyCancerGenome: not present;CancerHotspot: no;3DHotspot: no				.	.	.	2	39514040	39514040	C	T			3	25		45
MAP4K3	TCGA-86-8278-01	G517D	Missense_Mutation	Lung Adenocarcinoma	Lung Adenocarcinoma (TCGA, PanCancer Atlas)	OncoKB: NA;CIViC: NA;MyCancerGenome: not present;CancerHotspot: no;3DHotspot: no				.	.	.	2	39514030	39514030	C	T			6	58		25
MAP4K3	TCGA-91-6847-01	E524Q	Missense_Mutation	Lung Adenocarcinoma	Lung Adenocarcinoma (TCGA, Nature 2014)	OncoKB: NA;CIViC: NA;MyCancerGenome: not present;CancerHotspot: no;3DHotspot: no			1	Unknown	NA	broad.mit.edu	2	39514010	39514010	C	G				54
MAP4K3	TCGA-E7-A97P-01	K525Rfs*7	Frame_Shift_Del	Bladder Urothelial Carcinoma	Bladder Cancer (TCGA, Cell 2017)	OncoKB: NA;CIViC: NA;MyCancerGenome: not present;CancerHotspot: no;3DHotspot: no				Somatic	---	broad.mit.edu	2	39514002	39514006	TTTCT	-				63
MAP4K3	TCGA-91-6836-01	S533T	Missense_Mutation	Lung Adenocarcinoma	Lung Adenocarcinoma (TCGA, PanCancer Atlas)	OncoKB: NA;CIViC: NA;MyCancerGenome: not present;CancerHotspot: no;3DHotspot: no			1	.	.	.	2	39509685	39509685	C	G			47	27	2	74
MAP4K3	TCGA-XF-AAMG-01	N534K	Missense_Mutation	Bladder Urothelial Carcinoma	Bladder Cancer (TCGA, Cell 2017)	OncoKB: NA;CIViC: NA;MyCancerGenome: not present;CancerHotspot: no;3DHotspot: no				Somatic	NaN	broad.mit.edu	2	39509681	39509681	A	C				110
MAP4K3	TCGA-AA-A010-01	L536I	Missense_Mutation	Colon Adenocarcinoma	Colorectal Adenocarcinoma (TCGA, Nature 2012)	OncoKB: NA;CIViC: NA;MyCancerGenome: not present;CancerHotspot: no;3DHotspot: no			1	Somatic	Valid	broad.mit.edu	2	39509677	39509677	G	T
MAP4K3	TCGA-32-1977-01	P537L	Missense_Mutation	Diffuse Glioma	Merged Cohort of LGG and GBM (TCGA, Cell 2016)	OncoKB: NA;CIViC: NA;MyCancerGenome: not present;CancerHotspot: no;3DHotspot: no			1	NA	NA	ucsc.edu/broad.mit.edu	2	39509673	39509673	G	A			17	116		127	48
MAP4K3	TCGA-18-3416-01	P540H	Missense_Mutation	Lung Squamous Cell Carcinoma	Lung Squamous Cell Carcinoma (TCGA, Nature 2012)	OncoKB: NA;CIViC: NA;MyCancerGenome: not present;CancerHotspot: no;3DHotspot: no			1	NA	---	broad.mit.edu	2	39509664	39509664	G	T				43
MAP4K3	TCGA-43-6647-01	K541E	Missense_Mutation	Lung Squamous Cell Carcinoma	Lung Squamous Cell Carcinoma (TCGA, Nature 2012)	OncoKB: NA;CIViC: NA;MyCancerGenome: not present;CancerHotspot: no;3DHotspot: no			1	NA	---	broad.mit.edu	2	39509662	39509662	T	C				80
MAP4K3	TCGA-E6-A1LX-01	P556S	Missense_Mutation	Uterine Endometrioid Carcinoma	Uterine Corpus Endometrial Carcinoma (TCGA, PanCancer Atlas)	OncoKB: NA;CIViC: NA;MyCancerGenome: not present;CancerHotspot: no;3DHotspot: no				.	.	.	2	39507461	39507461	G	A			20	32		46
MAP4K3	TCGA-VS-A8QC-01	W565*	Nonsense_Mutation	Cervical Squamous Cell Carcinoma	Cervical Squamous Cell Carcinoma (TCGA, PanCancer Atlas)	OncoKB: NA;CIViC: NA;MyCancerGenome: not present;CancerHotspot: no;3DHotspot: no				.	.	.	2	39507432	39507432	C	T			10	73	1	141
MAP4K3	LUAD-S01315-Tumor	W565C	Missense_Mutation	Lung Adenocarcinoma	Pan-Lung Cancer (TCGA, Nat Genet 2016)	OncoKB: NA;CIViC: NA;MyCancerGenome: not present;CancerHotspot: no;3DHotspot: no			1	Somatic	NA	broad.mit.edu	2	39507432	39507432	C	G			12	129		138
MAP4K3	TCGA-GV-A3QK-01	X572_splice	Splice_Site	Bladder Urothelial Carcinoma	Bladder Urothelial Carcinoma (TCGA, Nature 2014)	OncoKB: NA;CIViC: NA;MyCancerGenome: not present;CancerHotspot: no;3DHotspot: no				NA	NA	broad.mit.edu	2	39505628	39505628	C	T
MAP4K3	TCGA-G2-A2EO-01	Q573*	Nonsense_Mutation	Bladder Urothelial Carcinoma	Bladder Urothelial Carcinoma (TCGA, Nature 2014)	OncoKB: NA;CIViC: NA;MyCancerGenome: not present;CancerHotspot: no;3DHotspot: no			1	NA	NA	broad.mit.edu	2	39505625	39505625	G	A							755
MAP4K3	TCGA-AP-A059-01	F577C	Missense_Mutation	Uterine Endometrioid Carcinoma	Uterine Corpus Endometrial Carcinoma (TCGA, Provisional)	OncoKB: NA;CIViC: NA;MyCancerGenome: not present;CancerHotspot: no;3DHotspot: no			1	Somatic	Untested	genome.wustl.edu	2	39505612	39505612	A	C			28	210		207
MAP4K3	TCGA-CV-7242-01	N589S	Missense_Mutation	Head and Neck Squamous Cell Carcinoma	Head and Neck Squamous Cell Carcinoma (TCGA, Nature 2015)	OncoKB: NA;CIViC: NA;MyCancerGenome: not present;CancerHotspot: no;3DHotspot: no				Unknown	NA	broad.mit.edu	2	39505576	39505576	T	C				22
MAP4K3	TCGA-DK-A2I6-01	R602*	Nonsense_Mutation	Bladder Urothelial Carcinoma	Bladder Urothelial Carcinoma (TCGA, Nature 2014)	OncoKB: NA;CIViC: NA;MyCancerGenome: not present;CancerHotspot: no;3DHotspot: no			2	NA	NA	broad.mit.edu	2	39499674	39499674	G	A
MAP4K3	TCGA-AN-A046-01	R602*	Nonsense_Mutation	Breast Invasive Ductal Carcinoma	Breast Invasive Carcinoma (TCGA, Provisional)	OncoKB: NA;CIViC: NA;MyCancerGenome: not present;CancerHotspot: no;3DHotspot: no			2	Somatic	Untested	genome.wustl.edu	2	39499674	39499674	G	A			28	67
MAP4K3	TCGA-05-4427-01	R602L	Missense_Mutation	Lung Adenocarcinoma	Lung Adenocarcinoma (TCGA, PanCancer Atlas)	OncoKB: NA;CIViC: NA;MyCancerGenome: not present;CancerHotspot: no;3DHotspot: no			1	.	.	.	2	39499673	39499673	C	A			31	57		113
MAP4K3	TCGA-94-8490-01	M610V	Missense_Mutation	Lung Squamous Cell Carcinoma	Pan-Lung Cancer (TCGA, Nat Genet 2016)	OncoKB: NA;CIViC: NA;MyCancerGenome: not present;CancerHotspot: no;3DHotspot: no				Somatic	NA	broad.mit.edu	2	39499650	39499650	T	C			39	124		53
MAP4K3	TCGA-DK-A6AW-01	N611I	Missense_Mutation	Bladder Urothelial Carcinoma	Bladder Cancer (TCGA, Cell 2017)	OncoKB: NA;CIViC: NA;MyCancerGenome: not present;CancerHotspot: no;3DHotspot: no				Somatic	NaN	broad.mit.edu	2	39499646	39499646	T	A				40
MAP4K3	TCGA-CA-6717-01	L629*	Nonsense_Mutation	Mucinous Adenocarcinoma of the Colon and Rectum	Colorectal Adenocarcinoma (TCGA, PanCancer Atlas)	OncoKB: NA;CIViC: NA;MyCancerGenome: not present;CancerHotspot: no;3DHotspot: no			1	.	.	.	2	39499511	39499511	A	C			21	89		104
MAP4K3	TCGA-EE-A29D-06	P630S	Missense_Mutation	Cutaneous Melanoma	Skin Cutaneous Melanoma (TCGA, Provisional)	OncoKB: NA;CIViC: NA;MyCancerGenome: not present;CancerHotspot: no;3DHotspot: no			1	Somatic	NA	broad.mit.edu	2	39499509	39499509	G	A			11	52
MAP4K3	TCGA-NC-A5HP-01	A636T	Missense_Mutation	Lung Squamous Cell Carcinoma	Pan-Lung Cancer (TCGA, Nat Genet 2016)	OncoKB: NA;CIViC: NA;MyCancerGenome: not present;CancerHotspot: no;3DHotspot: no				Somatic	NA	broad.mit.edu	2	39499491	39499491	C	T			22	36		43
MAP4K3	TCGA-2W-A8YY-01	P643S	Missense_Mutation	Cervical Squamous Cell Carcinoma	Cervical Squamous Cell Carcinoma (TCGA, PanCancer Atlas)	OncoKB: NA;CIViC: NA;MyCancerGenome: not present;CancerHotspot: no;3DHotspot: no				.	.	.	2	39499470	39499470	G	A			29	28		46
MAP4K3	TCGA-A5-A0G2-01	K650R	Missense_Mutation	Uterine Serous Carcinoma/Uterine Papillary Serous Carcinoma	Uterine Corpus Endometrial Carcinoma (TCGA, PanCancer Atlas)	OncoKB: NA;CIViC: NA;MyCancerGenome: not present;CancerHotspot: no;3DHotspot: no				.	.	.	2	39499448	39499448	T	C			82	85		110
MAP4K3	TCGA-EE-A2GR-06	P652S	Missense_Mutation	Cutaneous Melanoma	Skin Cutaneous Melanoma (TCGA, Provisional)	OncoKB: NA;CIViC: NA;MyCancerGenome: not present;CancerHotspot: no;3DHotspot: no			1	Somatic	NA	broad.mit.edu	2	39499443	39499443	G	A			15	31
MAP4K3	TCGA-ND-A4WC-01	D653G	Missense_Mutation	Uterine Carcinosarcoma/Uterine Malignant Mixed Mullerian Tumor	Uterine Carcinosarcoma (TCGA, Provisional)	OncoKB: NA;CIViC: NA;MyCancerGenome: not present;CancerHotspot: no;3DHotspot: no				Somatic	NA	broad.mit.edu	2	39499439	39499439	T	C			8	36
MAP4K3	TCGA-C5-A1BI-01	D653N	Missense_Mutation	Cervical Squamous Cell Carcinoma	Cervical Squamous Cell Carcinoma and Endocervical Adenocarcinoma (TCGA, Provisional)	OncoKB: NA;CIViC: NA;MyCancerGenome: not present;CancerHotspot: no;3DHotspot: no				Somatic	Untested	genome.wustl.edu	2	39499440	39499440	C	T				164		144
MAP4K3	TCGA-EE-A29S-06	R658K	Missense_Mutation	Cutaneous Melanoma	Skin Cutaneous Melanoma (TCGA, Provisional)	OncoKB: NA;CIViC: NA;MyCancerGenome: not present;CancerHotspot: no;3DHotspot: no			1	Somatic	NA	broad.mit.edu	2	39499424	39499424	C	T			24	44
MAP4K3	TCGA-G8-6326-01	V662I	Missense_Mutation	Diffuse Large B-Cell Lymphoma	Lymphoid Neoplasm Diffuse Large B-cell Lymphoma (TCGA, Provisional)	OncoKB: NA;CIViC: NA;MyCancerGenome: not present;CancerHotspot: no;3DHotspot: no			1	Somatic	Untested	hgsc.bcm.edu	2	39494378	39494378	C	T			3	68		53
MAP4K3	TCGA-99-7458-01	V662L	Missense_Mutation	Lung Adenocarcinoma	Lung Adenocarcinoma (TCGA, Nature 2014)	OncoKB: NA;CIViC: NA;MyCancerGenome: not present;CancerHotspot: no;3DHotspot: no			1	Unknown	NA	broad.mit.edu	2	39494378	39494378	C	A				57
MAP4K3	TCGA-KQ-A41O-01	I666M	Missense_Mutation	Bladder Urothelial Carcinoma	Bladder Cancer (TCGA, Cell 2017)	OncoKB: NA;CIViC: NA;MyCancerGenome: not present;CancerHotspot: no;3DHotspot: no			1	Somatic	NaN	broad.mit.edu	2	39494364	39494364	G	C				56
MAP4K3	TCGA-BP-4353-01	T669I	Missense_Mutation	Renal Clear Cell Carcinoma	Kidney Renal Clear Cell Carcinoma (TCGA, Nature 2013)	OncoKB: NA;CIViC: NA;MyCancerGenome: not present;CancerHotspot: no;3DHotspot: no			3	Somatic	Unknown	hgsc.bcm.edu	2	39494356	39494356	G	A
MAP4K3	TCGA-CV-7252-01	K670R	Missense_Mutation	Head and Neck Squamous Cell Carcinoma	Head and Neck Squamous Cell Carcinoma (TCGA, Nature 2015)	OncoKB: NA;CIViC: NA;MyCancerGenome: not present;CancerHotspot: no;3DHotspot: no				Unknown	NA	broad.mit.edu	2	39494353	39494353	T	C				44
MAP4K3	TCGA-IB-7651-01	C676Y	Missense_Mutation	Pancreatic Adenocarcinoma	Pancreatic Adenocarcinoma (TCGA, Provisional)	OncoKB: NA;CIViC: NA;MyCancerGenome: not present;CancerHotspot: no;3DHotspot: no				Somatic	Untested	broad.mit.edu	2	39494335	39494335	C	T			13	516		84	14751
MAP4K3	TCGA-GF-A6C9-06	V678A	Missense_Mutation	Cutaneous Melanoma	Skin Cutaneous Melanoma (TCGA, Provisional)	OncoKB: NA;CIViC: NA;MyCancerGenome: not present;CancerHotspot: no;3DHotspot: no				Somatic	NA	broad.mit.edu	2	39492447	39492447	A	G			9	72
MAP4K3	TCGA-BS-A0TC-01	K686N	Missense_Mutation	Uterine Endometrioid Carcinoma	Uterine Corpus Endometrial Carcinoma (TCGA, Provisional)	OncoKB: NA;CIViC: NA;MyCancerGenome: not present;CancerHotspot: no;3DHotspot: no			1	Somatic	Untested	genome.wustl.edu	2	39492422	39492422	T	G			48	50		81
MAP4K3	TCGA-EO-A3AV-01	K686T	Missense_Mutation	Uterine Endometrioid Carcinoma	Uterine Corpus Endometrial Carcinoma (TCGA, PanCancer Atlas)	OncoKB: NA;CIViC: NA;MyCancerGenome: not present;CancerHotspot: no;3DHotspot: no			1	.	.	.	2	39492423	39492423	T	G			10	56		79
MAP4K3	TCGA-77-8140-01	G690R	Missense_Mutation	Lung Squamous Cell Carcinoma	Pan-Lung Cancer (TCGA, Nat Genet 2016)	OncoKB: NA;CIViC: NA;MyCancerGenome: not present;CancerHotspot: no;3DHotspot: no				Somatic	NA	broad.mit.edu	2	39492412	39492412	C	T			43	169		197
MAP4K3	TCGA-BR-8680-01	V697G	Missense_Mutation	Stomach Adenocarcinoma	TCGA data for Esophagus-Stomach Cancers (TCGA, Nature 2017)	OncoKB: NA;CIViC: NA;MyCancerGenome: not present;CancerHotspot: no;3DHotspot: no			1	Somatic	Untested	genome.wustl.edu	2	39492390	39492390	A	C			57	127		190	5381
MAP4K3	TCGA-ZJ-AAXU-01	E703K	Missense_Mutation	Cervical Squamous Cell Carcinoma	Cervical Squamous Cell Carcinoma (TCGA, PanCancer Atlas)	OncoKB: NA;CIViC: NA;MyCancerGenome: not present;CancerHotspot: no;3DHotspot: no				.	.	.	2	39492373	39492373	C	T			11	71		142
MAP4K3	TCGA-55-7994-01	M705I	Missense_Mutation	Lung Adenocarcinoma	Lung Adenocarcinoma (TCGA, PanCancer Atlas)	OncoKB: NA;CIViC: NA;MyCancerGenome: not present;CancerHotspot: no;3DHotspot: no				.	.	.	2	39492365	39492365	C	A			66	121		168
MAP4K3	TCGA-FI-A2D5-01	K707T	Missense_Mutation	Uterine Endometrioid Carcinoma	Uterine Corpus Endometrial Carcinoma (TCGA, PanCancer Atlas)	OncoKB: NA;CIViC: NA;MyCancerGenome: not present;CancerHotspot: no;3DHotspot: no				.	.	.	2	39492360	39492360	T	G			15	61		52
MAP4K3	TCGA-19-5956-01	D715Y	Missense_Mutation	Glioblastoma Multiforme	Glioblastoma Multiforme (TCGA, PanCancer Atlas)	OncoKB: NA;CIViC: NA;MyCancerGenome: not present;CancerHotspot: no;3DHotspot: no			1	.	.	.	2	39487912	39487912	C	A			4	31		57
MAP4K3	TCGA-AG-3892-01	P719S	Missense_Mutation	Rectal Adenocarcinoma	Colorectal Adenocarcinoma (TCGA, Nature 2012)	OncoKB: NA;CIViC: NA;MyCancerGenome: not present;CancerHotspot: no;3DHotspot: no			1	Somatic	Valid	broad.mit.edu	2	39487900	39487900	G	A
MAP4K3	TCGA-DK-A1A7-01	F725S	Missense_Mutation	Bladder Urothelial Carcinoma	Bladder Urothelial Carcinoma (TCGA, Nature 2014)	OncoKB: NA;CIViC: NA;MyCancerGenome: not present;CancerHotspot: no;3DHotspot: no			1	NA	NA	broad.mit.edu	2	39487881	39487881	A	G
MAP4K3	TCGA-18-3409-01	P731S	Missense_Mutation	Lung Squamous Cell Carcinoma	Lung Squamous Cell Carcinoma (TCGA, Nature 2012)	OncoKB: NA;CIViC: NA;MyCancerGenome: not present;CancerHotspot: no;3DHotspot: no			1	NA	---	broad.mit.edu	2	39487864	39487864	G	A				34
MAP4K3	TCGA-XF-A8HD-01	E732K	Missense_Mutation	Bladder Urothelial Carcinoma	Bladder Cancer (TCGA, Cell 2017)	OncoKB: NA;CIViC: NA;MyCancerGenome: not present;CancerHotspot: no;3DHotspot: no				Somatic	NaN	broad.mit.edu	2	39487861	39487861	C	T				44
MAP4K3	TCGA-NJ-A4YP-01	E732K	Missense_Mutation	Lung Adenocarcinoma	Lung Adenocarcinoma (TCGA, PanCancer Atlas)	OncoKB: NA;CIViC: NA;MyCancerGenome: not present;CancerHotspot: no;3DHotspot: no				.	.	.	2	39487861	39487861	C	T			4	47		48
MAP4K3	TCGA-42-2587-01	E734G	Missense_Mutation	Serous Ovarian Cancer	Ovarian Serous Cystadenocarcinoma (TCGA, PanCancer Atlas)	OncoKB: NA;CIViC: NA;MyCancerGenome: not present;CancerHotspot: no;3DHotspot: no			1	.	.	.	2	39487854	39487854	T	C			34	105		110
MAP4K3	TCGA-3N-A9WC-06	P736S	Missense_Mutation	Cutaneous Melanoma	Skin Cutaneous Melanoma (TCGA, PanCancer Atlas)	OncoKB: NA;CIViC: NA;MyCancerGenome: not present;CancerHotspot: no;3DHotspot: no				.	.	.	2	39487849	39487849	G	A			11	30		53
MAP4K3	TCGA-FS-A1ZG-06	G745C	Missense_Mutation	Cutaneous Melanoma	Skin Cutaneous Melanoma (TCGA, PanCancer Atlas)	OncoKB: NA;CIViC: NA;MyCancerGenome: not present;CancerHotspot: no;3DHotspot: no				.	.	.	2	39487822	39487822	C	A			5	42		37
MAP4K3	TCGA-PK-A5HB-01	N749Qfs*7	Frame_Shift_Ins	Adrenocortical Carcinoma	Adrenocortical Carcinoma (TCGA, Provisional)	OncoKB: NA;CIViC: NA;MyCancerGenome: not present;CancerHotspot: no;3DHotspot: no				Somatic	Untested	hgsc.bcm.edu;bcgsc.ca	2	39487811	39487812	-	A			43	59	1	85
MAP4K3	TCGA-AX-A05Z-01	R753*	Nonsense_Mutation	Uterine Endometrioid Carcinoma	Uterine Corpus Endometrial Carcinoma (TCGA, Provisional)	OncoKB: NA;CIViC: NA;MyCancerGenome: not present;CancerHotspot: no;3DHotspot: no			2	Somatic	Untested	genome.wustl.edu	2	39487798	39487798	G	A			15	29		67
MAP4K3	TCGA-BS-A0UV-01	R753*	Nonsense_Mutation	Uterine Endometrioid Carcinoma	Uterine Corpus Endometrial Carcinoma (TCGA, Provisional)	OncoKB: NA;CIViC: NA;MyCancerGenome: not present;CancerHotspot: no;3DHotspot: no			2	Somatic	Untested	genome.wustl.edu	2	39487798	39487798	G	A			25	83		258
MAP4K3	TCGA-EY-A1GI-01	R753*	Nonsense_Mutation	Uterine Endometrioid Carcinoma	Uterine Corpus Endometrial Carcinoma (TCGA, PanCancer Atlas)	OncoKB: NA;CIViC: NA;MyCancerGenome: not present;CancerHotspot: no;3DHotspot: no			2	.	.	.	2	39487798	39487798	G	A			13	25		39
MAP4K3	TCGA-BS-A0TC-01	R753Q	Missense_Mutation	Uterine Endometrioid Carcinoma	Uterine Corpus Endometrial Carcinoma (TCGA, Provisional)	OncoKB: NA;CIViC: NA;MyCancerGenome: not present;CancerHotspot: no;3DHotspot: no			2	Somatic	Untested	genome.wustl.edu	2	39487797	39487797	C	T			51	89		34
MAP4K3	TCGA-AP-A0LM-01	R753Q	Missense_Mutation	Uterine Endometrioid Carcinoma	Uterine Corpus Endometrial Carcinoma (TCGA, Provisional)	OncoKB: NA;CIViC: NA;MyCancerGenome: not present;CancerHotspot: no;3DHotspot: no			2	Somatic	Untested	genome.wustl.edu	2	39487797	39487797	C	T			14	111	1	232
MAP4K3	TCGA-EO-A22R-01	R753Q	Missense_Mutation	Uterine Endometrioid Carcinoma	Uterine Corpus Endometrial Carcinoma (TCGA, PanCancer Atlas)	OncoKB: NA;CIViC: NA;MyCancerGenome: not present;CancerHotspot: no;3DHotspot: no			2	.	.	.	2	39487797	39487797	C	T			19	34		32
MAP4K3	TCGA-55-A57B-01	N758Ffs*44	Frame_Shift_Del	Lung Adenocarcinoma	Lung Adenocarcinoma (TCGA, PanCancer Atlas)	OncoKB: NA;CIViC: NA;MyCancerGenome: not present;CancerHotspot: no;3DHotspot: no				.	.	.	2	39487767	39487783	GAGGTAGAATTTGGATT	-			7	41		46
MAP4K3	TCGA-EI-6917-01	P759Q	Missense_Mutation	Rectal Adenocarcinoma	Colorectal Adenocarcinoma (TCGA, PanCancer Atlas)	OncoKB: NA;CIViC: NA;MyCancerGenome: not present;CancerHotspot: no;3DHotspot: no			1	.	.	.	2	39487779	39487779	G	T			5	21		31
MAP4K3	TCGA-63-5131-01	X770_splice	Splice_Site	Lung Squamous Cell Carcinoma	Lung Squamous Cell Carcinoma (TCGA, Nature 2012)	OncoKB: NA;CIViC: NA;MyCancerGenome: not present;CancerHotspot: no;3DHotspot: no				NA	---	broad.mit.edu	2	39485729	39485729	C	T				98
MAP4K3	TCGA-13-0894-01	C793C	Splice_Region	High-Grade Serous Ovarian Cancer	Ovarian Serous Cystadenocarcinoma (TCGA, Nature 2011)	OncoKB: NA;CIViC: NA;MyCancerGenome: not present;CancerHotspot: no;3DHotspot: no				Somatic	Valid	genome.wustl.edu	2	39485580	39485580	A	G
MAP4K3	TCGA-22-1012-01	I795M	Missense_Mutation	Lung Squamous Cell Carcinoma	Lung Squamous Cell Carcinoma (TCGA, Nature 2012)	OncoKB: NA;CIViC: NA;MyCancerGenome: not present;CancerHotspot: no;3DHotspot: no			1	NA	---	broad.mit.edu	2	39485574	39485574	T	C				70
MAP4K3	TCGA-BS-A0UF-01	L800I	Missense_Mutation	Uterine Endometrioid Carcinoma	Uterine Corpus Endometrial Carcinoma (TCGA, Provisional)	OncoKB: NA;CIViC: NA;MyCancerGenome: not present;CancerHotspot: no;3DHotspot: no			1	Somatic	Untested	genome.wustl.edu	2	39485561	39485561	G	T			15	120		145	7404
MAP4K3	TCGA-FS-A1ZR-06	G802*	Nonsense_Mutation	Cutaneous Melanoma	Skin Cutaneous Melanoma (TCGA, PanCancer Atlas)	OncoKB: NA;CIViC: NA;MyCancerGenome: not present;CancerHotspot: no;3DHotspot: no				.	.	.	2	39485555	39485555	C	A			5	44		56
MAP4K3	LUAD-B01811-Tumor	S807C	Missense_Mutation	Lung Adenocarcinoma	Pan-Lung Cancer (TCGA, Nat Genet 2016)	OncoKB: NA;CIViC: NA;MyCancerGenome: not present;CancerHotspot: no;3DHotspot: no			1	Somatic	NA	broad.mit.edu	2	39485540	39485540	T	A			17	38		53
MAP4K3	TCGA-09-2044-01	R808M	Missense_Mutation	Serous Ovarian Cancer	Ovarian Serous Cystadenocarcinoma (TCGA, PanCancer Atlas)	OncoKB: NA;CIViC: NA;MyCancerGenome: not present;CancerHotspot: no;3DHotspot: no				.	.	.	2	39485536	39485536	C	A			3	32		33
MAP4K3	TCGA-EO-A22U-01	E813K	Missense_Mutation	Uterine Endometrioid Carcinoma	Uterine Corpus Endometrial Carcinoma (TCGA, PanCancer Atlas)	OncoKB: NA;CIViC: NA;MyCancerGenome: not present;CancerHotspot: no;3DHotspot: no				.	.	.	2	39485522	39485522	C	T			25	51		54
MAP4K3	TCGA-BR-6452-01	S829I	Missense_Mutation	Stomach Adenocarcinoma	Stomach Adenocarcinoma (TCGA, Nature 2014)	OncoKB: NA;CIViC: NA;MyCancerGenome: not present;CancerHotspot: no;3DHotspot: no			1	Unknown	NA	broad.mit.edu	2	39481646	39481646	C	A				63			6633
MAP4K3	TCGA-AX-A060-01	K835*	Nonsense_Mutation	Uterine Endometrioid Carcinoma	Uterine Corpus Endometrial Carcinoma (TCGA, Provisional)	OncoKB: NA;CIViC: NA;MyCancerGenome: not present;CancerHotspot: no;3DHotspot: no			1	Somatic	Untested	genome.wustl.edu	2	39481629	39481629	T	A			69	83		409
MAP4K3	LUAD-B00915-Tumor	R841K	Missense_Mutation	Lung Adenocarcinoma	Pan-Lung Cancer (TCGA, Nat Genet 2016)	OncoKB: NA;CIViC: NA;MyCancerGenome: not present;CancerHotspot: no;3DHotspot: no			1	Somatic	NA	broad.mit.edu	2	39481610	39481610	C	T			4	69		74
MAP4K3	TCGA-DD-A73F-01	R844S	Missense_Mutation	Hepatocellular Carcinoma	Liver Hepatocellular Carcinoma (TCGA, PanCancer Atlas)	OncoKB: NA;CIViC: NA;MyCancerGenome: not present;CancerHotspot: no;3DHotspot: no				.	.	.	2	39481600	39481600	T	A			31	51		83
MAP4K3	TCGA-BF-AAP0-06	X848_splice	Splice_Site	Cutaneous Melanoma	Skin Cutaneous Melanoma (TCGA, PanCancer Atlas)	OncoKB: NA;CIViC: NA;MyCancerGenome: not present;CancerHotspot: no;3DHotspot: no				.	.	.	2	39479027	39479027	C	T			8	29		26
MAP4K3	TCGA-JW-A5VL-01	E851*	Nonsense_Mutation	Cervical Squamous Cell Carcinoma	Cervical Squamous Cell Carcinoma (TCGA, PanCancer Atlas)	OncoKB: NA;CIViC: NA;MyCancerGenome: not present;CancerHotspot: no;3DHotspot: no				.	.	.	2	39479017	39479017	C	A			14	27		31
MAP4K3	TCGA-FS-A1ZC-06	S853L	Missense_Mutation	Cutaneous Melanoma	Skin Cutaneous Melanoma (TCGA, Provisional)	OncoKB: NA;CIViC: NA;MyCancerGenome: not present;CancerHotspot: no;3DHotspot: no			2	Somatic	NA	broad.mit.edu	2	39479010	39479010	G	A			25	17			570
MAP4K3	TCGA-EK-A2PK-01	R857T	Missense_Mutation	Cervical Squamous Cell Carcinoma	Cervical Squamous Cell Carcinoma (TCGA, PanCancer Atlas)	OncoKB: NA;CIViC: NA;MyCancerGenome: not present;CancerHotspot: no;3DHotspot: no				.	.	.	2	39478998	39478998	C	G			13	36		41
MAP4K3	TCGA-D3-A2J6-06	X866_splice	Splice_Site	Cutaneous Melanoma	Skin Cutaneous Melanoma (TCGA, PanCancer Atlas)	OncoKB: NA;CIViC: NA;MyCancerGenome: not present;CancerHotspot: no;3DHotspot: no				.	.	.	2	39477847	39477847	C	A			4	33		19
MAP4K3	TCGA-AH-6903-01	S872N	Missense_Mutation	Rectal Adenocarcinoma	Colorectal Adenocarcinoma (TCGA, PanCancer Atlas)	OncoKB: NA;CIViC: NA;MyCancerGenome: not present;CancerHotspot: no;3DHotspot: no			1	.	.	.	2	39477829	39477829	C	T			10	28		39
MAP4K3	TCGA-L5-A4OE-01	P878S	Missense_Mutation	Esophageal Adenocarcinoma	TCGA data for Esophagus-Stomach Cancers (TCGA, Nature 2017)	OncoKB: NA;CIViC: NA;MyCancerGenome: not present;CancerHotspot: no;3DHotspot: no				Somatic	Untested	genome.wustl.edu	2	39477812	39477812	G	A			9	31		52
MAP4K3	TCGA-EO-A22R-01	N883D	Missense_Mutation	Uterine Endometrioid Carcinoma	Uterine Corpus Endometrial Carcinoma (TCGA, PanCancer Atlas)	OncoKB: NA;CIViC: NA;MyCancerGenome: not present;CancerHotspot: no;3DHotspot: no				.	.	.	2	39477797	39477797	T	C			20	32		38
MAP4K3	TCGA-DU-6392-01	A888V	Missense_Mutation	Astrocytoma	Brain Lower Grade Glioma (TCGA, PanCancer Atlas)	OncoKB: NA;CIViC: NA;MyCancerGenome: not present;CancerHotspot: no;3DHotspot: no				.	.	.	2	39477781	39477781	G	A			25	36		55
MAP4K3	TCGA-B5-A3FC-01	A888V	Missense_Mutation	Uterine Endometrioid Carcinoma	Uterine Corpus Endometrial Carcinoma (TCGA, PanCancer Atlas)	OncoKB: NA;CIViC: NA;MyCancerGenome: not present;CancerHotspot: no;3DHotspot: no				.	.	.	2	39477781	39477781	G	A			16	38		53
MAP4K3	TCGA-12-1598-01	Y894D	Missense_Mutation	Glioblastoma Multiforme	Glioblastoma Multiforme (TCGA, PanCancer Atlas)	OncoKB: NA;CIViC: NA;MyCancerGenome: not present;CancerHotspot: no;3DHotspot: no				.	.	.	2	39477764	39477764	A	C			30	38		73
MAP4K3	TCGA-BR-4361-01	MUTATED	Splice_Region	Stomach Adenocarcinoma	Stomach Adenocarcinoma (TCGA, Nature 2014)	OncoKB: NA;CIViC: NA;MyCancerGenome: not present;CancerHotspot: no;3DHotspot: no				Somatic	Untested	broad.mit.edu	2	39499690	39499690	A	-				56
MAP4K3	TCGA-BR-6852-01	MUTATED	Splice_Region	Stomach Adenocarcinoma	Stomach Adenocarcinoma (TCGA, Nature 2014)	OncoKB: NA;CIViC: NA;MyCancerGenome: not present;CancerHotspot: no;3DHotspot: no				Somatic	Untested	broad.mit.edu	2	39499690	39499690	A	-				93
MAP4K3	TCGA-HU-A4H8-01	MUTATED	Splice_Region	Stomach Adenocarcinoma	Stomach Adenocarcinoma (TCGA, Nature 2014)	OncoKB: NA;CIViC: NA;MyCancerGenome: not present;CancerHotspot: no;3DHotspot: no				Somatic	Untested	broad.mit.edu	2	39499690	39499690	A	-				39
MAP4K3	TCGA-BR-4370-01	MUTATED	Splice_Region	Stomach Adenocarcinoma	Stomach Adenocarcinoma (TCGA, Nature 2014)	OncoKB: NA;CIViC: NA;MyCancerGenome: not present;CancerHotspot: no;3DHotspot: no				Somatic	Untested	broad.mit.edu	2	39559136	39559136	A	-				50
MAP4K3	TCGA-BR-7851-01	MUTATED	Splice_Region	Stomach Adenocarcinoma	Stomach Adenocarcinoma (TCGA, Nature 2014)	OncoKB: NA;CIViC: NA;MyCancerGenome: not present;CancerHotspot: no;3DHotspot: no				Unknown	NA	broad.mit.edu	2	39559136	39559136	A	-				14
MAP4K3	TCGA-HU-8602-01	MUTATED	Splice_Region	Stomach Adenocarcinoma	Stomach Adenocarcinoma (TCGA, Nature 2014)	OncoKB: NA;CIViC: NA;MyCancerGenome: not present;CancerHotspot: no;3DHotspot: no				Unknown	NA	broad.mit.edu	2	39559136	39559136	A	-				18
MAP4K3	TCGA-BR-6452-01	MUTATED	Splice_Region	Stomach Adenocarcinoma	Stomach Adenocarcinoma (TCGA, Nature 2014)	OncoKB: NA;CIViC: NA;MyCancerGenome: not present;CancerHotspot: no;3DHotspot: no				Somatic	Untested	broad.mit.edu	2	39583488	39583488	A	-				111			6633
MAP4K3	TCGA-CG-5728-01	MUTATED	Splice_Region	Stomach Adenocarcinoma	Stomach Adenocarcinoma (TCGA, Nature 2014)	OncoKB: NA;CIViC: NA;MyCancerGenome: not present;CancerHotspot: no;3DHotspot: no				Somatic	Untested	broad.mit.edu	2	39583488	39583488	A	-				219
MAP4K4	TCGA-53-7813-01	MAP4K4-MUCL1	Fusion	Lung Adenocarcinoma	Lung Adenocarcinoma (TCGA, PanCancer Atlas)	OncoKB: NA;CIViC: NA;MyCancerGenome: not present;CancerHotspot: no;3DHotspot: no				NA	NA	WashU	2	-1	-1	NA								149
MAP4K4	TCGA-CH-5766-01	MAP4K4-TSSK6	Fusion	Prostate Adenocarcinoma	Prostate Adenocarcinoma (TCGA, PanCancer Atlas)	OncoKB: NA;CIViC: NA;MyCancerGenome: not present;CancerHotspot: no;3DHotspot: no				NA	NA	WashU	2	-1	-1	NA								29
MAP4K4	TCGA-LL-A7T0-01	MAP4K4-LYG2	Fusion	Breast Invasive Ductal Carcinoma	Breast Invasive Carcinoma (TCGA, PanCancer Atlas)	OncoKB: NA;CIViC: NA;MyCancerGenome: not present;CancerHotspot: no;3DHotspot: no				NA	NA	WashU	2	-1	-1	NA								39
MAP4K4	TCGA-DX-A23R-01	MAP4K4-IL1R2	Fusion	Dedifferentiated Liposarcoma	Sarcoma (TCGA, PanCancer Atlas)	OncoKB: NA;CIViC: NA;MyCancerGenome: not present;CancerHotspot: no;3DHotspot: no				NA	NA	WashU	2	-1	-1	NA
MAP4K4	TCGA-DA-A1HW-06	MAP4K4-MBNL2	Fusion	Cutaneous Melanoma	Skin Cutaneous Melanoma (TCGA, PanCancer Atlas)	OncoKB: NA;CIViC: NA;MyCancerGenome: not present;CancerHotspot: no;3DHotspot: no				NA	NA	WashU	2	-1	-1	NA								366
MAP4K4	TCGA-WE-A8ZO-06	MAP4K4-IL1R1	Fusion	Cutaneous Melanoma	Skin Cutaneous Melanoma (TCGA, PanCancer Atlas)	OncoKB: NA;CIViC: NA;MyCancerGenome: not present;CancerHotspot: no;3DHotspot: no				NA	NA	WashU	2	-1	-1	NA								304
MAP4K4	TCGA-PG-A914-01	MAP4K4-REV1	Fusion	Uterine Serous Carcinoma/Uterine Papillary Serous Carcinoma	Uterine Corpus Endometrial Carcinoma (TCGA, PanCancer Atlas)	OncoKB: NA;CIViC: NA;MyCancerGenome: not present;CancerHotspot: no;3DHotspot: no				NA	NA	WashU	2	-1	-1	NA								135
MAP4K4	TCGA-AA-3947-01	S9Vfs*62	Frame_Shift_Del	Mucinous Adenocarcinoma of the Colon and Rectum	Colorectal Adenocarcinoma (TCGA, PanCancer Atlas)	OncoKB: NA;CIViC: NA;MyCancerGenome: not present;CancerHotspot: no;3DHotspot: no				.	.	.	2	102314563	102314563	A	-			8	85		90	2297
MAP4K4	TCGA-CQ-A4CH-01	CHST10-MAP4K4	Fusion	Head and Neck Squamous Cell Carcinoma	Head and Neck Squamous Cell Carcinoma (TCGA, PanCancer Atlas)	OncoKB: NA;CIViC: NA;MyCancerGenome: not present;CancerHotspot: no;3DHotspot: no				NA	NA	WashU	2	-1	-1	NA								22
MAP4K4	TCGA-DI-A1BU-01	S16P	Missense_Mutation	Uterine Mixed Endometrial Carcinoma	Uterine Corpus Endometrial Carcinoma (TCGA, PanCancer Atlas)	OncoKB: NA;CIViC: NA;MyCancerGenome: not present;CancerHotspot: no;3DHotspot: no				.	.	.	2	102314588	102314588	T	C			11	18		23	7644
MAP4K4	TCGA-D3-A2J8-06	S16Y	Missense_Mutation	Cutaneous Melanoma	Skin Cutaneous Melanoma (TCGA, PanCancer Atlas)	OncoKB: NA;CIViC: NA;MyCancerGenome: not present;CancerHotspot: no;3DHotspot: no				.	.	.	2	102314589	102314589	C	A			4	31		53	954
MAP4K4	TCGA-05-4410-01	D20=	Splice_Region	Lung Adenocarcinoma	Lung Adenocarcinoma (TCGA, Provisional)	OncoKB: NA;CIViC: NA;MyCancerGenome: not present;CancerHotspot: no;3DHotspot: no				Somatic	NA	broad.mit.edu	2	102314937	102314937	T	C			8	380			951
MAP4K4	TCGA-05-4410-01	D20D	Splice_Region	Lung Adenocarcinoma	Lung Adenocarcinoma (TCGA, Nature 2014)	OncoKB: NA;CIViC: NA;MyCancerGenome: not present;CancerHotspot: no;3DHotspot: no				Unknown	NA	broad.mit.edu	2	102314937	102314937	T	C				380			988
MAP4K4	TCGA-CG-5721-01	V30A	Missense_Mutation	Stomach Adenocarcinoma	TCGA data for Esophagus-Stomach Cancers (TCGA, Nature 2017)	OncoKB: NA;CIViC: NA;MyCancerGenome: not present;CancerHotspot: no;3DHotspot: no			1	Somatic	Untested	genome.wustl.edu	2	102314966	102314966	T	C			84	330		498	3803
MAP4K4	TCGA-D3-A51E-06	V31G	Missense_Mutation	Cutaneous Melanoma	Skin Cutaneous Melanoma (TCGA, Provisional)	OncoKB: NA;CIViC: NA;MyCancerGenome: not present;CancerHotspot: no;3DHotspot: no			1	Somatic	NA	broad.mit.edu	2	102314969	102314969	T	G			12	220			241
MAP4K4	TCGA-AJ-A3EK-01	G34C	Missense_Mutation	Uterine Endometrioid Carcinoma	Uterine Corpus Endometrial Carcinoma (TCGA, PanCancer Atlas)	OncoKB: NA;CIViC: NA;MyCancerGenome: not present;CancerHotspot: no;3DHotspot: no				.	.	.	2	102314977	102314977	G	T			10	128		120	5736
MAP4K4	TCGA-33-4589-01	T35P	Missense_Mutation	Lung Squamous Cell Carcinoma	Pan-Lung Cancer (TCGA, Nat Genet 2016)	OncoKB: NA;CIViC: NA;MyCancerGenome: not present;CancerHotspot: no;3DHotspot: no				Somatic	NA	broad.mit.edu	2	102314980	102314980	A	C			18	290	2	365	96
MAP4K4	TCGA-G8-6909-01	Y36F	Missense_Mutation	Diffuse Large B-Cell Lymphoma	Lymphoid Neoplasm Diffuse Large B-cell Lymphoma (TCGA, Provisional)	OncoKB: NA;CIViC: NA;MyCancerGenome: not present;CancerHotspot: no;3DHotspot: no				Somatic	Untested	hgsc.bcm.edu	2	102314984	102314984	A	T			90	222	1	401	744
MAP4K4	TCGA-46-3768-01	G37*	Nonsense_Mutation	Lung Squamous Cell Carcinoma	Lung Squamous Cell Carcinoma (TCGA, Nature 2012)	OncoKB: NA;CIViC: NA;MyCancerGenome: not present;CancerHotspot: no;3DHotspot: no			1	NA	---	broad.mit.edu	2	102314986	102314986	G	T				492			574
MAP4K4	TCGA-E6-A1LX-01	R43*	Nonsense_Mutation	Uterine Endometrioid Carcinoma	Uterine Corpus Endometrial Carcinoma (TCGA, PanCancer Atlas)	OncoKB: NA;CIViC: NA;MyCancerGenome: not present;CancerHotspot: no;3DHotspot: no				.	.	.	2	102407185	102407185	C	T			19	68		69
MAP4K4	TCGA-EO-A22R-01	R43Q	Missense_Mutation	Uterine Endometrioid Carcinoma	Uterine Corpus Endometrial Carcinoma (TCGA, PanCancer Atlas)	OncoKB: NA;CIViC: NA;MyCancerGenome: not present;CancerHotspot: no;3DHotspot: no			1	.	.	.	2	102407186	102407186	G	A			27	60	1	64
MAP4K4	TCGA-IB-7889-01	R43Sfs*4	Frame_Shift_Ins	Pancreatic Adenocarcinoma	Pancreatic Adenocarcinoma (TCGA, Provisional)	OncoKB: NA;CIViC: NA;MyCancerGenome: not present;CancerHotspot: no;3DHotspot: no				Somatic	Untested	broad.mit.edu	2	102314997	102314998	-	A			63	1187		227
MAP4K4	TCGA-EE-A2A2-06	L50*	Nonsense_Mutation	Cutaneous Melanoma	Skin Cutaneous Melanoma (TCGA, Provisional)	OncoKB: NA;CIViC: NA;MyCancerGenome: not present;CancerHotspot: no;3DHotspot: no			1	Somatic	NA	broad.mit.edu	2	102407207	102407207	T	A			4	5
MAP4K4	TCGA-DK-A6AW-01	E65*	Nonsense_Mutation	Bladder Urothelial Carcinoma	Bladder Cancer (TCGA, Cell 2017)	OncoKB: NA;CIViC: NA;MyCancerGenome: not present;CancerHotspot: no;3DHotspot: no				Somatic	NaN	broad.mit.edu	2	102440402	102440402	G	T				11
MAP4K4	TCGA-87-5896-01	Y76F	Missense_Mutation	Glioblastoma Multiforme	Glioblastoma (TCGA, Cell 2013)	OncoKB: NA;CIViC: NA;MyCancerGenome: not present;CancerHotspot: no;3DHotspot: no			1	Unknown	---	broad.mit.edu	2	102440436	102440436	A	T
MAP4K4	TCGA-66-2780-01	S77C	Missense_Mutation	Lung Squamous Cell Carcinoma	Lung Squamous Cell Carcinoma (TCGA, Nature 2012)	OncoKB: NA;CIViC: NA;MyCancerGenome: not present;CancerHotspot: no;3DHotspot: no				NA	---	broad.mit.edu	2	102440439	102440439	C	G				35
MAP4K4	TCGA-AG-3892-01	N81H	Missense_Mutation	Rectal Adenocarcinoma	Colorectal Adenocarcinoma (TCGA, Nature 2012)	OncoKB: NA;CIViC: NA;MyCancerGenome: not present;CancerHotspot: no;3DHotspot: no			1	Somatic	Valid	broad.mit.edu	2	102440450	102440450	A	C
MAP4K4	TCGA-AP-A1DV-01	A88V	Missense_Mutation	Uterine Endometrioid Carcinoma	Uterine Corpus Endometrial Carcinoma (TCGA, PanCancer Atlas)	OncoKB: NA;CIViC: NA;MyCancerGenome: not present;CancerHotspot: no;3DHotspot: no				.	.	.	2	102440472	102440472	C	T			5	40		55
MAP4K4	TCGA-FS-A1ZH-06	P95T	Missense_Mutation	Cutaneous Melanoma	Skin Cutaneous Melanoma (TCGA, PanCancer Atlas)	OncoKB: NA;CIViC: NA;MyCancerGenome: not present;CancerHotspot: no;3DHotspot: no				.	.	.	2	102440492	102440492	C	A			3	32		28
MAP4K4	TCGA-IN-A6RL-01	V104G	Missense_Mutation	Stomach Adenocarcinoma	TCGA data for Esophagus-Stomach Cancers (TCGA, Nature 2017)	OncoKB: NA;CIViC: NA;MyCancerGenome: not present;CancerHotspot: no;3DHotspot: no				Somatic	Untested	genome.wustl.edu	2	102441785	102441785	T	G			21	20		36
MAP4K4	TCGA-BF-A1PU-01	G109W	Missense_Mutation	Cutaneous Melanoma	Skin Cutaneous Melanoma (TCGA, PanCancer Atlas)	OncoKB: NA;CIViC: NA;MyCancerGenome: not present;CancerHotspot: no;3DHotspot: no				.	.	.	2	102441799	102441799	G	T			4	31		21
MAP4K4	TCGA-BQ-7045-01	G111W	Missense_Mutation	Papillary Renal Cell Carcinoma	Kidney Renal Papillary Cell Carcinoma (TCGA, PanCancer Atlas)	OncoKB: NA;CIViC: NA;MyCancerGenome: not present;CancerHotspot: no;3DHotspot: no				.	.	.	2	102441805	102441805	G	T			4	27		40
MAP4K4	TCGA-EE-A2MJ-06	D115N	Missense_Mutation	Cutaneous Melanoma	Skin Cutaneous Melanoma (TCGA, Provisional)	OncoKB: NA;CIViC: NA;MyCancerGenome: not present;CancerHotspot: no;3DHotspot: no			1	Somatic	NA	broad.mit.edu	2	102441817	102441817	G	A			4	19
MAP4K4	TCGA-78-8662-01	N123Tfs*16	Frame_Shift_Del	Lung Adenocarcinoma	Lung Adenocarcinoma (TCGA, PanCancer Atlas)	OncoKB: NA;CIViC: NA;MyCancerGenome: not present;CancerHotspot: no;3DHotspot: no				.	.	.	2	102441838	102441838	G	-			16	59		41
MAP4K4	TCGA-DF-A2KU-01	E127*	Nonsense_Mutation	Uterine Endometrioid Carcinoma	Uterine Corpus Endometrial Carcinoma (TCGA, PanCancer Atlas)	OncoKB: NA;CIViC: NA;MyCancerGenome: not present;CancerHotspot: no;3DHotspot: no				.	.	.	2	102441853	102441853	G	T			27	62		47
MAP4K4	TCGA-AG-A002-01	A131T	Missense_Mutation	Rectal Adenocarcinoma	Colorectal Adenocarcinoma (TCGA, Nature 2012)	OncoKB: NA;CIViC: NA;MyCancerGenome: not present;CancerHotspot: no;3DHotspot: no			1	Somatic	Valid	broad.mit.edu	2	102441865	102441865	G	A
MAP4K4	TCGA-FW-A3R5-06	S134F	Missense_Mutation	Cutaneous Melanoma	Skin Cutaneous Melanoma (TCGA, Provisional)	OncoKB: NA;CIViC: NA;MyCancerGenome: not present;CancerHotspot: no;3DHotspot: no			1	Somatic	NA	broad.mit.edu	2	102441875	102441875	C	T			9	34
MAP4K4	TCGA-D1-A17U-01	G140*	Nonsense_Mutation	Uterine Endometrioid Carcinoma	Uterine Corpus Endometrial Carcinoma (TCGA, PanCancer Atlas)	OncoKB: NA;CIViC: NA;MyCancerGenome: not present;CancerHotspot: no;3DHotspot: no			1	.	.	.	2	102445966	102445966	G	T			13	366		415
MAP4K4	TCGA-UF-A719-01	L141V	Missense_Mutation	Head and Neck Squamous Cell Carcinoma	Head and Neck Squamous Cell Carcinoma (TCGA, Provisional)	OncoKB: NA;CIViC: NA;MyCancerGenome: not present;CancerHotspot: no;3DHotspot: no				Somatic	NA	broad.mit.edu	2	102445969	102445969	C	G			8	18
MAP4K4	TCGA-24-1553-01	RNF149-MAP4K4	Fusion	Serous Ovarian Cancer	Ovarian Serous Cystadenocarcinoma (TCGA, PanCancer Atlas)	OncoKB: NA;CIViC: NA;MyCancerGenome: not present;CancerHotspot: no;3DHotspot: no				NA	NA	WashU	2	-1	-1	NA
MAP4K4	TCGA-AC-A2FG-01	H151Y	Missense_Mutation	Breast Invasive Lobular Carcinoma	Breast Invasive Carcinoma (TCGA, Cell 2015)	OncoKB: NA;CIViC: NA;MyCancerGenome: not present;CancerHotspot: no;3DHotspot: no			1	NA	NA	genome.wustl.edu;unc.edu	2	102445999	102445999	C	T			16	54		49
MAP4K4	TCGA-BF-A1PV-01	R152G	Missense_Mutation	Cutaneous Melanoma	Skin Cutaneous Melanoma (TCGA, Provisional)	OncoKB: NA;CIViC: NA;MyCancerGenome: not present;CancerHotspot: no;3DHotspot: no			1	Somatic	NA	broad.mit.edu	2	102446002	102446002	C	G			4	3
MAP4K4	TCGA-F5-6814-01	A165V	Missense_Mutation	Rectal Adenocarcinoma	Colorectal Adenocarcinoma (TCGA, PanCancer Atlas)	OncoKB: NA;CIViC: NA;MyCancerGenome: not present;CancerHotspot: no;3DHotspot: no			1	.	.	.	2	102446042	102446042	C	T			26	42		165
MAP4K4	TCGA-5C-A9VH-01	V170A	Missense_Mutation	Hepatocellular Carcinoma	Liver Hepatocellular Carcinoma (TCGA, PanCancer Atlas)	OncoKB: NA;CIViC: NA;MyCancerGenome: not present;CancerHotspot: no;3DHotspot: no				.	.	.	2	102448183	102448183	T	C			23	69	1	151
MAP4K4	TCGA-AA-3949-01	A176D	Missense_Mutation	Colorectal Adenocarcinoma	Colorectal Adenocarcinoma (TCGA, Nature 2012)	OncoKB: NA;CIViC: NA;MyCancerGenome: not present;CancerHotspot: no;3DHotspot: no			1	Somatic	Valid	broad.mit.edu	2	102448201	102448201	C	A
MAP4K4	TCGA-AA-3713-01	Q177H	Missense_Mutation	Colon Adenocarcinoma	Colorectal Adenocarcinoma (TCGA, PanCancer Atlas)	OncoKB: NA;CIViC: NA;MyCancerGenome: not present;CancerHotspot: no;3DHotspot: no			1	.	.	.	2	102448205	102448205	G	T			72	219		131
MAP4K4	TCGA-DF-A2KU-01	G190D	Missense_Mutation	Uterine Endometrioid Carcinoma	Uterine Corpus Endometrial Carcinoma (TCGA, PanCancer Atlas)	OncoKB: NA;CIViC: NA;MyCancerGenome: not present;CancerHotspot: no;3DHotspot: no				.	.	.	2	102448243	102448243	G	A			71	114		94
MAP4K4	TCGA-GN-A8LK-06	P192L	Missense_Mutation	Cutaneous Melanoma	Skin Cutaneous Melanoma (TCGA, PanCancer Atlas)	OncoKB: NA;CIViC: NA;MyCancerGenome: not present;CancerHotspot: no;3DHotspot: no				.	.	.	2	102448249	102448249	C	T			18	16		35
MAP4K4	TCGA-NJ-A4YF-01	P197H	Missense_Mutation	Lung Adenocarcinoma	Lung Adenocarcinoma (TCGA, PanCancer Atlas)	OncoKB: NA;CIViC: NA;MyCancerGenome: not present;CancerHotspot: no;3DHotspot: no				.	.	.	2	102448264	102448264	C	A			11	8		27
MAP4K4	TCGA-DZ-6132-01	E198*	Nonsense_Mutation	Papillary Renal Cell Carcinoma	Kidney Renal Papillary Cell Carcinoma (TCGA, PanCancer Atlas)	OncoKB: NA;CIViC: NA;MyCancerGenome: not present;CancerHotspot: no;3DHotspot: no				.	.	.	2	102448266	102448266	G	T			3	25		27
MAP4K4	TCGA-E2-A1LG-01	E198K	Missense_Mutation	Invasive Breast Carcinoma	Breast Invasive Carcinoma (TCGA, Cell 2015)	OncoKB: NA;CIViC: NA;MyCancerGenome: not present;CancerHotspot: no;3DHotspot: no			1	NA	NA	genome.wustl.edu;unc.edu	2	102448266	102448266	G	A			43	131		170
MAP4K4	TCGA-CK-4951-01	A201T	Missense_Mutation	Mucinous Adenocarcinoma of the Colon and Rectum	Colorectal Adenocarcinoma (TCGA, PanCancer Atlas)	OncoKB: NA;CIViC: NA;MyCancerGenome: not present;CancerHotspot: no;3DHotspot: no				.	.	.	2	102448275	102448275	G	A			15	44		181
MAP4K4	TCGA-06-5416-01	D207Y	Missense_Mutation	Glioblastoma Multiforme	Glioblastoma Multiforme (TCGA, PanCancer Atlas)	OncoKB: NA;CIViC: NA;MyCancerGenome: not present;CancerHotspot: no;3DHotspot: no				.	.	.	2	102448293	102448293	G	T			10	22		38	12192
MAP4K4	TCGA-C5-A8XK-01	R213T	Missense_Mutation	Cervical Squamous Cell Carcinoma	Cervical Squamous Cell Carcinoma (TCGA, PanCancer Atlas)	OncoKB: NA;CIViC: NA;MyCancerGenome: not present;CancerHotspot: no;3DHotspot: no				.	.	.	2	102448312	102448312	G	C			32	57		57
MAP4K4	TCGA-FS-A1ZP-06	X214_splice	Splice_Site	Cutaneous Melanoma	Skin Cutaneous Melanoma (TCGA, PanCancer Atlas)	OncoKB: NA;CIViC: NA;MyCancerGenome: not present;CancerHotspot: no;3DHotspot: no				.	.	.	2	102450870	102450870	G	T			4	18		20
MAP4K4	TCGA-BH-A0B6-01	D215N	Missense_Mutation	Breast Invasive Ductal Carcinoma	Breast Invasive Carcinoma (TCGA, Cell 2015)	OncoKB: NA;CIViC: NA;MyCancerGenome: not present;CancerHotspot: no;3DHotspot: no			1	NA	NA	genome.wustl.edu	2	102450874	102450874	G	A			6	54		39
MAP4K4	TCGA-BJ-A28Z-01	E225Q	Missense_Mutation	Papillary Thyroid Cancer	Papillary Thyroid Carcinoma (TCGA, Cell 2014)	OncoKB: NA;CIViC: NA;MyCancerGenome: not present;CancerHotspot: no;3DHotspot: no			1	Somatic	NA	broad.mit.edu	2	102450904	102450904	G	C				21
MAP4K4	TCGA-E2-A1LG-01	E225Q	Missense_Mutation	Breast Invasive Lobular Carcinoma	Breast Invasive Carcinoma (TCGA, PanCancer Atlas)	OncoKB: NA;CIViC: NA;MyCancerGenome: not present;CancerHotspot: no;3DHotspot: no			1	.	.	.	2	102450904	102450904	G	C			14	216		254
MAP4K4	TCGA-FS-A1ZB-06	P232T	Missense_Mutation	Cutaneous Melanoma	Skin Cutaneous Melanoma (TCGA, PanCancer Atlas)	OncoKB: NA;CIViC: NA;MyCancerGenome: not present;CancerHotspot: no;3DHotspot: no				.	.	.	2	102450925	102450925	C	A			4	21		26
MAP4K4	TCGA-AP-A1DV-01	D235G	Missense_Mutation	Uterine Endometrioid Carcinoma	Uterine Corpus Endometrial Carcinoma (TCGA, PanCancer Atlas)	OncoKB: NA;CIViC: NA;MyCancerGenome: not present;CancerHotspot: no;3DHotspot: no				.	.	.	2	102452371	102452371	A	G			26	35		44
MAP4K4	TCGA-A5-A0G2-01	P238S	Missense_Mutation	Uterine Serous Carcinoma/Uterine Papillary Serous Carcinoma	Uterine Corpus Endometrial Carcinoma (TCGA, PanCancer Atlas)	OncoKB: NA;CIViC: NA;MyCancerGenome: not present;CancerHotspot: no;3DHotspot: no				.	.	.	2	102452379	102452379	C	T			11	66		87
MAP4K4	TCGA-BA-5555-01	I245S	Missense_Mutation	Head and Neck Squamous Cell Carcinoma	Head and Neck Squamous Cell Carcinoma (TCGA, Nature 2015)	OncoKB: NA;CIViC: NA;MyCancerGenome: not present;CancerHotspot: no;3DHotspot: no				Unknown	NA	broad.mit.edu	2	102452401	102452401	T	G				50
MAP4K4	TCGA-18-3414-01	P250S	Missense_Mutation	Lung Squamous Cell Carcinoma	Lung Squamous Cell Carcinoma (TCGA, Nature 2012)	OncoKB: NA;CIViC: NA;MyCancerGenome: not present;CancerHotspot: no;3DHotspot: no			1	NA	---	broad.mit.edu	2	102452415	102452415	C	T				22
MAP4K4	TCGA-BS-A0UM-01	R252W	Missense_Mutation	Uterine Endometrioid Carcinoma	Uterine Corpus Endometrial Carcinoma (TCGA, PanCancer Atlas)	OncoKB: NA;CIViC: NA;MyCancerGenome: not present;CancerHotspot: no;3DHotspot: no			1	.	.	.	2	102452421	102452421	C	T			16	162		517
MAP4K4	TCGA-BS-A0UJ-01	K254*	Frame_Shift_Ins	Uterine Endometrioid Carcinoma	Uterine Corpus Endometrial Carcinoma (TCGA, Provisional)	OncoKB: NA;CIViC: NA;MyCancerGenome: not present;CancerHotspot: no;3DHotspot: no			1	Somatic	Untested	genome.wustl.edu	2	102452423	102452424	-	CT
MAP4K4	TCGA-BS-A0UJ-01	K254_S255delins*	Nonsense_Mutation	Uterine Endometrioid Carcinoma	Uterine Corpus Endometrial Carcinoma (TCGA, PanCancer Atlas)	OncoKB: NA;CIViC: NA;MyCancerGenome: not present;CancerHotspot: no;3DHotspot: no			1	.	.	.	2	102452426	102452431	GAAGTC	CTGAAGTCA			16	75		121
MAP4K4	TCGA-CG-5728-01	K257Mfs*7	Frame_Shift_Del	Stomach Adenocarcinoma	Stomach Adenocarcinoma (TCGA, Provisional)	OncoKB: NA;CIViC: NA;MyCancerGenome: not present;CancerHotspot: no;3DHotspot: no				Somatic	Untested	genome.wustl.edu	2	102452432	102452433	AA	-
MAP4K4	TCGA-XK-AAIW-01	K257Nfs*10	Frame_Shift_Del	Prostate Adenocarcinoma	Prostate Adenocarcinoma (TCGA, Provisional)	OncoKB: NA;CIViC: NA;MyCancerGenome: not present;CancerHotspot: no;3DHotspot: no				Somatic	NA	broad.mit.edu	2	102452432	102452432	A	-			7	8
MAP4K4	TCGA-D1-A163-01	K257Nfs*10	Frame_Shift_Del	Uterine Endometrioid Carcinoma	Uterine Corpus Endometrial Carcinoma (TCGA, PanCancer Atlas)	OncoKB: NA;CIViC: NA;MyCancerGenome: not present;CancerHotspot: no;3DHotspot: no				.	.	.	2	102452432	102452432	A	-			90	183		193
MAP4K4	TCGA-BR-4362-01	W258Mfs*7	Frame_Shift_Ins	Stomach Adenocarcinoma	TCGA data for Esophagus-Stomach Cancers (TCGA, Nature 2017)	OncoKB: NA;CIViC: NA;MyCancerGenome: not present;CancerHotspot: no;3DHotspot: no				Somatic	Untested	genome.wustl.edu	2	102452431	102452432	-	A			9	34		31	1534
MAP4K4	TCGA-BR-7851-01	W258Mfs*7	Frame_Shift_Ins	Stomach Adenocarcinoma	TCGA data for Esophagus-Stomach Cancers (TCGA, Nature 2017)	OncoKB: NA;CIViC: NA;MyCancerGenome: not present;CancerHotspot: no;3DHotspot: no				Somatic	Untested	genome.wustl.edu	2	102452431	102452432	-	A			7	28		23	1440
MAP4K4	TCGA-CM-5348-01	S259L	Missense_Mutation	Colon Adenocarcinoma	Colorectal Adenocarcinoma (TCGA, PanCancer Atlas)	OncoKB: NA;CIViC: NA;MyCancerGenome: not present;CancerHotspot: no;3DHotspot: no			6	.	.	.	2	102456283	102456283	C	T			52	177		212
MAP4K4	TCGA-06-5416-01	F262C	Missense_Mutation	Glioblastoma Multiforme	Glioblastoma Multiforme (TCGA, PanCancer Atlas)	OncoKB: NA;CIViC: NA;MyCancerGenome: not present;CancerHotspot: no;3DHotspot: no				.	.	.	2	102456292	102456292	T	G			29	24		33	12192
MAP4K4	TCGA-28-1749-01	I266L	Missense_Mutation	Glioblastoma Multiforme	Glioblastoma Multiforme (TCGA, PanCancer Atlas)	OncoKB: NA;CIViC: NA;MyCancerGenome: not present;CancerHotspot: no;3DHotspot: no				.	.	.	2	102456303	102456303	A	T			8	40		56
MAP4K4	TCGA-16-0849-01	I266L	Missense_Mutation	Glioblastoma Multiforme	Glioblastoma Multiforme (TCGA, PanCancer Atlas)	OncoKB: NA;CIViC: NA;MyCancerGenome: not present;CancerHotspot: no;3DHotspot: no				.	.	.	2	102456303	102456303	A	T			6	125	1	76
MAP4K4	TCGA-EE-A2GE-06	G268W	Missense_Mutation	Cutaneous Melanoma	Skin Cutaneous Melanoma (TCGA, PanCancer Atlas)	OncoKB: NA;CIViC: NA;MyCancerGenome: not present;CancerHotspot: no;3DHotspot: no				.	.	.	2	102456309	102456309	G	T			3	28		39
MAP4K4	TCGA-AX-A0J0-01	Y274C	Missense_Mutation	Uterine Endometrioid Carcinoma	Uterine Corpus Endometrial Carcinoma (TCGA, PanCancer Atlas)	OncoKB: NA;CIViC: NA;MyCancerGenome: not present;CancerHotspot: no;3DHotspot: no			2	.	.	.	2	102456328	102456328	A	G			8	101		128
MAP4K4	TCGA-CN-6010-01	R277L	Missense_Mutation	Head and Neck Squamous Cell Carcinoma	Head and Neck Squamous Cell Carcinoma (TCGA, PanCancer Atlas)	OncoKB: NA;CIViC: NA;MyCancerGenome: not present;CancerHotspot: no;3DHotspot: no				.	.	.	2	102456337	102456337	G	T			4	35		28
MAP4K4	TCGA-EE-A2ME-06	R290M	Missense_Mutation	Cutaneous Melanoma	Skin Cutaneous Melanoma (TCGA, PanCancer Atlas)	OncoKB: NA;CIViC: NA;MyCancerGenome: not present;CancerHotspot: no;3DHotspot: no				.	.	.	2	102456376	102456376	G	T			5	50		72
MAP4K4	TCGA-22-5473-01	Q292*	Nonsense_Mutation	Lung Squamous Cell Carcinoma	Lung Squamous Cell Carcinoma (TCGA, Nature 2012)	OncoKB: NA;CIViC: NA;MyCancerGenome: not present;CancerHotspot: no;3DHotspot: no			1	NA	---	broad.mit.edu	2	102456381	102456381	C	T				99
MAP4K4	TCGA-06-5416-01	E295*	Nonsense_Mutation	Glioblastoma Multiforme	Glioblastoma Multiforme (TCGA, PanCancer Atlas)	OncoKB: NA;CIViC: NA;MyCancerGenome: not present;CancerHotspot: no;3DHotspot: no				.	.	.	2	102456390	102456390	G	T			24	84		88	12192
MAP4K4	TCGA-43-2581-01	V298L	Missense_Mutation	Lung Squamous Cell Carcinoma	Pan-Lung Cancer (TCGA, Nat Genet 2016)	OncoKB: NA;CIViC: NA;MyCancerGenome: not present;CancerHotspot: no;3DHotspot: no				Somatic	NA	broad.mit.edu	2	102456399	102456399	G	C			22	103	1	127
MAP4K4	TCGA-DU-6392-01	K303N	Missense_Mutation	Astrocytoma	Brain Lower Grade Glioma (TCGA, PanCancer Atlas)	OncoKB: NA;CIViC: NA;MyCancerGenome: not present;CancerHotspot: no;3DHotspot: no				.	.	.	2	102456416	102456416	G	T			27	49		69
MAP4K4	TCGA-L5-A43J-01	I306V	Missense_Mutation	Esophageal Squamous Cell Carcinoma	TCGA data for Esophagus-Stomach Cancers (TCGA, Nature 2017)	OncoKB: NA;CIViC: NA;MyCancerGenome: not present;CancerHotspot: no;3DHotspot: no				Somatic	Untested	genome.wustl.edu	2	102456423	102456423	A	G			23	35		42
MAP4K4	TCGA-BR-8680-01	R308C	Missense_Mutation	Stomach Adenocarcinoma	TCGA data for Esophagus-Stomach Cancers (TCGA, Nature 2017)	OncoKB: NA;CIViC: NA;MyCancerGenome: not present;CancerHotspot: no;3DHotspot: no			1	Somatic	Untested	genome.wustl.edu	2	102456429	102456429	C	T			17	62		99
MAP4K4	TCGA-FR-A726-01	R308C	Missense_Mutation	Lentigo Maligna Melanoma	Skin Cutaneous Melanoma (TCGA, Provisional)	OncoKB: NA;CIViC: NA;MyCancerGenome: not present;CancerHotspot: no;3DHotspot: no			1	Somatic	NA	broad.mit.edu	2	102456429	102456429	C	T			7	88
MAP4K4	TCGA-B5-A11E-01	E315K	Missense_Mutation	Uterine Endometrioid Carcinoma	Uterine Corpus Endometrial Carcinoma (TCGA, Provisional)	OncoKB: NA;CIViC: NA;MyCancerGenome: not present;CancerHotspot: no;3DHotspot: no			1	Somatic	Untested	genome.wustl.edu	2	102456450	102456450	G	A			35	24		125
MAP4K4	TCGA-DA-A1I0-06	S324I	Missense_Mutation	Cutaneous Melanoma	Skin Cutaneous Melanoma (TCGA, Provisional)	OncoKB: NA;CIViC: NA;MyCancerGenome: not present;CancerHotspot: no;3DHotspot: no			1	Somatic	NA	broad.mit.edu	2	102459092	102459092	G	T			3	12
MAP4K4	TCGA-EY-A215-01	V346A	Missense_Mutation	Uterine Endometrioid Carcinoma	Uterine Corpus Endometrial Carcinoma (TCGA, PanCancer Atlas)	OncoKB: NA;CIViC: NA;MyCancerGenome: not present;CancerHotspot: no;3DHotspot: no				.	.	.	2	102460577	102460577	T	C			8	15		33
MAP4K4	TCGA-B0-5402-01	R354Q	Missense_Mutation	Renal Clear Cell Carcinoma	Kidney Renal Clear Cell Carcinoma (TCGA, Nature 2013)	OncoKB: NA;CIViC: NA;MyCancerGenome: not present;CancerHotspot: no;3DHotspot: no			1	Somatic	Unknown	broad.mit.edu;hgsc.bcm.edu;ucsc.edu	2	102460601	102460601	G	A
MAP4K4	TCGA-EW-A2FV-01	E362Rfs*48	Frame_Shift_Del	Breast Invasive Carcinoma (NOS)	Breast Invasive Carcinoma (TCGA, PanCancer Atlas)	OncoKB: NA;CIViC: NA;MyCancerGenome: not present;CancerHotspot: no;3DHotspot: no				.	.	.	2	102460623	102460623	G	-			17	115		113
MAP4K4	TCGA-DK-A1AD-01	S367F	Missense_Mutation	Bladder Urothelial Carcinoma	Bladder Urothelial Carcinoma (TCGA, Nature 2014)	OncoKB: NA;CIViC: NA;MyCancerGenome: not present;CancerHotspot: no;3DHotspot: no			1	NA	NA	broad.mit.edu	2	102460640	102460640	C	T
MAP4K4	TCGA-2H-A9GR-01	R371W	Missense_Mutation	Esophageal Adenocarcinoma	TCGA data for Esophagus-Stomach Cancers (TCGA, Nature 2017)	OncoKB: NA;CIViC: NA;MyCancerGenome: not present;CancerHotspot: no;3DHotspot: no				Somatic	Untested	genome.wustl.edu	2	102460651	102460651	C	T			10	23		35
MAP4K4	LUAD_E00623-Tumor	R382L	Missense_Mutation	Lung Adenocarcinoma	Pan-Lung Cancer (TCGA, Nat Genet 2016)	OncoKB: NA;CIViC: NA;MyCancerGenome: not present;CancerHotspot: no;3DHotspot: no			2	Somatic	NA	broad.mit.edu	2	102460685	102460685	G	T			3	8		15
MAP4K4	TCGA-CD-5804-01	K397*	Frame_Shift_Ins	Stomach Adenocarcinoma	Stomach Adenocarcinoma (TCGA, Nature 2014)	OncoKB: NA;CIViC: NA;MyCancerGenome: not present;CancerHotspot: no;3DHotspot: no				Unknown	NA	broad.mit.edu	2	102460728	102460729	-	T				4
MAP4K4	TCGA-E6-A1LX-01	R398W	Missense_Mutation	Uterine Endometrioid Carcinoma	Uterine Corpus Endometrial Carcinoma (TCGA, PanCancer Atlas)	OncoKB: NA;CIViC: NA;MyCancerGenome: not present;CancerHotspot: no;3DHotspot: no			1	.	.	.	2	102460732	102460732	C	T			9	16		21
MAP4K4	TCGA-EO-A3B0-01	R398W	Missense_Mutation	Uterine Endometrioid Carcinoma	Uterine Corpus Endometrial Carcinoma (TCGA, PanCancer Atlas)	OncoKB: NA;CIViC: NA;MyCancerGenome: not present;CancerHotspot: no;3DHotspot: no			1	.	.	.	2	102460732	102460732	C	T			16	20		17
MAP4K4	TCGA-BR-A4CQ-01	R407*	Nonsense_Mutation	Stomach Adenocarcinoma	Stomach Adenocarcinoma (TCGA, Nature 2014)	OncoKB: NA;CIViC: NA;MyCancerGenome: not present;CancerHotspot: no;3DHotspot: no			1	Unknown	NA	broad.mit.edu	2	102460759	102460759	C	T				15
MAP4K4	TCGA-AX-A0J1-01	R407*	Nonsense_Mutation	Uterine Endometrioid Carcinoma	Uterine Corpus Endometrial Carcinoma (TCGA, PanCancer Atlas)	OncoKB: NA;CIViC: NA;MyCancerGenome: not present;CancerHotspot: no;3DHotspot: no			1	.	.	.	2	102460759	102460759	C	T			3	19		13
MAP4K4	TCGA-D1-A17H-01	E411Gfs*2	Frame_Shift_Ins	Uterine Endometrioid Carcinoma	Uterine Corpus Endometrial Carcinoma (TCGA, Provisional)	OncoKB: NA;CIViC: NA;MyCancerGenome: not present;CancerHotspot: no;3DHotspot: no			1	Somatic	Untested	genome.wustl.edu	2	102460762	102460763	-	GGCTAGAA
MAP4K4	TCGA-D8-A27G-01	E416Q	Missense_Mutation	Breast Invasive Lobular Carcinoma	Breast Invasive Carcinoma (TCGA, Cell 2015)	OncoKB: NA;CIViC: NA;MyCancerGenome: not present;CancerHotspot: no;3DHotspot: no			1	NA	NA	genome.wustl.edu;unc.edu	2	102472451	102472451	G	C			23	70		84
MAP4K4	TCGA-EO-A3KX-01	R417L	Missense_Mutation	Uterine Endometrioid Carcinoma	Uterine Corpus Endometrial Carcinoma (TCGA, PanCancer Atlas)	OncoKB: NA;CIViC: NA;MyCancerGenome: not present;CancerHotspot: no;3DHotspot: no				.	.	.	2	102472455	102472455	G	T			27	38		19
MAP4K4	TCGA-CK-5913-01	R428*	Nonsense_Mutation	Colon Adenocarcinoma	Colorectal Adenocarcinoma (TCGA, PanCancer Atlas)	OncoKB: NA;CIViC: NA;MyCancerGenome: not present;CancerHotspot: no;3DHotspot: no			1	.	.	.	2	102472487	102472487	C	T			43	230		292
MAP4K4	TCGA-BS-A0TA-01	R453Q	Missense_Mutation	Uterine Endometrioid Carcinoma	Uterine Corpus Endometrial Carcinoma (TCGA, Provisional)	OncoKB: NA;CIViC: NA;MyCancerGenome: not present;CancerHotspot: no;3DHotspot: no			1	Somatic	Untested	genome.wustl.edu	2	102472563	102472563	G	A			40	193		176
MAP4K4	TCGA-B5-A3FA-01	R459M	Missense_Mutation	Uterine Endometrioid Carcinoma	Uterine Corpus Endometrial Carcinoma (TCGA, PanCancer Atlas)	OncoKB: NA;CIViC: NA;MyCancerGenome: not present;CancerHotspot: no;3DHotspot: no				.	.	.	2	102472581	102472581	G	T			7	24		19
MAP4K4	TCGA-CV-6960-01	E473Q	Missense_Mutation	Head and Neck Squamous Cell Carcinoma	Head and Neck Squamous Cell Carcinoma (TCGA, Nature 2015)	OncoKB: NA;CIViC: NA;MyCancerGenome: not present;CancerHotspot: no;3DHotspot: no				Unknown	NA	broad.mit.edu	2	102475479	102475479	G	C				165
MAP4K4	TCGA-43-3920-01	R477P	Missense_Mutation	Lung Squamous Cell Carcinoma	Lung Squamous Cell Carcinoma (TCGA, Nature 2012)	OncoKB: NA;CIViC: NA;MyCancerGenome: not present;CancerHotspot: no;3DHotspot: no			3	NA	---	broad.mit.edu	2	102475492	102475492	G	C				44
MAP4K4	TCGA-37-5819-01	R477Q	Missense_Mutation	Lung Squamous Cell Carcinoma	Lung Squamous Cell Carcinoma (TCGA, Nature 2012)	OncoKB: NA;CIViC: NA;MyCancerGenome: not present;CancerHotspot: no;3DHotspot: no			3	NA	---	broad.mit.edu	2	102475492	102475492	G	A				41			659
MAP4K4	TCGA-5M-AAT6-01	R477Q	Missense_Mutation	Colon Adenocarcinoma	Colorectal Adenocarcinoma (TCGA, PanCancer Atlas)	OncoKB: NA;CIViC: NA;MyCancerGenome: not present;CancerHotspot: no;3DHotspot: no			3	.	.	.	2	102475492	102475492	G	A			19	139		167
MAP4K4	TCGA-VQ-A8P2-01	A491V	Missense_Mutation	Stomach Adenocarcinoma	TCGA data for Esophagus-Stomach Cancers (TCGA, Nature 2017)	OncoKB: NA;CIViC: NA;MyCancerGenome: not present;CancerHotspot: no;3DHotspot: no				Somatic	Untested	genome.wustl.edu	2	102475534	102475534	C	T			14	21		71
MAP4K4	TCGA-WS-AB45-01	R505L	Missense_Mutation	Mucinous Adenocarcinoma of the Colon and Rectum	Colorectal Adenocarcinoma (TCGA, PanCancer Atlas)	OncoKB: NA;CIViC: NA;MyCancerGenome: not present;CancerHotspot: no;3DHotspot: no				.	.	.	2	102476136	102476136	G	T			24	169		216
MAP4K4	TCGA-D1-A174-01	R546M	Missense_Mutation	Uterine Endometrioid Carcinoma	Uterine Corpus Endometrial Carcinoma (TCGA, Provisional)	OncoKB: NA;CIViC: NA;MyCancerGenome: not present;CancerHotspot: no;3DHotspot: no			1	Somatic	Untested	genome.wustl.edu	2	102476259	102476259	G	T			19	47		75
MAP4K4	TCGA-VS-A8EL-01	E555K	Missense_Mutation	Cervical Squamous Cell Carcinoma	Cervical Squamous Cell Carcinoma (TCGA, PanCancer Atlas)	OncoKB: NA;CIViC: NA;MyCancerGenome: not present;CancerHotspot: no;3DHotspot: no				.	.	.	2	102476285	102476285	G	A			7	43		49
MAP4K4	TCGA-25-2398-01	D564Y	Missense_Mutation	Serous Ovarian Cancer	Ovarian Serous Cystadenocarcinoma (TCGA, PanCancer Atlas)	OncoKB: NA;CIViC: NA;MyCancerGenome: not present;CancerHotspot: no;3DHotspot: no				.	.	.	2	102476312	102476312	G	T			4	17		22
MAP4K4	TCGA-DX-A6YV-01	R565Q	Missense_Mutation	Myxofibrosarcoma	Sarcoma (TCGA, PanCancer Atlas)	OncoKB: NA;CIViC: NA;MyCancerGenome: not present;CancerHotspot: no;3DHotspot: no				.	.	.	2	102476316	102476316	G	A			21	4		71
MAP4K4	TCGA-77-7337-01	R567*	Nonsense_Mutation	Lung Squamous Cell Carcinoma	Pan-Lung Cancer (TCGA, Nat Genet 2016)	OncoKB: NA;CIViC: NA;MyCancerGenome: not present;CancerHotspot: no;3DHotspot: no				Somatic	NA	broad.mit.edu	2	102476321	102476321	C	T			4	5		14
MAP4K4	TCGA-EY-A548-01	R567*	Nonsense_Mutation	Uterine Endometrioid Carcinoma	Uterine Corpus Endometrial Carcinoma (TCGA, PanCancer Atlas)	OncoKB: NA;CIViC: NA;MyCancerGenome: not present;CancerHotspot: no;3DHotspot: no				.	.	.	2	102476321	102476321	C	T			33	47		71
MAP4K4	TCGA-99-7458-01	E568V	Missense_Mutation	Lung Adenocarcinoma	Lung Adenocarcinoma (TCGA, Nature 2014)	OncoKB: NA;CIViC: NA;MyCancerGenome: not present;CancerHotspot: no;3DHotspot: no			1	Unknown	NA	broad.mit.edu	2	102476325	102476325	A	T				12
MAP4K4	TCGA-AB-2826-03	G606V	Missense_Mutation	Acute Myeloid Leukemia	Acute Myeloid Leukemia (TCGA, PanCancer Atlas)	OncoKB: NA;CIViC: NA;MyCancerGenome: not present;CancerHotspot: no;3DHotspot: no				.	.	.	2	102477399	102477399	G	T			3	15		40
MAP4K4	TCGA-AJ-A3EK-01	A619T	Missense_Mutation	Uterine Endometrioid Carcinoma	Uterine Corpus Endometrial Carcinoma (TCGA, PanCancer Atlas)	OncoKB: NA;CIViC: NA;MyCancerGenome: not present;CancerHotspot: no;3DHotspot: no				.	.	.	2	102477437	102477437	G	A			17	34		19	5736
MAP4K4	TCGA-DD-AAVX-01	X622_splice	Splice_Site	Hepatocellular Carcinoma	Liver Hepatocellular Carcinoma (TCGA, PanCancer Atlas)	OncoKB: NA;CIViC: NA;MyCancerGenome: not present;CancerHotspot: no;3DHotspot: no				.	.	.	2	102477449	102477449	G	T			7	20		35
MAP4K4	LUAD-5V8LT-Tumor	X658_splice	Splice_Site	Lung Adenocarcinoma	Pan-Lung Cancer (TCGA, Nat Genet 2016)	OncoKB: NA;CIViC: NA;MyCancerGenome: not present;CancerHotspot: no;3DHotspot: no				Somatic	NA	broad.mit.edu	2	102482892	102482892	G	T			20	44		67
MAP4K4	TCGA-B5-A11E-01	X658_splice	Splice_Site	Uterine Endometrioid Carcinoma	Uterine Corpus Endometrial Carcinoma (TCGA, Provisional)	OncoKB: NA;CIViC: NA;MyCancerGenome: not present;CancerHotspot: no;3DHotspot: no				Somatic	Untested	genome.wustl.edu	2	102481499	102481499	G	A			14	25		70
MAP4K4	TCGA-AA-A00N-01	I659S	Missense_Mutation	Colorectal Adenocarcinoma	Colorectal Adenocarcinoma (TCGA, Nature 2012)	OncoKB: NA;CIViC: NA;MyCancerGenome: not present;CancerHotspot: no;3DHotspot: no				Somatic	Valid	broad.mit.edu	2	102482895	102482895	T	G
MAP4K4	TCGA-BF-AAP0-06	R662K	Missense_Mutation	Cutaneous Melanoma	Skin Cutaneous Melanoma (TCGA, PanCancer Atlas)	OncoKB: NA;CIViC: NA;MyCancerGenome: not present;CancerHotspot: no;3DHotspot: no				.	.	.	2	102482904	102482904	G	A			3	21		31
MAP4K4	TCGA-AP-A051-01	L671P	Missense_Mutation	Uterine Endometrioid Carcinoma	Uterine Corpus Endometrial Carcinoma (TCGA, Provisional)	OncoKB: NA;CIViC: NA;MyCancerGenome: not present;CancerHotspot: no;3DHotspot: no				Somatic	Untested	genome.wustl.edu	2	102482931	102482931	T	C			11	43		132
MAP4K4	TCGA-37-3789-01	G691W	Missense_Mutation	Lung Squamous Cell Carcinoma	Lung Squamous Cell Carcinoma (TCGA, Nature 2012)	OncoKB: NA;CIViC: NA;MyCancerGenome: not present;CancerHotspot: no;3DHotspot: no				NA	---	broad.mit.edu	2	102482990	102482990	G	T				16
MAP4K4	TCGA-A6-5661-01	G701R	Missense_Mutation	Colon Adenocarcinoma	Colorectal Adenocarcinoma (TCGA, PanCancer Atlas)	OncoKB: NA;CIViC: NA;MyCancerGenome: not present;CancerHotspot: no;3DHotspot: no				.	.	.	2	102483020	102483020	G	A			14	53		108
MAP4K4	TCGA-JY-A939-01	G701W	Missense_Mutation	Esophageal Adenocarcinoma	Esophageal Carcinoma (TCGA, Provisional)	OncoKB: NA;CIViC: NA;MyCancerGenome: not present;CancerHotspot: no;3DHotspot: no				Somatic	Untested	genome.wustl.edu	2	102483020	102483020	G	T
MAP4K4	TCGA-32-2638-01	R703C	Missense_Mutation	Diffuse Glioma	Merged Cohort of LGG and GBM (TCGA, Cell 2016)	OncoKB: NA;CIViC: NA;MyCancerGenome: not present;CancerHotspot: no;3DHotspot: no				NA	NA	mdanderson.org/broad.mit.edu	2	102483026	102483026	C	T			26	64		85	34
MAP4K4	TCGA-PK-A5HB-01	R703C	Missense_Mutation	Adrenocortical Carcinoma	Adrenocortical Carcinoma (TCGA, Provisional)	OncoKB: NA;CIViC: NA;MyCancerGenome: not present;CancerHotspot: no;3DHotspot: no				Somatic	Untested	hgsc.bcm.edu;broad.mit.edu;ucsc.edu;bcgsc.ca;mdanderson.org	2	102483026	102483026	C	T			53	19		106	1179
MAP4K4	TCGA-ED-A459-01	S717C	Missense_Mutation	Hepatocellular Carcinoma	Liver Hepatocellular Carcinoma (TCGA, PanCancer Atlas)	OncoKB: NA;CIViC: NA;MyCancerGenome: not present;CancerHotspot: no;3DHotspot: no				.	.	.	2	102483701	102483701	C	G			29	86		134
MAP4K4	TCGA-AP-A051-01	R719H	Missense_Mutation	Uterine Endometrioid Carcinoma	Uterine Corpus Endometrial Carcinoma (TCGA, Provisional)	OncoKB: NA;CIViC: NA;MyCancerGenome: not present;CancerHotspot: no;3DHotspot: no				Somatic	Untested	genome.wustl.edu	2	102483707	102483707	G	A			6	51		93
MAP4K4	TCGA-AA-3492-01	N722Mfs*3	Frame_Shift_Del	Colon Adenocarcinoma	Colorectal Adenocarcinoma (TCGA, PanCancer Atlas)	OncoKB: NA;CIViC: NA;MyCancerGenome: not present;CancerHotspot: no;3DHotspot: no				.	.	.	2	102483713	102483713	A	-			37	87		112
MAP4K4	TCGA-DF-A2KU-01	A723V	Missense_Mutation	Uterine Endometrioid Carcinoma	Uterine Corpus Endometrial Carcinoma (TCGA, PanCancer Atlas)	OncoKB: NA;CIViC: NA;MyCancerGenome: not present;CancerHotspot: no;3DHotspot: no				.	.	.	2	102483719	102483719	C	T			21	31		33
MAP4K4	TCGA-Q1-A5R2-01	E728K	Missense_Mutation	Cervical Squamous Cell Carcinoma	Cervical Squamous Cell Carcinoma and Endocervical Adenocarcinoma (TCGA, Provisional)	OncoKB: NA;CIViC: NA;MyCancerGenome: not present;CancerHotspot: no;3DHotspot: no				Somatic	Untested	genome.wustl.edu	2	102483733	102483733	G	A				41		48
MAP4K4	TCGA-86-8358-01	T743S	Missense_Mutation	Lung Adenocarcinoma	Lung Adenocarcinoma (TCGA, PanCancer Atlas)	OncoKB: NA;CIViC: NA;MyCancerGenome: not present;CancerHotspot: no;3DHotspot: no				.	.	.	2	102486090	102486090	A	T			6	10		14
MAP4K4	TCGA-CM-6162-01	A744T	Missense_Mutation	Mucinous Adenocarcinoma of the Colon and Rectum	Colorectal Adenocarcinoma (TCGA, PanCancer Atlas)	OncoKB: NA;CIViC: NA;MyCancerGenome: not present;CancerHotspot: no;3DHotspot: no				.	.	.	2	102486093	102486093	G	A			21	67		136
MAP4K4	TCGA-AA-3864-01	T762M	Missense_Mutation	Colon Adenocarcinoma	Colorectal Adenocarcinoma (TCGA, Nature 2012)	OncoKB: NA;CIViC: NA;MyCancerGenome: not present;CancerHotspot: no;3DHotspot: no				Somatic	Valid	broad.mit.edu	2	102486148	102486148	C	T
MAP4K4	TCGA-B7-5818-01	E769K	Missense_Mutation	Stomach Adenocarcinoma	TCGA data for Esophagus-Stomach Cancers (TCGA, Nature 2017)	OncoKB: NA;CIViC: NA;MyCancerGenome: not present;CancerHotspot: no;3DHotspot: no				Somatic	Untested	genome.wustl.edu	2	102486168	102486168	G	A			11	8		13
MAP4K4	TCGA-B5-A3FD-01	S771L	Missense_Mutation	Uterine Endometrioid Carcinoma	Uterine Corpus Endometrial Carcinoma (TCGA, PanCancer Atlas)	OncoKB: NA;CIViC: NA;MyCancerGenome: not present;CancerHotspot: no;3DHotspot: no				.	.	.	2	102486175	102486175	C	T			17	19		32
MAP4K4	TCGA-HU-A4GQ-01	T773M	Missense_Mutation	Stomach Adenocarcinoma	TCGA data for Esophagus-Stomach Cancers (TCGA, Nature 2017)	OncoKB: NA;CIViC: NA;MyCancerGenome: not present;CancerHotspot: no;3DHotspot: no				Somatic	Untested	genome.wustl.edu	2	102486181	102486181	C	T			4	11		13
MAP4K4	TCGA-FB-AAPS-01	T773M	Missense_Mutation	Pancreatic Adenocarcinoma	Pancreatic Adenocarcinoma (TCGA, Provisional)	OncoKB: NA;CIViC: NA;MyCancerGenome: not present;CancerHotspot: no;3DHotspot: no				Somatic	Untested	broad.mit.edu	2	102486181	102486181	C	T			3	49		11
MAP4K4	TCGA-DI-A1BU-01	E777K	Missense_Mutation	Uterine Mixed Endometrial Carcinoma	Uterine Corpus Endometrial Carcinoma (TCGA, PanCancer Atlas)	OncoKB: NA;CIViC: NA;MyCancerGenome: not present;CancerHotspot: no;3DHotspot: no				.	.	.	2	102486192	102486192	G	A			23	47		20	7644
MAP4K4	TCGA-G7-6795-01	E788*	Nonsense_Mutation	Papillary Renal Cell Carcinoma	Kidney Renal Papillary Cell Carcinoma (TCGA, PanCancer Atlas)	OncoKB: NA;CIViC: NA;MyCancerGenome: not present;CancerHotspot: no;3DHotspot: no				.	.	.	2	102486225	102486225	G	T			3	16		10
MAP4K4	TCGA-C8-A8HP-01	S791*	Nonsense_Mutation	Metaplastic Breast Cancer	Breast Invasive Carcinoma (TCGA, PanCancer Atlas)	OncoKB: NA;CIViC: NA;MyCancerGenome: not present;CancerHotspot: no;3DHotspot: no				.	.	.	2	102486235	102486235	C	A			5	49		48
MAP4K4	TCGA-EP-A2KB-01	X799_splice	Splice_Site	Hepatocellular Carcinoma	Liver Hepatocellular Carcinoma (TCGA, Provisional)	OncoKB: NA;CIViC: NA;MyCancerGenome: not present;CancerHotspot: no;3DHotspot: no				Somatic	Untested	hgsc.bcm.edu	2	102486261	102486261	T	C			5	107		78
MAP4K4	TCGA-GM-A2DI-01	L804F	Missense_Mutation	Breast Invasive Ductal Carcinoma	Breast Invasive Carcinoma (TCGA, PanCancer Atlas)	OncoKB: NA;CIViC: NA;MyCancerGenome: not present;CancerHotspot: no;3DHotspot: no				.	.	.	2	102486772	102486772	G	C			4	35		38
MAP4K4	TCGA-PG-A6IB-01	T809M	Missense_Mutation	Uterine Serous Carcinoma/Uterine Papillary Serous Carcinoma	Uterine Corpus Endometrial Carcinoma (TCGA, PanCancer Atlas)	OncoKB: NA;CIViC: NA;MyCancerGenome: not present;CancerHotspot: no;3DHotspot: no				.	.	.	2	102486786	102486786	C	T			8	22		18
MAP4K4	TCGA-D5-6541-01	T809M	Missense_Mutation	Colon Adenocarcinoma	Colorectal Adenocarcinoma (TCGA, PanCancer Atlas)	OncoKB: NA;CIViC: NA;MyCancerGenome: not present;CancerHotspot: no;3DHotspot: no				.	.	.	2	102486786	102486786	C	T			51	146		239
MAP4K4	TCGA-13-0889-01	V821Cfs*4	Frame_Shift_Ins	Serous Ovarian Cancer	Ovarian Serous Cystadenocarcinoma (TCGA, PanCancer Atlas)	OncoKB: NA;CIViC: NA;MyCancerGenome: not present;CancerHotspot: no;3DHotspot: no				.	.	.	2	102486819	102486820	-	T			13	142		350
MAP4K4	TCGA-EE-A182-06	T828A	Missense_Mutation	Cutaneous Melanoma	Skin Cutaneous Melanoma (TCGA, Provisional)	OncoKB: NA;CIViC: NA;MyCancerGenome: not present;CancerHotspot: no;3DHotspot: no				Somatic	NA	broad.mit.edu	2	102486842	102486842	A	G			5	14
MAP4K4	TCGA-D3-A1Q6-06	P829Q	Missense_Mutation	Cutaneous Melanoma	Skin Cutaneous Melanoma (TCGA, PanCancer Atlas)	OncoKB: NA;CIViC: NA;MyCancerGenome: not present;CancerHotspot: no;3DHotspot: no				.	.	.	2	102486846	102486846	C	A			4	35		20
MAP4K4	TCGA-AP-A1DV-01	L835I	Missense_Mutation	Uterine Endometrioid Carcinoma	Uterine Corpus Endometrial Carcinoma (TCGA, PanCancer Atlas)	OncoKB: NA;CIViC: NA;MyCancerGenome: not present;CancerHotspot: no;3DHotspot: no				.	.	.	2	102486863	102486863	C	A			13	7		18
MAP4K4	TCGA-GN-A4U4-06	S842F	Missense_Mutation	Cutaneous Melanoma	Skin Cutaneous Melanoma (TCGA, Provisional)	OncoKB: NA;CIViC: NA;MyCancerGenome: not present;CancerHotspot: no;3DHotspot: no				Somatic	NA	broad.mit.edu	2	102490116	102490116	C	T			8	13
MAP4K4	TCGA-EE-A2GJ-06	X879_splice	Splice_Site	Cutaneous Melanoma	Skin Cutaneous Melanoma (TCGA, Provisional)	OncoKB: NA;CIViC: NA;MyCancerGenome: not present;CancerHotspot: no;3DHotspot: no				Somatic	NA	broad.mit.edu	2	102490542	102490542	A	C			21	11
MAP4K4	TCGA-OL-A5RW-01	G880A	Missense_Mutation	Breast Invasive Ductal Carcinoma	Breast Invasive Carcinoma (TCGA, Provisional)	OncoKB: NA;CIViC: NA;MyCancerGenome: not present;CancerHotspot: no;3DHotspot: no				Somatic	Untested	genome.wustl.edu	2	102490547	102490547	G	C			18	31
MAP4K4	TCGA-EO-A22X-01	D884A	Missense_Mutation	Uterine Endometrioid Carcinoma	Uterine Corpus Endometrial Carcinoma (TCGA, PanCancer Atlas)	OncoKB: NA;CIViC: NA;MyCancerGenome: not present;CancerHotspot: no;3DHotspot: no				.	.	.	2	102490559	102490559	A	C			14	26		40
MAP4K4	TCGA-ES-A2HS-01	R887G	Missense_Mutation	Hepatocellular Carcinoma	Liver Hepatocellular Carcinoma (TCGA, Provisional)	OncoKB: NA;CIViC: NA;MyCancerGenome: not present;CancerHotspot: no;3DHotspot: no				Somatic	Untested	hgsc.bcm.edu	2	102490567	102490567	A	G			6	105		158
MAP4K4	TCGA-D1-A0ZO-01	R897W	Missense_Mutation	Uterine Endometrioid Carcinoma	Uterine Corpus Endometrial Carcinoma (TCGA, PanCancer Atlas)	OncoKB: NA;CIViC: NA;MyCancerGenome: not present;CancerHotspot: no;3DHotspot: no				.	.	.	2	102490597	102490597	C	T			17	476		289
MAP4K4	TCGA-91-6848-01	S900L	Missense_Mutation	Lung Adenocarcinoma	Lung Adenocarcinoma (TCGA, PanCancer Atlas)	OncoKB: NA;CIViC: NA;MyCancerGenome: not present;CancerHotspot: no;3DHotspot: no				.	.	.	2	102490607	102490607	C	T			16	22		71
MAP4K4	TCGA-BR-6452-01	N905K	Missense_Mutation	Stomach Adenocarcinoma	TCGA data for Esophagus-Stomach Cancers (TCGA, Nature 2017)	OncoKB: NA;CIViC: NA;MyCancerGenome: not present;CancerHotspot: no;3DHotspot: no				Somatic	Untested	genome.wustl.edu	2	102490623	102490623	T	A			8	33		35
MAP4K4	TCGA-43-7657-01	E917D	Missense_Mutation	Lung Squamous Cell Carcinoma	Pan-Lung Cancer (TCGA, Nat Genet 2016)	OncoKB: NA;CIViC: NA;MyCancerGenome: not present;CancerHotspot: no;3DHotspot: no				Somatic	NA	broad.mit.edu	2	102490659	102490659	G	T			8	16		17
MAP4K4	TCGA-AA-A00N-01	R919C	Missense_Mutation	Colorectal Adenocarcinoma	Colorectal Adenocarcinoma (TCGA, Nature 2012)	OncoKB: NA;CIViC: NA;MyCancerGenome: not present;CancerHotspot: no;3DHotspot: no				Somatic	Valid	broad.mit.edu	2	102490663	102490663	C	T
MAP4K4	TCGA-GF-A6C8-06	R919C	Missense_Mutation	Cutaneous Melanoma	Skin Cutaneous Melanoma (TCGA, Provisional)	OncoKB: NA;CIViC: NA;MyCancerGenome: not present;CancerHotspot: no;3DHotspot: no				Somatic	NA	broad.mit.edu	2	102490663	102490663	C	T			11	11
MAP4K4	TCGA-CA-6718-01	R919C	Missense_Mutation	Colon Adenocarcinoma	Colorectal Adenocarcinoma (TCGA, PanCancer Atlas)	OncoKB: NA;CIViC: NA;MyCancerGenome: not present;CancerHotspot: no;3DHotspot: no				.	.	.	2	102490663	102490663	C	T			25	39		73
MAP4K4	TCGA-ER-A19P-06	K922N	Missense_Mutation	Cutaneous Melanoma	Skin Cutaneous Melanoma (TCGA, PanCancer Atlas)	OncoKB: NA;CIViC: NA;MyCancerGenome: not present;CancerHotspot: no;3DHotspot: no				.	.	.	2	102490674	102490674	G	T			4	28		15
MAP4K4	TCGA-43-7657-01	N926T	Missense_Mutation	Lung Squamous Cell Carcinoma	Pan-Lung Cancer (TCGA, Nat Genet 2016)	OncoKB: NA;CIViC: NA;MyCancerGenome: not present;CancerHotspot: no;3DHotspot: no				Somatic	NA	broad.mit.edu	2	102490685	102490685	A	C			4	13		12
MAP4K4	TCGA-GN-A267-06	S927F	Missense_Mutation	Cutaneous Melanoma	Skin Cutaneous Melanoma (TCGA, Provisional)	OncoKB: NA;CIViC: NA;MyCancerGenome: not present;CancerHotspot: no;3DHotspot: no				Somatic	NA	broad.mit.edu	2	102490688	102490688	C	T			10	12
MAP4K4	TCGA-80-5608-01	L930M	Missense_Mutation	Lung Adenocarcinoma	Lung Adenocarcinoma (TCGA, PanCancer Atlas)	OncoKB: NA;CIViC: NA;MyCancerGenome: not present;CancerHotspot: no;3DHotspot: no				.	.	.	2	102490696	102490696	C	A			3	17		30
MAP4K4	TCGA-GF-A6C9-06	G946C	Missense_Mutation	Cutaneous Melanoma	Skin Cutaneous Melanoma (TCGA, Provisional)	OncoKB: NA;CIViC: NA;MyCancerGenome: not present;CancerHotspot: no;3DHotspot: no				Somatic	NA	broad.mit.edu	2	102493494	102493494	G	T			7	34
MAP4K4	TCGA-06-5416-01	R952I	Missense_Mutation	Glioblastoma Multiforme	Glioblastoma Multiforme (TCGA, PanCancer Atlas)	OncoKB: NA;CIViC: NA;MyCancerGenome: not present;CancerHotspot: no;3DHotspot: no				.	.	.	2	102493513	102493513	G	T			27	52		93	12192
MAP4K4	TCGA-AA-3845-01	K957T	Missense_Mutation	Colorectal Adenocarcinoma	Colorectal Adenocarcinoma (TCGA, Nature 2012)	OncoKB: NA;CIViC: NA;MyCancerGenome: not present;CancerHotspot: no;3DHotspot: no				Somatic	Valid	broad.mit.edu	2	102493528	102493528	A	C
MAP4K4	TCGA-GD-A2C5-01	L973F	Missense_Mutation	Bladder Urothelial Carcinoma	Bladder Urothelial Carcinoma (TCGA, Nature 2014)	OncoKB: NA;CIViC: NA;MyCancerGenome: not present;CancerHotspot: no;3DHotspot: no				NA	NA	broad.mit.edu	2	102493575	102493575	C	T
MAP4K4	TCGA-CK-4951-01	E974K	Missense_Mutation	Mucinous Adenocarcinoma of the Colon and Rectum	Colorectal Adenocarcinoma (TCGA, PanCancer Atlas)	OncoKB: NA;CIViC: NA;MyCancerGenome: not present;CancerHotspot: no;3DHotspot: no				.	.	.	2	102493578	102493578	G	A			31	83		214
MAP4K4	TCGA-BT-A42F-01	L976V	Missense_Mutation	Bladder Urothelial Carcinoma	Bladder Cancer (TCGA, Cell 2017)	OncoKB: NA;CIViC: NA;MyCancerGenome: not present;CancerHotspot: no;3DHotspot: no				Somatic	NaN	broad.mit.edu	2	102493584	102493584	T	G				21
MAP4K4	TCGA-69-7979-01	V978I	Missense_Mutation	Lung Adenocarcinoma	Lung Adenocarcinoma (TCGA, PanCancer Atlas)	OncoKB: NA;CIViC: NA;MyCancerGenome: not present;CancerHotspot: no;3DHotspot: no				.	.	.	2	102493590	102493590	G	A			17	54		55
MAP4K4	TCGA-DX-A3M1-01	I982V	Missense_Mutation	Dedifferentiated Liposarcoma	Sarcoma (TCGA, Provisional)	OncoKB: NA;CIViC: NA;MyCancerGenome: not present;CancerHotspot: no;3DHotspot: no				Somatic	Valid	genome.wustl.edu	2	102493602	102493602	A	G			13	54		95
MAP4K4	TCGA-CG-4305-01	R990C	Missense_Mutation	Stomach Adenocarcinoma	TCGA data for Esophagus-Stomach Cancers (TCGA, Nature 2017)	OncoKB: NA;CIViC: NA;MyCancerGenome: not present;CancerHotspot: no;3DHotspot: no				Somatic	Untested	genome.wustl.edu	2	102499030	102499030	C	T			13	58		72
MAP4K4	TCGA-B5-A1MR-01	I1001R	Missense_Mutation	Uterine Endometrioid Carcinoma	Uterine Corpus Endometrial Carcinoma (TCGA, PanCancer Atlas)	OncoKB: NA;CIViC: NA;MyCancerGenome: not present;CancerHotspot: no;3DHotspot: no				.	.	.	2	102499064	102499064	T	G			6	41		32
MAP4K4	TCGA-GC-A3OO-01	E1009K	Missense_Mutation	Bladder Urothelial Carcinoma	Bladder Urothelial Carcinoma (TCGA, Nature 2014)	OncoKB: NA;CIViC: NA;MyCancerGenome: not present;CancerHotspot: no;3DHotspot: no				NA	NA	broad.mit.edu	2	102499087	102499087	G	A
MAP4K4	TCGA-18-3412-01	Q1012H	Missense_Mutation	Lung Squamous Cell Carcinoma	Lung Squamous Cell Carcinoma (TCGA, Nature 2012)	OncoKB: NA;CIViC: NA;MyCancerGenome: not present;CancerHotspot: no;3DHotspot: no				NA	---	broad.mit.edu	2	102499098	102499098	G	T				140
MAP4K4	TCGA-PG-A6IB-01	T1016S	Missense_Mutation	Uterine Serous Carcinoma/Uterine Papillary Serous Carcinoma	Uterine Corpus Endometrial Carcinoma (TCGA, PanCancer Atlas)	OncoKB: NA;CIViC: NA;MyCancerGenome: not present;CancerHotspot: no;3DHotspot: no				.	.	.	2	102499109	102499109	C	G			31	53		59
MAP4K4	TCGA-18-3421-01	D1019N	Missense_Mutation	Lung Squamous Cell Carcinoma	Lung Squamous Cell Carcinoma (TCGA, Nature 2012)	OncoKB: NA;CIViC: NA;MyCancerGenome: not present;CancerHotspot: no;3DHotspot: no				NA	---	broad.mit.edu	2	102499117	102499117	G	A				73
MAP4K4	TCGA-MN-A4N4-01	Y1031C	Missense_Mutation	Lung Adenocarcinoma	Lung Adenocarcinoma (TCGA, PanCancer Atlas)	OncoKB: NA;CIViC: NA;MyCancerGenome: not present;CancerHotspot: no;3DHotspot: no				.	.	.	2	102501655	102501655	A	G			3	11		11
MAP4K4	TCGA-FR-A726-01	E1032K	Missense_Mutation	Lentigo Maligna Melanoma	Skin Cutaneous Melanoma (TCGA, Provisional)	OncoKB: NA;CIViC: NA;MyCancerGenome: not present;CancerHotspot: no;3DHotspot: no				Somatic	NA	broad.mit.edu	2	102501657	102501657	G	A			5	15
MAP4K4	TCGA-B0-5098-01	I1034N	Missense_Mutation	Renal Clear Cell Carcinoma	Kidney Renal Clear Cell Carcinoma (TCGA, Provisional)	OncoKB: NA;CIViC: NA;MyCancerGenome: not present;CancerHotspot: no;3DHotspot: no				Somatic	Untested	broad.mit.edu	2	102501664	102501664	T	A
MAP4K4	TCGA-FU-A3HZ-01	L1041V	Missense_Mutation	Cervical Squamous Cell Carcinoma	Cervical Squamous Cell Carcinoma and Endocervical Adenocarcinoma (TCGA, Provisional)	OncoKB: NA;CIViC: NA;MyCancerGenome: not present;CancerHotspot: no;3DHotspot: no				Somatic	Untested	genome.wustl.edu	2	102501684	102501684	T	G				16		45
MAP4K4	TCGA-55-7913-01	A1049P	Missense_Mutation	Lung Adenocarcinoma	Lung Adenocarcinoma (TCGA, PanCancer Atlas)	OncoKB: NA;CIViC: NA;MyCancerGenome: not present;CancerHotspot: no;3DHotspot: no				.	.	.	2	102501708	102501708	G	C			10	16		14
MAP4K4	TCGA-A6-5661-01	W1050C	Missense_Mutation	Colon Adenocarcinoma	Colorectal Adenocarcinoma (TCGA, PanCancer Atlas)	OncoKB: NA;CIViC: NA;MyCancerGenome: not present;CancerHotspot: no;3DHotspot: no				.	.	.	2	102501713	102501713	G	T			54	108		104
MAP4K4	TCGA-D1-A17Q-01	F1058C	Missense_Mutation	Uterine Endometrioid Carcinoma	Uterine Corpus Endometrial Carcinoma (TCGA, Provisional)	OncoKB: NA;CIViC: NA;MyCancerGenome: not present;CancerHotspot: no;3DHotspot: no				Somatic	Untested	genome.wustl.edu	2	102501736	102501736	T	G			112	170		234	5159
MAP4K4	TCGA-D1-A16X-01	F1058C	Missense_Mutation	Uterine Endometrioid Carcinoma	Uterine Corpus Endometrial Carcinoma (TCGA, PanCancer Atlas)	OncoKB: NA;CIViC: NA;MyCancerGenome: not present;CancerHotspot: no;3DHotspot: no				.	.	.	2	102501736	102501736	T	G			11	182		239	2729
MAP4K4	TCGA-AG-A002-01	E1066*	Nonsense_Mutation	Rectal Adenocarcinoma	Colorectal Adenocarcinoma (TCGA, Nature 2012)	OncoKB: NA;CIViC: NA;MyCancerGenome: not present;CancerHotspot: no;3DHotspot: no				Somatic	Valid	broad.mit.edu	2	102503559	102503559	G	T
MAP4K4	TCGA-FG-5963-01	Y1088C	Missense_Mutation	Diffuse Glioma	Merged Cohort of LGG and GBM (TCGA, Cell 2016)	OncoKB: NA;CIViC: NA;MyCancerGenome: not present;CancerHotspot: no;3DHotspot: no				NA	NA	ucsc.edu/broad.mit.edu	2	102503626	102503626	A	G			3	20		25	19
MAP4K4	TCGA-KQ-A41R-01	D1098N	Missense_Mutation	Bladder Urothelial Carcinoma	Bladder Cancer (TCGA, Cell 2017)	OncoKB: NA;CIViC: NA;MyCancerGenome: not present;CancerHotspot: no;3DHotspot: no				Somatic	NaN	broad.mit.edu	2	102503655	102503655	G	A				20
MAP4K4	TCGA-JW-A5VL-01	L1109V	Missense_Mutation	Cervical Squamous Cell Carcinoma	Cervical Squamous Cell Carcinoma and Endocervical Adenocarcinoma (TCGA, Provisional)	OncoKB: NA;CIViC: NA;MyCancerGenome: not present;CancerHotspot: no;3DHotspot: no				Somatic	Untested	genome.wustl.edu	2	102503688	102503688	C	G				52		76
MAP4K4	TCGA-DA-A1I1-06	P1110Q	Missense_Mutation	Cutaneous Melanoma	Skin Cutaneous Melanoma (TCGA, PanCancer Atlas)	OncoKB: NA;CIViC: NA;MyCancerGenome: not present;CancerHotspot: no;3DHotspot: no				.	.	.	2	102503692	102503692	C	A			4	26		36
MAP4K4	TCGA-A5-A0G2-01	I1113V	Missense_Mutation	Uterine Serous Carcinoma/Uterine Papillary Serous Carcinoma	Uterine Corpus Endometrial Carcinoma (TCGA, PanCancer Atlas)	OncoKB: NA;CIViC: NA;MyCancerGenome: not present;CancerHotspot: no;3DHotspot: no				.	.	.	2	102504240	102504240	A	G			41	131		218
MAP4K4	TCGA-VQ-AA64-01	P1119H	Missense_Mutation	Stomach Adenocarcinoma	TCGA data for Esophagus-Stomach Cancers (TCGA, Nature 2017)	OncoKB: NA;CIViC: NA;MyCancerGenome: not present;CancerHotspot: no;3DHotspot: no				Somatic	Untested	genome.wustl.edu	2	102504259	102504259	C	A			11	49		82
MAP4K4	TCGA-D8-A27V-01	H1120Mfs*25	Frame_Shift_Del	Breast Invasive Lobular Carcinoma	Breast Invasive Carcinoma (TCGA, PanCancer Atlas)	OncoKB: NA;CIViC: NA;MyCancerGenome: not present;CancerHotspot: no;3DHotspot: no				.	.	.	2	102504258	102504258	C	-			17	170		64
MAP4K4	TCGA-AP-A059-01	A1121T	Missense_Mutation	Uterine Endometrioid Carcinoma	Uterine Corpus Endometrial Carcinoma (TCGA, Provisional)	OncoKB: NA;CIViC: NA;MyCancerGenome: not present;CancerHotspot: no;3DHotspot: no				Somatic	Untested	genome.wustl.edu	2	102504264	102504264	G	A			43	164		492
MAP4K4	TCGA-3Z-A93Z-01	T1128R	Missense_Mutation	Renal Clear Cell Carcinoma	Kidney Renal Clear Cell Carcinoma (TCGA, PanCancer Atlas)	OncoKB: NA;CIViC: NA;MyCancerGenome: not present;CancerHotspot: no;3DHotspot: no				.	.	.	2	102504286	102504286	C	G			32	158		150
MAP4K4	TCGA-DK-AA6S-01	E1132Q	Missense_Mutation	Bladder Urothelial Carcinoma	Bladder Cancer (TCGA, Cell 2017)	OncoKB: NA;CIViC: NA;MyCancerGenome: not present;CancerHotspot: no;3DHotspot: no				Somatic	NaN	broad.mit.edu	2	102504297	102504297	G	C				44
MAP4K4	TCGA-A8-A09X-01	V1142F	Missense_Mutation	Invasive Breast Carcinoma	Breast Invasive Carcinoma (TCGA, Nature 2012)	OncoKB: NA;CIViC: NA;MyCancerGenome: not present;CancerHotspot: no;3DHotspot: no				Somatic	NA	genome.wustl.edu	2	102504327	102504327	G	T							36
MAP4K4	TCGA-EB-A5UM-01	V1155A	Missense_Mutation	Cutaneous Melanoma	Skin Cutaneous Melanoma (TCGA, Provisional)	OncoKB: NA;CIViC: NA;MyCancerGenome: not present;CancerHotspot: no;3DHotspot: no				Somatic	NA	broad.mit.edu	2	102504367	102504367	T	C			51	79
MAP4K4	TCGA-FS-A4F9-06	E1160Dfs*48	Frame_Shift_Del	Cutaneous Melanoma	Skin Cutaneous Melanoma (TCGA, Provisional)	OncoKB: NA;CIViC: NA;MyCancerGenome: not present;CancerHotspot: no;3DHotspot: no				Somatic	NA	broad.mit.edu	2	102504379	102504380	GA	-			35	105
MAP4K4	TCGA-BF-A5EP-01	Q1172L	Missense_Mutation	Cutaneous Melanoma	Skin Cutaneous Melanoma (TCGA, Provisional)	OncoKB: NA;CIViC: NA;MyCancerGenome: not present;CancerHotspot: no;3DHotspot: no				Somatic	NA	broad.mit.edu	2	102505276	102505276	A	T			14	14
MAP4K4	TCGA-D5-6928-01	G1177Efs*5	Frame_Shift_Del	Mucinous Adenocarcinoma of the Colon and Rectum	Colorectal Adenocarcinoma (TCGA, PanCancer Atlas)	OncoKB: NA;CIViC: NA;MyCancerGenome: not present;CancerHotspot: no;3DHotspot: no				.	.	.	2	102505288	102505288	G	-			16	91		102
MAP4K4	TCGA-XK-AAIW-01	R1184*	Nonsense_Mutation	Prostate Adenocarcinoma	Prostate Adenocarcinoma (TCGA, Provisional)	OncoKB: NA;CIViC: NA;MyCancerGenome: not present;CancerHotspot: no;3DHotspot: no				Somatic	NA	broad.mit.edu	2	102505311	102505311	C	T			4	18
MAP4K4	TCGA-YD-A89C-06	R1184*	Nonsense_Mutation	Cutaneous Melanoma	Skin Cutaneous Melanoma (TCGA, PanCancer Atlas)	OncoKB: NA;CIViC: NA;MyCancerGenome: not present;CancerHotspot: no;3DHotspot: no				.	.	.	2	102505311	102505311	C	T			14	17		20
MAP4K4	TCGA-EE-A2MM-06	L1191F	Missense_Mutation	Cutaneous Melanoma	Skin Cutaneous Melanoma (TCGA, PanCancer Atlas)	OncoKB: NA;CIViC: NA;MyCancerGenome: not present;CancerHotspot: no;3DHotspot: no				.	.	.	2	102505334	102505334	G	T			4	32		45
MAP4K4	TCGA-FS-A1ZB-06	G1193C	Missense_Mutation	Cutaneous Melanoma	Skin Cutaneous Melanoma (TCGA, PanCancer Atlas)	OncoKB: NA;CIViC: NA;MyCancerGenome: not present;CancerHotspot: no;3DHotspot: no				.	.	.	2	102505338	102505338	G	T			4	40		56
MAP4K4	LUAD-E00934-Tumor	G1193S	Missense_Mutation	Lung Adenocarcinoma	Pan-Lung Cancer (TCGA, Nat Genet 2016)	OncoKB: NA;CIViC: NA;MyCancerGenome: not present;CancerHotspot: no;3DHotspot: no				Somatic	NA	broad.mit.edu	2	102505338	102505338	G	A			9	23		31
MAP4K4	TCGA-13-0889-01	V1194Cfs*15	Frame_Shift_Ins	Serous Ovarian Cancer	Ovarian Serous Cystadenocarcinoma (TCGA, PanCancer Atlas)	OncoKB: NA;CIViC: NA;MyCancerGenome: not present;CancerHotspot: no;3DHotspot: no				.	.	.	2	102505337	102505338	-	G			13	125		478
MAP4K4	TCGA-CG-5730-01	R1199G	Missense_Mutation	Stomach Adenocarcinoma	Stomach Adenocarcinoma (TCGA, Nature 2014)	OncoKB: NA;CIViC: NA;MyCancerGenome: not present;CancerHotspot: no;3DHotspot: no				Unknown	NA	broad.mit.edu	2	102505356	102505356	A	G				65
MAP4K4	TCGA-EE-A2GE-06	R1199M	Missense_Mutation	Cutaneous Melanoma	Skin Cutaneous Melanoma (TCGA, PanCancer Atlas)	OncoKB: NA;CIViC: NA;MyCancerGenome: not present;CancerHotspot: no;3DHotspot: no				.	.	.	2	102505357	102505357	G	T			3	29		51
MAP4K4	TCGA-AC-A23H-01	F1205L	Missense_Mutation	Breast Invasive Ductal Carcinoma	Breast Invasive Carcinoma (TCGA, Cell 2015)	OncoKB: NA;CIViC: NA;MyCancerGenome: not present;CancerHotspot: no;3DHotspot: no				NA	NA	genome.wustl.edu;unc.edu	2	102505374	102505374	T	C			22	75		111
MAP4K4	TCGA-EO-A3AV-01	F1205L	Missense_Mutation	Uterine Endometrioid Carcinoma	Uterine Corpus Endometrial Carcinoma (TCGA, PanCancer Atlas)	OncoKB: NA;CIViC: NA;MyCancerGenome: not present;CancerHotspot: no;3DHotspot: no				.	.	.	2	102505376	102505376	C	A			12	27		61
MAP4K4	TCGA-F7-A624-01	R1209C	Missense_Mutation	Head and Neck Squamous Cell Carcinoma	Head and Neck Squamous Cell Carcinoma (TCGA, Provisional)	OncoKB: NA;CIViC: NA;MyCancerGenome: not present;CancerHotspot: no;3DHotspot: no				Somatic	NA	broad.mit.edu	2	102505386	102505386	C	T			9	19
MAP4K4	TCGA-FI-A2D0-01	R1209C	Missense_Mutation	Uterine Endometrioid Carcinoma	Uterine Corpus Endometrial Carcinoma (TCGA, PanCancer Atlas)	OncoKB: NA;CIViC: NA;MyCancerGenome: not present;CancerHotspot: no;3DHotspot: no				.	.	.	2	102505386	102505386	C	T			12	24		49
MAP4K4	TCGA-AP-A1DV-01	D1211G	Missense_Mutation	Uterine Endometrioid Carcinoma	Uterine Corpus Endometrial Carcinoma (TCGA, PanCancer Atlas)	OncoKB: NA;CIViC: NA;MyCancerGenome: not present;CancerHotspot: no;3DHotspot: no				.	.	.	2	102505393	102505393	A	G			16	28		29
MAP4K4	TCGA-AZ-4315-01	R1219W	Missense_Mutation	Colon Adenocarcinoma	Colorectal Adenocarcinoma (TCGA, PanCancer Atlas)	OncoKB: NA;CIViC: NA;MyCancerGenome: not present;CancerHotspot: no;3DHotspot: no				.	.	.	2	102507646	102507646	C	T			96	202		598
MAP4K4	TCGA-G4-6588-01	R1219W	Missense_Mutation	Colon Adenocarcinoma	Colorectal Adenocarcinoma (TCGA, PanCancer Atlas)	OncoKB: NA;CIViC: NA;MyCancerGenome: not present;CancerHotspot: no;3DHotspot: no				.	.	.	2	102507646	102507646	C	T			134	371		491
MAP4K4	TCGA-13-0889-01	R1233Qfs*12	Frame_Shift_Ins	Serous Ovarian Cancer	Ovarian Serous Cystadenocarcinoma (TCGA, PanCancer Atlas)	OncoKB: NA;CIViC: NA;MyCancerGenome: not present;CancerHotspot: no;3DHotspot: no				.	.	.	2	102507684	102507685	-	G			7	75		500
MAP4K4	TCGA-FS-A1ZP-06	L1236I	Missense_Mutation	Cutaneous Melanoma	Skin Cutaneous Melanoma (TCGA, PanCancer Atlas)	OncoKB: NA;CIViC: NA;MyCancerGenome: not present;CancerHotspot: no;3DHotspot: no				.	.	.	2	102507697	102507697	C	A			4	41		56
MAP4K5	TCGA-55-8096-01	MAP4K5-NIN	Fusion	Lung Adenocarcinoma	Lung Adenocarcinoma (TCGA, PanCancer Atlas)	OncoKB: NA;CIViC: NA;MyCancerGenome: not present;CancerHotspot: no;3DHotspot: no				NA	NA	WashU	14	-1	-1	NA								132
MAP4K5	TCGA-BH-A0HY-01	MAP4K5-NIN	Fusion	Breast Invasive Ductal Carcinoma	Breast Invasive Carcinoma (TCGA, PanCancer Atlas)	OncoKB: NA;CIViC: NA;MyCancerGenome: not present;CancerHotspot: no;3DHotspot: no				NA	NA	WashU	14	-1	-1	NA								54
MAP4K5	TCGA-CD-8530-01	MAP4K5-NIN	Fusion	Diffuse Type Stomach Adenocarcinoma	Stomach Adenocarcinoma (TCGA, PanCancer Atlas)	OncoKB: NA;CIViC: NA;MyCancerGenome: not present;CancerHotspot: no;3DHotspot: no				NA	NA	WashU	14	-1	-1	NA								74
MAP4K5	TCGA-XF-AAMW-01	MAP4K5-ADCK1	Fusion	Bladder Urothelial Carcinoma	Bladder Urothelial Carcinoma (TCGA, PanCancer Atlas)	OncoKB: NA;CIViC: NA;MyCancerGenome: not present;CancerHotspot: no;3DHotspot: no				NA	NA	WashU	14	-1	-1	NA								24
MAP4K5	TCGA-2H-A9GQ-01	MAP4K5-L2HGDH	Fusion	Esophageal Adenocarcinoma	Esophageal Adenocarcinoma (TCGA, PanCancer Atlas)	OncoKB: NA;CIViC: NA;MyCancerGenome: not present;CancerHotspot: no;3DHotspot: no				NA	NA	WashU	14	-1	-1	NA								116
MAP4K5	TCGA-LA-A7SW-01	MAP4K5_ATP5S	Fusion	Lung Squamous Cell Carcinoma	Pan-Lung Cancer (TCGA, Nat Genet 2016)	OncoKB: NA;CIViC: NA;MyCancerGenome: not present;CancerHotspot: no;3DHotspot: no				NA	NA	NA	14	-1	-1	NA								83
MAP4K5	TCGA-39-5039-01	MAP4K5-RPEL1	Fusion	Lung Squamous Cell Carcinoma	Lung Squamous Cell Carcinoma (TCGA, PanCancer Atlas)	OncoKB: NA;CIViC: NA;MyCancerGenome: not present;CancerHotspot: no;3DHotspot: no				NA	NA	WashU	14	-1	-1	NA								153
MAP4K5	TCGA-LA-A7SW-01	MAP4K5-ATP5S	Fusion	Lung Squamous Cell Carcinoma	Lung Squamous Cell Carcinoma (TCGA, PanCancer Atlas)	OncoKB: NA;CIViC: NA;MyCancerGenome: not present;CancerHotspot: no;3DHotspot: no				NA	NA	WashU	14	-1	-1	NA								83
MAP4K5	TCGA-A3-A6NL-01	R25M	Missense_Mutation	Renal Clear Cell Carcinoma	Kidney Renal Clear Cell Carcinoma (TCGA, PanCancer Atlas)	OncoKB: NA;CIViC: NA;MyCancerGenome: not present;CancerHotspot: no;3DHotspot: no				.	.	.	14	50998694	50998694	C	A			6	46		70	426
MAP4K5	TCGA-G4-6586-01	Y31H	Missense_Mutation	Colon Adenocarcinoma	Colorectal Adenocarcinoma (TCGA, PanCancer Atlas)	OncoKB: NA;CIViC: NA;MyCancerGenome: not present;CancerHotspot: no;3DHotspot: no				.	.	.	14	50998677	50998677	A	G			4	45		87	1112
MAP4K5	TCGA-AR-A24H-01	G32V	Missense_Mutation	Breast Invasive Lobular Carcinoma	Breast Invasive Carcinoma (TCGA, Cell 2015)	OncoKB: NA;CIViC: NA;MyCancerGenome: not present;CancerHotspot: no;3DHotspot: no				NA	NA	unc.edu	14	50998673	50998673	C	A			3	11		30	117
MAP4K5	TCGA-DK-A2I2-01	RPL36AL-MAP4K5	Fusion	Bladder Urothelial Carcinoma	Bladder Urothelial Carcinoma (TCGA, PanCancer Atlas)	OncoKB: NA;CIViC: NA;MyCancerGenome: not present;CancerHotspot: no;3DHotspot: no				NA	NA	WashU	14	-1	-1	NA								408
MAP4K5	TCGA-A5-A2K5-01	D58Y	Missense_Mutation	Uterine Endometrioid Carcinoma	Uterine Corpus Endometrial Carcinoma (TCGA, PanCancer Atlas)	OncoKB: NA;CIViC: NA;MyCancerGenome: not present;CancerHotspot: no;3DHotspot: no			1	.	.	.	14	50952907	50952907	C	A			12	21		41	8511
MAP4K5	TCGA-F5-6814-01	D58Y	Missense_Mutation	Rectal Adenocarcinoma	Colorectal Adenocarcinoma (TCGA, PanCancer Atlas)	OncoKB: NA;CIViC: NA;MyCancerGenome: not present;CancerHotspot: no;3DHotspot: no			1	.	.	.	14	50952907	50952907	C	A			37	82		197	9457
MAP4K5	TCGA-AA-A010-01	S60Y	Missense_Mutation	Colon Adenocarcinoma	Colorectal Adenocarcinoma (TCGA, Nature 2012)	OncoKB: NA;CIViC: NA;MyCancerGenome: not present;CancerHotspot: no;3DHotspot: no			1	Somatic	Valid	broad.mit.edu	14	50952900	50952900	G	T							6614
MAP4K5	TCGA-JW-A5VL-01	L61F	Missense_Mutation	Cervical Squamous Cell Carcinoma	Cervical Squamous Cell Carcinoma and Endocervical Adenocarcinoma (TCGA, Provisional)	OncoKB: NA;CIViC: NA;MyCancerGenome: not present;CancerHotspot: no;3DHotspot: no				Somatic	Untested	genome.wustl.edu	14	50952896	50952896	C	G				13		41	1809
MAP4K5	TCGA-DX-A48L-01	I62V	Missense_Mutation	Leiomyosarcoma	Sarcoma (TCGA, Provisional)	OncoKB: NA;CIViC: NA;MyCancerGenome: not present;CancerHotspot: no;3DHotspot: no				Somatic	Valid	genome.wustl.edu	14	50952895	50952895	T	C			16	32		23	22
MAP4K5	TCGA-E6-A1LX-01	F67C	Missense_Mutation	Uterine Endometrioid Carcinoma	Uterine Corpus Endometrial Carcinoma (TCGA, PanCancer Atlas)	OncoKB: NA;CIViC: NA;MyCancerGenome: not present;CancerHotspot: no;3DHotspot: no				.	.	.	14	50952879	50952879	A	C			15	28		38	12696
MAP4K5	TCGA-BP-4329-01	W91Dfs*43	Frame_Shift_Del	Renal Clear Cell Carcinoma	Kidney Renal Clear Cell Carcinoma (TCGA, Nature 2013)	OncoKB: NA;CIViC: NA;MyCancerGenome: not present;CancerHotspot: no;3DHotspot: no				Somatic	Unknown	hgsc.bcm.edu;ucsc.edu	14	50952347	50952348	AT	-							45
MAP4K5	TCGA-A5-A0G2-01	C97W	Missense_Mutation	Uterine Serous Carcinoma/Uterine Papillary Serous Carcinoma	Uterine Corpus Endometrial Carcinoma (TCGA, PanCancer Atlas)	OncoKB: NA;CIViC: NA;MyCancerGenome: not present;CancerHotspot: no;3DHotspot: no				.	.	.	14	50952327	50952327	A	C			3	6		10
MAP4K5	TCGA-44-7670-01	D104Ifs*14	Frame_Shift_Del	Lung Adenocarcinoma	Lung Adenocarcinoma (TCGA, Nature 2014)	OncoKB: NA;CIViC: NA;MyCancerGenome: not present;CancerHotspot: no;3DHotspot: no				Unknown	NA	broad.mit.edu	14	50952308	50952308	C	-				4			950
MAP4K5	TCGA-BP-4807-01	G127V	Missense_Mutation	Renal Clear Cell Carcinoma	Kidney Renal Clear Cell Carcinoma (TCGA, Nature 2013)	OncoKB: NA;CIViC: NA;MyCancerGenome: not present;CancerHotspot: no;3DHotspot: no			1	Somatic	Unknown	hgsc.bcm.edu	14	50943023	50943023	C	A
MAP4K5	TCGA-D3-A1Q3-06	G160C	Missense_Mutation	Cutaneous Melanoma	Skin Cutaneous Melanoma (TCGA, PanCancer Atlas)	OncoKB: NA;CIViC: NA;MyCancerGenome: not present;CancerHotspot: no;3DHotspot: no				.	.	.	14	50941859	50941859	C	A			6	51		15
MAP4K5	TCGA-D3-A2JC-06	G160C	Missense_Mutation	Cutaneous Melanoma	Skin Cutaneous Melanoma (TCGA, PanCancer Atlas)	OncoKB: NA;CIViC: NA;MyCancerGenome: not present;CancerHotspot: no;3DHotspot: no				.	.	.	14	50941859	50941859	C	A			4	39		25
MAP4K5	TCGA-B5-A11E-01	I169V	Missense_Mutation	Uterine Endometrioid Carcinoma	Uterine Corpus Endometrial Carcinoma (TCGA, Provisional)	OncoKB: NA;CIViC: NA;MyCancerGenome: not present;CancerHotspot: no;3DHotspot: no			1	Somatic	Untested	genome.wustl.edu	14	50941832	50941832	T	C			82	118		404
MAP4K5	TCGA-2H-A9GF-01	K173T	Missense_Mutation	Esophageal Adenocarcinoma	TCGA data for Esophagus-Stomach Cancers (TCGA, Nature 2017)	OncoKB: NA;CIViC: NA;MyCancerGenome: not present;CancerHotspot: no;3DHotspot: no				Somatic	Untested	genome.wustl.edu	14	50941819	50941819	T	G			10	44		63
MAP4K5	TCGA-A5-A0G2-01	S174Y	Missense_Mutation	Uterine Serous Carcinoma/Uterine Papillary Serous Carcinoma	Uterine Corpus Endometrial Carcinoma (TCGA, PanCancer Atlas)	OncoKB: NA;CIViC: NA;MyCancerGenome: not present;CancerHotspot: no;3DHotspot: no				.	.	.	14	50941816	50941816	G	T			63	85		133
MAP4K5	TCGA-B5-A1MR-01	S174Y	Missense_Mutation	Uterine Endometrioid Carcinoma	Uterine Corpus Endometrial Carcinoma (TCGA, PanCancer Atlas)	OncoKB: NA;CIViC: NA;MyCancerGenome: not present;CancerHotspot: no;3DHotspot: no				.	.	.	14	50941816	50941816	G	T			8	29		26
MAP4K5	TCGA-EE-A184-06	G193C	Missense_Mutation	Cutaneous Melanoma	Skin Cutaneous Melanoma (TCGA, PanCancer Atlas)	OncoKB: NA;CIViC: NA;MyCancerGenome: not present;CancerHotspot: no;3DHotspot: no				.	.	.	14	50935466	50935466	C	A			3	25		24
MAP4K5	TCGA-EE-A2M5-06	G193C	Missense_Mutation	Cutaneous Melanoma	Skin Cutaneous Melanoma (TCGA, PanCancer Atlas)	OncoKB: NA;CIViC: NA;MyCancerGenome: not present;CancerHotspot: no;3DHotspot: no				.	.	.	14	50935466	50935466	C	A			3	28		29
MAP4K5	TCGA-ER-A19P-06	D200Y	Missense_Mutation	Cutaneous Melanoma	Skin Cutaneous Melanoma (TCGA, PanCancer Atlas)	OncoKB: NA;CIViC: NA;MyCancerGenome: not present;CancerHotspot: no;3DHotspot: no				.	.	.	14	50935445	50935445	C	A			4	22		32
MAP4K5	TCGA-AJ-A5DW-01	D200Y	Missense_Mutation	Uterine Endometrioid Carcinoma	Uterine Corpus Endometrial Carcinoma (TCGA, PanCancer Atlas)	OncoKB: NA;CIViC: NA;MyCancerGenome: not present;CancerHotspot: no;3DHotspot: no				.	.	.	14	50935445	50935445	C	A			14	73		97	3189
MAP4K5	TCGA-64-1677-01	W202C	Missense_Mutation	Lung Adenocarcinoma	Lung Adenocarcinoma (TCGA, Nature 2014)	OncoKB: NA;CIViC: NA;MyCancerGenome: not present;CancerHotspot: no;3DHotspot: no			1	Unknown	NA	broad.mit.edu	14	50935437	50935437	C	A				63			218
MAP4K5	TCGA-P3-A6T3-01	L221I	Missense_Mutation	Head and Neck Squamous Cell Carcinoma	Head and Neck Squamous Cell Carcinoma (TCGA, Provisional)	OncoKB: NA;CIViC: NA;MyCancerGenome: not present;CancerHotspot: no;3DHotspot: no				Somatic	NA	broad.mit.edu	14	50935382	50935382	G	T			9	44
MAP4K5	TCGA-G7-6795-01	H222N	Missense_Mutation	Papillary Renal Cell Carcinoma	Kidney Renal Papillary Cell Carcinoma (TCGA, PanCancer Atlas)	OncoKB: NA;CIViC: NA;MyCancerGenome: not present;CancerHotspot: no;3DHotspot: no			1	.	.	.	14	50935379	50935379	G	T			3	29		39
MAP4K5	TCGA-FR-A729-06	P223S	Missense_Mutation	Cutaneous Melanoma	Skin Cutaneous Melanoma (TCGA, PanCancer Atlas)	OncoKB: NA;CIViC: NA;MyCancerGenome: not present;CancerHotspot: no;3DHotspot: no				.	.	.	14	50935376	50935376	G	A			11	10		27
MAP4K5	TCGA-AX-A2HC-01	K243T	Missense_Mutation	Uterine Endometrioid Carcinoma	Uterine Corpus Endometrial Carcinoma (TCGA, PanCancer Atlas)	OncoKB: NA;CIViC: NA;MyCancerGenome: not present;CancerHotspot: no;3DHotspot: no				.	.	.	14	50933310	50933310	T	G			16	23		58
MAP4K5	TCGA-DD-A1EG-01	T244Qfs*13	Frame_Shift_Del	Hepatocellular Carcinoma	Liver Hepatocellular Carcinoma (TCGA, Provisional)	OncoKB: NA;CIViC: NA;MyCancerGenome: not present;CancerHotspot: no;3DHotspot: no				Somatic	Untested	hgsc.bcm.edu	14	50933308	50933308	T	-			10	149		112
MAP4K5	TCGA-LN-A4A6-01	I256V	Missense_Mutation	Esophageal Squamous Cell Carcinoma	Esophageal Carcinoma (TCGA, Provisional)	OncoKB: NA;CIViC: NA;MyCancerGenome: not present;CancerHotspot: no;3DHotspot: no			1	Somatic	Untested	genome.wustl.edu	14	50930823	50930823	T	C
MAP4K5	TCGA-OD-A75X-06	R265Dfs*8	Frame_Shift_Del	Cutaneous Melanoma	Skin Cutaneous Melanoma (TCGA, Provisional)	OncoKB: NA;CIViC: NA;MyCancerGenome: not present;CancerHotspot: no;3DHotspot: no			4	Somatic	NA	broad.mit.edu	14	50930796	50930796	T	-			3	5			867
MAP4K5	TCGA-BR-4362-01	R265Dfs*8	Frame_Shift_Del	Stomach Adenocarcinoma	Stomach Adenocarcinoma (TCGA, Provisional)	OncoKB: NA;CIViC: NA;MyCancerGenome: not present;CancerHotspot: no;3DHotspot: no			4	Somatic	Untested	genome.wustl.edu	14	50930796	50930796	T	-							1496
MAP4K5	TCGA-CG-5733-01	R265Dfs*8	Frame_Shift_Del	Stomach Adenocarcinoma	Stomach Adenocarcinoma (TCGA, Provisional)	OncoKB: NA;CIViC: NA;MyCancerGenome: not present;CancerHotspot: no;3DHotspot: no			4	Somatic	Untested	genome.wustl.edu	14	50930796	50930796	T	-							987
MAP4K5	TCGA-AX-A2HG-01	R265Dfs*8	Frame_Shift_Del	Uterine Endometrioid Carcinoma	Uterine Corpus Endometrial Carcinoma (TCGA, PanCancer Atlas)	OncoKB: NA;CIViC: NA;MyCancerGenome: not present;CancerHotspot: no;3DHotspot: no			4	.	.	.	14	50930796	50930796	T	-			24	28		28	864
MAP4K5	TCGA-AZ-4615-01	R265Dfs*8	Frame_Shift_Del	Colon Adenocarcinoma	Colorectal Adenocarcinoma (TCGA, PanCancer Atlas)	OncoKB: NA;CIViC: NA;MyCancerGenome: not present;CancerHotspot: no;3DHotspot: no			4	.	.	.	14	50930796	50930796	T	-			32	87		55	835
MAP4K5	TCGA-CN-5369-01	R265Kfs*5	Frame_Shift_Ins	Head and Neck Squamous Cell Carcinoma	Head and Neck Squamous Cell Carcinoma (TCGA, Nature 2015)	OncoKB: NA;CIViC: NA;MyCancerGenome: not present;CancerHotspot: no;3DHotspot: no			4	Unknown	NA	broad.mit.edu	14	50930795	50930796	-	T				5			510
MAP4K5	TCGA-D1-A1NS-01	R265Kfs*5	Frame_Shift_Ins	Uterine Endometrioid Carcinoma	Uterine Corpus Endometrial Carcinoma (TCGA, PanCancer Atlas)	OncoKB: NA;CIViC: NA;MyCancerGenome: not present;CancerHotspot: no;3DHotspot: no			4	.	.	.	14	50930795	50930796	-	T			12	25		55	289
MAP4K5	TCGA-AP-A059-01	P280S	Missense_Mutation	Uterine Endometrioid Carcinoma	Uterine Corpus Endometrial Carcinoma (TCGA, PanCancer Atlas)	OncoKB: NA;CIViC: NA;MyCancerGenome: not present;CancerHotspot: no;3DHotspot: no				.	.	.	14	50929481	50929481	G	A			13	79		408
MAP4K5	TCGA-D1-A15X-01	A301T	Missense_Mutation	Uterine Serous Carcinoma/Uterine Papillary Serous Carcinoma	Uterine Corpus Endometrial Carcinoma (TCGA, Provisional)	OncoKB: NA;CIViC: NA;MyCancerGenome: not present;CancerHotspot: no;3DHotspot: no			3	Somatic	Untested	genome.wustl.edu	14	50929418	50929418	C	T			153	384		569
MAP4K5	TCGA-D1-A177-01	A301T	Missense_Mutation	Uterine Endometrioid Carcinoma	Uterine Corpus Endometrial Carcinoma (TCGA, Provisional)	OncoKB: NA;CIViC: NA;MyCancerGenome: not present;CancerHotspot: no;3DHotspot: no			3	Somatic	Untested	genome.wustl.edu	14	50929418	50929418	C	T			191	356		421
MAP4K5	TCGA-A6-2686-01	A301T	Missense_Mutation	Colon Adenocarcinoma	Colorectal Adenocarcinoma (TCGA, PanCancer Atlas)	OncoKB: NA;CIViC: NA;MyCancerGenome: not present;CancerHotspot: no;3DHotspot: no			3	.	.	.	14	50929418	50929418	C	T			35	48		254
MAP4K5	TCGA-BD-A3EP-01	I316T	Missense_Mutation	Hepatocellular Carcinoma	Liver Hepatocellular Carcinoma (TCGA, Provisional)	OncoKB: NA;CIViC: NA;MyCancerGenome: not present;CancerHotspot: no;3DHotspot: no				Somatic	Untested	hgsc.bcm.edu	14	50923302	50923302	A	G			7	120		64
MAP4K5	TCGA-FI-A2D5-01	F344C	Missense_Mutation	Uterine Endometrioid Carcinoma	Uterine Corpus Endometrial Carcinoma (TCGA, PanCancer Atlas)	OncoKB: NA;CIViC: NA;MyCancerGenome: not present;CancerHotspot: no;3DHotspot: no				.	.	.	14	50915535	50915535	A	C			6	14		38
MAP4K5	TCGA-F5-6814-01	F344C	Missense_Mutation	Rectal Adenocarcinoma	Colorectal Adenocarcinoma (TCGA, PanCancer Atlas)	OncoKB: NA;CIViC: NA;MyCancerGenome: not present;CancerHotspot: no;3DHotspot: no				.	.	.	14	50915535	50915535	A	C			5	44		93	9457
MAP4K5	TCGA-FS-A1ZG-06	E345*	Nonsense_Mutation	Cutaneous Melanoma	Skin Cutaneous Melanoma (TCGA, PanCancer Atlas)	OncoKB: NA;CIViC: NA;MyCancerGenome: not present;CancerHotspot: no;3DHotspot: no				.	.	.	14	50915533	50915533	C	A			3	25		16
MAP4K5	TCGA-A5-A2K5-01	R349I	Missense_Mutation	Uterine Endometrioid Carcinoma	Uterine Corpus Endometrial Carcinoma (TCGA, PanCancer Atlas)	OncoKB: NA;CIViC: NA;MyCancerGenome: not present;CancerHotspot: no;3DHotspot: no				.	.	.	14	50915520	50915520	C	A			8	19		24	8511
MAP4K5	TCGA-AX-A2H2-01	D356H	Missense_Mutation	Uterine Serous Carcinoma/Uterine Papillary Serous Carcinoma	Uterine Corpus Endometrial Carcinoma (TCGA, PanCancer Atlas)	OncoKB: NA;CIViC: NA;MyCancerGenome: not present;CancerHotspot: no;3DHotspot: no				.	.	.	14	50915500	50915500	C	G			5	20		34
MAP4K5	TCGA-D8-A1Y2-01	E357K	Missense_Mutation	Breast Invasive Ductal Carcinoma	Breast Invasive Carcinoma (TCGA, Cell 2015)	OncoKB: NA;CIViC: NA;MyCancerGenome: not present;CancerHotspot: no;3DHotspot: no			1	NA	NA	genome.wustl.edu;unc.edu	14	50915497	50915497	C	T			22	52		139
MAP4K5	TCGA-ER-A19P-06	M358I	Missense_Mutation	Cutaneous Melanoma	Skin Cutaneous Melanoma (TCGA, PanCancer Atlas)	OncoKB: NA;CIViC: NA;MyCancerGenome: not present;CancerHotspot: no;3DHotspot: no				.	.	.	14	50915492	50915492	C	A			4	31		22
MAP4K5	TCGA-CC-5264-01	M358V	Missense_Mutation	Hepatocellular Carcinoma	Liver Hepatocellular Carcinoma (TCGA, PanCancer Atlas)	OncoKB: NA;CIViC: NA;MyCancerGenome: not present;CancerHotspot: no;3DHotspot: no				.	.	.	14	50915494	50915494	T	C			26	9		187
MAP4K5	TCGA-DD-A1EE-01	M358V	Missense_Mutation	Hepatocellular Carcinoma	Liver Hepatocellular Carcinoma (TCGA, PanCancer Atlas)	OncoKB: NA;CIViC: NA;MyCancerGenome: not present;CancerHotspot: no;3DHotspot: no				.	.	.	14	50915494	50915494	T	C			18	104		142
MAP4K5	TCGA-LN-A4A5-01	P364T	Missense_Mutation	Esophageal Squamous Cell Carcinoma	Esophageal Carcinoma (TCGA, Provisional)	OncoKB: NA;CIViC: NA;MyCancerGenome: not present;CancerHotspot: no;3DHotspot: no				Somatic	Untested	genome.wustl.edu	14	50914184	50914184	G	T
MAP4K5	TCGA-UY-A78N-01	S382*	Nonsense_Mutation	Bladder Urothelial Carcinoma	Bladder Urothelial Carcinoma (TCGA, PanCancer Atlas)	OncoKB: NA;CIViC: NA;MyCancerGenome: not present;CancerHotspot: no;3DHotspot: no				.	.	.	14	50912837	50912837	G	T			4	17		14
MAP4K5	TCGA-BG-A0M3-01	R386H	Missense_Mutation	Uterine Endometrioid Carcinoma	Uterine Corpus Endometrial Carcinoma (TCGA, Provisional)	OncoKB: NA;CIViC: NA;MyCancerGenome: not present;CancerHotspot: no;3DHotspot: no			2	Somatic	Untested	genome.wustl.edu	14	50912825	50912825	C	T			132	145		148
MAP4K5	TCGA-DV-5567-01	R386H	Missense_Mutation	Renal Clear Cell Carcinoma	Kidney Renal Clear Cell Carcinoma (TCGA, PanCancer Atlas)	OncoKB: NA;CIViC: NA;MyCancerGenome: not present;CancerHotspot: no;3DHotspot: no			2	.	.	.	14	50912825	50912825	C	T			133	285		550
MAP4K5	TCGA-EE-A3AG-06	R386P	Missense_Mutation	Cutaneous Melanoma	Skin Cutaneous Melanoma (TCGA, Provisional)	OncoKB: NA;CIViC: NA;MyCancerGenome: not present;CancerHotspot: no;3DHotspot: no			2	Somatic	NA	broad.mit.edu	14	50912825	50912825	C	G			13	22
MAP4K5	TCGA-FW-A3R5-06	P393S	Missense_Mutation	Cutaneous Melanoma	Skin Cutaneous Melanoma (TCGA, Provisional)	OncoKB: NA;CIViC: NA;MyCancerGenome: not present;CancerHotspot: no;3DHotspot: no			1	Somatic	NA	broad.mit.edu	14	50912805	50912805	G	A			5	35
MAP4K5	TCGA-DK-A3WW-01	X395_splice	Splice_Region	Bladder Urothelial Carcinoma	Bladder Urothelial Carcinoma (TCGA, PanCancer Atlas)	OncoKB: NA;CIViC: NA;MyCancerGenome: not present;CancerHotspot: no;3DHotspot: no				.	.	.	14	50912794	50912794	C	T			7	6		15
MAP4K5	TCGA-ER-A1A1-06	R397M	Missense_Mutation	Cutaneous Melanoma	Skin Cutaneous Melanoma (TCGA, PanCancer Atlas)	OncoKB: NA;CIViC: NA;MyCancerGenome: not present;CancerHotspot: no;3DHotspot: no				.	.	.	14	50911908	50911908	C	A			5	33		30
MAP4K5	TCGA-D3-A5GU-06	F406S	Missense_Mutation	Cutaneous Melanoma	Skin Cutaneous Melanoma (TCGA, PanCancer Atlas)	OncoKB: NA;CIViC: NA;MyCancerGenome: not present;CancerHotspot: no;3DHotspot: no			1	.	.	.	14	50911881	50911881	A	G			5	20		19
MAP4K5	TCGA-D3-A1Q1-06	E410*	Nonsense_Mutation	Cutaneous Melanoma	Skin Cutaneous Melanoma (TCGA, PanCancer Atlas)	OncoKB: NA;CIViC: NA;MyCancerGenome: not present;CancerHotspot: no;3DHotspot: no				.	.	.	14	50911870	50911870	C	A			3	15		23
MAP4K5	TCGA-A5-A2K5-01	K416E	Missense_Mutation	Uterine Endometrioid Carcinoma	Uterine Corpus Endometrial Carcinoma (TCGA, PanCancer Atlas)	OncoKB: NA;CIViC: NA;MyCancerGenome: not present;CancerHotspot: no;3DHotspot: no				.	.	.	14	50911852	50911852	T	C			29	57		104	8511
MAP4K5	TCGA-D3-A2JP-06	P419H	Missense_Mutation	Cutaneous Melanoma	Skin Cutaneous Melanoma (TCGA, PanCancer Atlas)	OncoKB: NA;CIViC: NA;MyCancerGenome: not present;CancerHotspot: no;3DHotspot: no				.	.	.	14	50911842	50911842	G	T			3	21		36
MAP4K5	TCGA-BC-A69H-01	V440L	Missense_Mutation	Hepatocellular Carcinoma	Liver Hepatocellular Carcinoma (TCGA, PanCancer Atlas)	OncoKB: NA;CIViC: NA;MyCancerGenome: not present;CancerHotspot: no;3DHotspot: no				.	.	.	14	50911780	50911780	C	A			15	54		117
MAP4K5	TCGA-AP-A0LM-01	E442D	Missense_Mutation	Uterine Endometrioid Carcinoma	Uterine Corpus Endometrial Carcinoma (TCGA, Provisional)	OncoKB: NA;CIViC: NA;MyCancerGenome: not present;CancerHotspot: no;3DHotspot: no			2	Somatic	Untested	genome.wustl.edu	14	50911772	50911772	C	A			10	53		332	10512
MAP4K5	TCGA-K4-A83P-01	S445C	Missense_Mutation	Bladder Urothelial Carcinoma	Bladder Cancer (TCGA, Cell 2017)	OncoKB: NA;CIViC: NA;MyCancerGenome: not present;CancerHotspot: no;3DHotspot: no				Somatic	NaN	broad.mit.edu	14	50911764	50911764	G	C				48
MAP4K5	TCGA-FB-AAPU-01	I446V	Missense_Mutation	Pancreatic Adenocarcinoma	Pancreatic Adenocarcinoma (TCGA, Provisional)	OncoKB: NA;CIViC: NA;MyCancerGenome: not present;CancerHotspot: no;3DHotspot: no				Somatic	Untested	broad.mit.edu	14	50911762	50911762	T	C			11	126		44
MAP4K5	TCGA-EA-A43B-01	A466P	Missense_Mutation	Cervical Squamous Cell Carcinoma	Cervical Squamous Cell Carcinoma (TCGA, PanCancer Atlas)	OncoKB: NA;CIViC: NA;MyCancerGenome: not present;CancerHotspot: no;3DHotspot: no				.	.	.	14	50910698	50910698	C	G			8	188		189
MAP4K5	TCGA-E7-A6MD-01	R471Q	Missense_Mutation	Bladder Urothelial Carcinoma	Bladder Cancer (TCGA, Cell 2017)	OncoKB: NA;CIViC: NA;MyCancerGenome: not present;CancerHotspot: no;3DHotspot: no				Somatic	NaN	broad.mit.edu	14	50910682	50910682	C	T				7
MAP4K5	TCGA-33-AASL-01	D474Tfs*20	Frame_Shift_Del	Lung Squamous Cell Carcinoma	Pan-Lung Cancer (TCGA, Nat Genet 2016)	OncoKB: NA;CIViC: NA;MyCancerGenome: not present;CancerHotspot: no;3DHotspot: no				Somatic	---	broad.mit.edu	14	50910674	50910674	C	-			5	11		10
MAP4K5	TCGA-FJ-A3ZF-01	K475N	Missense_Mutation	Bladder Urothelial Carcinoma	Bladder Urothelial Carcinoma (TCGA, Nature 2014)	OncoKB: NA;CIViC: NA;MyCancerGenome: not present;CancerHotspot: no;3DHotspot: no			1	NA	NA	broad.mit.edu	14	50910669	50910669	T	G
MAP4K5	TCGA-GN-A265-06	L493=	Splice_Region	Cutaneous Melanoma	Skin Cutaneous Melanoma (TCGA, PanCancer Atlas)	OncoKB: NA;CIViC: NA;MyCancerGenome: not present;CancerHotspot: no;3DHotspot: no				.	.	.	14	50910447	50910447	C	A			5	44		37
MAP4K5	TCGA-AP-A1DO-01	A496S	Missense_Mutation	Uterine Endometrioid Carcinoma	Uterine Corpus Endometrial Carcinoma (TCGA, PanCancer Atlas)	OncoKB: NA;CIViC: NA;MyCancerGenome: not present;CancerHotspot: no;3DHotspot: no				.	.	.	14	50909528	50909528	C	A			9	68		104
MAP4K5	TCGA-YD-A9TA-06	S499L	Missense_Mutation	Cutaneous Melanoma	Skin Cutaneous Melanoma (TCGA, PanCancer Atlas)	OncoKB: NA;CIViC: NA;MyCancerGenome: not present;CancerHotspot: no;3DHotspot: no				.	.	.	14	50909518	50909518	G	A			17	30		36
MAP4K5	TCGA-33-4566-01	D503N	Missense_Mutation	Lung Squamous Cell Carcinoma	Lung Squamous Cell Carcinoma (TCGA, Nature 2012)	OncoKB: NA;CIViC: NA;MyCancerGenome: not present;CancerHotspot: no;3DHotspot: no			1	NA	---	broad.mit.edu	14	50909507	50909507	C	T				62
MAP4K5	TCGA-EE-A3AD-06	W515L	Missense_Mutation	Cutaneous Melanoma	Skin Cutaneous Melanoma (TCGA, PanCancer Atlas)	OncoKB: NA;CIViC: NA;MyCancerGenome: not present;CancerHotspot: no;3DHotspot: no				.	.	.	14	50909470	50909470	C	A			3	31		46
MAP4K5	TCGA-B5-A3FA-01	K521N	Missense_Mutation	Uterine Endometrioid Carcinoma	Uterine Corpus Endometrial Carcinoma (TCGA, PanCancer Atlas)	OncoKB: NA;CIViC: NA;MyCancerGenome: not present;CancerHotspot: no;3DHotspot: no				.	.	.	14	50909451	50909451	T	G			25	51		87
MAP4K5	TCGA-D8-A27V-01	F527Lfs*10	Frame_Shift_Del	Breast Invasive Lobular Carcinoma	Breast Invasive Carcinoma (TCGA, PanCancer Atlas)	OncoKB: NA;CIViC: NA;MyCancerGenome: not present;CancerHotspot: no;3DHotspot: no				.	.	.	14	50907143	50907143	A	-			14	110		97
MAP4K5	TCGA-UY-A8OB-01	T529P	Missense_Mutation	Bladder Urothelial Carcinoma	Bladder Cancer (TCGA, Cell 2017)	OncoKB: NA;CIViC: NA;MyCancerGenome: not present;CancerHotspot: no;3DHotspot: no				Somatic	NaN	broad.mit.edu	14	50907139	50907139	T	G				5
MAP4K5	TCGA-FU-A5XV-01	L538F	Missense_Mutation	Cervical Squamous Cell Carcinoma	Cervical Squamous Cell Carcinoma and Endocervical Adenocarcinoma (TCGA, Provisional)	OncoKB: NA;CIViC: NA;MyCancerGenome: not present;CancerHotspot: no;3DHotspot: no				Somatic	Untested	genome.wustl.edu	14	50907112	50907112	G	A				45		49
MAP4K5	TCGA-FS-A1Z4-06	M546I	Missense_Mutation	Cutaneous Melanoma	Skin Cutaneous Melanoma (TCGA, PanCancer Atlas)	OncoKB: NA;CIViC: NA;MyCancerGenome: not present;CancerHotspot: no;3DHotspot: no				.	.	.	14	50907086	50907086	C	A			3	26		18
MAP4K5	TCGA-PG-A6IB-01	Q548R	Missense_Mutation	Uterine Serous Carcinoma/Uterine Papillary Serous Carcinoma	Uterine Corpus Endometrial Carcinoma (TCGA, PanCancer Atlas)	OncoKB: NA;CIViC: NA;MyCancerGenome: not present;CancerHotspot: no;3DHotspot: no				.	.	.	14	50907081	50907081	T	C			25	67		80
MAP4K5	TCGA-BR-8589-01	X549_splice	Splice_Site	Stomach Adenocarcinoma	Stomach Adenocarcinoma (TCGA, Provisional)	OncoKB: NA;CIViC: NA;MyCancerGenome: not present;CancerHotspot: no;3DHotspot: no				Somatic	Untested	genome.wustl.edu	14	50906792	50906792	C	T
MAP4K5	TCGA-B5-A3FA-01	F550S	Missense_Mutation	Uterine Endometrioid Carcinoma	Uterine Corpus Endometrial Carcinoma (TCGA, PanCancer Atlas)	OncoKB: NA;CIViC: NA;MyCancerGenome: not present;CancerHotspot: no;3DHotspot: no				.	.	.	14	50906787	50906787	A	G			18	29		64
MAP4K5	TCGA-D3-A3C6-06	R552L	Missense_Mutation	Cutaneous Melanoma	Skin Cutaneous Melanoma (TCGA, PanCancer Atlas)	OncoKB: NA;CIViC: NA;MyCancerGenome: not present;CancerHotspot: no;3DHotspot: no			1	.	.	.	14	50906781	50906781	C	A			3	24		18
MAP4K5	TCGA-BS-A0UF-01	R552Q	Missense_Mutation	Uterine Endometrioid Carcinoma	Uterine Corpus Endometrial Carcinoma (TCGA, Provisional)	OncoKB: NA;CIViC: NA;MyCancerGenome: not present;CancerHotspot: no;3DHotspot: no			1	Somatic	Untested	genome.wustl.edu	14	50906781	50906781	C	T			13	43		168	7404
MAP4K5	TCGA-CC-A7IE-01	P590Tfs*29	Frame_Shift_Ins	Hepatocellular Carcinoma	Liver Hepatocellular Carcinoma (TCGA, PanCancer Atlas)	OncoKB: NA;CIViC: NA;MyCancerGenome: not present;CancerHotspot: no;3DHotspot: no				.	.	.	14	50904667	50904668	-	T			26	216		195
MAP4K5	TCGA-AX-A05Z-01	R604Q	Missense_Mutation	Uterine Endometrioid Carcinoma	Uterine Corpus Endometrial Carcinoma (TCGA, Provisional)	OncoKB: NA;CIViC: NA;MyCancerGenome: not present;CancerHotspot: no;3DHotspot: no			1	Somatic	Untested	genome.wustl.edu	14	50904624	50904624	C	T			67	125		193	5704
MAP4K5	TCGA-BR-6452-01	L606P	Missense_Mutation	Stomach Adenocarcinoma	Stomach Adenocarcinoma (TCGA, Nature 2014)	OncoKB: NA;CIViC: NA;MyCancerGenome: not present;CancerHotspot: no;3DHotspot: no			1	Unknown	NA	broad.mit.edu	14	50904618	50904618	A	G				103			6633
MAP4K5	TCGA-B8-5159-01	R608S	Missense_Mutation	Renal Clear Cell Carcinoma	Kidney Renal Clear Cell Carcinoma (TCGA, Nature 2013)	OncoKB: NA;CIViC: NA;MyCancerGenome: not present;CancerHotspot: no;3DHotspot: no			1	Somatic	Unknown	hgsc.bcm.edu;ucsc.edu	14	50904252	50904252	T	G
MAP4K5	TCGA-XK-AAIW-01	A611V	Missense_Mutation	Prostate Adenocarcinoma	Prostate Adenocarcinoma (TCGA, Provisional)	OncoKB: NA;CIViC: NA;MyCancerGenome: not present;CancerHotspot: no;3DHotspot: no				Somatic	NA	broad.mit.edu	14	50904244	50904244	G	A			4	6
MAP4K5	TCGA-ER-A19B-06	P617H	Missense_Mutation	Cutaneous Melanoma	Skin Cutaneous Melanoma (TCGA, PanCancer Atlas)	OncoKB: NA;CIViC: NA;MyCancerGenome: not present;CancerHotspot: no;3DHotspot: no				.	.	.	14	50904226	50904226	G	T			3	22		22
MAP4K5	TCGA-B0-4815-01	C625Ffs*3	Frame_Shift_Del	Renal Clear Cell Carcinoma	Kidney Renal Clear Cell Carcinoma (TCGA, Nature 2013)	OncoKB: NA;CIViC: NA;MyCancerGenome: not present;CancerHotspot: no;3DHotspot: no				Somatic	Unknown	hgsc.bcm.edu;ucsc.edu	14	50904202	50904202	C	-
MAP4K5	TCGA-DF-A2KN-01	W651*	Nonsense_Mutation	Uterine Endometrioid Carcinoma	Uterine Corpus Endometrial Carcinoma (TCGA, PanCancer Atlas)	OncoKB: NA;CIViC: NA;MyCancerGenome: not present;CancerHotspot: no;3DHotspot: no				.	.	.	14	50901714	50901714	C	T			9	15		36
MAP4K5	TCGA-EO-A22R-01	F658C	Missense_Mutation	Uterine Endometrioid Carcinoma	Uterine Corpus Endometrial Carcinoma (TCGA, PanCancer Atlas)	OncoKB: NA;CIViC: NA;MyCancerGenome: not present;CancerHotspot: no;3DHotspot: no				.	.	.	14	50901693	50901693	A	C			16	23		35
MAP4K5	TCGA-68-8250-01	I661M	Missense_Mutation	Lung Squamous Cell Carcinoma	Pan-Lung Cancer (TCGA, Nat Genet 2016)	OncoKB: NA;CIViC: NA;MyCancerGenome: not present;CancerHotspot: no;3DHotspot: no				Somatic	NA	broad.mit.edu	14	50901683	50901683	T	C			17	24		29
MAP4K5	TCGA-AZ-4315-01	P669S	Missense_Mutation	Colon Adenocarcinoma	Colorectal Adenocarcinoma (TCGA, PanCancer Atlas)	OncoKB: NA;CIViC: NA;MyCancerGenome: not present;CancerHotspot: no;3DHotspot: no				.	.	.	14	50901271	50901271	G	A			16	32		103
MAP4K5	TCGA-L5-A8NM-01	S670C	Missense_Mutation	Esophageal Adenocarcinoma	Esophageal Carcinoma (TCGA, Provisional)	OncoKB: NA;CIViC: NA;MyCancerGenome: not present;CancerHotspot: no;3DHotspot: no			1	Somatic	Untested	genome.wustl.edu	14	50901268	50901268	T	A
MAP4K5	TCGA-AA-A02R-01	L678R	Missense_Mutation	Colon Adenocarcinoma	Colorectal Adenocarcinoma (TCGA, PanCancer Atlas)	OncoKB: NA;CIViC: NA;MyCancerGenome: not present;CancerHotspot: no;3DHotspot: no				.	.	.	14	50901243	50901243	A	C			19	44		57
MAP4K5	TCGA-FM-8000-01	N708S	Missense_Mutation	Diffuse Large B-Cell Lymphoma	Lymphoid Neoplasm Diffuse Large B-cell Lymphoma (TCGA, Provisional)	OncoKB: NA;CIViC: NA;MyCancerGenome: not present;CancerHotspot: no;3DHotspot: no				Somatic	Untested	hgsc.bcm.edu	14	50901153	50901153	T	C			32	36		88
MAP4K5	TCGA-EE-A2M5-06	S713C	Missense_Mutation	Cutaneous Melanoma	Skin Cutaneous Melanoma (TCGA, Provisional)	OncoKB: NA;CIViC: NA;MyCancerGenome: not present;CancerHotspot: no;3DHotspot: no			1	Somatic	NA	broad.mit.edu	14	50901138	50901138	G	C			8	18
MAP4K5	LUAD-B02594-Tumor	W715C	Missense_Mutation	Lung Adenocarcinoma	Pan-Lung Cancer (TCGA, Nat Genet 2016)	OncoKB: NA;CIViC: NA;MyCancerGenome: not present;CancerHotspot: no;3DHotspot: no			1	Somatic	NA	broad.mit.edu	14	50901131	50901131	C	A			3	12		17	639
MAP4K5	TCGA-IG-A50L-01	S728Pfs*4	Frame_Shift_Del	Esophageal Squamous Cell Carcinoma	Esophageal Carcinoma (TCGA, Provisional)	OncoKB: NA;CIViC: NA;MyCancerGenome: not present;CancerHotspot: no;3DHotspot: no				Somatic	Untested	genome.wustl.edu	14	50895961	50895961	A	-
MAP4K5	TCGA-AA-3811-01	T738A	Missense_Mutation	Colon Adenocarcinoma	Colorectal Adenocarcinoma (TCGA, PanCancer Atlas)	OncoKB: NA;CIViC: NA;MyCancerGenome: not present;CancerHotspot: no;3DHotspot: no				.	.	.	14	50895931	50895931	T	C			20	291		234
MAP4K5	TCGA-JW-A5VL-01	S758*	Nonsense_Mutation	Cervical Squamous Cell Carcinoma	Cervical Squamous Cell Carcinoma and Endocervical Adenocarcinoma (TCGA, Provisional)	OncoKB: NA;CIViC: NA;MyCancerGenome: not present;CancerHotspot: no;3DHotspot: no				Somatic	Untested	genome.wustl.edu	14	50895433	50895433	G	C				16		26	1809
MAP4K5	TCGA-D6-6823-01	G789W	Missense_Mutation	Head and Neck Squamous Cell Carcinoma	Head and Neck Squamous Cell Carcinoma (TCGA, PanCancer Atlas)	OncoKB: NA;CIViC: NA;MyCancerGenome: not present;CancerHotspot: no;3DHotspot: no				.	.	.	14	50892657	50892657	C	A			4	38		25
MAP4K5	TCGA-A6-5665-01	M790V	Missense_Mutation	Colon Adenocarcinoma	Colorectal Adenocarcinoma (TCGA, PanCancer Atlas)	OncoKB: NA;CIViC: NA;MyCancerGenome: not present;CancerHotspot: no;3DHotspot: no			1	.	.	.	14	50892654	50892654	T	C			24	98		149
MAP4K5	TCGA-FS-A1Z4-06	G792C	Missense_Mutation	Cutaneous Melanoma	Skin Cutaneous Melanoma (TCGA, PanCancer Atlas)	OncoKB: NA;CIViC: NA;MyCancerGenome: not present;CancerHotspot: no;3DHotspot: no				.	.	.	14	50892648	50892648	C	A			3	19		28
MAP4K5	TCGA-DU-6392-01	S794N	Missense_Mutation	Astrocytoma	Brain Lower Grade Glioma (TCGA, PanCancer Atlas)	OncoKB: NA;CIViC: NA;MyCancerGenome: not present;CancerHotspot: no;3DHotspot: no				.	.	.	14	50892641	50892641	C	T			9	14		20
MAP4K5	TCGA-IR-A3LK-01	F795L	Missense_Mutation	Cervical Squamous Cell Carcinoma	Cervical Squamous Cell Carcinoma and Endocervical Adenocarcinoma (TCGA, Provisional)	OncoKB: NA;CIViC: NA;MyCancerGenome: not present;CancerHotspot: no;3DHotspot: no				Somatic	Untested	genome.wustl.edu	14	50892637	50892637	G	C				17		22
MAP4K5	TCGA-DI-A1BU-01	V800=	Splice_Region	Uterine Mixed Endometrial Carcinoma	Uterine Corpus Endometrial Carcinoma (TCGA, PanCancer Atlas)	OncoKB: NA;CIViC: NA;MyCancerGenome: not present;CancerHotspot: no;3DHotspot: no				.	.	.	14	50889892	50889892	A	G			33	75		46
MAP4K5	TCGA-ER-A19P-06	X800_splice	Splice_Site	Cutaneous Melanoma	Skin Cutaneous Melanoma (TCGA, PanCancer Atlas)	OncoKB: NA;CIViC: NA;MyCancerGenome: not present;CancerHotspot: no;3DHotspot: no				.	.	.	14	50889895	50889895	C	A			4	35		29
MAP4K5	TCGA-DD-A1EG-01	E803G	Missense_Mutation	Hepatocellular Carcinoma	Liver Hepatocellular Carcinoma (TCGA, Provisional)	OncoKB: NA;CIViC: NA;MyCancerGenome: not present;CancerHotspot: no;3DHotspot: no				Somatic	Untested	hgsc.bcm.edu	14	50889884	50889884	T	C			5	108		74
MAP4K5	TCGA-AP-A1DK-01	E803K	Missense_Mutation	Uterine Endometrioid Carcinoma	Uterine Corpus Endometrial Carcinoma (TCGA, PanCancer Atlas)	OncoKB: NA;CIViC: NA;MyCancerGenome: not present;CancerHotspot: no;3DHotspot: no				.	.	.	14	50889885	50889885	C	T			14	49		68
MAP4K5	TCGA-AA-3864-01	R812C	Missense_Mutation	Colon Adenocarcinoma	Colorectal Adenocarcinoma (TCGA, Nature 2012)	OncoKB: NA;CIViC: NA;MyCancerGenome: not present;CancerHotspot: no;3DHotspot: no			2	Somatic	Valid	broad.mit.edu	14	50889858	50889858	G	A
MAP4K5	TCGA-EY-A547-01	R812H	Missense_Mutation	Uterine Endometrioid Carcinoma	Uterine Corpus Endometrial Carcinoma (TCGA, PanCancer Atlas)	OncoKB: NA;CIViC: NA;MyCancerGenome: not present;CancerHotspot: no;3DHotspot: no			2	.	.	.	14	50889857	50889857	C	T			39	64		140
MAP4K5	TCGA-L5-A4OI-01	A840D	Missense_Mutation	Esophageal Adenocarcinoma	Esophageal Carcinoma (TCGA, Provisional)	OncoKB: NA;CIViC: NA;MyCancerGenome: not present;CancerHotspot: no;3DHotspot: no				Somatic	Untested	genome.wustl.edu	14	50886759	50886759	G	T
MAP4K6	TCGA-D6-A6EN-01	MINK1-ALOX12	Fusion	Head and Neck Squamous Cell Carcinoma	Head and Neck Squamous Cell Carcinoma (TCGA, PanCancer Atlas)	OncoKB: NA;CIViC: NA;MyCancerGenome: not present;CancerHotspot: no;3DHotspot: no				NA	NA	WashU	17	-1	-1	NA								89
MAP4K6	TCGA-38-4632-01	MINK1-USO1	Fusion	Lung Adenocarcinoma	Lung Adenocarcinoma (TCGA, PanCancer Atlas)	OncoKB: NA;CIViC: NA;MyCancerGenome: not present;CancerHotspot: no;3DHotspot: no				NA	NA	WashU	17	-1	-1	NA								497
MAP4K6	TCGA-50-8460-01	MINK1-NQO2	Fusion	Lung Adenocarcinoma	Lung Adenocarcinoma (TCGA, PanCancer Atlas)	OncoKB: NA;CIViC: NA;MyCancerGenome: not present;CancerHotspot: no;3DHotspot: no				NA	NA	WashU	17	-1	-1	NA								31
MAP4K6	TCGA-YL-A8SB-01	MINK1-SIGLEC17P	Fusion	Prostate Adenocarcinoma	Prostate Adenocarcinoma (TCGA, PanCancer Atlas)	OncoKB: NA;CIViC: NA;MyCancerGenome: not present;CancerHotspot: no;3DHotspot: no				NA	NA	WashU	17	-1	-1	NA								26
MAP4K6	TCGA-VQ-A922-01	MINK1-SPNS2	Fusion	Tubular Stomach Adenocarcinoma	Stomach Adenocarcinoma (TCGA, PanCancer Atlas)	OncoKB: NA;CIViC: NA;MyCancerGenome: not present;CancerHotspot: no;3DHotspot: no				NA	NA	WashU	17	-1	-1	NA								146
MAP4K6	TCGA-KK-A8ID-01	RABEP1-MINK1	Fusion	Prostate Adenocarcinoma	Prostate Adenocarcinoma (TCGA, PanCancer Atlas)	OncoKB: NA;CIViC: NA;MyCancerGenome: not present;CancerHotspot: no;3DHotspot: no				NA	NA	WashU	17	-1	-1	NA								49
MAP4K6	TCGA-AC-A23H-01	E63K	Missense_Mutation	Breast Invasive Ductal Carcinoma	Breast Invasive Carcinoma (TCGA, Cell 2015)	OncoKB: NA;CIViC: NA;MyCancerGenome: not present;CancerHotspot: no;3DHotspot: no				NA	NA	genome.wustl.edu;unc.edu	17	4784433	4784433	G	A			29	96		99	3846
MAP4K6	TCGA-L5-A4OI-01	N81I	Missense_Mutation	Esophageal Adenocarcinoma	TCGA data for Esophagus-Stomach Cancers (TCGA, Nature 2017)	OncoKB: NA;CIViC: NA;MyCancerGenome: not present;CancerHotspot: no;3DHotspot: no				Somatic	Untested	genome.wustl.edu	17	4784488	4784488	A	T			18	25		54	2045
MAP4K6	TCGA-AX-A1C5-01	G87R	Missense_Mutation	Uterine Endometrioid Carcinoma	Uterine Corpus Endometrial Carcinoma (TCGA, PanCancer Atlas)	OncoKB: NA;CIViC: NA;MyCancerGenome: not present;CancerHotspot: no;3DHotspot: no				.	.	.	17	4784505	4784505	G	A			10	28		21	845
MAP4K6	TCGA-2W-A8YY-01	A88V	Missense_Mutation	Cervical Squamous Cell Carcinoma	Cervical Squamous Cell Carcinoma (TCGA, PanCancer Atlas)	OncoKB: NA;CIViC: NA;MyCancerGenome: not present;CancerHotspot: no;3DHotspot: no				.	.	.	17	4784509	4784509	C	T			5	54		68	11315
MAP4K6	TCGA-B5-A1MW-01	E106D	Missense_Mutation	Uterine Endometrioid Carcinoma	Uterine Corpus Endometrial Carcinoma (TCGA, PanCancer Atlas)	OncoKB: NA;CIViC: NA;MyCancerGenome: not present;CancerHotspot: no;3DHotspot: no				.	.	.	17	4787669	4787669	G	T			33	60		46	538
MAP4K6	TCGA-73-4659-01	C108F	Missense_Mutation	Lung Adenocarcinoma	Lung Adenocarcinoma (TCGA, Nature 2014)	OncoKB: NA;CIViC: NA;MyCancerGenome: not present;CancerHotspot: no;3DHotspot: no				Unknown	NA	broad.mit.edu	17	4787674	4787674	G	T				41			190
MAP4K6	TCGA-D1-A17B-01	A124T	Missense_Mutation	Uterine Endometrioid Carcinoma	Uterine Corpus Endometrial Carcinoma (TCGA, Provisional)	OncoKB: NA;CIViC: NA;MyCancerGenome: not present;CancerHotspot: no;3DHotspot: no				Somatic	Untested	genome.wustl.edu	17	4787721	4787721	G	A			59	213		299	204
MAP4K6	TCGA-FS-A1ZR-06	L125M	Missense_Mutation	Cutaneous Melanoma	Skin Cutaneous Melanoma (TCGA, PanCancer Atlas)	OncoKB: NA;CIViC: NA;MyCancerGenome: not present;CancerHotspot: no;3DHotspot: no				.	.	.	17	4787724	4787724	C	A			6	40		85	1029
MAP4K6	TCGA-DU-7294-01	K126N	Missense_Mutation	Oligodendroglioma	Brain Lower Grade Glioma (TCGA, PanCancer Atlas)	OncoKB: NA;CIViC: NA;MyCancerGenome: not present;CancerHotspot: no;3DHotspot: no				.	.	.	17	4787729	4787729	G	T			3	36		59	447
MAP4K6	TCGA-WK-A8XO-01	C134Y	Missense_Mutation	Dedifferentiated Liposarcoma	Sarcoma (TCGA, PanCancer Atlas)	OncoKB: NA;CIViC: NA;MyCancerGenome: not present;CancerHotspot: no;3DHotspot: no				.	.	.	17	4787752	4787752	G	A			3	11		48	41
MAP4K6	TCGA-QK-A6VB-01	V170=	Splice_Region	Head and Neck Squamous Cell Carcinoma	Head and Neck Squamous Cell Carcinoma (TCGA, Provisional)	OncoKB: NA;CIViC: NA;MyCancerGenome: not present;CancerHotspot: no;3DHotspot: no				Somatic	NA	broad.mit.edu	17	4788779	4788779	G	A			7	89
MAP4K6	TCGA-B5-A1MX-01	X170_splice	Splice_Site	Uterine Endometrioid Carcinoma	Uterine Corpus Endometrial Carcinoma (TCGA, PanCancer Atlas)	OncoKB: NA;CIViC: NA;MyCancerGenome: not present;CancerHotspot: no;3DHotspot: no				.	.	.	17	4788777	4788777	G	T			12	17		41
MAP4K6	TCGA-D3-A1Q5-06	G173R	Missense_Mutation	Cutaneous Melanoma	Skin Cutaneous Melanoma (TCGA, Provisional)	OncoKB: NA;CIViC: NA;MyCancerGenome: not present;CancerHotspot: no;3DHotspot: no				Somatic	NA	broad.mit.edu	17	4788786	4788786	G	A			23	65
MAP4K6	TCGA-PR-A5PF-01	R184K	Missense_Mutation	Pheochromocytoma	Pheochromocytoma and Paraganglioma (TCGA, Provisional)	OncoKB: NA;CIViC: NA;MyCancerGenome: not present;CancerHotspot: no;3DHotspot: no				Somatic	NA	broad.mit.edu	17	4788820	4788820	G	A			29	58
MAP4K6	TCGA-AO-A12H-01	I189N	Missense_Mutation	Invasive Breast Carcinoma	Breast Invasive Carcinoma (TCGA, Nature 2012)	OncoKB: NA;CIViC: NA;MyCancerGenome: not present;CancerHotspot: no;3DHotspot: no				Somatic	NA	genome.wustl.edu	17	4788835	4788835	T	A
MAP4K6	TCGA-5P-A9KE-01	W194*	Nonsense_Mutation	Papillary Renal Cell Carcinoma	Kidney Renal Papillary Cell Carcinoma (TCGA, Provisional)	OncoKB: NA;CIViC: NA;MyCancerGenome: not present;CancerHotspot: no;3DHotspot: no				Somatic	Untested	hgsc.bcm.edu	17	4788851	4788851	G	A			21	52		70
MAP4K6	TCGA-D3-A3MV-06	E198K	Missense_Mutation	Cutaneous Melanoma	Skin Cutaneous Melanoma (TCGA, Provisional)	OncoKB: NA;CIViC: NA;MyCancerGenome: not present;CancerHotspot: no;3DHotspot: no				Somatic	NA	broad.mit.edu	17	4788861	4788861	G	A			26	63
MAP4K6	TCGA-4Z-AA86-01	E204K	Missense_Mutation	Bladder Urothelial Carcinoma	Bladder Cancer (TCGA, Cell 2017)	OncoKB: NA;CIViC: NA;MyCancerGenome: not present;CancerHotspot: no;3DHotspot: no				Somatic	NaN	broad.mit.edu	17	4788879	4788879	G	A				38
MAP4K6	TCGA-G7-6797-01	P206H	Missense_Mutation	Papillary Renal Cell Carcinoma	Kidney Renal Papillary Cell Carcinoma (TCGA, PanCancer Atlas)	OncoKB: NA;CIViC: NA;MyCancerGenome: not present;CancerHotspot: no;3DHotspot: no				.	.	.	17	4788886	4788886	C	A			6	54	1	67
MAP4K6	TCGA-18-3416-01	P206H	Missense_Mutation	Lung Squamous Cell Carcinoma	Lung Squamous Cell Carcinoma (TCGA, PanCancer Atlas)	OncoKB: NA;CIViC: NA;MyCancerGenome: not present;CancerHotspot: no;3DHotspot: no				.	.	.	17	4788886	4788886	C	A			3	28		54
MAP4K6	TCGA-EE-A183-06	P206H	Missense_Mutation	Cutaneous Melanoma	Skin Cutaneous Melanoma (TCGA, PanCancer Atlas)	OncoKB: NA;CIViC: NA;MyCancerGenome: not present;CancerHotspot: no;3DHotspot: no				.	.	.	17	4788886	4788886	C	A			3	23		80
MAP4K6	TCGA-E6-A1LX-01	D211A	Missense_Mutation	Uterine Endometrioid Carcinoma	Uterine Corpus Endometrial Carcinoma (TCGA, PanCancer Atlas)	OncoKB: NA;CIViC: NA;MyCancerGenome: not present;CancerHotspot: no;3DHotspot: no				.	.	.	17	4788901	4788901	A	C			12	40		31
MAP4K6	TCGA-EE-A29G-06	G220*	Nonsense_Mutation	Cutaneous Melanoma	Skin Cutaneous Melanoma (TCGA, PanCancer Atlas)	OncoKB: NA;CIViC: NA;MyCancerGenome: not present;CancerHotspot: no;3DHotspot: no				.	.	.	17	4789224	4789224	G	T			3	31		31
MAP4K6	TCGA-D1-A17Q-01	E225K	Missense_Mutation	Uterine Endometrioid Carcinoma	Uterine Corpus Endometrial Carcinoma (TCGA, Provisional)	OncoKB: NA;CIViC: NA;MyCancerGenome: not present;CancerHotspot: no;3DHotspot: no				Somatic	Untested	genome.wustl.edu	17	4789239	4789239	G	A			113	123		180
MAP4K6	TCGA-EE-A2GM-06	P231=	Splice_Region	Cutaneous Melanoma	Skin Cutaneous Melanoma (TCGA, Provisional)	OncoKB: NA;CIViC: NA;MyCancerGenome: not present;CancerHotspot: no;3DHotspot: no				Somatic	NA	broad.mit.edu	17	4789259	4789259	C	T			18	34
MAP4K6	TCGA-B5-A1MX-01	P232Lfs*44	Frame_Shift_Del	Uterine Endometrioid Carcinoma	Uterine Corpus Endometrial Carcinoma (TCGA, PanCancer Atlas)	OncoKB: NA;CIViC: NA;MyCancerGenome: not present;CancerHotspot: no;3DHotspot: no				.	.	.	17	4789255	4789255	C	-			16	41		52
MAP4K6	TCGA-FS-A1ZB-06	P232T	Missense_Mutation	Cutaneous Melanoma	Skin Cutaneous Melanoma (TCGA, PanCancer Atlas)	OncoKB: NA;CIViC: NA;MyCancerGenome: not present;CancerHotspot: no;3DHotspot: no				.	.	.	17	4789260	4789260	C	A			3	29		43
MAP4K6	TCGA-TS-A7PB-01	X232_splice	Splice_Site	Pleural Mesothelioma, Biphasic Type	Mesothelioma (TCGA, Provisional)	OncoKB: NA;CIViC: NA;MyCancerGenome: not present;CancerHotspot: no;3DHotspot: no				Somatic	NA	broad.mit.edu	17	4789261	4789261	G	T			16	32
MAP4K6	TCGA-DF-A2KN-01	L233Sfs*3	Frame_Shift_Ins	Uterine Endometrioid Carcinoma	Uterine Corpus Endometrial Carcinoma (TCGA, PanCancer Atlas)	OncoKB: NA;CIViC: NA;MyCancerGenome: not present;CancerHotspot: no;3DHotspot: no				.	.	.	17	4789254	4789255	-	C			7	61		65
MAP4K6	TCGA-B5-A3FA-01	H237P	Missense_Mutation	Uterine Endometrioid Carcinoma	Uterine Corpus Endometrial Carcinoma (TCGA, PanCancer Atlas)	OncoKB: NA;CIViC: NA;MyCancerGenome: not present;CancerHotspot: no;3DHotspot: no				.	.	.	17	4789430	4789430	A	C			13	15		31
MAP4K6	TCGA-EI-6507-01	R240*	Nonsense_Mutation	Rectal Adenocarcinoma	Colorectal Adenocarcinoma (TCGA, PanCancer Atlas)	OncoKB: NA;CIViC: NA;MyCancerGenome: not present;CancerHotspot: no;3DHotspot: no				.	.	.	17	4789438	4789438	C	T			32	78		112
MAP4K6	TCGA-55-6969-01	I263T	Missense_Mutation	Lung Adenocarcinoma	Lung Adenocarcinoma (TCGA, PanCancer Atlas)	OncoKB: NA;CIViC: NA;MyCancerGenome: not present;CancerHotspot: no;3DHotspot: no				.	.	.	17	4789760	4789760	T	C			49	118		232
MAP4K6	TCGA-E7-A7XN-01	L270V	Missense_Mutation	Bladder Urothelial Carcinoma	Bladder Cancer (TCGA, Cell 2017)	OncoKB: NA;CIViC: NA;MyCancerGenome: not present;CancerHotspot: no;3DHotspot: no				Somatic	NaN	broad.mit.edu	17	4789780	4789780	C	G				161
MAP4K6	TCGA-AX-A2HJ-01	T280M	Missense_Mutation	Uterine Endometrioid Carcinoma	Uterine Corpus Endometrial Carcinoma (TCGA, PanCancer Atlas)	OncoKB: NA;CIViC: NA;MyCancerGenome: not present;CancerHotspot: no;3DHotspot: no				.	.	.	17	4789811	4789811	C	T			6	29		21
MAP4K6	TCGA-E7-A7XN-01	R290W	Missense_Mutation	Bladder Urothelial Carcinoma	Bladder Cancer (TCGA, Cell 2017)	OncoKB: NA;CIViC: NA;MyCancerGenome: not present;CancerHotspot: no;3DHotspot: no				Somatic	NaN	broad.mit.edu	17	4789840	4789840	C	T				104
MAP4K6	TCGA-AJ-A3OJ-01	T294M	Missense_Mutation	Uterine Endometrioid Carcinoma	Uterine Corpus Endometrial Carcinoma (TCGA, PanCancer Atlas)	OncoKB: NA;CIViC: NA;MyCancerGenome: not present;CancerHotspot: no;3DHotspot: no				.	.	.	17	4789853	4789853	C	T			8	18		16
MAP4K6	TCGA-B9-A44B-01	E295G	Missense_Mutation	Papillary Renal Cell Carcinoma	Kidney Renal Papillary Cell Carcinoma (TCGA, PanCancer Atlas)	OncoKB: NA;CIViC: NA;MyCancerGenome: not present;CancerHotspot: no;3DHotspot: no				.	.	.	17	4789856	4789856	A	G			32	71		126
MAP4K6	TCGA-CN-6023-01	R299C	Missense_Mutation	Head and Neck Squamous Cell Carcinoma	Head and Neck Squamous Cell Carcinoma (TCGA, Nature 2015)	OncoKB: NA;CIViC: NA;MyCancerGenome: not present;CancerHotspot: no;3DHotspot: no				Unknown	NA	broad.mit.edu	17	4789867	4789867	C	T				46
MAP4K6	TCGA-BR-8487-01	R299H	Missense_Mutation	Stomach Adenocarcinoma	TCGA data for Esophagus-Stomach Cancers (TCGA, Nature 2017)	OncoKB: NA;CIViC: NA;MyCancerGenome: not present;CancerHotspot: no;3DHotspot: no				Somatic	Untested	genome.wustl.edu	17	4789868	4789868	G	A			39	53		101	2994
MAP4K6	TCGA-2W-A8YY-01	R299H	Missense_Mutation	Cervical Squamous Cell Carcinoma	Cervical Squamous Cell Carcinoma (TCGA, PanCancer Atlas)	OncoKB: NA;CIViC: NA;MyCancerGenome: not present;CancerHotspot: no;3DHotspot: no				.	.	.	17	4789868	4789868	G	A			7	9		32	11315
MAP4K6	TCGA-EO-A3B0-01	R308Q	Missense_Mutation	Uterine Endometrioid Carcinoma	Uterine Corpus Endometrial Carcinoma (TCGA, PanCancer Atlas)	OncoKB: NA;CIViC: NA;MyCancerGenome: not present;CancerHotspot: no;3DHotspot: no				.	.	.	17	4789895	4789895	G	A			8	7		19
MAP4K6	TCGA-AA-3663-01	R310W	Missense_Mutation	Colon Adenocarcinoma	Colorectal Adenocarcinoma (TCGA, PanCancer Atlas)	OncoKB: NA;CIViC: NA;MyCancerGenome: not present;CancerHotspot: no;3DHotspot: no				.	.	.	17	4789900	4789900	C	T			32	45		15
MAP4K6	TCGA-VQ-AA64-01	E315Rfs*29	Frame_Shift_Del	Stomach Adenocarcinoma	TCGA data for Esophagus-Stomach Cancers (TCGA, Nature 2017)	OncoKB: NA;CIViC: NA;MyCancerGenome: not present;CancerHotspot: no;3DHotspot: no				Somatic	Untested	genome.wustl.edu	17	4789915	4789915	G	-			7	5		29
MAP4K6	TCGA-HU-A4GQ-01	P346H	Missense_Mutation	Stomach Adenocarcinoma	TCGA data for Esophagus-Stomach Cancers (TCGA, Nature 2017)	OncoKB: NA;CIViC: NA;MyCancerGenome: not present;CancerHotspot: no;3DHotspot: no				Somatic	Untested	genome.wustl.edu	17	4790892	4790892	C	A			4	3		13
MAP4K6	TCGA-B5-A11Y-01	S349L	Missense_Mutation	Uterine Endometrioid Carcinoma	Uterine Corpus Endometrial Carcinoma (TCGA, Provisional)	OncoKB: NA;CIViC: NA;MyCancerGenome: not present;CancerHotspot: no;3DHotspot: no				Somatic	Untested	genome.wustl.edu	17	4790901	4790901	C	T			14	30		29
MAP4K6	TCGA-FI-A2D5-01	S364N	Missense_Mutation	Uterine Endometrioid Carcinoma	Uterine Corpus Endometrial Carcinoma (TCGA, PanCancer Atlas)	OncoKB: NA;CIViC: NA;MyCancerGenome: not present;CancerHotspot: no;3DHotspot: no				.	.	.	17	4790946	4790946	G	A			10	22		14
MAP4K6	TCGA-D1-A17H-01	Q374L	Missense_Mutation	Uterine Endometrioid Carcinoma	Uterine Corpus Endometrial Carcinoma (TCGA, Provisional)	OncoKB: NA;CIViC: NA;MyCancerGenome: not present;CancerHotspot: no;3DHotspot: no				Somatic	Untested	genome.wustl.edu	17	4790976	4790976	A	T			6	11		23	437
MAP4K6	TCGA-2G-AALZ-01	Q376L	Missense_Mutation	Non-Seminomatous Germ Cell Tumor	Testicular Germ Cell Cancer (TCGA, Provisional)	OncoKB: NA;CIViC: NA;MyCancerGenome: not present;CancerHotspot: no;3DHotspot: no				Somatic	Untested	broad.mit.edu	17	4790982	4790982	A	T
MAP4K6	TCGA-IG-A6QS-01	Q380del	In_Frame_Del	Esophageal Squamous Cell Carcinoma	TCGA data for Esophagus-Stomach Cancers (TCGA, Nature 2017)	OncoKB: NA;CIViC: NA;MyCancerGenome: not present;CancerHotspot: no;3DHotspot: no				Somatic	Untested	genome.wustl.edu	17	4790980	4790982	GCA	-			3	24		41
MAP4K6	TCGA-DK-AA6U-01	Q380del	In_Frame_Del	Bladder Urothelial Carcinoma	Bladder Cancer (TCGA, Cell 2017)	OncoKB: NA;CIViC: NA;MyCancerGenome: not present;CancerHotspot: no;3DHotspot: no				Somatic	---	broad.mit.edu	17	4790980	4790982	GCA	-				4
MAP4K6	TCGA-D3-A3C7-06	Q380del	In_Frame_Del	Cutaneous Melanoma	Skin Cutaneous Melanoma (TCGA, Provisional)	OncoKB: NA;CIViC: NA;MyCancerGenome: not present;CancerHotspot: no;3DHotspot: no				Somatic	NA	broad.mit.edu	17	4790980	4790982	GCA	-			2	4
MAP4K6	TCGA-CA-6717-01	Q380P	Missense_Mutation	Mucinous Adenocarcinoma of the Colon and Rectum	Colorectal Adenocarcinoma (TCGA, PanCancer Atlas)	OncoKB: NA;CIViC: NA;MyCancerGenome: not present;CancerHotspot: no;3DHotspot: no				.	.	.	17	4790994	4790994	A	C			10	58		36
MAP4K6	TCGA-FW-A3R5-06	P383L	Missense_Mutation	Cutaneous Melanoma	Skin Cutaneous Melanoma (TCGA, Provisional)	OncoKB: NA;CIViC: NA;MyCancerGenome: not present;CancerHotspot: no;3DHotspot: no				Somatic	NA	broad.mit.edu	17	4791003	4791003	C	T			4	2
MAP4K6	TCGA-DD-A3A1-01	K388Nfs*11	Frame_Shift_Del	Hepatocellular Carcinoma	Liver Hepatocellular Carcinoma (TCGA, Provisional)	OncoKB: NA;CIViC: NA;MyCancerGenome: not present;CancerHotspot: no;3DHotspot: no				Somatic	Untested	hgsc.bcm.edu	17	4791017	4791017	A	-			11	134		95
MAP4K6	TCGA-B5-A3FC-01	R397H	Missense_Mutation	Uterine Endometrioid Carcinoma	Uterine Corpus Endometrial Carcinoma (TCGA, PanCancer Atlas)	OncoKB: NA;CIViC: NA;MyCancerGenome: not present;CancerHotspot: no;3DHotspot: no				.	.	.	17	4791045	4791045	G	A			8	7		27
MAP4K6	TCGA-G4-6302-01	R397H	Missense_Mutation	Mucinous Adenocarcinoma of the Colon and Rectum	Colorectal Adenocarcinoma (TCGA, PanCancer Atlas)	OncoKB: NA;CIViC: NA;MyCancerGenome: not present;CancerHotspot: no;3DHotspot: no				.	.	.	17	4791045	4791045	G	A			8	84		8
MAP4K6	TCGA-X6-A7WA-01	Q412H	Missense_Mutation	Leiomyosarcoma	Sarcoma (TCGA, PanCancer Atlas)	OncoKB: NA;CIViC: NA;MyCancerGenome: not present;CancerHotspot: no;3DHotspot: no				.	.	.	17	4792947	4792947	G	T			5	50		26
MAP4K6	TCGA-G4-6588-01	R428Q	Missense_Mutation	Colon Adenocarcinoma	Colorectal Adenocarcinoma (TCGA, PanCancer Atlas)	OncoKB: NA;CIViC: NA;MyCancerGenome: not present;CancerHotspot: no;3DHotspot: no				.	.	.	17	4792994	4792994	G	A			8	18		63
MAP4K6	TCGA-2W-A8YY-01	R443W	Missense_Mutation	Cervical Squamous Cell Carcinoma	Cervical Squamous Cell Carcinoma (TCGA, PanCancer Atlas)	OncoKB: NA;CIViC: NA;MyCancerGenome: not present;CancerHotspot: no;3DHotspot: no				.	.	.	17	4793038	4793038	C	T			6	12		13	11315
MAP4K6	TCGA-EO-A22U-01	A445V	Missense_Mutation	Uterine Endometrioid Carcinoma	Uterine Corpus Endometrial Carcinoma (TCGA, PanCancer Atlas)	OncoKB: NA;CIViC: NA;MyCancerGenome: not present;CancerHotspot: no;3DHotspot: no				.	.	.	17	4793045	4793045	C	T			13	20		9
MAP4K6	TCGA-E6-A2P8-01	R453W	Missense_Mutation	Uterine Mixed Endometrial Carcinoma	Uterine Corpus Endometrial Carcinoma (TCGA, PanCancer Atlas)	OncoKB: NA;CIViC: NA;MyCancerGenome: not present;CancerHotspot: no;3DHotspot: no				.	.	.	17	4793821	4793821	C	T			9	18		14
MAP4K6	TCGA-A5-A1OF-01	E458D	Missense_Mutation	Uterine Mixed Endometrial Carcinoma	Uterine Corpus Endometrial Carcinoma (TCGA, PanCancer Atlas)	OncoKB: NA;CIViC: NA;MyCancerGenome: not present;CancerHotspot: no;3DHotspot: no				.	.	.	17	4793838	4793838	G	T			9	24		34
MAP4K6	TCGA-EO-A3KX-01	A474V	Missense_Mutation	Uterine Endometrioid Carcinoma	Uterine Corpus Endometrial Carcinoma (TCGA, PanCancer Atlas)	OncoKB: NA;CIViC: NA;MyCancerGenome: not present;CancerHotspot: no;3DHotspot: no				.	.	.	17	4793885	4793885	C	T			4	39		25
MAP4K6	TCGA-EP-A2KA-01	Q480H	Missense_Mutation	Hepatocellular Carcinoma	Liver Hepatocellular Carcinoma (TCGA, Provisional)	OncoKB: NA;CIViC: NA;MyCancerGenome: not present;CancerHotspot: no;3DHotspot: no				Somatic	Untested	hgsc.bcm.edu	17	4793904	4793904	G	T			4	60		72
MAP4K6	TCGA-WB-A81K-01	Q495del	In_Frame_Del	Pheochromocytoma	Pheochromocytoma and Paraganglioma (TCGA, Provisional)	OncoKB: NA;CIViC: NA;MyCancerGenome: not present;CancerHotspot: no;3DHotspot: no				Somatic	NA	broad.mit.edu	17	4793935	4793937	CAG	-			2	4
MAP4K6	TCGA-D1-A1NY-01	L504P	Missense_Mutation	Uterine Endometrioid Carcinoma	Uterine Corpus Endometrial Carcinoma (TCGA, PanCancer Atlas)	OncoKB: NA;CIViC: NA;MyCancerGenome: not present;CancerHotspot: no;3DHotspot: no				.	.	.	17	4793975	4793975	T	C			12	19	1	57
MAP4K6	TCGA-AP-A1DV-01	R526I	Missense_Mutation	Uterine Endometrioid Carcinoma	Uterine Corpus Endometrial Carcinoma (TCGA, PanCancer Atlas)	OncoKB: NA;CIViC: NA;MyCancerGenome: not present;CancerHotspot: no;3DHotspot: no				.	.	.	17	4794256	4794256	G	T			7	6		21
MAP4K6	TCGA-A5-A2K5-01	Q533H	Missense_Mutation	Uterine Endometrioid Carcinoma	Uterine Corpus Endometrial Carcinoma (TCGA, PanCancer Atlas)	OncoKB: NA;CIViC: NA;MyCancerGenome: not present;CancerHotspot: no;3DHotspot: no				.	.	.	17	4794278	4794278	G	T			9	20		20
MAP4K6	TCGA-HU-A4HD-01	I551Sfs*39	Frame_Shift_Del	Stomach Adenocarcinoma	Stomach Adenocarcinoma (TCGA, Nature 2014)	OncoKB: NA;CIViC: NA;MyCancerGenome: not present;CancerHotspot: no;3DHotspot: no				Unknown	NA	broad.mit.edu	17	4794324	4794324	C	-				4
MAP4K6	TCGA-G8-6907-01	E576D	Missense_Mutation	Diffuse Large B-Cell Lymphoma	Lymphoid Neoplasm Diffuse Large B-cell Lymphoma (TCGA, Provisional)	OncoKB: NA;CIViC: NA;MyCancerGenome: not present;CancerHotspot: no;3DHotspot: no				Somatic	Untested	hgsc.bcm.edu	17	4794407	4794407	G	C			55	90		106
MAP4K6	TCGA-BR-8677-01	R598Q	Missense_Mutation	Stomach Adenocarcinoma	TCGA data for Esophagus-Stomach Cancers (TCGA, Nature 2017)	OncoKB: NA;CIViC: NA;MyCancerGenome: not present;CancerHotspot: no;3DHotspot: no				Somatic	Untested	genome.wustl.edu	17	4794803	4794803	G	A			8	36		40
MAP4K6	TCGA-AJ-A3EL-01	R598Q	Missense_Mutation	Uterine Endometrioid Carcinoma	Uterine Corpus Endometrial Carcinoma (TCGA, PanCancer Atlas)	OncoKB: NA;CIViC: NA;MyCancerGenome: not present;CancerHotspot: no;3DHotspot: no				.	.	.	17	4794803	4794803	G	A			19	26		101
MAP4K6	TCGA-QS-A5YQ-01	R598Q	Missense_Mutation	Uterine Endometrioid Carcinoma	Uterine Corpus Endometrial Carcinoma (TCGA, PanCancer Atlas)	OncoKB: NA;CIViC: NA;MyCancerGenome: not present;CancerHotspot: no;3DHotspot: no				.	.	.	17	4794803	4794803	G	A			9	28		39
MAP4K6	TCGA-BP-5190-01	D604N	Missense_Mutation	Renal Clear Cell Carcinoma	Kidney Renal Clear Cell Carcinoma (TCGA, Nature 2013)	OncoKB: NA;CIViC: NA;MyCancerGenome: not present;CancerHotspot: no;3DHotspot: no				Somatic	Valid	broad.mit.edu;hgsc.bcm.edu	17	4794820	4794820	G	A
MAP4K6	TCGA-DD-A1EG-01	T607Pfs*199	Frame_Shift_Del	Hepatocellular Carcinoma	Liver Hepatocellular Carcinoma (TCGA, Provisional)	OncoKB: NA;CIViC: NA;MyCancerGenome: not present;CancerHotspot: no;3DHotspot: no				Somatic	Untested	hgsc.bcm.edu	17	4794826	4794826	C	-			10	143		176
MAP4K6	TCGA-EY-A215-01	P614T	Missense_Mutation	Uterine Endometrioid Carcinoma	Uterine Corpus Endometrial Carcinoma (TCGA, PanCancer Atlas)	OncoKB: NA;CIViC: NA;MyCancerGenome: not present;CancerHotspot: no;3DHotspot: no				.	.	.	17	4794850	4794850	C	A			24	47		90
MAP4K6	TCGA-G4-6320-01	D620N	Missense_Mutation	Colon Adenocarcinoma	Colorectal Adenocarcinoma (TCGA, PanCancer Atlas)	OncoKB: NA;CIViC: NA;MyCancerGenome: not present;CancerHotspot: no;3DHotspot: no				.	.	.	17	4794868	4794868	G	A			4	45		64
MAP4K6	TCGA-EE-A3JI-06	P621T	Missense_Mutation	Cutaneous Melanoma	Skin Cutaneous Melanoma (TCGA, Provisional)	OncoKB: NA;CIViC: NA;MyCancerGenome: not present;CancerHotspot: no;3DHotspot: no				Somatic	NA	broad.mit.edu	17	4794871	4794871	C	A			9	26
MAP4K6	TCGA-YD-A9TA-06	P624S	Missense_Mutation	Cutaneous Melanoma	Skin Cutaneous Melanoma (TCGA, PanCancer Atlas)	OncoKB: NA;CIViC: NA;MyCancerGenome: not present;CancerHotspot: no;3DHotspot: no				.	.	.	17	4794880	4794880	C	T			11	2		17
MAP4K6	TCGA-AP-A1DK-01	A628T	Missense_Mutation	Uterine Endometrioid Carcinoma	Uterine Corpus Endometrial Carcinoma (TCGA, PanCancer Atlas)	OncoKB: NA;CIViC: NA;MyCancerGenome: not present;CancerHotspot: no;3DHotspot: no				.	.	.	17	4794892	4794892	G	A			16	47		47
MAP4K6	TCGA-2W-A8YY-01	R638H	Missense_Mutation	Cervical Squamous Cell Carcinoma	Cervical Squamous Cell Carcinoma (TCGA, PanCancer Atlas)	OncoKB: NA;CIViC: NA;MyCancerGenome: not present;CancerHotspot: no;3DHotspot: no				.	.	.	17	4794923	4794923	G	A			7	76		98	11315
MAP4K6	TCGA-FD-A43N-01	D642H	Missense_Mutation	Bladder Urothelial Carcinoma	Bladder Cancer (TCGA, Cell 2017)	OncoKB: NA;CIViC: NA;MyCancerGenome: not present;CancerHotspot: no;3DHotspot: no				Somatic	NaN	broad.mit.edu	17	4794934	4794934	G	C				7
MAP4K6	TCGA-AJ-A3OL-01	S651N	Missense_Mutation	Uterine Endometrioid Carcinoma	Uterine Corpus Endometrial Carcinoma (TCGA, PanCancer Atlas)	OncoKB: NA;CIViC: NA;MyCancerGenome: not present;CancerHotspot: no;3DHotspot: no				.	.	.	17	4794962	4794962	G	A			8	12		56
MAP4K6	TCGA-IR-A3LI-01	W657*	Nonsense_Mutation	Endocervical Adenocarcinoma	Cervical Squamous Cell Carcinoma and Endocervical Adenocarcinoma (TCGA, Provisional)	OncoKB: NA;CIViC: NA;MyCancerGenome: not present;CancerHotspot: no;3DHotspot: no				Somatic	Untested	genome.wustl.edu	17	4794980	4794980	G	A				45		35
MAP4K6	TCGA-VS-A8EC-01	P660S	Missense_Mutation	Cervical Squamous Cell Carcinoma	Cervical Squamous Cell Carcinoma (TCGA, PanCancer Atlas)	OncoKB: NA;CIViC: NA;MyCancerGenome: not present;CancerHotspot: no;3DHotspot: no				.	.	.	17	4794988	4794988	C	T			60	48		111
MAP4K6	TCGA-DF-A2KU-01	P666S	Missense_Mutation	Uterine Endometrioid Carcinoma	Uterine Corpus Endometrial Carcinoma (TCGA, PanCancer Atlas)	OncoKB: NA;CIViC: NA;MyCancerGenome: not present;CancerHotspot: no;3DHotspot: no				.	.	.	17	4795006	4795006	C	T			20	23		30
MAP4K6	TCGA-HU-A4GQ-01	R688W	Missense_Mutation	Stomach Adenocarcinoma	TCGA data for Esophagus-Stomach Cancers (TCGA, Nature 2017)	OncoKB: NA;CIViC: NA;MyCancerGenome: not present;CancerHotspot: no;3DHotspot: no				Somatic	Untested	genome.wustl.edu	17	4795504	4795504	C	T			4	10		14
MAP4K6	TCGA-Z2-A8RT-06	R694C	Missense_Mutation	Cutaneous Melanoma	Skin Cutaneous Melanoma (TCGA, PanCancer Atlas)	OncoKB: NA;CIViC: NA;MyCancerGenome: not present;CancerHotspot: no;3DHotspot: no				.	.	.	17	4795522	4795522	C	T			8	8		11
MAP4K6	TCGA-B5-A3FC-01	A702T	Missense_Mutation	Uterine Endometrioid Carcinoma	Uterine Corpus Endometrial Carcinoma (TCGA, PanCancer Atlas)	OncoKB: NA;CIViC: NA;MyCancerGenome: not present;CancerHotspot: no;3DHotspot: no				.	.	.	17	4795713	4795713	G	A			4	7		18
MAP4K6	TCGA-F4-6570-01	I705Sfs*101	Frame_Shift_Del	Colon Adenocarcinoma	Colorectal Adenocarcinoma (TCGA, PanCancer Atlas)	OncoKB: NA;CIViC: NA;MyCancerGenome: not present;CancerHotspot: no;3DHotspot: no				.	.	.	17	4795720	4795720	A	-			8	24		91
MAP4K6	TCGA-AA-A01R-01	P728L	Missense_Mutation	Mucinous Adenocarcinoma of the Colon and Rectum	Colorectal Adenocarcinoma (TCGA, PanCancer Atlas)	OncoKB: NA;CIViC: NA;MyCancerGenome: not present;CancerHotspot: no;3DHotspot: no				.	.	.	17	4795792	4795792	C	T			15	34		73	1622
MAP4K6	TCGA-53-7626-01	R739M	Missense_Mutation	Lung Adenocarcinoma	Lung Adenocarcinoma (TCGA, PanCancer Atlas)	OncoKB: NA;CIViC: NA;MyCancerGenome: not present;CancerHotspot: no;3DHotspot: no				.	.	.	17	4795968	4795968	G	T			3	33		64
MAP4K6	TCGA-B5-A1MV-01	A753Sfs*35	Frame_Shift_Ins	Uterine Endometrioid Carcinoma	Uterine Corpus Endometrial Carcinoma (TCGA, PanCancer Atlas)	OncoKB: NA;CIViC: NA;MyCancerGenome: not present;CancerHotspot: no;3DHotspot: no				.	.	.	17	4796000	4796001	-	TCCT			5	9		20
MAP4K6	TCGA-FD-A5BZ-01	S754C	Missense_Mutation	Bladder Urothelial Carcinoma	Bladder Cancer (TCGA, Cell 2017)	OncoKB: NA;CIViC: NA;MyCancerGenome: not present;CancerHotspot: no;3DHotspot: no				Somatic	NaN	broad.mit.edu	17	4796013	4796013	C	G				41
MAP4K6	TCGA-BH-A0DQ-01	G756R	Missense_Mutation	Invasive Breast Carcinoma	Breast Invasive Carcinoma (TCGA, Nature 2012)	OncoKB: NA;CIViC: NA;MyCancerGenome: not present;CancerHotspot: no;3DHotspot: no				Somatic	NA	genome.wustl.edu	17	4796018	4796018	G	A							31
MAP4K6	TCGA-BR-4363-01	V769M	Missense_Mutation	Stomach Adenocarcinoma	TCGA data for Esophagus-Stomach Cancers (TCGA, Nature 2017)	OncoKB: NA;CIViC: NA;MyCancerGenome: not present;CancerHotspot: no;3DHotspot: no				Somatic	Untested	genome.wustl.edu	17	4796057	4796057	G	A			11	17		27	601
MAP4K6	TCGA-A5-A0G1-01	S778F	Missense_Mutation	Uterine Serous Carcinoma/Uterine Papillary Serous Carcinoma	Uterine Corpus Endometrial Carcinoma (TCGA, PanCancer Atlas)	OncoKB: NA;CIViC: NA;MyCancerGenome: not present;CancerHotspot: no;3DHotspot: no				.	.	.	17	4796295	4796295	C	T			14	88		107
MAP4K6	TCGA-BG-A222-01	P779L	Missense_Mutation	Uterine Endometrioid Carcinoma	Uterine Corpus Endometrial Carcinoma (TCGA, PanCancer Atlas)	OncoKB: NA;CIViC: NA;MyCancerGenome: not present;CancerHotspot: no;3DHotspot: no				.	.	.	17	4796298	4796298	C	T			30	27		67
MAP4K6	TCGA-BC-A10T-01	X801_splice	Splice_Site	Hepatocellular Carcinoma	Liver Hepatocellular Carcinoma (TCGA, Provisional)	OncoKB: NA;CIViC: NA;MyCancerGenome: not present;CancerHotspot: no;3DHotspot: no				Somatic	Untested	hgsc.bcm.edu	17	4796728	4796728	G	A			8	117		70
MAP4K6	TCGA-AP-A1DK-01	X801_splice	Splice_Site	Uterine Endometrioid Carcinoma	Uterine Corpus Endometrial Carcinoma (TCGA, PanCancer Atlas)	OncoKB: NA;CIViC: NA;MyCancerGenome: not present;CancerHotspot: no;3DHotspot: no				.	.	.	17	4796728	4796728	G	A			13	23		54
MAP4K6	TCGA-CG-5721-01	E812K	Missense_Mutation	Stomach Adenocarcinoma	TCGA data for Esophagus-Stomach Cancers (TCGA, Nature 2017)	OncoKB: NA;CIViC: NA;MyCancerGenome: not present;CancerHotspot: no;3DHotspot: no				Somatic	Untested	genome.wustl.edu	17	4796762	4796762	G	A			15	79		143
MAP4K6	TCGA-GF-A3OT-06	A820V	Missense_Mutation	Cutaneous Melanoma	Skin Cutaneous Melanoma (TCGA, Provisional)	OncoKB: NA;CIViC: NA;MyCancerGenome: not present;CancerHotspot: no;3DHotspot: no				Somatic	NA	broad.mit.edu	17	4796787	4796787	C	T			17	55
MAP4K6	TCGA-FI-A2D0-01	A820V	Missense_Mutation	Uterine Endometrioid Carcinoma	Uterine Corpus Endometrial Carcinoma (TCGA, PanCancer Atlas)	OncoKB: NA;CIViC: NA;MyCancerGenome: not present;CancerHotspot: no;3DHotspot: no				.	.	.	17	4796787	4796787	C	T			22	34		60
MAP4K6	TCGA-21-1079-01	Y823H	Missense_Mutation	Lung Squamous Cell Carcinoma	Lung Squamous Cell Carcinoma (TCGA, PanCancer Atlas)	OncoKB: NA;CIViC: NA;MyCancerGenome: not present;CancerHotspot: no;3DHotspot: no				.	.	.	17	4796795	4796795	T	C			9	26		101
MAP4K6	TCGA-85-6561-01	S824*	Nonsense_Mutation	Lung Squamous Cell Carcinoma	Lung Squamous Cell Carcinoma (TCGA, PanCancer Atlas)	OncoKB: NA;CIViC: NA;MyCancerGenome: not present;CancerHotspot: no;3DHotspot: no				.	.	.	17	4796799	4796799	C	A			3	36		81
MAP4K6	TCGA-FS-A1ZB-06	S824*	Nonsense_Mutation	Cutaneous Melanoma	Skin Cutaneous Melanoma (TCGA, PanCancer Atlas)	OncoKB: NA;CIViC: NA;MyCancerGenome: not present;CancerHotspot: no;3DHotspot: no				.	.	.	17	4796799	4796799	C	A			9	53		51
MAP4K6	TCGA-AP-A056-01	S824L	Missense_Mutation	Uterine Endometrioid Carcinoma	Uterine Corpus Endometrial Carcinoma (TCGA, Provisional)	OncoKB: NA;CIViC: NA;MyCancerGenome: not present;CancerHotspot: no;3DHotspot: no				Somatic	Untested	genome.wustl.edu	17	4796799	4796799	C	T			6	15		21	7218
MAP4K6	TCGA-V5-AASW-01	E828K	Missense_Mutation	Esophageal Adenocarcinoma	TCGA data for Esophagus-Stomach Cancers (TCGA, Nature 2017)	OncoKB: NA;CIViC: NA;MyCancerGenome: not present;CancerHotspot: no;3DHotspot: no				Somatic	Untested	genome.wustl.edu	17	4796810	4796810	G	A			8	27		41
MAP4K6	TCGA-A3-3363-01	P844T	Missense_Mutation	Renal Clear Cell Carcinoma	Kidney Renal Clear Cell Carcinoma (TCGA, Provisional)	OncoKB: NA;CIViC: NA;MyCancerGenome: not present;CancerHotspot: no;3DHotspot: no				Somatic	Untested	broad.mit.edu	17	4796858	4796858	C	A
MAP4K6	TCGA-BR-6452-01	S848R	Missense_Mutation	Stomach Adenocarcinoma	TCGA data for Esophagus-Stomach Cancers (TCGA, Nature 2017)	OncoKB: NA;CIViC: NA;MyCancerGenome: not present;CancerHotspot: no;3DHotspot: no				Somatic	Untested	genome.wustl.edu	17	4796870	4796870	A	C			8	31		30	6541
MAP4K6	TCGA-D5-6928-01	T860I	Missense_Mutation	Mucinous Adenocarcinoma of the Colon and Rectum	Colorectal Adenocarcinoma (TCGA, PanCancer Atlas)	OncoKB: NA;CIViC: NA;MyCancerGenome: not present;CancerHotspot: no;3DHotspot: no				.	.	.	17	4797297	4797297	C	T			10	36		44
MAP4K6	TCGA-OR-A5JJ-01	V863I	Missense_Mutation	Adrenocortical Carcinoma	Adrenocortical Carcinoma (TCGA, Provisional)	OncoKB: NA;CIViC: NA;MyCancerGenome: not present;CancerHotspot: no;3DHotspot: no				Somatic	Untested	bcgsc.ca	17	4797305	4797305	G	A			5	103		138	84
MAP4K6	TCGA-AX-A3FT-01	G876R	Missense_Mutation	Uterine Endometrioid Carcinoma	Uterine Corpus Endometrial Carcinoma (TCGA, PanCancer Atlas)	OncoKB: NA;CIViC: NA;MyCancerGenome: not present;CancerHotspot: no;3DHotspot: no				.	.	.	17	4797344	4797344	G	A			15	24		32
MAP4K6	TCGA-GN-A26C-01	P879S	Missense_Mutation	Desmoplastic Melanoma	Skin Cutaneous Melanoma (TCGA, Provisional)	OncoKB: NA;CIViC: NA;MyCancerGenome: not present;CancerHotspot: no;3DHotspot: no				Somatic	NA	broad.mit.edu	17	4797353	4797353	C	T			9	10
MAP4K6	TCGA-CV-A45W-01	V888I	Missense_Mutation	Head and Neck Squamous Cell Carcinoma	Head and Neck Squamous Cell Carcinoma (TCGA, Provisional)	OncoKB: NA;CIViC: NA;MyCancerGenome: not present;CancerHotspot: no;3DHotspot: no				Somatic	NA	broad.mit.edu	17	4797380	4797380	G	A			10	34
[truncated: 1,670 more rows]

## Sheet: Hippo somatic mutation types
Summary of the Hippo signaling gene somatic mutations
[truncated: 14 more rows]
