# Supplementary material for: Functional annotation of the Hippo pathway somatic mutations in human cancers
Source: Nat Commun. 2024 Nov 21;15:10106. doi: 10.1038/s41467-024-54480-y (PMC11582751; doi:10.1038/s41467-024-54480-y)
Supplement: Supplementary file 3 — Supplementary Data 1-5 [file 41467_2024_54480_MOESM3_ESM.zip › Supplementary Data/Supplementary Data 1.xlsx]

## Sheet: Abbreviation 
AMP	Amplification
HOMDEL	Homozygous deletion
NA	Not Available

## Sheet: Hippo signaling alterations
Sample ID	Cancer Type Detailed	Cancer Type	Study ID	Patient ID	NF2	MST1	MST2	SAV1	MAP4K1	MAP4K2	MAP4K3	MAP4K4	MAP4K5	MAP4K6	MAP4K7	LATS1	LATS2	MOB1A	MOB1B	YAP1	TAZ	TEAD1	TEAD2	TEAD3	TEAD4	Mutated Genes	CNA Genes	With Mutation Data	With CNA Data	Mutation Count	Oncotree Code	Sample Type	Days to Sample Collection.	# of Samples Per Patient	Diagnosis Age	Race Category	New Neoplasm Event Post Initial Therapy Indicator	Ethnicity Category	Tissue Source Site	Neoadjuvant Therapy Type Administered Prior To Resection Text	ICD-10 Classification	International Classification of Diseases for Oncology, Third Edition ICD-O-3 Histology Code	International Classification of Diseases for Oncology, Third Edition ICD-O-3 Site Code	Birth from Initial Pathologic Diagnosis Date	Last Alive Less Initial Pathologic Diagnosis Date Calculated Day Value	Informed consent verified	Other Patient ID	Form completion date	Tumor Disease Anatomic Site
CPCG0001-F1	Prostate Adenocarcinoma	Prostate Cancer	prad_cpcg_2017	CPCG0001-F1	NA	NA	NA	NA	NA	NA	NA	NA	NA	NA	NA	NA	NA	NA	NA	NA	NA	NA	NA	NA	NA	Yes	No	YES	NO	9	PRAD	NA	NA	1	69.4	NA	NA	NA	NA	NA	NA	NA	NA	NA	NA	NA	NA	NA	NA
CPCG0003-F1	Prostate Adenocarcinoma	Prostate Cancer	prad_cpcg_2017	CPCG0003-F1	NA	NA	NA	NA	NA	NA	NA	NA	NA	NA	NA	NA	NA	NA	NA	NA	NA	NA	NA	NA	NA	Yes	No	YES	NO	10	PRAD	NA	NA	1	71.77	NA	NA	NA	NA	NA	NA	NA	NA	NA	NA	NA	NA	NA	NA
CPCG0006-F1	Prostate Adenocarcinoma	Prostate Cancer	prad_cpcg_2017	CPCG0006-F1	NA	NA	NA	NA	NA	NA	NA	NA	NA	NA	NA	NA	NA	NA	NA	NA	NA	NA	NA	NA	NA	Yes	No	YES	NO	13	PRAD	NA	NA	1	73.54	NA	NA	NA	NA	NA	NA	NA	NA	NA	NA	NA	NA	NA	NA
CPCG0020-F1	Prostate Adenocarcinoma	Prostate Cancer	prad_cpcg_2017	CPCG0020-F1	NA	NA	NA	NA	NA	NA	NA	NA	NA	NA	NA	NA	NA	NA	NA	NA	NA	NA	NA	NA	NA	Yes	No	YES	NO	10	PRAD	NA	NA	1	70.84	NA	NA	NA	NA	NA	NA	NA	NA	NA	NA	NA	NA	NA	NA
CPCG0022-F1	Prostate Adenocarcinoma	Prostate Cancer	prad_cpcg_2017	CPCG0022-F1	NA	NA	NA	NA	NA	NA	NA	NA	NA	NA	NA	NA	NA	NA	NA	NA	NA	NA	NA	NA	NA	No	No	NO	NO	NA	PRAD	NA	NA	1	70.35	NA	NA	NA	NA	NA	NA	NA	NA	NA	NA	NA	NA	NA	NA
CPCG0027-F1	Prostate Adenocarcinoma	Prostate Cancer	prad_cpcg_2017	CPCG0027-F1	NA	NA	NA	NA	NA	NA	NA	NA	NA	NA	NA	NA	NA	NA	NA	NA	NA	NA	NA	NA	NA	No	No	YES	NO	NA	PRAD	NA	NA	1	64.57	NA	NA	NA	NA	NA	NA	NA	NA	NA	NA	NA	NA	NA	NA
CPCG0040-F1	Prostate Adenocarcinoma	Prostate Cancer	prad_cpcg_2017	CPCG0040-F1	NA	NA	NA	NA	NA	NA	NA	NA	NA	NA	NA	NA	NA	NA	NA	NA	NA	NA	NA	NA	NA	Yes	No	YES	NO	13	PRAD	NA	NA	1	71.46	NA	NA	NA	NA	NA	NA	NA	NA	NA	NA	NA	NA	NA	NA
CPCG0046-F1	Prostate Adenocarcinoma	Prostate Cancer	prad_cpcg_2017	CPCG0046-F1	NA	NA	NA	NA	NA	NA	NA	NA	NA	NA	NA	NA	NA	NA	NA	NA	NA	NA	NA	NA	NA	No	No	YES	NO	1	PRAD	NA	NA	1	79.41	NA	NA	NA	NA	NA	NA	NA	NA	NA	NA	NA	NA	NA	NA
CPCG0047-F1	Prostate Adenocarcinoma	Prostate Cancer	prad_cpcg_2017	CPCG0047-F1	NA	NA	NA	NA	NA	NA	NA	NA	NA	NA	NA	NA	NA	NA	NA	NA	NA	NA	NA	NA	NA	Yes	No	YES	NO	11	PRAD	NA	NA	1	71.92	NA	NA	NA	NA	NA	NA	NA	NA	NA	NA	NA	NA	NA	NA
CPCG0048-F1	Prostate Adenocarcinoma	Prostate Cancer	prad_cpcg_2017	CPCG0048-F1	NA	NA	NA	NA	NA	NA	NA	NA	NA	NA	NA	NA	NA	NA	NA	NA	NA	NA	NA	NA	NA	Yes	No	YES	NO	3	PRAD	NA	NA	1	74.3	NA	NA	NA	NA	NA	NA	NA	NA	NA	NA	NA	NA	NA	NA
CPCG0050-F1	Prostate Adenocarcinoma	Prostate Cancer	prad_cpcg_2017	CPCG0050-F1	NA	NA	NA	NA	NA	NA	NA	NA	NA	NA	NA	NA	NA	NA	NA	NA	NA	NA	NA	NA	NA	Yes	No	YES	NO	17	PRAD	NA	NA	1	75.78	NA	NA	NA	NA	NA	NA	NA	NA	NA	NA	NA	NA	NA	NA
CPCG0057-F1	Prostate Adenocarcinoma	Prostate Cancer	prad_cpcg_2017	CPCG0057-F1	NA	NA	NA	NA	NA	NA	NA	NA	NA	NA	NA	NA	NA	NA	NA	NA	NA	NA	NA	NA	NA	Yes	No	YES	NO	10	PRAD	NA	NA	1	70.44	NA	NA	NA	NA	NA	NA	NA	NA	NA	NA	NA	NA	NA	NA
CPCG0063-F1	Prostate Adenocarcinoma	Prostate Cancer	prad_cpcg_2017	CPCG0063-F1	NA	NA	NA	NA	NA	NA	NA	NA	NA	NA	NA	NA	NA	NA	NA	NA	NA	NA	NA	NA	NA	Yes	No	YES	NO	17	PRAD	NA	NA	1	68.61	NA	NA	NA	NA	NA	NA	NA	NA	NA	NA	NA	NA	NA	NA
CPCG0073-F1	Prostate Adenocarcinoma	Prostate Cancer	prad_cpcg_2017	CPCG0073-F1	NA	NA	NA	NA	NA	NA	NA	NA	NA	NA	NA	NA	NA	NA	NA	NA	NA	NA	NA	NA	NA	Yes	No	YES	NO	11	PRAD	NA	NA	1	71.58	NA	NA	NA	NA	NA	NA	NA	NA	NA	NA	NA	NA	NA	NA
CPCG0078-F1	Prostate Adenocarcinoma	Prostate Cancer	prad_cpcg_2017	CPCG0078-F1	NA	NA	NA	NA	NA	NA	NA	NA	NA	NA	NA	NA	NA	NA	NA	NA	NA	NA	NA	NA	NA	Yes	No	YES	NO	12	PRAD	NA	NA	1	60.96	NA	NA	NA	NA	NA	NA	NA	NA	NA	NA	NA	NA	NA	NA
CPCG0081-F1	Prostate Adenocarcinoma	Prostate Cancer	prad_cpcg_2017	CPCG0081-F1	NA	NA	NA	NA	NA	NA	NA	NA	NA	NA	NA	NA	NA	NA	NA	NA	NA	NA	NA	NA	NA	Yes	No	YES	NO	7	PRAD	NA	NA	1	75.05	NA	NA	NA	NA	NA	NA	NA	NA	NA	NA	NA	NA	NA	NA
CPCG0083-F1	Prostate Adenocarcinoma	Prostate Cancer	prad_cpcg_2017	CPCG0083-F1	NA	NA	NA	NA	NA	NA	NA	NA	NA	NA	NA	NA	NA	NA	NA	NA	NA	NA	NA	NA	NA	Yes	No	YES	NO	18	PRAD	NA	NA	1	61.47	NA	NA	NA	NA	NA	NA	NA	NA	NA	NA	NA	NA	NA	NA
CPCG0087-F1	Prostate Adenocarcinoma	Prostate Cancer	prad_cpcg_2017	CPCG0087-F1	NA	NA	NA	NA	NA	NA	NA	NA	NA	NA	NA	NA	NA	NA	NA	NA	NA	NA	NA	NA	NA	Yes	No	YES	NO	12	PRAD	NA	NA	1	72.82	NA	NA	NA	NA	NA	NA	NA	NA	NA	NA	NA	NA	NA	NA
CPCG0090-F1	Prostate Adenocarcinoma	Prostate Cancer	prad_cpcg_2017	CPCG0090-F1	NA	NA	NA	NA	NA	NA	NA	NA	NA	NA	NA	NA	NA	NA	NA	NA	NA	NA	NA	NA	NA	Yes	No	YES	NO	11	PRAD	NA	NA	1	77.59	NA	NA	NA	NA	NA	NA	NA	NA	NA	NA	NA	NA	NA	NA
CPCG0094-F1	Prostate Adenocarcinoma	Prostate Cancer	prad_cpcg_2017	CPCG0094-F1	NA	NA	NA	NA	NA	NA	NA	NA	NA	NA	NA	NA	NA	NA	NA	NA	NA	NA	NA	NA	NA	Yes	No	YES	NO	17	PRAD	NA	NA	1	77.58	NA	NA	NA	NA	NA	NA	NA	NA	NA	NA	NA	NA	NA	NA
CPCG0095-F1	Prostate Adenocarcinoma	Prostate Cancer	prad_cpcg_2017	CPCG0095-F1	NA	NA	NA	NA	NA	NA	NA	NA	NA	NA	NA	NA	NA	NA	NA	NA	NA	NA	NA	NA	NA	Yes	No	YES	NO	3	PRAD	NA	NA	1	68.53	NA	NA	NA	NA	NA	NA	NA	NA	NA	NA	NA	NA	NA	NA
CPCG0098-F1	Prostate Adenocarcinoma	Prostate Cancer	prad_cpcg_2017	CPCG0098-F1	NA	NA	NA	NA	NA	NA	NA	NA	NA	NA	NA	NA	NA	NA	NA	NA	NA	NA	NA	NA	NA	Yes	No	YES	NO	24	PRAD	NA	NA	1	80.65	NA	NA	NA	NA	NA	NA	NA	NA	NA	NA	NA	NA	NA	NA
CPCG0099-F1	Prostate Adenocarcinoma	Prostate Cancer	prad_cpcg_2017	CPCG0099-F1	NA	NA	NA	NA	NA	NA	NA	NA	NA	NA	NA	NA	NA	NA	NA	NA	NA	NA	NA	NA	NA	Yes	No	YES	NO	37	PRAD	NA	NA	1	66.17	NA	NA	NA	NA	NA	NA	NA	NA	NA	NA	NA	NA	NA	NA
CPCG0102-F1	Prostate Adenocarcinoma	Prostate Cancer	prad_cpcg_2017	CPCG0102-F1	NA	NA	NA	NA	NA	NA	NA	NA	NA	NA	NA	NA	NA	NA	NA	NA	NA	NA	NA	NA	NA	Yes	No	YES	NO	1	PRAD	NA	NA	1	58.06	NA	NA	NA	NA	NA	NA	NA	NA	NA	NA	NA	NA	NA	NA
CPCG0114-F1	Prostate Adenocarcinoma	Prostate Cancer	prad_cpcg_2017	CPCG0114-F1	NA	NA	NA	NA	NA	NA	NA	NA	NA	NA	NA	NA	NA	NA	NA	NA	NA	NA	NA	NA	NA	No	No	YES	NO	1	PRAD	NA	NA	1	67.66	NA	NA	NA	NA	NA	NA	NA	NA	NA	NA	NA	NA	NA	NA
CPCG0117-F1	Prostate Adenocarcinoma	Prostate Cancer	prad_cpcg_2017	CPCG0117-F1	NA	NA	NA	NA	NA	NA	NA	NA	NA	NA	NA	NA	NA	NA	NA	NA	NA	NA	NA	NA	NA	Yes	No	YES	NO	15	PRAD	NA	NA	1	71.31	NA	NA	NA	NA	NA	NA	NA	NA	NA	NA	NA	NA	NA	NA
CPCG0121-F1	Prostate Adenocarcinoma	Prostate Cancer	prad_cpcg_2017	CPCG0121-F1	NA	NA	NA	NA	NA	NA	NA	NA	NA	NA	NA	NA	NA	NA	NA	NA	NA	NA	NA	NA	NA	Yes	No	YES	NO	5	PRAD	NA	NA	1	63.52	NA	NA	NA	NA	NA	NA	NA	NA	NA	NA	NA	NA	NA	NA
CPCG0122-F1	Prostate Adenocarcinoma	Prostate Cancer	prad_cpcg_2017	CPCG0122-F1	NA	NA	NA	NA	NA	NA	NA	NA	NA	NA	NA	NA	NA	NA	NA	NA	NA	NA	NA	NA	NA	No	No	YES	NO	1	PRAD	NA	NA	1	65.64	NA	NA	NA	NA	NA	NA	NA	NA	NA	NA	NA	NA	NA	NA
CPCG0123-F1	Prostate Adenocarcinoma	Prostate Cancer	prad_cpcg_2017	CPCG0123-F1	NA	NA	NA	NA	NA	NA	NA	NA	NA	NA	NA	NA	NA	NA	NA	NA	NA	NA	NA	NA	NA	Yes	No	YES	NO	10	PRAD	NA	NA	1	70.67	NA	NA	NA	NA	NA	NA	NA	NA	NA	NA	NA	NA	NA	NA
CPCG0124-F1	Prostate Adenocarcinoma	Prostate Cancer	prad_cpcg_2017	CPCG0124-F1	NA	NA	NA	NA	NA	NA	NA	NA	NA	NA	NA	NA	NA	NA	NA	NA	NA	NA	NA	NA	NA	Yes	No	YES	NO	12	PRAD	NA	NA	1	72.05	NA	NA	NA	NA	NA	NA	NA	NA	NA	NA	NA	NA	NA	NA
CPCG0127-F1	Prostate Adenocarcinoma	Prostate Cancer	prad_cpcg_2017	CPCG0127-F1	NA	NA	NA	NA	NA	NA	NA	NA	NA	NA	NA	NA	NA	NA	NA	NA	NA	NA	NA	NA	NA	No	No	NO	NO	NA	PRAD	NA	NA	1	54.43	NA	NA	NA	NA	NA	NA	NA	NA	NA	NA	NA	NA	NA	NA
CPCG0128-F1	Prostate Adenocarcinoma	Prostate Cancer	prad_cpcg_2017	CPCG0128-F1	NA	NA	NA	NA	NA	NA	NA	NA	NA	NA	NA	NA	NA	NA	NA	NA	NA	NA	NA	NA	NA	Yes	No	YES	NO	19	PRAD	NA	NA	1	70.2	NA	NA	NA	NA	NA	NA	NA	NA	NA	NA	NA	NA	NA	NA
CPCG0154-F1	Prostate Adenocarcinoma	Prostate Cancer	prad_cpcg_2017	CPCG0154-F1	NA	NA	NA	NA	NA	NA	NA	NA	NA	NA	NA	NA	NA	NA	NA	NA	NA	NA	NA	NA	NA	Yes	No	YES	NO	6	PRAD	NA	NA	1	55.43	NA	NA	NA	NA	NA	NA	NA	NA	NA	NA	NA	NA	NA	NA
CPCG0158-F1	Prostate Adenocarcinoma	Prostate Cancer	prad_cpcg_2017	CPCG0158-F1	NA	NA	NA	NA	NA	NA	NA	NA	NA	NA	NA	NA	NA	NA	NA	NA	NA	NA	NA	NA	NA	Yes	No	YES	NO	17	PRAD	NA	NA	1	70.29	NA	NA	NA	NA	NA	NA	NA	NA	NA	NA	NA	NA	NA	NA
CPCG0166-F1	Prostate Adenocarcinoma	Prostate Cancer	prad_cpcg_2017	CPCG0166-F1	NA	NA	NA	NA	NA	NA	NA	NA	NA	NA	NA	NA	NA	NA	NA	NA	NA	NA	NA	NA	NA	No	No	YES	NO	2	PRAD	NA	NA	1	74	NA	NA	NA	NA	NA	NA	NA	NA	NA	NA	NA	NA	NA	NA
CPCG0182-F1	Prostate Adenocarcinoma	Prostate Cancer	prad_cpcg_2017	CPCG0182-F1	NA	NA	NA	NA	NA	NA	NA	NA	NA	NA	NA	NA	NA	NA	NA	NA	NA	NA	NA	NA	NA	Yes	No	YES	NO	4	PRAD	NA	NA	1	57.03	NA	NA	NA	NA	NA	NA	NA	NA	NA	NA	NA	NA	NA	NA
CPCG0183-F1	Prostate Adenocarcinoma	Prostate Cancer	prad_cpcg_2017	CPCG0183-F1	NA	NA	NA	NA	NA	NA	NA	NA	NA	NA	NA	NA	NA	NA	NA	NA	NA	NA	NA	NA	NA	Yes	No	YES	NO	11	PRAD	NA	NA	1	64.26	NA	NA	NA	NA	NA	NA	NA	NA	NA	NA	NA	NA	NA	NA
CPCG0184-F1	Prostate Adenocarcinoma	Prostate Cancer	prad_cpcg_2017	CPCG0184-F1	NA	NA	NA	NA	NA	NA	NA	NA	NA	NA	NA	NA	NA	NA	NA	NA	NA	NA	NA	NA	NA	Yes	No	YES	NO	13	PRAD	NA	NA	1	51.84	NA	NA	NA	NA	NA	NA	NA	NA	NA	NA	NA	NA	NA	NA
CPCG0185-F1	Prostate Adenocarcinoma	Prostate Cancer	prad_cpcg_2017	CPCG0185-F1	NA	NA	NA	NA	NA	NA	NA	NA	NA	NA	NA	NA	NA	NA	NA	NA	NA	NA	NA	NA	NA	Yes	No	YES	NO	15	PRAD	NA	NA	1	59.96	NA	NA	NA	NA	NA	NA	NA	NA	NA	NA	NA	NA	NA	NA
CPCG0189-F1	Prostate Adenocarcinoma	Prostate Cancer	prad_cpcg_2017	CPCG0189-F1	NA	NA	NA	NA	NA	NA	NA	NA	NA	NA	NA	NA	NA	NA	NA	NA	NA	NA	NA	NA	NA	Yes	No	YES	NO	19	PRAD	NA	NA	1	57.44	NA	NA	NA	NA	NA	NA	NA	NA	NA	NA	NA	NA	NA	NA
CPCG0190-F1	Prostate Adenocarcinoma	Prostate Cancer	prad_cpcg_2017	CPCG0190-F1	NA	NA	NA	NA	NA	NA	NA	NA	NA	NA	NA	NA	NA	NA	NA	NA	NA	NA	NA	NA	NA	Yes	No	YES	NO	4	PRAD	NA	NA	1	74.14	NA	NA	NA	NA	NA	NA	NA	NA	NA	NA	NA	NA	NA	NA
CPCG0191-F1	Prostate Adenocarcinoma	Prostate Cancer	prad_cpcg_2017	CPCG0191-F1	NA	NA	NA	NA	NA	NA	NA	NA	NA	NA	NA	NA	NA	NA	NA	NA	NA	NA	NA	NA	NA	Yes	No	YES	NO	10	PRAD	NA	NA	1	60.69	NA	NA	NA	NA	NA	NA	NA	NA	NA	NA	NA	NA	NA	NA
CPCG0196-F1	Prostate Adenocarcinoma	Prostate Cancer	prad_cpcg_2017	CPCG0196-F1	NA	NA	NA	NA	NA	NA	NA	NA	NA	NA	NA	NA	NA	NA	NA	NA	NA	NA	NA	NA	NA	Yes	No	YES	NO	7	PRAD	NA	NA	1	52.49	NA	NA	NA	NA	NA	NA	NA	NA	NA	NA	NA	NA	NA	NA
CPCG0199-F1	Prostate Adenocarcinoma	Prostate Cancer	prad_cpcg_2017	CPCG0199-F1	NA	NA	NA	NA	NA	NA	NA	NA	NA	NA	NA	NA	NA	NA	NA	NA	NA	NA	NA	NA	NA	Yes	No	YES	NO	9	PRAD	NA	NA	1	74.15	NA	NA	NA	NA	NA	NA	NA	NA	NA	NA	NA	NA	NA	NA
CPCG0201-F1	Prostate Adenocarcinoma	Prostate Cancer	prad_cpcg_2017	CPCG0201-F1	NA	NA	NA	NA	NA	NA	NA	NA	NA	NA	NA	NA	NA	NA	NA	NA	NA	NA	NA	NA	NA	Yes	No	YES	NO	27	PRAD	NA	NA	1	63.42	NA	NA	NA	NA	NA	NA	NA	NA	NA	NA	NA	NA	NA	NA
CPCG0205-F1	Prostate Adenocarcinoma	Prostate Cancer	prad_cpcg_2017	CPCG0205-F1	NA	NA	NA	NA	NA	NA	NA	NA	NA	NA	NA	NA	NA	NA	NA	NA	NA	NA	NA	NA	NA	Yes	No	YES	NO	9	PRAD	NA	NA	1	64.98	NA	NA	NA	NA	NA	NA	NA	NA	NA	NA	NA	NA	NA	NA
CPCG0206-F1	Prostate Adenocarcinoma	Prostate Cancer	prad_cpcg_2017	CPCG0206-F1	NA	NA	NA	NA	NA	NA	NA	NA	NA	NA	NA	NA	NA	NA	NA	NA	NA	NA	NA	NA	NA	Yes	No	YES	NO	10	PRAD	NA	NA	1	66.86	NA	NA	NA	NA	NA	NA	NA	NA	NA	NA	NA	NA	NA	NA
CPCG0208-F1	Prostate Adenocarcinoma	Prostate Cancer	prad_cpcg_2017	CPCG0208-F1	NA	NA	NA	NA	NA	NA	NA	NA	NA	NA	NA	NA	NA	NA	NA	NA	NA	NA	NA	NA	NA	Yes	No	YES	NO	12	PRAD	NA	NA	1	60.41	NA	NA	NA	NA	NA	NA	NA	NA	NA	NA	NA	NA	NA	NA
CPCG0210-F1	Prostate Adenocarcinoma	Prostate Cancer	prad_cpcg_2017	CPCG0210-F1	NA	NA	NA	NA	NA	NA	NA	NA	NA	NA	NA	NA	NA	NA	NA	NA	NA	NA	NA	NA	NA	Yes	No	YES	NO	13	PRAD	NA	NA	1	51.36	NA	NA	NA	NA	NA	NA	NA	NA	NA	NA	NA	NA	NA	NA
CPCG0211-F1	Prostate Adenocarcinoma	Prostate Cancer	prad_cpcg_2017	CPCG0211-F1	NA	NA	NA	NA	NA	NA	NA	NA	NA	NA	NA	NA	NA	NA	NA	NA	NA	NA	NA	NA	NA	Yes	No	YES	NO	15	PRAD	NA	NA	1	75.18	NA	NA	NA	NA	NA	NA	NA	NA	NA	NA	NA	NA	NA	NA
CPCG0212-F1	Prostate Adenocarcinoma	Prostate Cancer	prad_cpcg_2017	CPCG0212-F1	NA	NA	NA	NA	NA	NA	NA	NA	NA	NA	NA	NA	NA	NA	NA	NA	NA	NA	NA	NA	NA	Yes	No	YES	NO	8	PRAD	NA	NA	1	71.21	NA	NA	NA	NA	NA	NA	NA	NA	NA	NA	NA	NA	NA	NA
CPCG0213-F1	Prostate Adenocarcinoma	Prostate Cancer	prad_cpcg_2017	CPCG0213-F1	NA	NA	NA	NA	NA	NA	NA	NA	NA	NA	NA	NA	NA	NA	NA	NA	NA	NA	NA	NA	NA	Yes	No	YES	NO	6	PRAD	NA	NA	1	67.18	NA	NA	NA	NA	NA	NA	NA	NA	NA	NA	NA	NA	NA	NA
CPCG0217-F1	Prostate Adenocarcinoma	Prostate Cancer	prad_cpcg_2017	CPCG0217-F1	NA	NA	NA	NA	NA	NA	NA	NA	NA	NA	NA	NA	NA	NA	NA	NA	NA	NA	NA	NA	NA	Yes	No	YES	NO	8	PRAD	NA	NA	1	61.48	NA	NA	NA	NA	NA	NA	NA	NA	NA	NA	NA	NA	NA	NA
CPCG0232-F1	Prostate Adenocarcinoma	Prostate Cancer	prad_cpcg_2017	CPCG0232-F1	NA	NA	NA	NA	NA	NA	NA	NA	NA	NA	NA	NA	NA	NA	NA	NA	NA	NA	NA	NA	NA	Yes	No	YES	NO	9	PRAD	NA	NA	1	71.59	NA	NA	NA	NA	NA	NA	NA	NA	NA	NA	NA	NA	NA	NA
CPCG0233-F1	Prostate Adenocarcinoma	Prostate Cancer	prad_cpcg_2017	CPCG0233-F1	NA	NA	NA	NA	NA	NA	NA	NA	NA	NA	NA	NA	NA	NA	NA	NA	NA	NA	NA	NA	NA	Yes	No	YES	NO	15	PRAD	NA	NA	1	70.34	NA	NA	NA	NA	NA	NA	NA	NA	NA	NA	NA	NA	NA	NA
CPCG0234-F1	Prostate Adenocarcinoma	Prostate Cancer	prad_cpcg_2017	CPCG0234-F1	NA	NA	NA	NA	NA	NA	NA	NA	NA	NA	NA	NA	NA	NA	NA	NA	NA	NA	NA	NA	NA	Yes	No	YES	NO	4	PRAD	NA	NA	1	70.09	NA	NA	NA	NA	NA	NA	NA	NA	NA	NA	NA	NA	NA	NA
CPCG0236-F1	Prostate Adenocarcinoma	Prostate Cancer	prad_cpcg_2017	CPCG0236-F1	NA	NA	NA	NA	NA	NA	NA	NA	NA	NA	NA	NA	NA	NA	NA	NA	NA	NA	NA	NA	NA	Yes	No	YES	NO	11	PRAD	NA	NA	1	59.08	NA	NA	NA	NA	NA	NA	NA	NA	NA	NA	NA	NA	NA	NA
CPCG0237-F1	Prostate Adenocarcinoma	Prostate Cancer	prad_cpcg_2017	CPCG0237-F1	NA	NA	NA	NA	NA	NA	NA	NA	NA	NA	NA	NA	NA	NA	NA	NA	NA	NA	NA	NA	NA	Yes	No	YES	NO	3	PRAD	NA	NA	1	60.43	NA	NA	NA	NA	NA	NA	NA	NA	NA	NA	NA	NA	NA	NA
CPCG0238-F1	Prostate Adenocarcinoma	Prostate Cancer	prad_cpcg_2017	CPCG0238-F1	NA	NA	NA	NA	NA	NA	NA	NA	NA	NA	NA	NA	NA	NA	NA	NA	NA	NA	NA	NA	NA	Yes	No	YES	NO	9	PRAD	NA	NA	1	55.65	NA	NA	NA	NA	NA	NA	NA	NA	NA	NA	NA	NA	NA	NA
CPCG0241-F1	Prostate Adenocarcinoma	Prostate Cancer	prad_cpcg_2017	CPCG0241-F1	NA	NA	NA	NA	NA	NA	NA	NA	NA	NA	NA	NA	NA	NA	NA	NA	NA	NA	NA	NA	NA	Yes	No	YES	NO	6	PRAD	NA	NA	1	66.6	NA	NA	NA	NA	NA	NA	NA	NA	NA	NA	NA	NA	NA	NA
CPCG0242-F1	Prostate Adenocarcinoma	Prostate Cancer	prad_cpcg_2017	CPCG0242-F1	NA	NA	NA	NA	NA	NA	NA	NA	NA	NA	NA	NA	NA	NA	NA	NA	NA	NA	NA	NA	NA	Yes	No	YES	NO	22	PRAD	NA	NA	1	56.04	NA	NA	NA	NA	NA	NA	NA	NA	NA	NA	NA	NA	NA	NA
CPCG0243-F1	Prostate Adenocarcinoma	Prostate Cancer	prad_cpcg_2017	CPCG0243-F1	NA	NA	NA	NA	NA	NA	NA	NA	NA	NA	NA	NA	NA	NA	NA	NA	NA	NA	NA	NA	NA	Yes	No	YES	NO	14	PRAD	NA	NA	1	63.71	NA	NA	NA	NA	NA	NA	NA	NA	NA	NA	NA	NA	NA	NA
CPCG0246-F1	Prostate Adenocarcinoma	Prostate Cancer	prad_cpcg_2017	CPCG0246-F1	NA	NA	NA	NA	NA	NA	NA	NA	NA	NA	NA	NA	NA	NA	NA	NA	NA	NA	NA	NA	NA	Yes	No	YES	NO	7	PRAD	NA	NA	1	60.6	NA	NA	NA	NA	NA	NA	NA	NA	NA	NA	NA	NA	NA	NA
CPCG0248-F1	Prostate Adenocarcinoma	Prostate Cancer	prad_cpcg_2017	CPCG0248-F1	NA	NA	NA	NA	NA	NA	NA	NA	NA	NA	NA	NA	NA	NA	NA	NA	NA	NA	NA	NA	NA	Yes	No	YES	NO	11	PRAD	NA	NA	1	54.21	NA	NA	NA	NA	NA	NA	NA	NA	NA	NA	NA	NA	NA	NA
CPCG0249-F1	Prostate Adenocarcinoma	Prostate Cancer	prad_cpcg_2017	CPCG0249-F1	NA	NA	NA	NA	NA	NA	NA	NA	NA	NA	NA	NA	NA	NA	NA	NA	NA	NA	NA	NA	NA	Yes	No	YES	NO	26	PRAD	NA	NA	1	66.08	NA	NA	NA	NA	NA	NA	NA	NA	NA	NA	NA	NA	NA	NA
CPCG0250-F1	Prostate Adenocarcinoma	Prostate Cancer	prad_cpcg_2017	CPCG0250-F1	NA	NA	NA	NA	NA	NA	NA	NA	NA	NA	NA	NA	NA	NA	NA	NA	NA	NA	NA	NA	NA	No	No	NO	NO	NA	PRAD	NA	NA	1	62	NA	NA	NA	NA	NA	NA	NA	NA	NA	NA	NA	NA	NA	NA
CPCG0251-F1	Prostate Adenocarcinoma	Prostate Cancer	prad_cpcg_2017	CPCG0251-F1	NA	NA	NA	NA	NA	NA	NA	NA	NA	NA	NA	NA	NA	NA	NA	NA	NA	NA	NA	NA	NA	Yes	No	YES	NO	3	PRAD	NA	NA	1	52.13	NA	NA	NA	NA	NA	NA	NA	NA	NA	NA	NA	NA	NA	NA
CPCG0255-F1	Prostate Adenocarcinoma	Prostate Cancer	prad_cpcg_2017	CPCG0255-F1	NA	NA	NA	NA	NA	NA	NA	NA	NA	NA	NA	NA	NA	NA	NA	NA	NA	NA	NA	NA	NA	Yes	No	YES	NO	5	PRAD	NA	NA	1	72.02	NA	NA	NA	NA	NA	NA	NA	NA	NA	NA	NA	NA	NA	NA
CPCG0256-F1	Prostate Adenocarcinoma	Prostate Cancer	prad_cpcg_2017	CPCG0256-F1	NA	NA	NA	NA	NA	NA	NA	NA	NA	NA	NA	NA	NA	NA	NA	NA	NA	NA	NA	NA	NA	Yes	No	YES	NO	6	PRAD	NA	NA	1	63.87	NA	NA	NA	NA	NA	NA	NA	NA	NA	NA	NA	NA	NA	NA
CPCG0258-F1	Prostate Adenocarcinoma	Prostate Cancer	prad_cpcg_2017	CPCG0258-F1	NA	NA	NA	NA	NA	NA	NA	NA	NA	NA	NA	NA	NA	NA	NA	NA	NA	NA	NA	NA	NA	Yes	No	YES	NO	3	PRAD	NA	NA	1	49.22	NA	NA	NA	NA	NA	NA	NA	NA	NA	NA	NA	NA	NA	NA
CPCG0259-F1	Prostate Adenocarcinoma	Prostate Cancer	prad_cpcg_2017	CPCG0259-F1	NA	NA	NA	NA	NA	NA	NA	NA	NA	NA	NA	NA	NA	NA	NA	NA	NA	NA	NA	NA	NA	Yes	No	YES	NO	13	PRAD	NA	NA	1	55.86	NA	NA	NA	NA	NA	NA	NA	NA	NA	NA	NA	NA	NA	NA
CPCG0260-F1	Prostate Adenocarcinoma	Prostate Cancer	prad_cpcg_2017	CPCG0260-F1	NA	NA	NA	NA	NA	NA	NA	NA	NA	NA	NA	NA	NA	NA	NA	NA	NA	NA	NA	NA	NA	Yes	No	YES	NO	12	PRAD	NA	NA	1	65.33	NA	NA	NA	NA	NA	NA	NA	NA	NA	NA	NA	NA	NA	NA
CPCG0262-F1	Prostate Adenocarcinoma	Prostate Cancer	prad_cpcg_2017	CPCG0262-F1	NA	NA	NA	NA	NA	NA	NA	NA	NA	NA	NA	NA	NA	NA	NA	NA	NA	NA	NA	NA	NA	Yes	No	YES	NO	5	PRAD	NA	NA	1	62.98	NA	NA	NA	NA	NA	NA	NA	NA	NA	NA	NA	NA	NA	NA
CPCG0263-F1	Prostate Adenocarcinoma	Prostate Cancer	prad_cpcg_2017	CPCG0263-F1	NA	NA	NA	NA	NA	NA	NA	NA	NA	NA	NA	NA	NA	NA	NA	NA	NA	NA	NA	NA	NA	Yes	No	YES	NO	12	PRAD	NA	NA	1	66.42	NA	NA	NA	NA	NA	NA	NA	NA	NA	NA	NA	NA	NA	NA
CPCG0265-F1	Prostate Adenocarcinoma	Prostate Cancer	prad_cpcg_2017	CPCG0265-F1	NA	NA	NA	NA	NA	NA	NA	NA	NA	NA	NA	NA	NA	NA	NA	NA	NA	NA	NA	NA	NA	Yes	No	YES	NO	8	PRAD	NA	NA	1	63.21	NA	NA	NA	NA	NA	NA	NA	NA	NA	NA	NA	NA	NA	NA
CPCG0266-F1	Prostate Adenocarcinoma	Prostate Cancer	prad_cpcg_2017	CPCG0266-F1	NA	NA	NA	NA	NA	NA	NA	NA	NA	NA	NA	NA	NA	NA	NA	NA	NA	NA	NA	NA	NA	Yes	No	YES	NO	17	PRAD	NA	NA	1	66.09	NA	NA	NA	NA	NA	NA	NA	NA	NA	NA	NA	NA	NA	NA
CPCG0267-F1	Prostate Adenocarcinoma	Prostate Cancer	prad_cpcg_2017	CPCG0267-F1	NA	NA	NA	NA	NA	NA	NA	NA	NA	NA	NA	NA	NA	NA	NA	NA	NA	NA	NA	NA	NA	Yes	No	YES	NO	5	PRAD	NA	NA	1	44.51	NA	NA	NA	NA	NA	NA	NA	NA	NA	NA	NA	NA	NA	NA
CPCG0268-F1	Prostate Adenocarcinoma	Prostate Cancer	prad_cpcg_2017	CPCG0268-F1	NA	NA	NA	NA	NA	NA	NA	NA	NA	NA	NA	NA	NA	NA	NA	NA	NA	NA	NA	NA	NA	Yes	No	YES	NO	3	PRAD	NA	NA	1	59.29	NA	NA	NA	NA	NA	NA	NA	NA	NA	NA	NA	NA	NA	NA
CPCG0269-F1	Prostate Adenocarcinoma	Prostate Cancer	prad_cpcg_2017	CPCG0269-F1	NA	NA	NA	NA	NA	NA	NA	NA	NA	NA	NA	NA	NA	NA	NA	NA	NA	NA	NA	NA	NA	Yes	No	YES	NO	12	PRAD	NA	NA	1	68.27	NA	NA	NA	NA	NA	NA	NA	NA	NA	NA	NA	NA	NA	NA
CPCG0324-F1	Prostate Adenocarcinoma	Prostate Cancer	prad_cpcg_2017	CPCG0324-F1	NA	NA	NA	NA	NA	NA	NA	NA	NA	NA	NA	NA	NA	NA	NA	NA	NA	NA	NA	NA	NA	Yes	No	YES	NO	6	PRAD	NA	NA	1	64.75	NA	NA	NA	NA	NA	NA	NA	NA	NA	NA	NA	NA	NA	NA
CPCG0331-F1	Prostate Adenocarcinoma	Prostate Cancer	prad_cpcg_2017	CPCG0331-F1	NA	NA	NA	NA	NA	NA	NA	NA	NA	NA	NA	NA	NA	NA	NA	NA	NA	NA	NA	NA	NA	Yes	No	YES	NO	13	PRAD	NA	NA	1	69.89	NA	NA	NA	NA	NA	NA	NA	NA	NA	NA	NA	NA	NA	NA
CPCG0334-F1	Prostate Adenocarcinoma	Prostate Cancer	prad_cpcg_2017	CPCG0334-F1	NA	NA	NA	NA	NA	NA	NA	NA	NA	NA	NA	NA	NA	NA	NA	NA	NA	NA	NA	NA	NA	Yes	No	YES	NO	9	PRAD	NA	NA	1	53.72	NA	NA	NA	NA	NA	NA	NA	NA	NA	NA	NA	NA	NA	NA
CPCG0336-F1	Prostate Adenocarcinoma	Prostate Cancer	prad_cpcg_2017	CPCG0336-F1	NA	NA	NA	NA	NA	NA	NA	NA	NA	NA	NA	NA	NA	NA	NA	NA	NA	NA	NA	NA	NA	Yes	No	YES	NO	11	PRAD	NA	NA	1	60.87	NA	NA	NA	NA	NA	NA	NA	NA	NA	NA	NA	NA	NA	NA
CPCG0339-F1	Prostate Adenocarcinoma	Prostate Cancer	prad_cpcg_2017	CPCG0339-F1	NA	NA	NA	NA	NA	NA	NA	NA	NA	NA	NA	NA	NA	NA	NA	NA	NA	NA	NA	NA	NA	Yes	No	YES	NO	4	PRAD	NA	NA	1	57.69	NA	NA	NA	NA	NA	NA	NA	NA	NA	NA	NA	NA	NA	NA
CPCG0340-F1	Prostate Adenocarcinoma	Prostate Cancer	prad_cpcg_2017	CPCG0340-F1	NA	NA	NA	NA	NA	NA	NA	NA	NA	NA	NA	NA	NA	NA	NA	NA	NA	NA	NA	NA	NA	Yes	No	YES	NO	10	PRAD	NA	NA	1	62	NA	NA	NA	NA	NA	NA	NA	NA	NA	NA	NA	NA	NA	NA
CPCG0341-F1	Prostate Adenocarcinoma	Prostate Cancer	prad_cpcg_2017	CPCG0341-F1	NA	NA	NA	NA	NA	NA	NA	NA	NA	NA	NA	NA	NA	NA	NA	NA	NA	NA	NA	NA	NA	Yes	No	YES	NO	6	PRAD	NA	NA	1	56.82	NA	NA	NA	NA	NA	NA	NA	NA	NA	NA	NA	NA	NA	NA
CPCG0342-F1	Prostate Adenocarcinoma	Prostate Cancer	prad_cpcg_2017	CPCG0342-F1	NA	NA	NA	NA	NA	NA	NA	NA	NA	NA	NA	NA	NA	NA	NA	NA	NA	NA	NA	NA	NA	Yes	No	YES	NO	7	PRAD	NA	NA	1	52.18	NA	NA	NA	NA	NA	NA	NA	NA	NA	NA	NA	NA	NA	NA
CPCG0344-F1	Prostate Adenocarcinoma	Prostate Cancer	prad_cpcg_2017	CPCG0344-F1	NA	NA	NA	NA	NA	NA	NA	NA	NA	NA	NA	NA	NA	NA	NA	NA	NA	NA	NA	NA	NA	Yes	No	YES	NO	8	PRAD	NA	NA	1	60.91	NA	NA	NA	NA	NA	NA	NA	NA	NA	NA	NA	NA	NA	NA
CPCG0345-F1	Prostate Adenocarcinoma	Prostate Cancer	prad_cpcg_2017	CPCG0345-F1	NA	NA	NA	NA	NA	NA	NA	NA	NA	NA	NA	NA	NA	NA	NA	NA	NA	NA	NA	NA	NA	Yes	No	YES	NO	15	PRAD	NA	NA	1	60.38	NA	NA	NA	NA	NA	NA	NA	NA	NA	NA	NA	NA	NA	NA
CPCG0346-F1	Prostate Adenocarcinoma	Prostate Cancer	prad_cpcg_2017	CPCG0346-F1	NA	NA	NA	NA	NA	NA	NA	NA	NA	NA	NA	NA	NA	NA	NA	NA	NA	NA	NA	NA	NA	Yes	No	YES	NO	1	PRAD	NA	NA	1	59.73	NA	NA	NA	NA	NA	NA	NA	NA	NA	NA	NA	NA	NA	NA
CPCG0348-F1	Prostate Adenocarcinoma	Prostate Cancer	prad_cpcg_2017	CPCG0348-F1	NA	NA	NA	NA	NA	NA	NA	NA	NA	NA	NA	NA	NA	NA	NA	NA	NA	NA	NA	NA	NA	Yes	No	YES	NO	6	PRAD	NA	NA	1	57.04	NA	NA	NA	NA	NA	NA	NA	NA	NA	NA	NA	NA	NA	NA
CPCG0350-F1	Prostate Adenocarcinoma	Prostate Cancer	prad_cpcg_2017	CPCG0350-F1	NA	NA	NA	NA	NA	NA	NA	NA	NA	NA	NA	NA	NA	NA	NA	NA	NA	NA	NA	NA	NA	Yes	No	YES	NO	19	PRAD	NA	NA	1	53.16	NA	NA	NA	NA	NA	NA	NA	NA	NA	NA	NA	NA	NA	NA
CPCG0352-F1	Prostate Adenocarcinoma	Prostate Cancer	prad_cpcg_2017	CPCG0352-F1	NA	NA	NA	NA	NA	NA	NA	NA	NA	NA	NA	NA	NA	NA	NA	NA	NA	NA	NA	NA	NA	Yes	No	YES	NO	10	PRAD	NA	NA	1	55.52	NA	NA	NA	NA	NA	NA	NA	NA	NA	NA	NA	NA	NA	NA
CPCG0353-F1	Prostate Adenocarcinoma	Prostate Cancer	prad_cpcg_2017	CPCG0353-F1	NA	NA	NA	NA	NA	NA	NA	NA	NA	NA	NA	NA	NA	NA	NA	NA	NA	NA	NA	NA	NA	Yes	No	YES	NO	4	PRAD	NA	NA	1	65.64	NA	NA	NA	NA	NA	NA	NA	NA	NA	NA	NA	NA	NA	NA
CPCG0354-F1	Prostate Adenocarcinoma	Prostate Cancer	prad_cpcg_2017	CPCG0354-F1	NA	NA	NA	NA	NA	NA	NA	NA	NA	NA	NA	NA	NA	NA	NA	NA	NA	NA	NA	NA	NA	Yes	No	YES	NO	10	PRAD	NA	NA	1	61.38	NA	NA	NA	NA	NA	NA	NA	NA	NA	NA	NA	NA	NA	NA
CPCG0355-F1	Prostate Adenocarcinoma	Prostate Cancer	prad_cpcg_2017	CPCG0355-F1	NA	NA	NA	NA	NA	NA	NA	NA	NA	NA	NA	NA	NA	NA	NA	NA	NA	NA	NA	NA	NA	Yes	No	YES	NO	5	PRAD	NA	NA	1	55.49	NA	NA	NA	NA	NA	NA	NA	NA	NA	NA	NA	NA	NA	NA
CPCG0356-F1	Prostate Adenocarcinoma	Prostate Cancer	prad_cpcg_2017	CPCG0356-F1	NA	NA	NA	NA	NA	NA	NA	NA	NA	NA	NA	NA	NA	NA	NA	NA	NA	NA	NA	NA	NA	Yes	No	YES	NO	6	PRAD	NA	NA	1	51.64	NA	NA	NA	NA	NA	NA	NA	NA	NA	NA	NA	NA	NA	NA
CPCG0357-F1	Prostate Adenocarcinoma	Prostate Cancer	prad_cpcg_2017	CPCG0357-F1	NA	NA	NA	NA	NA	NA	NA	NA	NA	NA	NA	NA	NA	NA	NA	NA	NA	NA	NA	NA	NA	Yes	No	YES	NO	8	PRAD	NA	NA	1	59.06	NA	NA	NA	NA	NA	NA	NA	NA	NA	NA	NA	NA	NA	NA
CPCG0358-F1	Prostate Adenocarcinoma	Prostate Cancer	prad_cpcg_2017	CPCG0358-F1	NA	NA	NA	NA	NA	NA	NA	NA	NA	NA	NA	NA	NA	NA	NA	NA	NA	NA	NA	NA	NA	Yes	No	YES	NO	5	PRAD	NA	NA	1	68.79	NA	NA	NA	NA	NA	NA	NA	NA	NA	NA	NA	NA	NA	NA
CPCG0360-F1	Prostate Adenocarcinoma	Prostate Cancer	prad_cpcg_2017	CPCG0360-F1	NA	NA	NA	NA	NA	NA	NA	NA	NA	NA	NA	NA	NA	NA	NA	NA	NA	NA	NA	NA	NA	Yes	No	YES	NO	4	PRAD	NA	NA	1	66.22	NA	NA	NA	NA	NA	NA	NA	NA	NA	NA	NA	NA	NA	NA
CPCG0361-F1	Prostate Adenocarcinoma	Prostate Cancer	prad_cpcg_2017	CPCG0361-F1	NA	NA	NA	NA	NA	NA	NA	NA	NA	NA	NA	NA	NA	NA	NA	NA	NA	NA	NA	NA	NA	No	No	NO	NO	NA	PRAD	NA	NA	1	70.07	NA	NA	NA	NA	NA	NA	NA	NA	NA	NA	NA	NA	NA	NA
CPCG0362-F1	Prostate Adenocarcinoma	Prostate Cancer	prad_cpcg_2017	CPCG0362-F1	NA	NA	NA	NA	NA	NA	NA	NA	NA	NA	NA	NA	NA	NA	NA	NA	NA	NA	NA	NA	NA	Yes	No	YES	NO	4	PRAD	NA	NA	1	57.65	NA	NA	NA	NA	NA	NA	NA	NA	NA	NA	NA	NA	NA	NA
CPCG0363-F1	Prostate Adenocarcinoma	Prostate Cancer	prad_cpcg_2017	CPCG0363-F1	NA	NA	NA	NA	NA	NA	NA	NA	NA	NA	NA	NA	NA	NA	NA	NA	NA	NA	NA	NA	NA	No	No	YES	NO	NA	PRAD	NA	NA	1	56.64	NA	NA	NA	NA	NA	NA	NA	NA	NA	NA	NA	NA	NA	NA
CPCG0364-F1	Prostate Adenocarcinoma	Prostate Cancer	prad_cpcg_2017	CPCG0364-F1	NA	NA	NA	NA	NA	NA	NA	NA	NA	NA	NA	NA	NA	NA	NA	NA	NA	NA	NA	NA	NA	Yes	No	YES	NO	17	PRAD	NA	NA	1	63.2	NA	NA	NA	NA	NA	NA	NA	NA	NA	NA	NA	NA	NA	NA
CPCG0365-F1	Prostate Adenocarcinoma	Prostate Cancer	prad_cpcg_2017	CPCG0365-F1	NA	NA	NA	NA	NA	NA	NA	NA	NA	NA	NA	NA	NA	NA	NA	NA	NA	NA	NA	NA	NA	No	No	YES	NO	5	PRAD	NA	NA	1	71.69	NA	NA	NA	NA	NA	NA	NA	NA	NA	NA	NA	NA	NA	NA
CPCG0366-F1	Prostate Adenocarcinoma	Prostate Cancer	prad_cpcg_2017	CPCG0366-F1	NA	NA	NA	NA	NA	NA	NA	NA	NA	NA	NA	NA	NA	NA	NA	NA	NA	NA	NA	NA	NA	Yes	No	YES	NO	5	PRAD	NA	NA	1	60.54	NA	NA	NA	NA	NA	NA	NA	NA	NA	NA	NA	NA	NA	NA
CPCG0368-F1	Prostate Adenocarcinoma	Prostate Cancer	prad_cpcg_2017	CPCG0368-F1	NA	NA	NA	NA	NA	NA	NA	NA	NA	NA	NA	NA	NA	NA	NA	NA	NA	NA	NA	NA	NA	No	No	NO	NO	NA	PRAD	NA	NA	1	63.67	NA	NA	NA	NA	NA	NA	NA	NA	NA	NA	NA	NA	NA	NA
CPCG0369-F1	Prostate Adenocarcinoma	Prostate Cancer	prad_cpcg_2017	CPCG0369-F1	NA	NA	NA	NA	NA	NA	NA	NA	NA	NA	NA	NA	NA	NA	NA	NA	NA	NA	NA	NA	NA	Yes	No	YES	NO	26	PRAD	NA	NA	1	63.7	NA	NA	NA	NA	NA	NA	NA	NA	NA	NA	NA	NA	NA	NA
CPCG0371-F1	Prostate Adenocarcinoma	Prostate Cancer	prad_cpcg_2017	CPCG0371-F1	NA	NA	NA	NA	NA	NA	NA	NA	NA	NA	NA	NA	NA	NA	NA	NA	NA	NA	NA	NA	NA	Yes	No	YES	NO	15	PRAD	NA	NA	1	60.7	NA	NA	NA	NA	NA	NA	NA	NA	NA	NA	NA	NA	NA	NA
CPCG0372-F1	Prostate Adenocarcinoma	Prostate Cancer	prad_cpcg_2017	CPCG0372-F1	NA	NA	NA	NA	NA	NA	NA	NA	NA	NA	NA	NA	NA	NA	NA	NA	NA	NA	NA	NA	NA	Yes	No	YES	NO	9	PRAD	NA	NA	1	60.18	NA	NA	NA	NA	NA	NA	NA	NA	NA	NA	NA	NA	NA	NA
CPCG0373-F1	Prostate Adenocarcinoma	Prostate Cancer	prad_cpcg_2017	CPCG0373-F1	NA	NA	NA	NA	NA	NA	NA	NA	NA	NA	NA	NA	NA	NA	NA	NA	NA	NA	NA	NA	NA	Yes	No	YES	NO	3	PRAD	NA	NA	1	59.8	NA	NA	NA	NA	NA	NA	NA	NA	NA	NA	NA	NA	NA	NA
CPCG0374-F1	Prostate Adenocarcinoma	Prostate Cancer	prad_cpcg_2017	CPCG0374-F1	NA	NA	NA	NA	NA	NA	NA	NA	NA	NA	NA	NA	NA	NA	NA	NA	NA	NA	NA	NA	NA	Yes	No	YES	NO	10	PRAD	NA	NA	1	63.65	NA	NA	NA	NA	NA	NA	NA	NA	NA	NA	NA	NA	NA	NA
CPCG0375-F1	Prostate Adenocarcinoma	Prostate Cancer	prad_cpcg_2017	CPCG0375-F1	NA	NA	NA	NA	NA	NA	NA	NA	NA	NA	NA	NA	NA	NA	NA	NA	NA	NA	NA	NA	NA	Yes	No	YES	NO	18	PRAD	NA	NA	1	70.19	NA	NA	NA	NA	NA	NA	NA	NA	NA	NA	NA	NA	NA	NA
CPCG0378-F1	Prostate Adenocarcinoma	Prostate Cancer	prad_cpcg_2017	CPCG0378-F1	NA	NA	NA	NA	NA	NA	NA	NA	NA	NA	NA	NA	NA	NA	NA	NA	NA	NA	NA	NA	NA	Yes	No	YES	NO	17	PRAD	NA	NA	1	69.15	NA	NA	NA	NA	NA	NA	NA	NA	NA	NA	NA	NA	NA	NA
CPCG0379-F1	Prostate Adenocarcinoma	Prostate Cancer	prad_cpcg_2017	CPCG0379-F1	NA	NA	NA	NA	NA	NA	NA	NA	NA	NA	NA	NA	NA	NA	NA	NA	NA	NA	NA	NA	NA	Yes	No	YES	NO	19	PRAD	NA	NA	1	68.57	NA	NA	NA	NA	NA	NA	NA	NA	NA	NA	NA	NA	NA	NA
CPCG0380-F1	Prostate Adenocarcinoma	Prostate Cancer	prad_cpcg_2017	CPCG0380-F1	NA	NA	NA	NA	NA	NA	NA	NA	NA	NA	NA	NA	NA	NA	NA	NA	NA	NA	NA	NA	NA	Yes	No	YES	NO	6	PRAD	NA	NA	1	58.15	NA	NA	NA	NA	NA	NA	NA	NA	NA	NA	NA	NA	NA	NA
CPCG0381-F1	Prostate Adenocarcinoma	Prostate Cancer	prad_cpcg_2017	CPCG0381-F1	NA	NA	NA	NA	NA	NA	NA	NA	NA	NA	NA	NA	NA	NA	NA	NA	NA	NA	NA	NA	NA	No	No	NO	NO	NA	PRAD	NA	NA	1	64.86	NA	NA	NA	NA	NA	NA	NA	NA	NA	NA	NA	NA	NA	NA
CPCG0387-F1	Prostate Adenocarcinoma	Prostate Cancer	prad_cpcg_2017	CPCG0387-F1	NA	NA	NA	NA	NA	NA	NA	NA	NA	NA	NA	NA	NA	NA	NA	NA	NA	NA	NA	NA	NA	Yes	No	YES	NO	6	PRAD	NA	NA	1	67.07	NA	NA	NA	NA	NA	NA	NA	NA	NA	NA	NA	NA	NA	NA
CPCG0388-F1	Prostate Adenocarcinoma	Prostate Cancer	prad_cpcg_2017	CPCG0388-F1	NA	NA	NA	NA	NA	NA	NA	NA	NA	NA	NA	NA	NA	NA	NA	NA	NA	NA	NA	NA	NA	Yes	No	YES	NO	14	PRAD	NA	NA	1	54.47	NA	NA	NA	NA	NA	NA	NA	NA	NA	NA	NA	NA	NA	NA
CPCG0391-F1	Prostate Adenocarcinoma	Prostate Cancer	prad_cpcg_2017	CPCG0391-F1	NA	NA	NA	NA	NA	NA	NA	NA	NA	NA	NA	NA	NA	NA	NA	NA	NA	NA	NA	NA	NA	No	No	YES	NO	NA	PRAD	NA	NA	1	60.75	NA	NA	NA	NA	NA	NA	NA	NA	NA	NA	NA	NA	NA	NA
CPCG0392-F1	Prostate Adenocarcinoma	Prostate Cancer	prad_cpcg_2017	CPCG0392-F1	NA	NA	NA	NA	NA	NA	NA	NA	NA	NA	NA	NA	NA	NA	NA	NA	NA	NA	NA	NA	NA	Yes	No	YES	NO	12	PRAD	NA	NA	1	61.44	NA	NA	NA	NA	NA	NA	NA	NA	NA	NA	NA	NA	NA	NA
CPCG0401-F1	Prostate Adenocarcinoma	Prostate Cancer	prad_cpcg_2017	CPCG0401-F1	NA	NA	NA	NA	NA	NA	NA	NA	NA	NA	NA	NA	NA	NA	NA	NA	NA	NA	NA	NA	NA	Yes	No	YES	NO	2	PRAD	NA	NA	1	58.12	NA	NA	NA	NA	NA	NA	NA	NA	NA	NA	NA	NA	NA	NA
CPCG0404-F1	Prostate Adenocarcinoma	Prostate Cancer	prad_cpcg_2017	CPCG0404-F1	NA	NA	NA	NA	NA	NA	NA	NA	NA	NA	NA	NA	NA	NA	NA	NA	NA	NA	NA	NA	NA	Yes	No	YES	NO	24	PRAD	NA	NA	1	56.18	NA	NA	NA	NA	NA	NA	NA	NA	NA	NA	NA	NA	NA	NA
CPCG0407-F1	Prostate Adenocarcinoma	Prostate Cancer	prad_cpcg_2017	CPCG0407-F1	NA	NA	NA	NA	NA	NA	NA	NA	NA	NA	NA	NA	NA	NA	NA	NA	NA	NA	NA	NA	NA	Yes	No	YES	NO	14	PRAD	NA	NA	1	57.93	NA	NA	NA	NA	NA	NA	NA	NA	NA	NA	NA	NA	NA	NA
CPCG0409-F1	Prostate Adenocarcinoma	Prostate Cancer	prad_cpcg_2017	CPCG0409-F1	NA	NA	NA	NA	NA	NA	NA	NA	NA	NA	NA	NA	NA	NA	NA	NA	NA	NA	NA	NA	NA	Yes	No	YES	NO	7	PRAD	NA	NA	1	59.08	NA	NA	NA	NA	NA	NA	NA	NA	NA	NA	NA	NA	NA	NA
CPCG0410-F1	Prostate Adenocarcinoma	Prostate Cancer	prad_cpcg_2017	CPCG0410-F1	NA	NA	NA	NA	NA	NA	NA	NA	NA	NA	NA	NA	NA	NA	NA	NA	NA	NA	NA	NA	NA	Yes	No	YES	NO	12	PRAD	NA	NA	1	61.95	NA	NA	NA	NA	NA	NA	NA	NA	NA	NA	NA	NA	NA	NA
CPCG0411-F1	Prostate Adenocarcinoma	Prostate Cancer	prad_cpcg_2017	CPCG0411-F1	NA	NA	NA	NA	NA	NA	NA	NA	NA	NA	NA	NA	NA	NA	NA	NA	NA	NA	NA	NA	NA	No	No	YES	NO	NA	PRAD	NA	NA	1	45.74	NA	NA	NA	NA	NA	NA	NA	NA	NA	NA	NA	NA	NA	NA
CPCG0412-F1	Prostate Adenocarcinoma	Prostate Cancer	prad_cpcg_2017	CPCG0412-F1	NA	NA	NA	NA	NA	NA	NA	NA	NA	NA	NA	NA	NA	NA	NA	NA	NA	NA	NA	NA	NA	Yes	No	YES	NO	11	PRAD	NA	NA	1	58.74	NA	NA	NA	NA	NA	NA	NA	NA	NA	NA	NA	NA	NA	NA
CPCG0413-F1	Prostate Adenocarcinoma	Prostate Cancer	prad_cpcg_2017	CPCG0413-F1	NA	NA	NA	NA	NA	NA	NA	NA	NA	NA	NA	NA	NA	NA	NA	NA	NA	NA	NA	NA	NA	Yes	No	YES	NO	14	PRAD	NA	NA	1	59.14	NA	NA	NA	NA	NA	NA	NA	NA	NA	NA	NA	NA	NA	NA
CPCG0414-F1	Prostate Adenocarcinoma	Prostate Cancer	prad_cpcg_2017	CPCG0414-F1	NA	NA	NA	NA	NA	NA	NA	NA	NA	NA	NA	NA	NA	NA	NA	NA	NA	NA	NA	NA	NA	No	No	YES	NO	2	PRAD	NA	NA	1	43.85	NA	NA	NA	NA	NA	NA	NA	NA	NA	NA	NA	NA	NA	NA
EOPC-01	Prostate Adenocarcinoma	Prostate Cancer	prad_cpcg_2017	EOPC-01	NA	NA	NA	NA	NA	NA	NA	NA	NA	NA	NA	NA	NA	NA	NA	NA	NA	NA	NA	NA	NA	Yes	No	YES	NO	21	PRAD	NA	NA	1	45	NA	NA	NA	NA	NA	NA	NA	NA	NA	NA	NA	NA	NA	NA
EOPC-02	Prostate Adenocarcinoma	Prostate Cancer	prad_cpcg_2017	EOPC-02	NA	NA	NA	NA	NA	NA	NA	NA	NA	NA	NA	NA	NA	NA	NA	NA	NA	NA	NA	NA	NA	Yes	No	YES	NO	4	PRAD	NA	NA	1	51	NA	NA	NA	NA	NA	NA	NA	NA	NA	NA	NA	NA	NA	NA
EOPC-04	Prostate Adenocarcinoma	Prostate Cancer	prad_cpcg_2017	EOPC-04	NA	NA	NA	NA	NA	NA	NA	NA	NA	NA	NA	NA	NA	NA	NA	NA	NA	NA	NA	NA	NA	Yes	No	YES	NO	10	PRAD	NA	NA	1	51	NA	NA	NA	NA	NA	NA	NA	NA	NA	NA	NA	NA	NA	NA
EOPC-05	Prostate Adenocarcinoma	Prostate Cancer	prad_cpcg_2017	EOPC-05	NA	NA	NA	NA	NA	NA	NA	NA	NA	NA	NA	NA	NA	NA	NA	NA	NA	NA	NA	NA	NA	Yes	No	YES	NO	4	PRAD	NA	NA	1	50	NA	NA	NA	NA	NA	NA	NA	NA	NA	NA	NA	NA	NA	NA
EOPC-06	Prostate Adenocarcinoma	Prostate Cancer	prad_cpcg_2017	EOPC-06	NA	NA	NA	NA	NA	NA	NA	NA	NA	NA	NA	NA	NA	NA	NA	NA	NA	NA	NA	NA	NA	Yes	No	YES	NO	7	PRAD	NA	NA	1	38	NA	NA	NA	NA	NA	NA	NA	NA	NA	NA	NA	NA	NA	NA
EOPC-07	Prostate Adenocarcinoma	Prostate Cancer	prad_cpcg_2017	EOPC-07	NA	NA	NA	NA	NA	NA	NA	NA	NA	NA	NA	NA	NA	NA	NA	NA	NA	NA	NA	NA	NA	Yes	No	YES	NO	2	PRAD	NA	NA	1	49	NA	NA	NA	NA	NA	NA	NA	NA	NA	NA	NA	NA	NA	NA
EOPC-08	Prostate Adenocarcinoma	Prostate Cancer	prad_cpcg_2017	EOPC-08	NA	NA	NA	NA	NA	NA	NA	NA	NA	NA	NA	NA	NA	NA	NA	NA	NA	NA	NA	NA	NA	Yes	No	YES	NO	3	PRAD	NA	NA	1	44	NA	NA	NA	NA	NA	NA	NA	NA	NA	NA	NA	NA	NA	NA
EOPC-09	Prostate Adenocarcinoma	Prostate Cancer	prad_cpcg_2017	EOPC-09	NA	NA	NA	NA	NA	NA	NA	NA	NA	NA	NA	NA	NA	NA	NA	NA	NA	NA	NA	NA	NA	No	No	YES	NO	3	PRAD	NA	NA	1	48	NA	NA	NA	NA	NA	NA	NA	NA	NA	NA	NA	NA	NA	NA
EOPC-10	Prostate Adenocarcinoma	Prostate Cancer	prad_cpcg_2017	EOPC-10	NA	NA	NA	NA	NA	NA	NA	NA	NA	NA	NA	NA	NA	NA	NA	NA	NA	NA	NA	NA	NA	Yes	No	YES	NO	5	PRAD	NA	NA	1	46	NA	NA	NA	NA	NA	NA	NA	NA	NA	NA	NA	NA	NA	NA
EOPC-11	Prostate Adenocarcinoma	Prostate Cancer	prad_cpcg_2017	EOPC-11	NA	NA	NA	NA	NA	NA	NA	NA	NA	NA	NA	NA	NA	NA	NA	NA	NA	NA	NA	NA	NA	Yes	No	YES	NO	3	PRAD	NA	NA	1	48	NA	NA	NA	NA	NA	NA	NA	NA	NA	NA	NA	NA	NA	NA
LUAD_E00522-Tumor	Lung Adenocarcinoma	Non-Small Cell Lung Cancer	nsclc_tcga_broad_2016	LUAD_E00522	NA	NA	NA	NA	NA	NA	NA	NA	NA	NA	NA	NA	NA	NA	NA	NA	NA	NA	NA	NA	NA	Yes	Yes	YES	YES	1033	LUAD	NA	NA	1	NA	NA	NA	NA	NA	NA	NA	NA	NA	NA	NA	NA	NA	NA	NA
LUAD_E00565-Tumor	Lung Adenocarcinoma	Non-Small Cell Lung Cancer	nsclc_tcga_broad_2016	LUAD_E00565	NA	NA	AMP	NA	AMP	NA	NA	NA	NA	NA	NA	NA	NA	NA	NA	NA	NA	Q44*	NA	NA	NA	Yes	Yes	YES	YES	664	LUAD	NA	NA	1	NA	NA	NA	NA	NA	NA	NA	NA	NA	NA	NA	NA	NA	NA	NA
LUAD_E00623-Tumor	Lung Adenocarcinoma	Non-Small Cell Lung Cancer	nsclc_tcga_broad_2016	LUAD_E00623	NA	NA	NA	NA	NA	NA	NA	R382L	NA	NA	NA	NA	NA	NA	NA	NA	NA	NA	NA	NA	NA	Yes	Yes	YES	YES	780	LUAD	NA	NA	1	NA	NA	NA	NA	NA	NA	NA	NA	NA	NA	NA	NA	NA	NA	NA
LUAD_E00703-Tumor	Lung Adenocarcinoma	Non-Small Cell Lung Cancer	nsclc_tcga_broad_2016	LUAD_E00703	NA	NA	NA	NA	NA	NA	NA	NA	NA	NA	NA	NA	NA	NA	NA	NA	NA	NA	NA	NA	NA	Yes	Yes	YES	YES	52	LUAD	NA	NA	1	NA	NA	NA	NA	NA	NA	NA	NA	NA	NA	NA	NA	NA	NA	NA
LUAD_E00945-Tumor	Lung Adenocarcinoma	Non-Small Cell Lung Cancer	nsclc_tcga_broad_2016	LUAD_E00945	NA	NA	NA	NA	NA	NA	NA	NA	NA	NA	NA	NA	NA	NA	NA	NA	NA	NA	NA	NA	NA	Yes	Yes	YES	YES	62	LUAD	NA	NA	1	NA	NA	NA	NA	NA	NA	NA	NA	NA	NA	NA	NA	NA	NA	NA
LUAD_E01047-Tumor	Lung Adenocarcinoma	Non-Small Cell Lung Cancer	nsclc_tcga_broad_2016	LUAD_E01047	NA	NA	NA	NA	NA	NA	NA	NA	NA	NA	NA	NA	NA	NA	NA	NA	NA	NA	NA	NA	NA	Yes	Yes	YES	YES	266	LUAD	NA	NA	1	NA	NA	NA	NA	NA	NA	NA	NA	NA	NA	NA	NA	NA	NA	NA
LUAD_E01086-Tumor	Lung Adenocarcinoma	Non-Small Cell Lung Cancer	nsclc_tcga_broad_2016	LUAD_E01086	NA	NA	NA	NA	NA	NA	NA	NA	NA	NA	NA	NA	NA	NA	NA	NA	NA	NA	NA	NA	NA	Yes	No	YES	YES	112	LUAD	NA	NA	1	NA	NA	NA	NA	NA	NA	NA	NA	NA	NA	NA	NA	NA	NA	NA
LUAD_E01147-Tumor	Lung Adenocarcinoma	Non-Small Cell Lung Cancer	nsclc_tcga_broad_2016	LUAD_E01147	NA	NA	NA	NA	NA	NA	NA	NA	NA	NA	NA	NA	NA	NA	NA	NA	NA	NA	NA	NA	NA	Yes	Yes	YES	YES	230	LUAD	NA	NA	1	NA	NA	NA	NA	NA	NA	NA	NA	NA	NA	NA	NA	NA	NA	NA
LUAD_E01166-Tumor	Lung Adenocarcinoma	Non-Small Cell Lung Cancer	nsclc_tcga_broad_2016	LUAD_E01166	NA	NA	NA	NA	NA	NA	NA	NA	NA	NA	NA	NA	NA	NA	NA	NA	NA	NA	NA	NA	NA	Yes	Yes	YES	YES	134	LUAD	NA	NA	1	NA	NA	NA	NA	NA	NA	NA	NA	NA	NA	NA	NA	NA	NA	NA
LUAD_E01319-Tumor	Lung Adenocarcinoma	Non-Small Cell Lung Cancer	nsclc_tcga_broad_2016	LUAD_E01319	NA	NA	NA	NA	NA	NA	NA	NA	NA	NA	NA	NA	NA	NA	NA	NA	NA	NA	NA	NA	NA	Yes	No	YES	YES	34	LUAD	NA	NA	1	NA	NA	NA	NA	NA	NA	NA	NA	NA	NA	NA	NA	NA	NA	NA
LUAD_E01419-Tumor	Lung Adenocarcinoma	Non-Small Cell Lung Cancer	nsclc_tcga_broad_2016	LUAD_E01419	NA	AMP	NA	NA	NA	NA	NA	NA	NA	NA	NA	NA	NA	NA	NA	NA	NA	NA	NA	NA	NA	Yes	Yes	YES	YES	71	LUAD	NA	NA	1	NA	NA	NA	NA	NA	NA	NA	NA	NA	NA	NA	NA	NA	NA	NA
LUAD-2GUGK-Tumor	Lung Adenocarcinoma	Non-Small Cell Lung Cancer	nsclc_tcga_broad_2016	LUAD-2GUGK	NA	NA	NA	NA	NA	NA	NA	NA	NA	NA	NA	NA	NA	NA	NA	NA	NA	NA	NA	NA	NA	Yes	Yes	YES	YES	238	LUAD	NA	NA	1	NA	NA	NA	NA	NA	NA	NA	NA	NA	NA	NA	NA	NA	NA	NA
LUAD-5O6B5-Tumor	Lung Adenocarcinoma	Non-Small Cell Lung Cancer	nsclc_tcga_broad_2016	LUAD-5O6B5	NA	NA	NA	NA	AMP	NA	NA	NA	NA	NA	NA	NA	NA	NA	NA	NA	NA	NA	NA	NA	NA	Yes	Yes	YES	YES	31	LUAD	NA	NA	1	NA	NA	NA	NA	NA	NA	NA	NA	NA	NA	NA	NA	NA	NA	NA
LUAD-5V8LT-Tumor	Lung Adenocarcinoma	Non-Small Cell Lung Cancer	nsclc_tcga_broad_2016	LUAD-5V8LT	NA	NA	NA	NA	NA	NA	NA	X658_splice	NA	NA	AMP, R815W, M1357I	NA	Q105P	NA	NA	NA	AMP	NA	NA	NA	P213Hfs*84	Yes	Yes	YES	YES	1483	LUAD	NA	NA	1	NA	NA	NA	NA	NA	NA	NA	NA	NA	NA	NA	NA	NA	NA	NA
LUAD-74TBW-Tumor	Lung Adenocarcinoma	Non-Small Cell Lung Cancer	nsclc_tcga_broad_2016	LUAD-74TBW	NA	NA	NA	NA	NA	NA	NA	NA	NA	NA	NA	NA	NA	NA	NA	NA	NA	NA	NA	NA	NA	Yes	Yes	YES	YES	233	LUAD	NA	NA	1	NA	NA	NA	NA	NA	NA	NA	NA	NA	NA	NA	NA	NA	NA	NA
LUAD-AEIUF-Tumor	Lung Adenocarcinoma	Non-Small Cell Lung Cancer	nsclc_tcga_broad_2016	LUAD-AEIUF	NA	NA	NA	NA	NA	NA	NA	NA	NA	NA	NA	NA	NA	NA	NA	NA	NA	NA	NA	NA	NA	Yes	Yes	YES	YES	160	LUAD	NA	NA	1	NA	NA	NA	NA	NA	NA	NA	NA	NA	NA	NA	NA	NA	NA	NA
LUAD-B00390-Tumor	Lung Adenocarcinoma	Non-Small Cell Lung Cancer	nsclc_tcga_broad_2016	LUAD-B00390	NA	NA	NA	NA	NA	NA	NA	NA	NA	NA	NA	NA	NA	NA	NA	NA	NA	NA	NA	NA	NA	Yes	Yes	YES	YES	128	LUAD	NA	NA	1	NA	NA	NA	NA	NA	NA	NA	NA	NA	NA	NA	NA	NA	NA	NA
LUAD-B00416-Tumor	Lung Adenocarcinoma	Non-Small Cell Lung Cancer	nsclc_tcga_broad_2016	LUAD-B00416	NA	NA	NA	NA	NA	NA	NA	NA	NA	NA	NA	NA	NA	NA	NA	M313I	NA	NA	NA	NA	NA	Yes	No	YES	YES	756	LUAD	NA	NA	1	NA	NA	NA	NA	NA	NA	NA	NA	NA	NA	NA	NA	NA	NA	NA
LUAD-B00523-Tumor	Lung Adenocarcinoma	Non-Small Cell Lung Cancer	nsclc_tcga_broad_2016	LUAD-B00523	NA	NA	NA	NA	NA	NA	NA	NA	NA	NA	NA	NA	NA	NA	NA	NA	NA	NA	NA	NA	NA	Yes	Yes	YES	YES	414	LUAD	NA	NA	1	NA	NA	NA	NA	NA	NA	NA	NA	NA	NA	NA	NA	NA	NA	NA
LUAD-B00631-Tumor	Lung Adenocarcinoma	Non-Small Cell Lung Cancer	nsclc_tcga_broad_2016	LUAD-B00631	NA	AMP	NA	NA	NA	NA	NA	NA	NA	NA	NA	NA	NA	NA	NA	NA	NA	NA	NA	NA	NA	Yes	Yes	YES	YES	166	LUAD	NA	NA	1	NA	NA	NA	NA	NA	NA	NA	NA	NA	NA	NA	NA	NA	NA	NA
LUAD-B00859-Tumor	Lung Adenocarcinoma	Non-Small Cell Lung Cancer	nsclc_tcga_broad_2016	LUAD-B00859	NA	NA	NA	NA	NA	NA	NA	NA	NA	NA	NA	NA	NA	NA	NA	NA	NA	NA	NA	NA	NA	Yes	Yes	YES	YES	288	LUAD	NA	NA	1	NA	NA	NA	NA	NA	NA	NA	NA	NA	NA	NA	NA	NA	NA	NA
LUAD-B00915-Tumor	Lung Adenocarcinoma	Non-Small Cell Lung Cancer	nsclc_tcga_broad_2016	LUAD-B00915	NA	NA	NA	NA	NA	NA	R841K	NA	NA	NA	NA	NA	NA	NA	NA	NA	NA	NA	NA	NA	NA	Yes	Yes	YES	YES	445	LUAD	NA	NA	1	NA	NA	NA	NA	NA	NA	NA	NA	NA	NA	NA	NA	NA	NA	NA
LUAD-B01024-Tumor	Lung Adenocarcinoma	Non-Small Cell Lung Cancer	nsclc_tcga_broad_2016	LUAD-B01024	NA	NA	NA	NA	NA	NA	NA	NA	NA	NA	NA	NA	NA	NA	NA	NA	AMP	NA	NA	NA	NA	Yes	Yes	YES	YES	472	LUAD	NA	NA	1	NA	NA	NA	NA	NA	NA	NA	NA	NA	NA	NA	NA	NA	NA	NA
LUAD-B01102-Tumor	Lung Adenocarcinoma	Non-Small Cell Lung Cancer	nsclc_tcga_broad_2016	LUAD-B01102	NA	NA	NA	NA	NA	NA	NA	NA	NA	NA	NA	NA	NA	NA	NA	NA	NA	NA	NA	NA	NA	Yes	Yes	YES	YES	42	LUAD	NA	NA	1	NA	NA	NA	NA	NA	NA	NA	NA	NA	NA	NA	NA	NA	NA	NA
LUAD-B01145-Tumor	Lung Adenocarcinoma	Non-Small Cell Lung Cancer	nsclc_tcga_broad_2016	LUAD-B01145	NA	NA	NA	NA	NA	NA	NA	NA	NA	NA	G884V	NA	NA	NA	NA	NA	NA	NA	NA	NA	NA	Yes	Yes	YES	YES	224	LUAD	NA	NA	1	NA	NA	NA	NA	NA	NA	NA	NA	NA	NA	NA	NA	NA	NA	NA
LUAD-B01246-Tumor	Lung Adenocarcinoma	Non-Small Cell Lung Cancer	nsclc_tcga_broad_2016	LUAD-B01246	NA	T340P	NA	NA	NA	NA	NA	NA	NA	NA	NA	NA	NA	NA	NA	NA	NA	NA	NA	NA	NA	Yes	Yes	YES	YES	545	LUAD	NA	NA	1	NA	NA	NA	NA	NA	NA	NA	NA	NA	NA	NA	NA	NA	NA	NA
LUAD-B01811-Tumor	Lung Adenocarcinoma	Non-Small Cell Lung Cancer	nsclc_tcga_broad_2016	LUAD-B01811	NA	NA	NA	NA	NA	NA	S807C	NA	NA	NA	NA	NA	NA	NA	NA	AMP	NA	AMP	NA	NA	NA	Yes	Yes	YES	YES	930	LUAD	NA	NA	1	NA	NA	NA	NA	NA	NA	NA	NA	NA	NA	NA	NA	NA	NA	NA
LUAD-B01970-Tumor	Lung Adenocarcinoma	Non-Small Cell Lung Cancer	nsclc_tcga_broad_2016	LUAD-B01970	NA	NA	NA	NA	NA	NA	NA	NA	NA	NA	NA	NA	NA	NA	NA	NA	NA	NA	NA	NA	NA	Yes	Yes	YES	YES	229	LUAD	NA	NA	1	NA	NA	NA	NA	NA	NA	NA	NA	NA	NA	NA	NA	NA	NA	NA
LUAD-B02050-Tumor	Lung Adenocarcinoma	Non-Small Cell Lung Cancer	nsclc_tcga_broad_2016	LUAD-B02050	NA	NA	NA	NA	NA	NA	NA	NA	NA	NA	NA	R806P	NA	NA	NA	NA	NA	NA	NA	NA	NA	Yes	Yes	YES	YES	501	LUAD	NA	NA	1	NA	NA	NA	NA	NA	NA	NA	NA	NA	NA	NA	NA	NA	NA	NA
LUAD-B02077-Tumor	Lung Adenocarcinoma	Non-Small Cell Lung Cancer	nsclc_tcga_broad_2016	LUAD-B02077	NA	NA	AMP	NA	NA	NA	NA	NA	NA	NA	NA	NA	NA	NA	NA	NA	NA	NA	NA	NA	NA	Yes	Yes	YES	YES	258	LUAD	NA	NA	1	NA	NA	NA	NA	NA	NA	NA	NA	NA	NA	NA	NA	NA	NA	NA
LUAD-B02477-Tumor	Lung Adenocarcinoma	Non-Small Cell Lung Cancer	nsclc_tcga_broad_2016	LUAD-B02477	NA	NA	NA	NA	NA	NA	NA	NA	NA	NA	NA	NA	NA	NA	NA	NA	NA	NA	NA	NA	NA	Yes	Yes	YES	YES	137	LUAD	NA	NA	1	NA	NA	NA	NA	NA	NA	NA	NA	NA	NA	NA	NA	NA	NA	NA
LUAD-B02515-Tumor	Lung Adenocarcinoma	Non-Small Cell Lung Cancer	nsclc_tcga_broad_2016	LUAD-B02515	NA	NA	NA	NA	NA	NA	NA	NA	NA	NA	NA	NA	NA	NA	NA	NA	NA	NA	NA	NA	NA	Yes	Yes	YES	YES	268	LUAD	NA	NA	1	NA	NA	NA	NA	NA	NA	NA	NA	NA	NA	NA	NA	NA	NA	NA
LUAD-B02594-Tumor	Lung Adenocarcinoma	Non-Small Cell Lung Cancer	nsclc_tcga_broad_2016	LUAD-B02594	NA	NA	NA	NA	NA	NA	NA	NA	W715C	NA	NA	NA	NA	NA	NA	NA	NA	NA	NA	NA	NA	Yes	Yes	YES	YES	639	LUAD	NA	NA	1	NA	NA	NA	NA	NA	NA	NA	NA	NA	NA	NA	NA	NA	NA	NA
LUAD-CHTN-3090346-Tumor	Lung Adenocarcinoma	Non-Small Cell Lung Cancer	nsclc_tcga_broad_2016	LUAD-CHTN-3090346	NA	NA	NA	NA	NA	NA	NA	NA	NA	NA	NA	NA	NA	NA	NA	NA	NA	NA	NA	NA	NA	Yes	Yes	YES	YES	377	LUAD	NA	NA	1	NA	NA	NA	NA	NA	NA	NA	NA	NA	NA	NA	NA	NA	NA	NA
LUAD-CHTN-3090415-Tumor	Lung Adenocarcinoma	Non-Small Cell Lung Cancer	nsclc_tcga_broad_2016	LUAD-CHTN-3090415	NA	NA	NA	NA	NA	NA	NA	NA	NA	NA	AMP	NA	NA	NA	NA	NA	AMP	NA	NA	NA	NA	Yes	Yes	YES	YES	213	LUAD	NA	NA	1	NA	NA	NA	NA	NA	NA	NA	NA	NA	NA	NA	NA	NA	NA	NA
LUAD-CHTN-3090416-Tumor	Lung Adenocarcinoma	Non-Small Cell Lung Cancer	nsclc_tcga_broad_2016	LUAD-CHTN-3090416	NA	NA	NA	NA	NA	NA	NA	NA	NA	NA	NA	R827T	NA	NA	NA	NA	NA	NA	NA	NA	NA	Yes	Yes	YES	YES	145	LUAD	NA	NA	1	NA	NA	NA	NA	NA	NA	NA	NA	NA	NA	NA	NA	NA	NA	NA
LUAD-CHTN-4090680-Tumor	Lung Adenocarcinoma	Non-Small Cell Lung Cancer	nsclc_tcga_broad_2016	LUAD-CHTN-4090680	NA	NA	NA	NA	NA	NA	NA	NA	NA	NA	NA	NA	NA	NA	NA	NA	NA	NA	NA	NA	NA	Yes	No	YES	YES	76	LUAD	NA	NA	1	NA	NA	NA	NA	NA	NA	NA	NA	NA	NA	NA	NA	NA	NA	NA
LUAD-CHTN-MAD04-00674-Tumor	Lung Adenocarcinoma	Non-Small Cell Lung Cancer	nsclc_tcga_broad_2016	LUAD-CHTN-MAD04-00674	NA	NA	NA	NA	NA	NA	NA	NA	NA	NA	NA	AMP	NA	S88Y	NA	NA	NA	NA	NA	NA	NA	Yes	Yes	YES	YES	85	LUAD	NA	NA	1	NA	NA	NA	NA	NA	NA	NA	NA	NA	NA	NA	NA	NA	NA	NA
LUAD-CHTN-MAD06-00490-Tumor	Lung Adenocarcinoma	Non-Small Cell Lung Cancer	nsclc_tcga_broad_2016	LUAD-CHTN-MAD06-00490	NA	NA	NA	NA	NA	NA	NA	NA	NA	NA	NA	NA	NA	NA	NA	NA	NA	NA	NA	NA	NA	Yes	No	YES	YES	92	LUAD	NA	NA	1	NA	NA	NA	NA	NA	NA	NA	NA	NA	NA	NA	NA	NA	NA	NA
LUAD-CHTN-MAD06-00678-Tumor	Lung Adenocarcinoma	Non-Small Cell Lung Cancer	nsclc_tcga_broad_2016	LUAD-CHTN-MAD06-00678	NA	NA	NA	NA	NA	NA	NA	NA	NA	NA	NA	NA	NA	NA	NA	NA	NA	NA	NA	NA	NA	Yes	Yes	YES	YES	257	LUAD	NA	NA	1	NA	NA	NA	NA	NA	NA	NA	NA	NA	NA	NA	NA	NA	NA	NA
LUAD-CHTN-MAD08-00104-Tumor	Lung Adenocarcinoma	Non-Small Cell Lung Cancer	nsclc_tcga_broad_2016	LUAD-CHTN-MAD08-00104	NA	NA	NA	NA	NA	NA	NA	NA	NA	NA	NA	NA	NA	NA	NA	NA	NA	NA	NA	NA	NA	Yes	No	YES	YES	160	LUAD	NA	NA	1	NA	NA	NA	NA	NA	NA	NA	NA	NA	NA	NA	NA	NA	NA	NA
LUAD-CHTN-Z4716A-Tumor	Lung Adenocarcinoma	Non-Small Cell Lung Cancer	nsclc_tcga_broad_2016	LUAD-CHTN-Z4716A	NA	NA	NA	NA	AMP	NA	NA	NA	NA	NA	L807I	NA	NA	NA	NA	NA	NA	NA	NA	AMP	NA	Yes	Yes	YES	YES	933	LUAD	NA	NA	1	NA	NA	NA	NA	NA	NA	NA	NA	NA	NA	NA	NA	NA	NA	NA
LUAD-D00147-Tumor	Lung Adenocarcinoma	Non-Small Cell Lung Cancer	nsclc_tcga_broad_2016	LUAD-D00147	NA	NA	NA	NA	NA	NA	NA	NA	NA	NA	NA	NA	NA	NA	NA	NA	NA	NA	NA	NA	NA	Yes	Yes	YES	YES	61	LUAD	NA	NA	1	NA	NA	NA	NA	NA	NA	NA	NA	NA	NA	NA	NA	NA	NA	NA
LUAD-D01278-Tumor	Lung Adenocarcinoma	Non-Small Cell Lung Cancer	nsclc_tcga_broad_2016	LUAD-D01278	NA	NA	NA	NA	NA	NA	NA	NA	NA	NA	NA	NA	NA	NA	NA	NA	NA	NA	NA	NA	NA	Yes	Yes	YES	YES	136	LUAD	NA	NA	1	NA	NA	NA	NA	NA	NA	NA	NA	NA	NA	NA	NA	NA	NA	NA
LUAD-D01603-Tumor	Lung Adenocarcinoma	Non-Small Cell Lung Cancer	nsclc_tcga_broad_2016	LUAD-D01603	NA	NA	NA	NA	K478N	NA	NA	NA	NA	NA	NA	NA	NA	NA	NA	NA	NA	NA	NA	NA	NA	Yes	Yes	YES	YES	695	LUAD	NA	NA	1	NA	NA	NA	NA	NA	NA	NA	NA	NA	NA	NA	NA	NA	NA	NA
LUAD-D01751-Tumor	Lung Adenocarcinoma	Non-Small Cell Lung Cancer	nsclc_tcga_broad_2016	LUAD-D01751	NA	NA	NA	NA	NA	NA	NA	NA	NA	NA	NA	NA	NA	NA	NA	NA	NA	NA	NA	NA	NA	Yes	Yes	YES	YES	222	LUAD	NA	NA	1	NA	NA	NA	NA	NA	NA	NA	NA	NA	NA	NA	NA	NA	NA	NA
LUAD-D02085-Tumor	Lung Adenocarcinoma	Non-Small Cell Lung Cancer	nsclc_tcga_broad_2016	LUAD-D02085	NA	NA	NA	NA	NA	NA	NA	NA	NA	NA	NA	NA	NA	NA	NA	NA	NA	NA	NA	NA	NA	Yes	No	YES	YES	278	LUAD	NA	NA	1	NA	NA	NA	NA	NA	NA	NA	NA	NA	NA	NA	NA	NA	NA	NA
LUAD-D02185-Tumor	Lung Adenocarcinoma	Non-Small Cell Lung Cancer	nsclc_tcga_broad_2016	LUAD-D02185	NA	NA	NA	NA	AMP	NA	NA	NA	NA	NA	NA	NA	NA	NA	NA	NA	NA	NA	NA	NA	NA	Yes	Yes	YES	YES	350	LUAD	NA	NA	1	NA	NA	NA	NA	NA	NA	NA	NA	NA	NA	NA	NA	NA	NA	NA
LUAD-D02326-Tumor	Lung Adenocarcinoma	Non-Small Cell Lung Cancer	nsclc_tcga_broad_2016	LUAD-D02326	NA	NA	NA	NA	NA	NA	NA	NA	NA	NA	NA	NA	NA	NA	NA	NA	NA	NA	NA	NA	NA	Yes	Yes	YES	YES	54	LUAD	NA	NA	1	NA	NA	NA	NA	NA	NA	NA	NA	NA	NA	NA	NA	NA	NA	NA
LUAD-E00163-Tumor	Lung Adenocarcinoma	Non-Small Cell Lung Cancer	nsclc_tcga_broad_2016	LUAD-E00163	NA	NA	NA	NA	NA	NA	NA	NA	NA	NA	NA	NA	NA	NA	NA	NA	NA	NA	NA	NA	NA	Yes	Yes	YES	YES	33	LUAD	NA	NA	1	NA	NA	NA	NA	NA	NA	NA	NA	NA	NA	NA	NA	NA	NA	NA
LUAD-E00443-Tumor	Lung Adenocarcinoma	Non-Small Cell Lung Cancer	nsclc_tcga_broad_2016	LUAD-E00443	NA	NA	NA	NA	NA	NA	NA	NA	NA	NA	NA	NA	NA	NA	NA	NA	NA	NA	NA	NA	NA	Yes	Yes	YES	YES	421	LUAD	NA	NA	1	NA	NA	NA	NA	NA	NA	NA	NA	NA	NA	NA	NA	NA	NA	NA
LUAD-E00918-Tumor	Lung Adenocarcinoma	Non-Small Cell Lung Cancer	nsclc_tcga_broad_2016	LUAD-E00918	NA	NA	NA	NA	NA	NA	NA	NA	NA	NA	NA	NA	NA	NA	NA	NA	NA	NA	NA	NA	NA	Yes	Yes	YES	YES	413	LUAD	NA	NA	1	NA	NA	NA	NA	NA	NA	NA	NA	NA	NA	NA	NA	NA	NA	NA
LUAD-E00934-Tumor	Lung Adenocarcinoma	Non-Small Cell Lung Cancer	nsclc_tcga_broad_2016	LUAD-E00934	NA	NA	AMP	NA	NA	NA	NA	G1193S	NA	NA	I1294L	NA	NA	NA	NA	NA	AMP	NA	NA	NA	NA	Yes	Yes	YES	YES	530	LUAD	NA	NA	1	NA	NA	NA	NA	NA	NA	NA	NA	NA	NA	NA	NA	NA	NA	NA
LUAD-E01014-Tumor	Lung Adenocarcinoma	Non-Small Cell Lung Cancer	nsclc_tcga_broad_2016	LUAD-E01014	NA	NA	NA	NA	NA	NA	NA	NA	NA	NA	NA	NA	NA	NA	NA	NA	NA	NA	NA	NA	NA	Yes	Yes	YES	YES	135	LUAD	NA	NA	1	NA	NA	NA	NA	NA	NA	NA	NA	NA	NA	NA	NA	NA	NA	NA
LUAD-E01217-Tumor	Lung Adenocarcinoma	Non-Small Cell Lung Cancer	nsclc_tcga_broad_2016	LUAD-E01217	NA	NA	NA	NA	NA	NA	NA	NA	NA	NA	NA	NA	NA	NA	NA	NA	NA	NA	NA	NA	NA	Yes	Yes	YES	YES	464	LUAD	NA	NA	1	NA	NA	NA	NA	NA	NA	NA	NA	NA	NA	NA	NA	NA	NA	NA
LUAD-E01278-Tumor	Lung Adenocarcinoma	Non-Small Cell Lung Cancer	nsclc_tcga_broad_2016	LUAD-E01278	NA	NA	NA	NA	NA	NA	NA	NA	NA	NA	NA	NA	NA	NA	NA	NA	NA	NA	NA	NA	NA	Yes	No	YES	YES	237	LUAD	NA	NA	1	NA	NA	NA	NA	NA	NA	NA	NA	NA	NA	NA	NA	NA	NA	NA
LUAD-E01317-Tumor	Lung Adenocarcinoma	Non-Small Cell Lung Cancer	nsclc_tcga_broad_2016	LUAD-E01317	NA	NA	AMP	NA	NA	NA	NA	NA	NA	NA	NA	NA	NA	NA	NA	NA	NA	NA	NA	NA	NA	Yes	Yes	YES	YES	198	LUAD	NA	NA	1	NA	NA	NA	NA	NA	NA	NA	NA	NA	NA	NA	NA	NA	NA	NA
LUAD-E01563-Tumor	Lung Adenocarcinoma	Non-Small Cell Lung Cancer	nsclc_tcga_broad_2016	LUAD-E01563	NA	NA	NA	NA	NA	NA	NA	NA	NA	NA	NA	NA	NA	NA	NA	NA	NA	NA	NA	NA	NA	Yes	Yes	YES	YES	48	LUAD	NA	NA	1	NA	NA	NA	NA	NA	NA	NA	NA	NA	NA	NA	NA	NA	NA	NA
LUAD-F00018-Tumor	Lung Adenocarcinoma	Non-Small Cell Lung Cancer	nsclc_tcga_broad_2016	LUAD-F00018	NA	NA	NA	NA	NA	NA	NA	NA	NA	NA	NA	NA	NA	NA	NA	NA	NA	NA	NA	NA	NA	Yes	Yes	YES	YES	257	LUAD	NA	NA	1	NA	NA	NA	NA	NA	NA	NA	NA	NA	NA	NA	NA	NA	NA	NA
LUAD-F00057-Tumor	Lung Adenocarcinoma	Non-Small Cell Lung Cancer	nsclc_tcga_broad_2016	LUAD-F00057	NA	NA	NA	NA	NA	NA	NA	NA	NA	NA	NA	NA	NA	NA	NA	NA	NA	NA	NA	NA	NA	Yes	No	YES	YES	220	LUAD	NA	NA	1	NA	NA	NA	NA	NA	NA	NA	NA	NA	NA	NA	NA	NA	NA	NA
LUAD-F00089-Tumor	Lung Adenocarcinoma	Non-Small Cell Lung Cancer	nsclc_tcga_broad_2016	LUAD-F00089	NA	NA	NA	NA	NA	NA	NA	NA	NA	NA	AMP	NA	NA	NA	NA	NA	NA	NA	NA	NA	NA	Yes	Yes	YES	YES	289	LUAD	NA	NA	1	NA	NA	NA	NA	NA	NA	NA	NA	NA	NA	NA	NA	NA	NA	NA
LUAD-F00121-Tumor	Lung Adenocarcinoma	Non-Small Cell Lung Cancer	nsclc_tcga_broad_2016	LUAD-F00121	NA	NA	NA	NA	NA	NA	NA	NA	NA	NA	NA	NA	NA	NA	NA	NA	NA	NA	NA	NA	NA	Yes	Yes	YES	YES	265	LUAD	NA	NA	1	NA	NA	NA	NA	NA	NA	NA	NA	NA	NA	NA	NA	NA	NA	NA
LUAD-F00134-Tumor	Lung Adenocarcinoma	Non-Small Cell Lung Cancer	nsclc_tcga_broad_2016	LUAD-F00134	NA	NA	NA	NA	NA	NA	NA	NA	NA	NA	NA	NA	NA	NA	NA	NA	NA	NA	NA	NA	NA	Yes	Yes	YES	YES	65	LUAD	NA	NA	1	NA	NA	NA	NA	NA	NA	NA	NA	NA	NA	NA	NA	NA	NA	NA
LUAD-F00162-Tumor	Lung Adenocarcinoma	Non-Small Cell Lung Cancer	nsclc_tcga_broad_2016	LUAD-F00162	NA	NA	NA	NA	NA	NA	NA	NA	NA	NA	NA	NA	NA	NA	NA	NA	NA	NA	NA	NA	NA	Yes	Yes	YES	YES	580	LUAD	NA	NA	1	NA	NA	NA	NA	NA	NA	NA	NA	NA	NA	NA	NA	NA	NA	NA
LUAD-F00257-Tumor	Lung Adenocarcinoma	Non-Small Cell Lung Cancer	nsclc_tcga_broad_2016	LUAD-F00257	NA	NA	NA	NA	NA	NA	NA	NA	NA	NA	NA	NA	NA	NA	NA	NA	NA	NA	NA	NA	NA	Yes	Yes	YES	YES	246	LUAD	NA	NA	1	NA	NA	NA	NA	NA	NA	NA	NA	NA	NA	NA	NA	NA	NA	NA
LUAD-F00282-Tumor	Lung Adenocarcinoma	Non-Small Cell Lung Cancer	nsclc_tcga_broad_2016	LUAD-F00282	NA	NA	NA	NA	NA	NA	NA	NA	NA	NA	NA	NA	NA	NA	NA	NA	NA	NA	NA	NA	NA	Yes	Yes	YES	YES	440	LUAD	NA	NA	1	NA	NA	NA	NA	NA	NA	NA	NA	NA	NA	NA	NA	NA	NA	NA
LUAD-F00365-Tumor	Lung Adenocarcinoma	Non-Small Cell Lung Cancer	nsclc_tcga_broad_2016	LUAD-F00365	NA	NA	NA	NA	NA	NA	NA	NA	NA	NA	NA	NA	NA	NA	NA	NA	NA	NA	NA	NA	NA	Yes	Yes	YES	YES	412	LUAD	NA	NA	1	NA	NA	NA	NA	NA	NA	NA	NA	NA	NA	NA	NA	NA	NA	NA
LUAD-F00368-Tumor	Lung Adenocarcinoma	Non-Small Cell Lung Cancer	nsclc_tcga_broad_2016	LUAD-F00368	NA	NA	AMP	NA	NA	NA	NA	NA	NA	NA	NA	NA	NA	NA	NA	NA	NA	NA	NA	NA	NA	Yes	Yes	YES	YES	596	LUAD	NA	NA	1	NA	NA	NA	NA	NA	NA	NA	NA	NA	NA	NA	NA	NA	NA	NA
LUAD-FH5PJ-Tumor	Lung Adenocarcinoma	Non-Small Cell Lung Cancer	nsclc_tcga_broad_2016	LUAD-FH5PJ	NA	NA	NA	NA	NA	NA	NA	NA	NA	NA	NA	R896Q	NA	NA	NA	NA	NA	NA	NA	NA	NA	Yes	Yes	YES	YES	199	LUAD	NA	NA	1	NA	NA	NA	NA	NA	NA	NA	NA	NA	NA	NA	NA	NA	NA	NA
LUAD-GU4I3-Tumor	Lung Adenocarcinoma	Non-Small Cell Lung Cancer	nsclc_tcga_broad_2016	LUAD-GU4I3	NA	NA	NA	NA	NA	NA	NA	NA	NA	NA	NA	NA	NA	NA	NA	NA	NA	NA	NA	NA	NA	Yes	Yes	YES	YES	40	LUAD	NA	NA	1	NA	NA	NA	NA	NA	NA	NA	NA	NA	NA	NA	NA	NA	NA	NA
LUAD-LC15C-Tumor	Lung Adenocarcinoma	Non-Small Cell Lung Cancer	nsclc_tcga_broad_2016	LUAD-LC15C	NA	NA	NA	NA	NA	NA	NA	NA	NA	NA	NA	NA	NA	NA	NA	NA	NA	NA	NA	NA	NA	Yes	Yes	YES	YES	334	LUAD	NA	NA	1	NA	NA	NA	NA	NA	NA	NA	NA	NA	NA	NA	NA	NA	NA	NA
LUAD-LIP77-Tumor	Lung Adenocarcinoma	Non-Small Cell Lung Cancer	nsclc_tcga_broad_2016	LUAD-LIP77	NA	NA	NA	NA	NA	NA	NA	NA	NA	NA	NA	NA	NA	NA	NA	NA	NA	NA	NA	NA	NA	Yes	No	YES	YES	448	LUAD	NA	NA	1	NA	NA	NA	NA	NA	NA	NA	NA	NA	NA	NA	NA	NA	NA	NA
LUAD-NYU1021-Tumor	Lung Adenocarcinoma	Non-Small Cell Lung Cancer	nsclc_tcga_broad_2016	LUAD-NYU1021	NA	NA	NA	NA	NA	NA	NA	NA	NA	NA	NA	NA	NA	NA	NA	NA	NA	NA	NA	NA	NA	Yes	Yes	YES	YES	220	LUAD	NA	NA	1	NA	NA	NA	NA	NA	NA	NA	NA	NA	NA	NA	NA	NA	NA	NA
LUAD-NYU1027-Tumor	Lung Adenocarcinoma	Non-Small Cell Lung Cancer	nsclc_tcga_broad_2016	LUAD-NYU1027	NA	NA	NA	NA	NA	NA	NA	NA	NA	NA	NA	NA	NA	NA	NA	NA	NA	NA	NA	NA	NA	Yes	Yes	YES	YES	31	LUAD	NA	NA	1	NA	NA	NA	NA	NA	NA	NA	NA	NA	NA	NA	NA	NA	NA	NA
LUAD-NYU1124-Tumor	Lung Adenocarcinoma	Non-Small Cell Lung Cancer	nsclc_tcga_broad_2016	LUAD-NYU1124	NA	NA	NA	NA	NA	NA	NA	NA	NA	NA	NA	NA	NA	NA	NA	NA	NA	NA	NA	NA	HOMDEL	Yes	Yes	YES	YES	9	LUAD	NA	NA	1	NA	NA	NA	NA	NA	NA	NA	NA	NA	NA	NA	NA	NA	NA	NA
LUAD-NYU1128-Tumor	Lung Adenocarcinoma	Non-Small Cell Lung Cancer	nsclc_tcga_broad_2016	LUAD-NYU1128	NA	NA	NA	NA	NA	NA	NA	NA	NA	NA	NA	NA	NA	NA	NA	NA	NA	NA	NA	NA	NA	Yes	Yes	YES	YES	3	LUAD	NA	NA	1	NA	NA	NA	NA	NA	NA	NA	NA	NA	NA	NA	NA	NA	NA	NA
LUAD-NYU1142-Tumor	Lung Adenocarcinoma	Non-Small Cell Lung Cancer	nsclc_tcga_broad_2016	LUAD-NYU1142	NA	NA	NA	NA	NA	NA	NA	NA	NA	NA	NA	NA	NA	NA	NA	NA	NA	NA	NA	NA	NA	Yes	Yes	YES	YES	49	LUAD	NA	NA	1	NA	NA	NA	NA	NA	NA	NA	NA	NA	NA	NA	NA	NA	NA	NA
LUAD-NYU1177-Tumor	Lung Adenocarcinoma	Non-Small Cell Lung Cancer	nsclc_tcga_broad_2016	LUAD-NYU1177	NA	NA	NA	NA	NA	NA	NA	NA	NA	NA	NA	NA	HOMDEL	NA	NA	NA	NA	NA	NA	AMP	NA	Yes	Yes	YES	YES	44	LUAD	NA	NA	1	NA	NA	NA	NA	NA	NA	NA	NA	NA	NA	NA	NA	NA	NA	NA
LUAD-NYU129-Tumor	Lung Adenocarcinoma	Non-Small Cell Lung Cancer	nsclc_tcga_broad_2016	LUAD-NYU129	NA	NA	NA	NA	NA	NA	NA	NA	NA	NA	NA	NA	NA	NA	NA	NA	NA	NA	NA	NA	NA	Yes	Yes	YES	YES	4	LUAD	NA	NA	1	NA	NA	NA	NA	NA	NA	NA	NA	NA	NA	NA	NA	NA	NA	NA
LUAD-NYU213-Tumor	Lung Adenocarcinoma	Non-Small Cell Lung Cancer	nsclc_tcga_broad_2016	LUAD-NYU213	NA	NA	NA	NA	NA	NA	NA	NA	NA	NA	NA	NA	NA	NA	NA	NA	NA	NA	NA	NA	NA	Yes	Yes	YES	YES	32	LUAD	NA	NA	1	NA	NA	NA	NA	NA	NA	NA	NA	NA	NA	NA	NA	NA	NA	NA
LUAD-NYU263-Tumor	Lung Adenocarcinoma	Non-Small Cell Lung Cancer	nsclc_tcga_broad_2016	LUAD-NYU263	NA	NA	NA	NA	NA	NA	NA	NA	NA	NA	NA	NA	NA	NA	NA	NA	NA	NA	NA	NA	NA	Yes	Yes	YES	YES	200	LUAD	NA	NA	1	NA	NA	NA	NA	NA	NA	NA	NA	NA	NA	NA	NA	NA	NA	NA
LUAD-NYU279-Tumor	Lung Adenocarcinoma	Non-Small Cell Lung Cancer	nsclc_tcga_broad_2016	LUAD-NYU279	NA	NA	NA	NA	NA	NA	NA	NA	NA	NA	NA	NA	NA	NA	NA	NA	NA	NA	NA	NA	NA	Yes	Yes	YES	YES	19	LUAD	NA	NA	1	NA	NA	NA	NA	NA	NA	NA	NA	NA	NA	NA	NA	NA	NA	NA
LUAD-NYU330-Tumor	Lung Adenocarcinoma	Non-Small Cell Lung Cancer	nsclc_tcga_broad_2016	LUAD-NYU330	NA	NA	NA	NA	K139N	NA	NA	NA	NA	NA	NA	NA	NA	NA	NA	NA	NA	NA	NA	NA	NA	Yes	Yes	YES	YES	114	LUAD	NA	NA	1	NA	NA	NA	NA	NA	NA	NA	NA	NA	NA	NA	NA	NA	NA	NA
LUAD-NYU575-Tumor	Lung Adenocarcinoma	Non-Small Cell Lung Cancer	nsclc_tcga_broad_2016	LUAD-NYU575	NA	NA	NA	NA	NA	NA	NA	NA	NA	NA	NA	NA	NA	NA	NA	NA	NA	NA	NA	NA	NA	Yes	Yes	YES	YES	159	LUAD	NA	NA	1	NA	NA	NA	NA	NA	NA	NA	NA	NA	NA	NA	NA	NA	NA	NA
LUAD-NYU592-Tumor	Lung Adenocarcinoma	Non-Small Cell Lung Cancer	nsclc_tcga_broad_2016	LUAD-NYU592	NA	NA	NA	NA	NA	NA	NA	NA	NA	NA	NA	NA	NA	NA	NA	NA	NA	NA	NA	NA	NA	Yes	Yes	YES	YES	34	LUAD	NA	NA	1	NA	NA	NA	NA	NA	NA	NA	NA	NA	NA	NA	NA	NA	NA	NA
LUAD-NYU605-Tumor	Lung Adenocarcinoma	Non-Small Cell Lung Cancer	nsclc_tcga_broad_2016	LUAD-NYU605	NA	NA	NA	NA	NA	NA	NA	NA	NA	NA	NA	NA	NA	NA	NA	NA	NA	NA	NA	NA	NA	Yes	No	YES	YES	3	LUAD	NA	NA	1	NA	NA	NA	NA	NA	NA	NA	NA	NA	NA	NA	NA	NA	NA	NA
LUAD-NYU689-Tumor	Lung Adenocarcinoma	Non-Small Cell Lung Cancer	nsclc_tcga_broad_2016	LUAD-NYU689	NA	NA	NA	NA	NA	NA	NA	NA	NA	NA	NA	NA	NA	NA	NA	NA	NA	NA	NA	NA	NA	Yes	Yes	YES	YES	19	LUAD	NA	NA	1	NA	NA	NA	NA	NA	NA	NA	NA	NA	NA	NA	NA	NA	NA	NA
LUAD-NYU704-Tumor	Lung Adenocarcinoma	Non-Small Cell Lung Cancer	nsclc_tcga_broad_2016	LUAD-NYU704	NA	NA	NA	NA	NA	NA	NA	NA	NA	NA	NA	NA	NA	NA	NA	NA	NA	NA	NA	NA	NA	Yes	Yes	YES	YES	48	LUAD	NA	NA	1	NA	NA	NA	NA	NA	NA	NA	NA	NA	NA	NA	NA	NA	NA	NA
LUAD-NYU739-Tumor	Lung Adenocarcinoma	Non-Small Cell Lung Cancer	nsclc_tcga_broad_2016	LUAD-NYU739	NA	NA	NA	NA	NA	NA	NA	NA	NA	NA	NA	NA	NA	NA	NA	NA	NA	NA	NA	NA	NA	Yes	No	YES	YES	82	LUAD	NA	NA	1	NA	NA	NA	NA	NA	NA	NA	NA	NA	NA	NA	NA	NA	NA	NA
LUAD-NYU776-Tumor	Lung Adenocarcinoma	Non-Small Cell Lung Cancer	nsclc_tcga_broad_2016	LUAD-NYU776	NA	NA	AMP	NA	NA	NA	NA	NA	NA	NA	NA	T813I	NA	NA	NA	NA	NA	NA	NA	NA	NA	Yes	Yes	YES	YES	501	LUAD	NA	NA	1	NA	NA	NA	NA	NA	NA	NA	NA	NA	NA	NA	NA	NA	NA	NA
LUAD-NYU796-Tumor	Lung Adenocarcinoma	Non-Small Cell Lung Cancer	nsclc_tcga_broad_2016	LUAD-NYU796	NA	NA	NA	NA	NA	NA	NA	NA	NA	HOMDEL	NA	NA	NA	NA	NA	NA	NA	NA	NA	NA	NA	Yes	Yes	YES	YES	12	LUAD	NA	NA	1	NA	NA	NA	NA	NA	NA	NA	NA	NA	NA	NA	NA	NA	NA	NA
LUAD-NYU803-Tumor	Lung Adenocarcinoma	Non-Small Cell Lung Cancer	nsclc_tcga_broad_2016	LUAD-NYU803	NA	NA	NA	NA	NA	NA	NA	NA	NA	NA	NA	NA	NA	NA	NA	NA	NA	NA	NA	NA	NA	Yes	Yes	YES	YES	22	LUAD	NA	NA	1	NA	NA	NA	NA	NA	NA	NA	NA	NA	NA	NA	NA	NA	NA	NA
LUAD-NYU847-Tumor	Lung Adenocarcinoma	Non-Small Cell Lung Cancer	nsclc_tcga_broad_2016	LUAD-NYU847	NA	NA	NA	NA	NA	NA	NA	NA	NA	NA	NA	NA	NA	NA	NA	NA	NA	NA	NA	NA	NA	Yes	Yes	YES	YES	365	LUAD	NA	NA	1	NA	NA	NA	NA	NA	NA	NA	NA	NA	NA	NA	NA	NA	NA	NA
LUAD-NYU848-Tumor	Lung Adenocarcinoma	Non-Small Cell Lung Cancer	nsclc_tcga_broad_2016	LUAD-NYU848	NA	NA	NA	NA	NA	NA	NA	NA	NA	NA	NA	NA	NA	NA	NA	NA	NA	NA	HOMDEL	NA	NA	Yes	Yes	YES	YES	22	LUAD	NA	NA	1	NA	NA	NA	NA	NA	NA	NA	NA	NA	NA	NA	NA	NA	NA	NA
LUAD-NYU994-Tumor	Lung Adenocarcinoma	Non-Small Cell Lung Cancer	nsclc_tcga_broad_2016	LUAD-NYU994	NA	NA	NA	NA	NA	NA	NA	NA	NA	NA	NA	NA	NA	NA	NA	NA	NA	NA	NA	NA	NA	Yes	Yes	YES	YES	11	LUAD	NA	NA	1	NA	NA	NA	NA	NA	NA	NA	NA	NA	NA	NA	NA	NA	NA	NA
LUAD-QJN9L-Tumor	Lung Adenocarcinoma	Non-Small Cell Lung Cancer	nsclc_tcga_broad_2016	LUAD-QJN9L	NA	NA	NA	NA	NA	NA	NA	NA	NA	NA	NA	NA	NA	NA	NA	NA	NA	NA	NA	NA	NA	Yes	Yes	YES	YES	77	LUAD	NA	NA	1	NA	NA	NA	NA	NA	NA	NA	NA	NA	NA	NA	NA	NA	NA	NA
LUAD-QY22Z-Tumor	Lung Adenocarcinoma	Non-Small Cell Lung Cancer	nsclc_tcga_broad_2016	LUAD-QY22Z	NA	NA	NA	NA	NA	NA	NA	NA	NA	NA	NA	NA	NA	NA	NA	NA	NA	NA	NA	NA	NA	Yes	Yes	YES	YES	197	LUAD	NA	NA	1	NA	NA	NA	NA	NA	NA	NA	NA	NA	NA	NA	NA	NA	NA	NA
LUAD-RS5Q7-Tumor	Lung Adenocarcinoma	Non-Small Cell Lung Cancer	nsclc_tcga_broad_2016	LUAD-RS5Q7	NA	NA	NA	NA	NA	NA	NA	NA	NA	NA	NA	NA	NA	NA	NA	NA	NA	NA	NA	NA	NA	Yes	No	YES	YES	28	LUAD	NA	NA	1	NA	NA	NA	NA	NA	NA	NA	NA	NA	NA	NA	NA	NA	NA	NA
LUAD-RT-S01301-Tumor	Lung Adenocarcinoma	Non-Small Cell Lung Cancer	nsclc_tcga_broad_2016	LUAD-RT-S01301	NA	NA	NA	NA	NA	NA	NA	NA	NA	NA	NA	NA	K730E	NA	NA	NA	NA	NA	NA	NA	NA	Yes	No	YES	YES	366	LUAD	NA	NA	1	NA	NA	NA	NA	NA	NA	NA	NA	NA	NA	NA	NA	NA	NA	NA
LUAD-RT-S01477-Tumor	Lung Adenocarcinoma	Non-Small Cell Lung Cancer	nsclc_tcga_broad_2016	LUAD-RT-S01477	NA	NA	V181L	NA	NA	NA	NA	NA	NA	NA	NA	NA	NA	NA	NA	NA	NA	NA	NA	NA	NA	Yes	Yes	YES	YES	283	LUAD	NA	NA	1	NA	NA	NA	NA	NA	NA	NA	NA	NA	NA	NA	NA	NA	NA	NA
LUAD-RT-S01699-Tumor	Lung Adenocarcinoma	Non-Small Cell Lung Cancer	nsclc_tcga_broad_2016	LUAD-RT-S01699	NA	NA	NA	NA	NA	NA	NA	NA	NA	NA	NA	NA	NA	NA	NA	NA	NA	NA	NA	NA	NA	Yes	Yes	YES	YES	408	LUAD	NA	NA	1	NA	NA	NA	NA	NA	NA	NA	NA	NA	NA	NA	NA	NA	NA	NA
LUAD-RT-S01700-Tumor	Lung Adenocarcinoma	Non-Small Cell Lung Cancer	nsclc_tcga_broad_2016	LUAD-RT-S01700	NA	NA	NA	NA	NA	NA	NA	NA	NA	NA	NA	NA	NA	NA	NA	NA	NA	NA	NA	NA	NA	Yes	Yes	YES	YES	204	LUAD	NA	NA	1	NA	NA	NA	NA	NA	NA	NA	NA	NA	NA	NA	NA	NA	NA	NA
LUAD-RT-S01702-Tumor	Lung Adenocarcinoma	Non-Small Cell Lung Cancer	nsclc_tcga_broad_2016	LUAD-RT-S01702	NA	NA	NA	NA	NA	NA	NA	NA	NA	NA	NA	P266Lfs*19	NA	NA	NA	NA	NA	NA	NA	AMP	NA	Yes	Yes	YES	YES	463	LUAD	NA	NA	1	NA	NA	NA	NA	NA	NA	NA	NA	NA	NA	NA	NA	NA	NA	NA
LUAD-RT-S01703-Tumor	Lung Adenocarcinoma	Non-Small Cell Lung Cancer	nsclc_tcga_broad_2016	LUAD-RT-S01703	NA	NA	NA	NA	NA	NA	NA	NA	NA	NA	NA	NA	NA	NA	NA	NA	NA	NA	NA	NA	NA	Yes	Yes	YES	YES	180	LUAD	NA	NA	1	NA	NA	NA	NA	NA	NA	NA	NA	NA	NA	NA	NA	NA	NA	NA
LUAD-RT-S01707-Tumor	Lung Adenocarcinoma	Non-Small Cell Lung Cancer	nsclc_tcga_broad_2016	LUAD-RT-S01707	NA	NA	NA	NA	NA	NA	NA	NA	NA	NA	AMP	NA	A499S	NA	NA	NA	AMP	NA	NA	NA	NA	Yes	Yes	YES	YES	866	LUAD	NA	NA	1	NA	NA	NA	NA	NA	NA	NA	NA	NA	NA	NA	NA	NA	NA	NA
LUAD-RT-S01709-Tumor	Lung Adenocarcinoma	Non-Small Cell Lung Cancer	nsclc_tcga_broad_2016	LUAD-RT-S01709	NA	NA	NA	NA	NA	NA	NA	NA	NA	NA	NA	NA	NA	NA	NA	NA	NA	NA	NA	NA	NA	Yes	Yes	YES	YES	179	LUAD	NA	NA	1	NA	NA	NA	NA	NA	NA	NA	NA	NA	NA	NA	NA	NA	NA	NA
LUAD-RT-S01711-Tumor	Lung Adenocarcinoma	Non-Small Cell Lung Cancer	nsclc_tcga_broad_2016	LUAD-RT-S01711	NA	NA	NA	NA	NA	NA	NA	NA	NA	NA	NA	NA	NA	NA	NA	NA	NA	NA	NA	NA	NA	Yes	Yes	YES	YES	125	LUAD	NA	NA	1	NA	NA	NA	NA	NA	NA	NA	NA	NA	NA	NA	NA	NA	NA	NA
LUAD-RT-S01721-Tumor	Lung Adenocarcinoma	Non-Small Cell Lung Cancer	nsclc_tcga_broad_2016	LUAD-RT-S01721	NA	NA	NA	NA	NA	NA	NA	NA	NA	NA	X61_splice	NA	NA	NA	NA	NA	NA	NA	NA	NA	NA	Yes	Yes	YES	YES	354	LUAD	NA	NA	1	NA	NA	NA	NA	NA	NA	NA	NA	NA	NA	NA	NA	NA	NA	NA
LUAD-RT-S01769-Tumor	Lung Adenocarcinoma	Non-Small Cell Lung Cancer	nsclc_tcga_broad_2016	LUAD-RT-S01769	NA	NA	NA	NA	NA	NA	NA	NA	NA	NA	NA	NA	NA	NA	NA	NA	NA	NA	NA	NA	NA	Yes	Yes	YES	YES	285	LUAD	NA	NA	1	NA	NA	NA	NA	NA	NA	NA	NA	NA	NA	NA	NA	NA	NA	NA
LUAD-RT-S01770-Tumor	Lung Adenocarcinoma	Non-Small Cell Lung Cancer	nsclc_tcga_broad_2016	LUAD-RT-S01770	NA	NA	NA	NA	NA	NA	NA	NA	NA	NA	NA	NA	NA	NA	NA	NA	NA	NA	NA	NA	NA	Yes	Yes	YES	YES	38	LUAD	NA	NA	1	NA	NA	NA	NA	NA	NA	NA	NA	NA	NA	NA	NA	NA	NA	NA
LUAD-RT-S01771-Tumor	Lung Adenocarcinoma	Non-Small Cell Lung Cancer	nsclc_tcga_broad_2016	LUAD-RT-S01771	NA	NA	AMP	NA	NA	NA	NA	NA	NA	NA	NA	NA	NA	NA	NA	NA	NA	NA	NA	NA	NA	Yes	Yes	YES	YES	33	LUAD	NA	NA	1	NA	NA	NA	NA	NA	NA	NA	NA	NA	NA	NA	NA	NA	NA	NA
LUAD-RT-S01774-Tumor	Lung Adenocarcinoma	Non-Small Cell Lung Cancer	nsclc_tcga_broad_2016	LUAD-RT-S01774	NA	NA	NA	NA	NA	NA	NA	NA	NA	NA	NA	NA	NA	NA	NA	NA	NA	NA	NA	NA	HOMDEL	Yes	Yes	YES	YES	339	LUAD	NA	NA	1	NA	NA	NA	NA	NA	NA	NA	NA	NA	NA	NA	NA	NA	NA	NA
LUAD-RT-S01777-Tumor	Lung Adenocarcinoma	Non-Small Cell Lung Cancer	nsclc_tcga_broad_2016	LUAD-RT-S01777	NA	NA	NA	NA	NA	NA	NA	NA	NA	NA	NA	NA	NA	NA	NA	NA	NA	NA	NA	NA	NA	Yes	Yes	YES	YES	636	LUAD	NA	NA	1	NA	NA	NA	NA	NA	NA	NA	NA	NA	NA	NA	NA	NA	NA	NA
LUAD-RT-S01808-Tumor	Lung Adenocarcinoma	Non-Small Cell Lung Cancer	nsclc_tcga_broad_2016	LUAD-RT-S01808	NA	NA	NA	NA	NA	NA	NA	NA	NA	NA	NA	NA	NA	NA	NA	NA	NA	NA	NA	NA	NA	Yes	Yes	YES	YES	68	LUAD	NA	NA	1	NA	NA	NA	NA	NA	NA	NA	NA	NA	NA	NA	NA	NA	NA	NA
LUAD-RT-S01810-Tumor	Lung Adenocarcinoma	Non-Small Cell Lung Cancer	nsclc_tcga_broad_2016	LUAD-RT-S01810	NA	NA	NA	NA	NA	NA	NA	NA	NA	NA	NA	NA	NA	NA	NA	NA	NA	NA	NA	NA	NA	Yes	Yes	YES	YES	154	LUAD	NA	NA	1	NA	NA	NA	NA	NA	NA	NA	NA	NA	NA	NA	NA	NA	NA	NA
LUAD-RT-S01813-Tumor	Lung Adenocarcinoma	Non-Small Cell Lung Cancer	nsclc_tcga_broad_2016	LUAD-RT-S01813	NA	NA	NA	NA	M347K	NA	NA	NA	NA	NA	NA	NA	NA	NA	NA	NA	NA	NA	NA	NA	NA	Yes	Yes	YES	YES	506	LUAD	NA	NA	1	NA	NA	NA	NA	NA	NA	NA	NA	NA	NA	NA	NA	NA	NA	NA
LUAD-RT-S01818-Tumor	Lung Adenocarcinoma	Non-Small Cell Lung Cancer	nsclc_tcga_broad_2016	LUAD-RT-S01818	NA	NA	NA	NA	NA	NA	NA	NA	NA	NA	NA	NA	NA	NA	NA	NA	NA	NA	NA	NA	NA	Yes	Yes	YES	YES	325	LUAD	NA	NA	1	NA	NA	NA	NA	NA	NA	NA	NA	NA	NA	NA	NA	NA	NA	NA
LUAD-RT-S01831-Tumor	Lung Adenocarcinoma	Non-Small Cell Lung Cancer	nsclc_tcga_broad_2016	LUAD-RT-S01831	NA	NA	NA	NA	NA	NA	NA	NA	NA	NA	NA	NA	NA	NA	NA	NA	NA	NA	NA	NA	NA	Yes	Yes	YES	YES	265	LUAD	NA	NA	1	NA	NA	NA	NA	NA	NA	NA	NA	NA	NA	NA	NA	NA	NA	NA
LUAD-RT-S01832-Tumor	Lung Adenocarcinoma	Non-Small Cell Lung Cancer	nsclc_tcga_broad_2016	LUAD-RT-S01832	NA	NA	NA	NA	NA	NA	NA	NA	NA	NA	NA	NA	NA	NA	NA	NA	NA	NA	NA	NA	NA	Yes	Yes	YES	YES	85	LUAD	NA	NA	1	NA	NA	NA	NA	NA	NA	NA	NA	NA	NA	NA	NA	NA	NA	NA
LUAD-RT-S01840-Tumor	Lung Adenocarcinoma	Non-Small Cell Lung Cancer	nsclc_tcga_broad_2016	LUAD-RT-S01840	NA	NA	NA	NA	NA	NA	NA	NA	NA	NA	NA	NA	NA	NA	NA	NA	NA	NA	NA	NA	NA	Yes	Yes	YES	YES	127	LUAD	NA	NA	1	NA	NA	NA	NA	NA	NA	NA	NA	NA	NA	NA	NA	NA	NA	NA
LUAD-RT-S01852-Tumor	Lung Adenocarcinoma	Non-Small Cell Lung Cancer	nsclc_tcga_broad_2016	LUAD-RT-S01852	NA	NA	NA	NA	NA	NA	NA	NA	NA	NA	NA	NA	NA	NA	NA	NA	NA	NA	NA	NA	NA	Yes	No	YES	YES	91	LUAD	NA	NA	1	NA	NA	NA	NA	NA	NA	NA	NA	NA	NA	NA	NA	NA	NA	NA
LUAD-RT-S01856-Tumor	Lung Adenocarcinoma	Non-Small Cell Lung Cancer	nsclc_tcga_broad_2016	LUAD-RT-S01856	NA	NA	NA	NA	NA	NA	NA	NA	NA	NA	NA	NA	NA	NA	NA	NA	NA	NA	NA	NA	NA	Yes	Yes	YES	YES	57	LUAD	NA	NA	1	NA	NA	NA	NA	NA	NA	NA	NA	NA	NA	NA	NA	NA	NA	NA
LUAD-RT-S01866-Tumor	Lung Adenocarcinoma	Non-Small Cell Lung Cancer	nsclc_tcga_broad_2016	LUAD-RT-S01866	NA	NA	NA	NA	NA	NA	NA	NA	NA	NA	NA	NA	NA	NA	NA	NA	NA	NA	NA	NA	NA	Yes	Yes	YES	YES	110	LUAD	NA	NA	1	NA	NA	NA	NA	NA	NA	NA	NA	NA	NA	NA	NA	NA	NA	NA
LUAD-S00484-Tumor	Lung Adenocarcinoma	Non-Small Cell Lung Cancer	nsclc_tcga_broad_2016	LUAD-S00484	NA	NA	NA	NA	NA	NA	NA	NA	NA	NA	NA	NA	NA	NA	NA	NA	NA	NA	NA	NA	NA	Yes	Yes	YES	YES	340	LUAD	NA	NA	1	NA	NA	NA	NA	NA	NA	NA	NA	NA	NA	NA	NA	NA	NA	NA
LUAD-S00486-Tumor	Lung Adenocarcinoma	Non-Small Cell Lung Cancer	nsclc_tcga_broad_2016	LUAD-S00486	NA	NA	NA	NA	NA	NA	NA	NA	NA	NA	NA	NA	NA	NA	NA	NA	NA	NA	NA	NA	NA	Yes	Yes	YES	YES	170	LUAD	NA	NA	1	NA	NA	NA	NA	NA	NA	NA	NA	NA	NA	NA	NA	NA	NA	NA
LUAD-S00488-Tumor	Lung Adenocarcinoma	Non-Small Cell Lung Cancer	nsclc_tcga_broad_2016	LUAD-S00488	NA	NA	NA	NA	NA	NA	NA	NA	NA	NA	NA	NA	NA	NA	NA	NA	NA	NA	NA	NA	NA	Yes	Yes	YES	YES	404	LUAD	NA	NA	1	NA	NA	NA	NA	NA	NA	NA	NA	NA	NA	NA	NA	NA	NA	NA
LUAD-S00499-Tumor	Lung Adenocarcinoma	Non-Small Cell Lung Cancer	nsclc_tcga_broad_2016	LUAD-S00499	NA	NA	NA	NA	NA	NA	NA	NA	NA	NA	NA	NA	NA	NA	NA	NA	NA	NA	NA	NA	NA	Yes	Yes	YES	YES	58	LUAD	NA	NA	1	NA	NA	NA	NA	NA	NA	NA	NA	NA	NA	NA	NA	NA	NA	NA
LUAD-S01302-Tumor	Lung Adenocarcinoma	Non-Small Cell Lung Cancer	nsclc_tcga_broad_2016	LUAD-S01302	NA	NA	NA	NA	NA	NA	NA	NA	NA	NA	NA	NA	NA	NA	NA	NA	NA	NA	NA	NA	NA	Yes	Yes	YES	YES	630	LUAD	NA	NA	1	NA	NA	NA	NA	NA	NA	NA	NA	NA	NA	NA	NA	NA	NA	NA
LUAD-S01304-Tumor	Lung Adenocarcinoma	Non-Small Cell Lung Cancer	nsclc_tcga_broad_2016	LUAD-S01304	NA	NA	NA	NA	NA	NA	NA	NA	NA	HOMDEL	NA	NA	NA	NA	NA	NA	NA	NA	NA	NA	NA	Yes	Yes	YES	YES	102	LUAD	NA	NA	1	NA	NA	NA	NA	NA	NA	NA	NA	NA	NA	NA	NA	NA	NA	NA
LUAD-S01306-Tumor	Lung Adenocarcinoma	Non-Small Cell Lung Cancer	nsclc_tcga_broad_2016	LUAD-S01306	NA	NA	NA	NA	NA	NA	NA	NA	NA	NA	NA	NA	NA	NA	NA	NA	NA	NA	NA	NA	NA	Yes	Yes	YES	YES	355	LUAD	NA	NA	1	NA	NA	NA	NA	NA	NA	NA	NA	NA	NA	NA	NA	NA	NA	NA
LUAD-S01315-Tumor	Lung Adenocarcinoma	Non-Small Cell Lung Cancer	nsclc_tcga_broad_2016	LUAD-S01315	NA	NA	AMP	NA	NA	NA	W565C	NA	NA	NA	NA	NA	NA	NA	NA	NA	NA	NA	NA	NA	NA	Yes	Yes	YES	YES	1746	LUAD	NA	NA	1	NA	NA	NA	NA	NA	NA	NA	NA	NA	NA	NA	NA	NA	NA	NA
LUAD-S01320-Tumor	Lung Adenocarcinoma	Non-Small Cell Lung Cancer	nsclc_tcga_broad_2016	LUAD-S01320	NA	NA	NA	NA	NA	NA	NA	NA	NA	NA	NA	NA	NA	NA	NA	NA	NA	NA	NA	NA	NA	Yes	Yes	YES	YES	29	LUAD	NA	NA	1	NA	NA	NA	NA	NA	NA	NA	NA	NA	NA	NA	NA	NA	NA	NA
LUAD-S01331-Tumor	Lung Adenocarcinoma	Non-Small Cell Lung Cancer	nsclc_tcga_broad_2016	LUAD-S01331	NA	NA	NA	NA	NA	NA	NA	NA	NA	NA	NA	NA	NA	NA	NA	NA	NA	NA	NA	NA	NA	Yes	Yes	YES	YES	214	LUAD	NA	NA	1	NA	NA	NA	NA	NA	NA	NA	NA	NA	NA	NA	NA	NA	NA	NA
LUAD-S01341-Tumor	Lung Adenocarcinoma	Non-Small Cell Lung Cancer	nsclc_tcga_broad_2016	LUAD-S01341	NA	NA	NA	NA	NA	NA	NA	NA	NA	NA	NA	NA	NA	NA	NA	HOMDEL	NA	NA	NA	NA	NA	Yes	Yes	YES	YES	96	LUAD	NA	NA	1	NA	NA	NA	NA	NA	NA	NA	NA	NA	NA	NA	NA	NA	NA	NA
LUAD-S01345-Tumor	Lung Adenocarcinoma	Non-Small Cell Lung Cancer	nsclc_tcga_broad_2016	LUAD-S01345	NA	NA	NA	NA	NA	NA	NA	NA	NA	NA	NA	NA	NA	NA	NA	NA	NA	NA	NA	NA	NA	Yes	Yes	YES	YES	321	LUAD	NA	NA	1	NA	NA	NA	NA	NA	NA	NA	NA	NA	NA	NA	NA	NA	NA	NA
LUAD-S01346-Tumor	Lung Adenocarcinoma	Non-Small Cell Lung Cancer	nsclc_tcga_broad_2016	LUAD-S01346	NA	NA	NA	NA	NA	NA	NA	NA	NA	NA	R139L	Q254H	NA	NA	NA	NA	NA	NA	NA	NA	NA	Yes	No	YES	YES	350	LUAD	NA	NA	1	NA	NA	NA	NA	NA	NA	NA	NA	NA	NA	NA	NA	NA	NA	NA
LUAD-S01354-Tumor	Lung Adenocarcinoma	Non-Small Cell Lung Cancer	nsclc_tcga_broad_2016	LUAD-S01354	NA	NA	NA	NA	NA	NA	NA	NA	NA	NA	NA	NA	NA	NA	NA	NA	NA	NA	NA	NA	NA	Yes	Yes	YES	YES	145	LUAD	NA	NA	1	NA	NA	NA	NA	NA	NA	NA	NA	NA	NA	NA	NA	NA	NA	NA
LUAD-S01356-Tumor	Lung Adenocarcinoma	Non-Small Cell Lung Cancer	nsclc_tcga_broad_2016	LUAD-S01356	R338H	NA	NA	NA	NA	NA	NA	NA	NA	NA	NA	NA	NA	NA	NA	NA	NA	NA	NA	NA	NA	Yes	Yes	YES	YES	390	LUAD	NA	NA	1	NA	NA	NA	NA	NA	NA	NA	NA	NA	NA	NA	NA	NA	NA	NA
LUAD-S01362-Tumor	Lung Adenocarcinoma	Non-Small Cell Lung Cancer	nsclc_tcga_broad_2016	LUAD-S01362	NA	NA	NA	NA	NA	NA	NA	NA	NA	NA	NA	NA	NA	NA	NA	NA	NA	NA	NA	NA	NA	Yes	Yes	YES	YES	78	LUAD	NA	NA	1	NA	NA	NA	NA	NA	NA	NA	NA	NA	NA	NA	NA	NA	NA	NA
LUAD-S01373-Tumor	Lung Adenocarcinoma	Non-Small Cell Lung Cancer	nsclc_tcga_broad_2016	LUAD-S01373	NA	NA	NA	NA	NA	NA	NA	NA	NA	NA	NA	NA	NA	NA	NA	NA	NA	NA	NA	NA	NA	Yes	Yes	YES	YES	55	LUAD	NA	NA	1	NA	NA	NA	NA	NA	NA	NA	NA	NA	NA	NA	NA	NA	NA	NA
LUAD-S01381-Tumor	Lung Adenocarcinoma	Non-Small Cell Lung Cancer	nsclc_tcga_broad_2016	LUAD-S01381	NA	NA	NA	R101*	NA	NA	NA	NA	NA	NA	NA	NA	NA	NA	NA	NA	NA	NA	NA	NA	NA	Yes	Yes	YES	YES	186	LUAD	NA	NA	1	NA	NA	NA	NA	NA	NA	NA	NA	NA	NA	NA	NA	NA	NA	NA
LUAD-S01404-Tumor	Lung Adenocarcinoma	Non-Small Cell Lung Cancer	nsclc_tcga_broad_2016	LUAD-S01404	NA	NA	NA	NA	NA	NA	NA	NA	NA	NA	AMP	NA	NA	NA	NA	NA	NA	NA	NA	NA	NA	Yes	Yes	YES	YES	169	LUAD	NA	NA	1	NA	NA	NA	NA	NA	NA	NA	NA	NA	NA	NA	NA	NA	NA	NA
LUAD-S01405-Tumor	Lung Adenocarcinoma	Non-Small Cell Lung Cancer	nsclc_tcga_broad_2016	LUAD-S01405	NA	NA	NA	NA	NA	NA	NA	NA	NA	NA	NA	P165P	NA	NA	NA	NA	NA	NA	NA	NA	NA	Yes	Yes	YES	YES	255	LUAD	NA	NA	1	NA	NA	NA	NA	NA	NA	NA	NA	NA	NA	NA	NA	NA	NA	NA
LUAD-S01407-Tumor	Lung Adenocarcinoma	Non-Small Cell Lung Cancer	nsclc_tcga_broad_2016	LUAD-S01407	NA	NA	NA	NA	NA	NA	NA	NA	NA	NA	NA	NA	NA	NA	NA	NA	NA	NA	NA	NA	NA	Yes	Yes	YES	YES	160	LUAD	NA	NA	1	NA	NA	NA	NA	NA	NA	NA	NA	NA	NA	NA	NA	NA	NA	NA
LUAD-S01409-Tumor	Lung Adenocarcinoma	Non-Small Cell Lung Cancer	nsclc_tcga_broad_2016	LUAD-S01409	NA	NA	NA	NA	NA	NA	R328L	NA	NA	NA	NA	NA	NA	NA	NA	NA	NA	NA	NA	NA	S311R	Yes	Yes	YES	YES	555	LUAD	NA	NA	1	NA	NA	NA	NA	NA	NA	NA	NA	NA	NA	NA	NA	NA	NA	NA
LUAD-S01413-Tumor	Lung Adenocarcinoma	Non-Small Cell Lung Cancer	nsclc_tcga_broad_2016	LUAD-S01413	NA	NA	NA	NA	NA	NA	NA	NA	NA	NA	NA	NA	NA	NA	NA	NA	NA	NA	NA	NA	NA	Yes	Yes	YES	YES	348	LUAD	NA	NA	1	NA	NA	NA	NA	NA	NA	NA	NA	NA	NA	NA	NA	NA	NA	NA
LUAD-S01467-Tumor	Lung Adenocarcinoma	Non-Small Cell Lung Cancer	nsclc_tcga_broad_2016	LUAD-S01467	NA	NA	NA	NA	NA	NA	NA	NA	NA	NA	NA	NA	NA	NA	NA	NA	NA	NA	NA	NA	NA	Yes	Yes	YES	YES	249	LUAD	NA	NA	1	NA	NA	NA	NA	NA	NA	NA	NA	NA	NA	NA	NA	NA	NA	NA
LUAD-S01468-Tumor	Lung Adenocarcinoma	Non-Small Cell Lung Cancer	nsclc_tcga_broad_2016	LUAD-S01468	NA	NA	NA	NA	NA	NA	NA	NA	NA	NA	NA	NA	A1066S	NA	NA	NA	NA	NA	NA	NA	NA	Yes	Yes	YES	YES	479	LUAD	NA	NA	1	NA	NA	NA	NA	NA	NA	NA	NA	NA	NA	NA	NA	NA	NA	NA
LUAD-S01473-Tumor	Lung Adenocarcinoma	Non-Small Cell Lung Cancer	nsclc_tcga_broad_2016	LUAD-S01473	NA	NA	NA	NA	NA	NA	NA	NA	NA	NA	NA	NA	NA	NA	NA	NA	NA	NA	NA	NA	NA	Yes	Yes	YES	YES	157	LUAD	NA	NA	1	NA	NA	NA	NA	NA	NA	NA	NA	NA	NA	NA	NA	NA	NA	NA
LUAD-S01474-Tumor	Lung Adenocarcinoma	Non-Small Cell Lung Cancer	nsclc_tcga_broad_2016	LUAD-S01474	NA	NA	NA	NA	NA	NA	NA	NA	NA	NA	AMP	NA	NA	NA	NA	NA	NA	NA	NA	NA	NA	Yes	Yes	YES	YES	130	LUAD	NA	NA	1	NA	NA	NA	NA	NA	NA	NA	NA	NA	NA	NA	NA	NA	NA	NA
LUAD-S01478-Tumor	Lung Adenocarcinoma	Non-Small Cell Lung Cancer	nsclc_tcga_broad_2016	LUAD-S01478	NA	NA	NA	NA	NA	NA	NA	NA	NA	NA	AMP	NA	NA	NA	NA	NA	NA	NA	NA	NA	NA	Yes	Yes	YES	YES	405	LUAD	NA	NA	1	NA	NA	NA	NA	NA	NA	NA	NA	NA	NA	NA	NA	NA	NA	NA
LUAD-S01482-Tumor	Lung Adenocarcinoma	Non-Small Cell Lung Cancer	nsclc_tcga_broad_2016	LUAD-S01482	NA	NA	NA	NA	NA	NA	NA	NA	NA	NA	NA	NA	NA	NA	NA	NA	NA	NA	NA	NA	NA	Yes	Yes	YES	YES	109	LUAD	NA	NA	1	NA	NA	NA	NA	NA	NA	NA	NA	NA	NA	NA	NA	NA	NA	NA
LUAD-TJW61-Tumor	Lung Adenocarcinoma	Non-Small Cell Lung Cancer	nsclc_tcga_broad_2016	LUAD-TJW61	NA	NA	NA	NA	NA	NA	NA	NA	NA	NA	NA	NA	NA	NA	NA	NA	NA	NA	NA	NA	NA	Yes	Yes	YES	YES	290	LUAD	NA	NA	1	NA	NA	NA	NA	NA	NA	NA	NA	NA	NA	NA	NA	NA	NA	NA
LUAD-TLLGS-Tumor	Lung Adenocarcinoma	Non-Small Cell Lung Cancer	nsclc_tcga_broad_2016	LUAD-TLLGS	NA	NA	NA	NA	NA	NA	NA	NA	NA	NA	NA	NA	NA	NA	NA	NA	NA	NA	NA	NA	NA	Yes	No	YES	YES	124	LUAD	NA	NA	1	NA	NA	NA	NA	NA	NA	NA	NA	NA	NA	NA	NA	NA	NA	NA
LUAD-U6SJ7-Tumor	Lung Adenocarcinoma	Non-Small Cell Lung Cancer	nsclc_tcga_broad_2016	LUAD-U6SJ7	NA	NA	NA	NA	NA	NA	NA	NA	NA	NA	NA	NA	NA	NA	NA	NA	NA	NA	NA	NA	NA	Yes	No	YES	YES	156	LUAD	NA	NA	1	NA	NA	NA	NA	NA	NA	NA	NA	NA	NA	NA	NA	NA	NA	NA
LUAD-UF7HM-Tumor	Lung Adenocarcinoma	Non-Small Cell Lung Cancer	nsclc_tcga_broad_2016	LUAD-UF7HM	NA	NA	AMP	NA	NA	NA	NA	NA	NA	NA	NA	NA	NA	NA	NA	NA	NA	NA	NA	NA	NA	Yes	Yes	YES	YES	69	LUAD	NA	NA	1	NA	NA	NA	NA	NA	NA	NA	NA	NA	NA	NA	NA	NA	NA	NA
LUAD-VUMN6-Tumor	Lung Adenocarcinoma	Non-Small Cell Lung Cancer	nsclc_tcga_broad_2016	LUAD-VUMN6	NA	NA	NA	NA	NA	NA	NA	NA	NA	NA	NA	NA	NA	NA	NA	NA	NA	NA	NA	NA	NA	Yes	Yes	YES	YES	330	LUAD	NA	NA	1	NA	NA	NA	NA	NA	NA	NA	NA	NA	NA	NA	NA	NA	NA	NA
LUAD-YINHD-Tumor	Lung Adenocarcinoma	Non-Small Cell Lung Cancer	nsclc_tcga_broad_2016	LUAD-YINHD	NA	NA	NA	NA	NA	NA	S317*	NA	NA	NA	NA	NA	Y183C	NA	NA	NA	M267I	A292S	NA	NA	NA	Yes	Yes	YES	YES	2673	LUAD	NA	NA	1	NA	NA	NA	NA	NA	NA	NA	NA	NA	NA	NA	NA	NA	NA	NA
LUAD-YKER9-Tumor	Lung Adenocarcinoma	Non-Small Cell Lung Cancer	nsclc_tcga_broad_2016	LUAD-YKER9	NA	NA	NA	NA	NA	NA	D54E	NA	NA	NA	NA	NA	NA	NA	NA	NA	NA	NA	NA	NA	NA	Yes	Yes	YES	YES	245	LUAD	NA	NA	1	NA	NA	NA	NA	NA	NA	NA	NA	NA	NA	NA	NA	NA	NA	NA
P00-000450-Tumor	Prostate Adenocarcinoma	Prostate Cancer	prad_cpcg_2017	P00-000450	NA	NA	NA	NA	NA	NA	NA	NA	NA	NA	NA	NA	NA	NA	NA	NA	NA	NA	NA	NA	NA	Yes	No	YES	NO	12	PRAD	NA	NA	1	59	NA	NA	NA	NA	NA	NA	NA	NA	NA	NA	NA	NA	NA	NA
P02-1562-Tumor	Prostate Adenocarcinoma	Prostate Cancer	prad_cpcg_2017	P02-1562	NA	NA	NA	NA	NA	NA	NA	NA	NA	NA	NA	NA	NA	NA	NA	NA	NA	NA	NA	NA	NA	Yes	No	YES	NO	12	PRAD	NA	NA	1	67	NA	NA	NA	NA	NA	NA	NA	NA	NA	NA	NA	NA	NA	NA
P02-2035-Tumor	Prostate Adenocarcinoma	Prostate Cancer	prad_cpcg_2017	P02-2035	NA	NA	NA	NA	NA	NA	NA	NA	NA	NA	NA	NA	NA	NA	NA	NA	NA	NA	NA	NA	NA	Yes	No	YES	NO	16	PRAD	NA	NA	1	63	NA	NA	NA	NA	NA	NA	NA	NA	NA	NA	NA	NA	NA	NA
P03-1334-Tumor	Prostate Adenocarcinoma	Prostate Cancer	prad_cpcg_2017	P03-1334	NA	NA	NA	NA	NA	NA	NA	NA	NA	NA	NA	NA	NA	NA	NA	NA	NA	NA	NA	NA	NA	Yes	No	YES	NO	15	PRAD	NA	NA	1	69	NA	NA	NA	NA	NA	NA	NA	NA	NA	NA	NA	NA	NA	NA
P03-1426	Prostate Adenocarcinoma	Prostate Cancer	prad_cpcg_2017	P03-1426	NA	NA	NA	NA	NA	NA	NA	NA	NA	NA	NA	NA	NA	NA	NA	NA	NA	NA	NA	NA	NA	Yes	No	YES	NO	11	PRAD	NA	NA	1	69	NA	NA	NA	NA	NA	NA	NA	NA	NA	NA	NA	NA	NA	NA
P03-1906-Tumor	Prostate Adenocarcinoma	Prostate Cancer	prad_cpcg_2017	P03-1906	NA	NA	NA	NA	NA	NA	NA	NA	NA	NA	NA	NA	NA	NA	NA	NA	NA	NA	NA	NA	NA	Yes	No	YES	NO	6	PRAD	NA	NA	1	75	NA	NA	NA	NA	NA	NA	NA	NA	NA	NA	NA	NA	NA	NA
P03-2345	Prostate Adenocarcinoma	Prostate Cancer	prad_cpcg_2017	P03-2345	NA	NA	NA	NA	NA	NA	NA	NA	NA	NA	NA	NA	NA	NA	NA	NA	NA	NA	NA	NA	NA	Yes	No	YES	NO	13	PRAD	NA	NA	1	56	NA	NA	NA	NA	NA	NA	NA	NA	NA	NA	NA	NA	NA	NA
P03-2620-Tumor	Prostate Adenocarcinoma	Prostate Cancer	prad_cpcg_2017	P03-2620	NA	NA	NA	NA	NA	NA	NA	NA	NA	NA	NA	NA	NA	NA	NA	NA	NA	NA	NA	NA	NA	Yes	No	YES	NO	5	PRAD	NA	NA	1	68	NA	NA	NA	NA	NA	NA	NA	NA	NA	NA	NA	NA	NA	NA
P03-3391-Tumor	Prostate Adenocarcinoma	Prostate Cancer	prad_cpcg_2017	P03-3391	NA	NA	NA	NA	NA	NA	NA	NA	NA	NA	NA	NA	NA	NA	NA	NA	NA	NA	NA	NA	NA	Yes	No	YES	NO	1	PRAD	NA	NA	1	62	NA	NA	NA	NA	NA	NA	NA	NA	NA	NA	NA	NA	NA	NA
P03-871-Tumor	Prostate Adenocarcinoma	Prostate Cancer	prad_cpcg_2017	P03-871	NA	NA	NA	NA	NA	NA	NA	NA	NA	NA	NA	NA	NA	NA	NA	NA	NA	NA	NA	NA	NA	Yes	No	YES	NO	9	PRAD	NA	NA	1	59	NA	NA	NA	NA	NA	NA	NA	NA	NA	NA	NA	NA	NA	NA
P04-1084	Prostate Adenocarcinoma	Prostate Cancer	prad_cpcg_2017	P04-1084	NA	NA	NA	NA	NA	NA	NA	NA	NA	NA	NA	NA	NA	NA	NA	NA	NA	NA	NA	NA	NA	Yes	No	YES	NO	17	PRAD	NA	NA	1	65	NA	NA	NA	NA	NA	NA	NA	NA	NA	NA	NA	NA	NA	NA
P04-1421-Tumor	Prostate Adenocarcinoma	Prostate Cancer	prad_cpcg_2017	P04-1421	NA	NA	NA	NA	NA	NA	NA	NA	NA	NA	NA	NA	NA	NA	NA	NA	NA	NA	NA	NA	NA	Yes	No	YES	NO	10	PRAD	NA	NA	1	54	NA	NA	NA	NA	NA	NA	NA	NA	NA	NA	NA	NA	NA	NA
P04-1790-Tumor	Prostate Adenocarcinoma	Prostate Cancer	prad_cpcg_2017	P04-1790	NA	NA	NA	NA	NA	NA	NA	NA	NA	NA	NA	NA	NA	NA	NA	NA	NA	NA	NA	NA	NA	Yes	No	YES	NO	11	PRAD	NA	NA	1	56	NA	NA	NA	NA	NA	NA	NA	NA	NA	NA	NA	NA	NA	NA
P04-2599-Tumor	Prostate Adenocarcinoma	Prostate Cancer	prad_cpcg_2017	P04-2599	NA	NA	NA	NA	NA	NA	NA	NA	NA	NA	NA	NA	NA	NA	NA	NA	NA	NA	NA	NA	NA	Yes	No	YES	NO	16	PRAD	NA	NA	1	68	NA	NA	NA	NA	NA	NA	NA	NA	NA	NA	NA	NA	NA	NA
P04-2641-Tumor	Prostate Adenocarcinoma	Prostate Cancer	prad_cpcg_2017	P04-2641	NA	NA	NA	NA	NA	NA	NA	NA	NA	NA	NA	NA	NA	NA	NA	NA	NA	NA	NA	NA	NA	Yes	No	YES	NO	3	PRAD	NA	NA	1	56	NA	NA	NA	NA	NA	NA	NA	NA	NA	NA	NA	NA	NA	NA
P04-2740-Tumor	Prostate Adenocarcinoma	Prostate Cancer	prad_cpcg_2017	P04-2740	NA	NA	NA	NA	NA	NA	NA	NA	NA	NA	NA	NA	NA	NA	NA	NA	NA	NA	NA	NA	NA	Yes	No	YES	NO	11	PRAD	NA	NA	1	71	NA	NA	NA	NA	NA	NA	NA	NA	NA	NA	NA	NA	NA	NA
P04-47-Tumor	Prostate Adenocarcinoma	Prostate Cancer	prad_cpcg_2017	P04-47	NA	NA	NA	NA	NA	NA	NA	NA	NA	NA	NA	NA	NA	NA	NA	NA	NA	NA	NA	NA	NA	Yes	No	YES	NO	7	PRAD	NA	NA	1	55	NA	NA	NA	NA	NA	NA	NA	NA	NA	NA	NA	NA	NA	NA
P04-594-Tumor	Prostate Adenocarcinoma	Prostate Cancer	prad_cpcg_2017	P04-594	NA	NA	NA	NA	NA	NA	NA	NA	NA	NA	NA	NA	NA	NA	NA	NA	NA	NA	NA	NA	NA	Yes	No	YES	NO	13	PRAD	NA	NA	1	66	NA	NA	NA	NA	NA	NA	NA	NA	NA	NA	NA	NA	NA	NA
P05-1657	Prostate Adenocarcinoma	Prostate Cancer	prad_cpcg_2017	P05-1657	NA	NA	NA	NA	NA	NA	NA	NA	NA	NA	NA	NA	NA	NA	NA	NA	NA	NA	NA	NA	NA	Yes	No	YES	NO	6	PRAD	NA	NA	1	47	NA	NA	NA	NA	NA	NA	NA	NA	NA	NA	NA	NA	NA	NA
P05-2212-Tumor	Prostate Adenocarcinoma	Prostate Cancer	prad_cpcg_2017	P05-2212	NA	NA	NA	NA	NA	NA	NA	NA	NA	NA	NA	NA	NA	NA	NA	NA	NA	NA	NA	NA	NA	Yes	No	YES	NO	15	PRAD	NA	NA	1	66	NA	NA	NA	NA	NA	NA	NA	NA	NA	NA	NA	NA	NA	NA
P05-2594-Tumor	Prostate Adenocarcinoma	Prostate Cancer	prad_cpcg_2017	P05-2594	NA	NA	NA	NA	NA	NA	NA	NA	NA	NA	NA	NA	NA	NA	NA	NA	NA	NA	NA	NA	NA	No	No	YES	NO	2	PRAD	NA	NA	1	60	NA	NA	NA	NA	NA	NA	NA	NA	NA	NA	NA	NA	NA	NA
P05-3436-Tumor	Prostate Adenocarcinoma	Prostate Cancer	prad_cpcg_2017	P05-3436	NA	NA	NA	NA	NA	NA	NA	NA	NA	NA	NA	NA	NA	NA	NA	NA	NA	NA	NA	NA	NA	Yes	No	YES	NO	10	PRAD	NA	NA	1	62	NA	NA	NA	NA	NA	NA	NA	NA	NA	NA	NA	NA	NA	NA
P05-3829-Tumor	Prostate Adenocarcinoma	Prostate Cancer	prad_cpcg_2017	P05-3829	NA	NA	NA	NA	NA	NA	NA	NA	NA	NA	NA	NA	NA	NA	NA	NA	NA	NA	NA	NA	NA	No	No	NO	NO	NA	PRAD	NA	NA	1	59	NA	NA	NA	NA	NA	NA	NA	NA	NA	NA	NA	NA	NA	NA
P05-3852	Prostate Adenocarcinoma	Prostate Cancer	prad_cpcg_2017	P05-3852	NA	NA	NA	NA	NA	NA	NA	NA	NA	NA	NA	NA	NA	NA	NA	NA	NA	NA	NA	NA	NA	Yes	No	YES	NO	15	PRAD	NA	NA	1	62	NA	NA	NA	NA	NA	NA	NA	NA	NA	NA	NA	NA	NA	NA
P05-3859-Tumor	Prostate Adenocarcinoma	Prostate Cancer	prad_cpcg_2017	P05-3859	NA	NA	NA	NA	NA	NA	NA	NA	NA	NA	NA	NA	NA	NA	NA	NA	NA	NA	NA	NA	NA	Yes	No	YES	NO	13	PRAD	NA	NA	1	68	NA	NA	NA	NA	NA	NA	NA	NA	NA	NA	NA	NA	NA	NA
P05-620	Prostate Adenocarcinoma	Prostate Cancer	prad_cpcg_2017	P05-620	NA	NA	NA	NA	NA	NA	NA	NA	NA	NA	NA	NA	NA	NA	NA	NA	NA	NA	NA	NA	NA	Yes	No	YES	NO	25	PRAD	NA	NA	1	59	NA	NA	NA	NA	NA	NA	NA	NA	NA	NA	NA	NA	NA	NA
P06-1125-Tumor	Prostate Adenocarcinoma	Prostate Cancer	prad_cpcg_2017	P06-1125	NA	NA	NA	NA	NA	NA	NA	NA	NA	NA	NA	NA	NA	NA	NA	NA	NA	NA	NA	NA	NA	Yes	No	YES	NO	10	PRAD	NA	NA	1	66	NA	NA	NA	NA	NA	NA	NA	NA	NA	NA	NA	NA	NA	NA
P06-1696-Tumor	Prostate Adenocarcinoma	Prostate Cancer	prad_cpcg_2017	P06-1696	NA	NA	NA	NA	NA	NA	NA	NA	NA	NA	NA	NA	NA	NA	NA	NA	NA	NA	NA	NA	NA	No	No	NO	NO	NA	PRAD	NA	NA	1	64	NA	NA	NA	NA	NA	NA	NA	NA	NA	NA	NA	NA	NA	NA
P06-2325-Tumor	Prostate Adenocarcinoma	Prostate Cancer	prad_cpcg_2017	P06-2325	NA	NA	NA	NA	NA	NA	NA	NA	NA	NA	NA	NA	NA	NA	NA	NA	NA	NA	NA	NA	NA	Yes	No	YES	NO	1	PRAD	NA	NA	1	62	NA	NA	NA	NA	NA	NA	NA	NA	NA	NA	NA	NA	NA	NA
P06-3676-Tumor	Prostate Adenocarcinoma	Prostate Cancer	prad_cpcg_2017	P06-3676	NA	NA	NA	NA	NA	NA	NA	NA	NA	NA	NA	NA	NA	NA	NA	NA	NA	NA	NA	NA	NA	No	No	NO	NO	NA	PRAD	NA	NA	1	59	NA	NA	NA	NA	NA	NA	NA	NA	NA	NA	NA	NA	NA	NA
P06-4428-Tumor	Prostate Adenocarcinoma	Prostate Cancer	prad_cpcg_2017	P06-4428	NA	NA	NA	NA	NA	NA	NA	NA	NA	NA	NA	NA	NA	NA	NA	NA	NA	NA	NA	NA	NA	Yes	No	YES	NO	14	PRAD	NA	NA	1	47	NA	NA	NA	NA	NA	NA	NA	NA	NA	NA	NA	NA	NA	NA
P07-144	Prostate Adenocarcinoma	Prostate Cancer	prad_cpcg_2017	P07-144	NA	NA	NA	NA	NA	NA	NA	NA	NA	NA	NA	NA	NA	NA	NA	NA	NA	NA	NA	NA	NA	Yes	No	YES	NO	15	PRAD	NA	NA	1	65	NA	NA	NA	NA	NA	NA	NA	NA	NA	NA	NA	NA	NA	NA
P07-4941	Prostate Adenocarcinoma	Prostate Cancer	prad_cpcg_2017	P07-4941	NA	NA	NA	NA	NA	NA	NA	NA	NA	NA	NA	NA	NA	NA	NA	NA	NA	NA	NA	NA	NA	Yes	No	YES	NO	14	PRAD	NA	NA	1	57	NA	NA	NA	NA	NA	NA	NA	NA	NA	NA	NA	NA	NA	NA
P07-5021	Prostate Adenocarcinoma	Prostate Cancer	prad_cpcg_2017	P07-5021	NA	NA	NA	NA	NA	NA	NA	NA	NA	NA	NA	NA	NA	NA	NA	NA	NA	NA	NA	NA	NA	Yes	No	YES	NO	7	PRAD	NA	NA	1	58	NA	NA	NA	NA	NA	NA	NA	NA	NA	NA	NA	NA	NA	NA
P07-5036-Tumor	Prostate Adenocarcinoma	Prostate Cancer	prad_cpcg_2017	P07-5036	NA	NA	NA	NA	NA	NA	NA	NA	NA	NA	NA	NA	NA	NA	NA	NA	NA	NA	NA	NA	NA	Yes	No	YES	NO	3	PRAD	NA	NA	1	52	NA	NA	NA	NA	NA	NA	NA	NA	NA	NA	NA	NA	NA	NA
P07-5037	Prostate Adenocarcinoma	Prostate Cancer	prad_cpcg_2017	P07-5037	NA	NA	NA	NA	NA	NA	NA	NA	NA	NA	NA	NA	NA	NA	NA	NA	NA	NA	NA	NA	NA	Yes	No	YES	NO	11	PRAD	NA	NA	1	68	NA	NA	NA	NA	NA	NA	NA	NA	NA	NA	NA	NA	NA	NA
P07-5318	Prostate Adenocarcinoma	Prostate Cancer	prad_cpcg_2017	P07-5318	NA	NA	NA	NA	NA	NA	NA	NA	NA	NA	NA	NA	NA	NA	NA	NA	NA	NA	NA	NA	NA	Yes	No	YES	NO	20	PRAD	NA	NA	1	70	NA	NA	NA	NA	NA	NA	NA	NA	NA	NA	NA	NA	NA	NA
P07-684-Tumor	Prostate Adenocarcinoma	Prostate Cancer	prad_cpcg_2017	P07-684	NA	NA	NA	NA	NA	NA	NA	NA	NA	NA	NA	NA	NA	NA	NA	NA	NA	NA	NA	NA	NA	Yes	No	YES	NO	16	PRAD	NA	NA	1	58	NA	NA	NA	NA	NA	NA	NA	NA	NA	NA	NA	NA	NA	NA
P07-718-Tumor	Prostate Adenocarcinoma	Prostate Cancer	prad_cpcg_2017	P07-718	NA	NA	NA	NA	NA	NA	NA	NA	NA	NA	NA	NA	NA	NA	NA	NA	NA	NA	NA	NA	NA	No	No	YES	NO	NA	PRAD	NA	NA	1	57	NA	NA	NA	NA	NA	NA	NA	NA	NA	NA	NA	NA	NA	NA
P07-837	Prostate Adenocarcinoma	Prostate Cancer	prad_cpcg_2017	P07-837	NA	NA	NA	NA	NA	NA	NA	NA	NA	NA	NA	NA	NA	NA	NA	NA	NA	NA	NA	NA	NA	Yes	No	YES	NO	13	PRAD	NA	NA	1	69	NA	NA	NA	NA	NA	NA	NA	NA	NA	NA	NA	NA	NA	NA
P08-1042	Prostate Adenocarcinoma	Prostate Cancer	prad_cpcg_2017	P08-1042	NA	NA	NA	NA	NA	NA	NA	NA	NA	NA	NA	NA	NA	NA	NA	NA	NA	NA	NA	NA	NA	Yes	No	YES	NO	11	PRAD	NA	NA	1	66	NA	NA	NA	NA	NA	NA	NA	NA	NA	NA	NA	NA	NA	NA
P08-1541	Prostate Adenocarcinoma	Prostate Cancer	prad_cpcg_2017	P08-1541	NA	NA	NA	NA	NA	NA	NA	NA	NA	NA	NA	NA	NA	NA	NA	NA	NA	NA	NA	NA	NA	Yes	No	YES	NO	8	PRAD	NA	NA	1	68	NA	NA	NA	NA	NA	NA	NA	NA	NA	NA	NA	NA	NA	NA
P08-217	Prostate Adenocarcinoma	Prostate Cancer	prad_cpcg_2017	P08-217	NA	NA	NA	NA	NA	NA	NA	NA	NA	NA	NA	NA	NA	NA	NA	NA	NA	NA	NA	NA	NA	Yes	No	YES	NO	8	PRAD	NA	NA	1	59	NA	NA	NA	NA	NA	NA	NA	NA	NA	NA	NA	NA	NA	NA
P08-492	Prostate Adenocarcinoma	Prostate Cancer	prad_cpcg_2017	P08-492	NA	NA	NA	NA	NA	NA	NA	NA	NA	NA	NA	NA	NA	NA	NA	NA	NA	NA	NA	NA	NA	Yes	No	YES	NO	9	PRAD	NA	NA	1	56	NA	NA	NA	NA	NA	NA	NA	NA	NA	NA	NA	NA	NA	NA
P08-501	Prostate Adenocarcinoma	Prostate Cancer	prad_cpcg_2017	P08-501	NA	NA	NA	NA	NA	NA	NA	NA	NA	NA	NA	NA	NA	NA	NA	NA	NA	NA	NA	NA	NA	Yes	No	YES	NO	11	PRAD	NA	NA	1	63	NA	NA	NA	NA	NA	NA	NA	NA	NA	NA	NA	NA	NA	NA
P08-5852	Prostate Adenocarcinoma	Prostate Cancer	prad_cpcg_2017	P08-5852	NA	NA	NA	NA	NA	NA	NA	NA	NA	NA	NA	NA	NA	NA	NA	NA	NA	NA	NA	NA	NA	Yes	No	YES	NO	9	PRAD	NA	NA	1	51	NA	NA	NA	NA	NA	NA	NA	NA	NA	NA	NA	NA	NA	NA
P08-590-Tumor	Prostate Adenocarcinoma	Prostate Cancer	prad_cpcg_2017	P08-590	NA	NA	NA	NA	NA	NA	NA	NA	NA	NA	NA	NA	NA	NA	NA	NA	NA	NA	NA	NA	NA	No	No	YES	NO	NA	PRAD	NA	NA	1	65	NA	NA	NA	NA	NA	NA	NA	NA	NA	NA	NA	NA	NA	NA
P08-716	Prostate Adenocarcinoma	Prostate Cancer	prad_cpcg_2017	P08-716	NA	NA	NA	NA	NA	NA	NA	NA	NA	NA	NA	M704V	NA	NA	NA	NA	NA	NA	NA	NA	NA	Yes	No	YES	NO	17	PRAD	NA	NA	1	59	NA	NA	NA	NA	NA	NA	NA	NA	NA	NA	NA	NA	NA	NA
P09-120-Tumor	Prostate Adenocarcinoma	Prostate Cancer	prad_cpcg_2017	P09-120	NA	NA	NA	NA	NA	NA	NA	NA	NA	NA	NA	NA	NA	NA	NA	NA	NA	NA	NA	NA	NA	Yes	No	YES	NO	2	PRAD	NA	NA	1	61	NA	NA	NA	NA	NA	NA	NA	NA	NA	NA	NA	NA	NA	NA
P09-1372-Tumor	Prostate Adenocarcinoma	Prostate Cancer	prad_cpcg_2017	P09-1372	NA	NA	NA	NA	NA	NA	NA	NA	NA	NA	NA	NA	NA	NA	NA	NA	NA	NA	NA	NA	NA	No	No	YES	NO	3	PRAD	NA	NA	1	73	NA	NA	NA	NA	NA	NA	NA	NA	NA	NA	NA	NA	NA	NA
P09-1580-Tumor	Prostate Adenocarcinoma	Prostate Cancer	prad_cpcg_2017	P09-1580	NA	NA	NA	NA	NA	NA	NA	NA	NA	NA	NA	NA	NA	NA	NA	NA	NA	NA	NA	NA	NA	Yes	No	YES	NO	10	PRAD	NA	NA	1	62	NA	NA	NA	NA	NA	NA	NA	NA	NA	NA	NA	NA	NA	NA
P09-2497-Tumor	Prostate Adenocarcinoma	Prostate Cancer	prad_cpcg_2017	P09-2497	NA	NA	NA	NA	NA	NA	NA	NA	NA	NA	NA	NA	NA	NA	NA	NA	NA	NA	NA	NA	NA	Yes	No	YES	NO	2	PRAD	NA	NA	1	62	NA	NA	NA	NA	NA	NA	NA	NA	NA	NA	NA	NA	NA	NA
P09-37	Prostate Adenocarcinoma	Prostate Cancer	prad_cpcg_2017	P09-37	NA	NA	NA	NA	NA	NA	NA	NA	NA	NA	NA	NA	NA	NA	NA	NA	NA	NA	NA	NA	NA	Yes	No	YES	NO	13	PRAD	NA	NA	1	76	NA	NA	NA	NA	NA	NA	NA	NA	NA	NA	NA	NA	NA	NA
P09-396	Prostate Adenocarcinoma	Prostate Cancer	prad_cpcg_2017	P09-396	NA	NA	NA	NA	NA	NA	NA	NA	NA	NA	NA	NA	NA	NA	NA	NA	NA	NA	NA	NA	NA	No	No	NO	NO	NA	PRAD	NA	NA	1	67	NA	NA	NA	NA	NA	NA	NA	NA	NA	NA	NA	NA	NA	NA
P09-628	Prostate Adenocarcinoma	Prostate Cancer	prad_cpcg_2017	P09-628	NA	NA	NA	NA	NA	NA	NA	NA	NA	NA	NA	NA	NA	NA	NA	NA	NA	NA	NA	NA	NA	Yes	No	YES	NO	9	PRAD	NA	NA	1	65	NA	NA	NA	NA	NA	NA	NA	NA	NA	NA	NA	NA	NA	NA
P09-649-Tumor	Prostate Adenocarcinoma	Prostate Cancer	prad_cpcg_2017	P09-649	NA	NA	NA	NA	NA	NA	NA	NA	NA	NA	NA	NA	NA	NA	NA	NA	NA	NA	NA	NA	NA	No	No	YES	NO	1	PRAD	NA	NA	1	71	NA	NA	NA	NA	NA	NA	NA	NA	NA	NA	NA	NA	NA	NA
PR-00-1165-Tumor	Prostate Adenocarcinoma	Prostate Cancer	prad_cpcg_2017	PR-00-1165	NA	NA	NA	NA	NA	NA	NA	NA	NA	NA	NA	NA	NA	NA	NA	NA	NA	NA	NA	NA	NA	Yes	No	YES	NO	71	PRAD	NA	NA	1	54	NA	NA	NA	NA	NA	NA	NA	NA	NA	NA	NA	NA	NA	NA
PR-00-160-Tumor	Prostate Adenocarcinoma	Prostate Cancer	prad_cpcg_2017	PR-00-160	NA	NA	NA	NA	NA	NA	NA	NA	NA	NA	NA	NA	NA	NA	NA	NA	NA	NA	NA	NA	NA	Yes	No	YES	NO	11	PRAD	NA	NA	1	60	NA	NA	NA	NA	NA	NA	NA	NA	NA	NA	NA	NA	NA	NA
PR-00-1823-Tumor	Prostate Adenocarcinoma	Prostate Cancer	prad_cpcg_2017	PR-00-1823	NA	NA	NA	NA	NA	NA	NA	NA	NA	NA	NA	NA	NA	NA	NA	NA	NA	NA	NA	NA	NA	Yes	No	YES	NO	10	PRAD	NA	NA	1	60	NA	NA	NA	NA	NA	NA	NA	NA	NA	NA	NA	NA	NA	NA
PR-0099-Tumor	Prostate Adenocarcinoma	Prostate Cancer	prad_cpcg_2017	PR-0099	NA	NA	NA	NA	NA	NA	NA	NA	NA	NA	NA	NA	NA	NA	NA	NA	NA	NA	NA	NA	NA	No	No	YES	NO	3	PRAD	NA	NA	1	70	NA	NA	NA	NA	NA	NA	NA	NA	NA	NA	NA	NA	NA	NA
PR-01-1934-Tumor	Prostate Adenocarcinoma	Prostate Cancer	prad_cpcg_2017	PR-01-1934	NA	NA	NA	NA	NA	NA	NA	NA	NA	NA	NA	NA	NA	NA	NA	NA	NA	NA	NA	NA	NA	Yes	No	YES	NO	14	PRAD	NA	NA	1	59	NA	NA	NA	NA	NA	NA	NA	NA	NA	NA	NA	NA	NA	NA
PR-01-2382-Tumor	Prostate Adenocarcinoma	Prostate Cancer	prad_cpcg_2017	PR-01-2382	NA	NA	NA	NA	NA	NA	NA	NA	NA	NA	NA	NA	NA	NA	NA	NA	NA	NA	NA	NA	NA	Yes	No	YES	NO	5	PRAD	NA	NA	1	50	NA	NA	NA	NA	NA	NA	NA	NA	NA	NA	NA	NA	NA	NA
PR-01-2492-Tumor	Prostate Adenocarcinoma	Prostate Cancer	prad_cpcg_2017	PR-01-2492	NA	NA	NA	NA	NA	NA	NA	NA	NA	NA	NA	NA	NA	NA	NA	NA	NA	NA	NA	NA	NA	Yes	No	YES	NO	7	PRAD	NA	NA	1	67	NA	NA	NA	NA	NA	NA	NA	NA	NA	NA	NA	NA	NA	NA
PR-01-2554-Tumor	Prostate Adenocarcinoma	Prostate Cancer	prad_cpcg_2017	PR-01-2554	NA	NA	NA	NA	NA	NA	NA	NA	NA	NA	NA	NA	NA	NA	NA	NA	NA	NA	NA	NA	NA	Yes	No	YES	NO	14	PRAD	NA	NA	1	69	NA	NA	NA	NA	NA	NA	NA	NA	NA	NA	NA	NA	NA	NA
PR-02-1082-Tumor	Prostate Adenocarcinoma	Prostate Cancer	prad_cpcg_2017	PR-02-1082	NA	NA	NA	NA	NA	NA	NA	NA	NA	NA	NA	NA	NA	NA	NA	NA	NA	NA	NA	NA	NA	Yes	No	YES	NO	1	PRAD	NA	NA	1	61	NA	NA	NA	NA	NA	NA	NA	NA	NA	NA	NA	NA	NA	NA
PR-02-169-Tumor	Prostate Adenocarcinoma	Prostate Cancer	prad_cpcg_2017	PR-02-169	NA	NA	NA	NA	NA	NA	NA	NA	NA	NA	NA	NA	NA	NA	NA	NA	NA	NA	NA	NA	NA	No	No	NO	NO	NA	PRAD	NA	NA	1	65	NA	NA	NA	NA	NA	NA	NA	NA	NA	NA	NA	NA	NA	NA
PR-02-1736-Tumor	Prostate Adenocarcinoma	Prostate Cancer	prad_cpcg_2017	PR-02-1736	NA	NA	NA	NA	NA	NA	NA	NA	NA	NA	NA	NA	NA	NA	NA	NA	NA	NA	NA	NA	NA	Yes	No	YES	NO	3	PRAD	NA	NA	1	58	NA	NA	NA	NA	NA	NA	NA	NA	NA	NA	NA	NA	NA	NA
PR-02-1899-Tumor	Prostate Adenocarcinoma	Prostate Cancer	prad_cpcg_2017	PR-02-1899	NA	NA	NA	NA	NA	NA	NA	NA	NA	NA	NA	NA	NA	NA	NA	NA	NA	NA	NA	NA	NA	Yes	No	YES	NO	10	PRAD	NA	NA	1	66	NA	NA	NA	NA	NA	NA	NA	NA	NA	NA	NA	NA	NA	NA
PR-02-2072-Tumor	Prostate Adenocarcinoma	Prostate Cancer	prad_cpcg_2017	PR-02-2072	NA	NA	NA	NA	NA	NA	NA	NA	NA	NA	NA	NA	NA	NA	NA	NA	NA	NA	NA	NA	NA	Yes	No	YES	NO	11	PRAD	NA	NA	1	54	NA	NA	NA	NA	NA	NA	NA	NA	NA	NA	NA	NA	NA	NA
PR-02-2480-Tumor	Prostate Adenocarcinoma	Prostate Cancer	prad_cpcg_2017	PR-02-2480	NA	NA	NA	NA	NA	NA	NA	NA	NA	NA	NA	NA	NA	NA	NA	NA	NA	NA	NA	NA	NA	No	No	YES	NO	1	PRAD	NA	NA	1	69	NA	NA	NA	NA	NA	NA	NA	NA	NA	NA	NA	NA	NA	NA
PR-02-254-Tumor	Prostate Adenocarcinoma	Prostate Cancer	prad_cpcg_2017	PR-02-254	NA	NA	NA	NA	NA	NA	NA	NA	NA	NA	NA	NA	NA	NA	NA	NA	NA	NA	NA	NA	NA	Yes	No	YES	NO	10	PRAD	NA	NA	1	74	NA	NA	NA	NA	NA	NA	NA	NA	NA	NA	NA	NA	NA	NA
PR-03-022-Tumor	Prostate Adenocarcinoma	Prostate Cancer	prad_cpcg_2017	PR-03-022	NA	NA	NA	NA	NA	NA	NA	NA	NA	NA	NA	NA	NA	NA	NA	NA	NA	NA	NA	NA	NA	Yes	No	YES	NO	11	PRAD	NA	NA	1	70	NA	NA	NA	NA	NA	NA	NA	NA	NA	NA	NA	NA	NA	NA
PR-03-1026-Tumor	Prostate Adenocarcinoma	Prostate Cancer	prad_cpcg_2017	PR-03-1026	NA	NA	NA	NA	NA	NA	NA	NA	NA	NA	NA	NA	NA	NA	NA	NA	NA	NA	NA	NA	NA	No	No	YES	NO	2	PRAD	NA	NA	1	56	NA	NA	NA	NA	NA	NA	NA	NA	NA	NA	NA	NA	NA	NA
PR-03-3125	Prostate Adenocarcinoma	Prostate Cancer	prad_cpcg_2017	PR-03-3125	NA	NA	NA	NA	NA	NA	NA	NA	NA	NA	NA	NA	NA	NA	NA	NA	NA	NA	NA	NA	NA	Yes	No	YES	NO	17	PRAD	NA	NA	1	68	NA	NA	NA	NA	NA	NA	NA	NA	NA	NA	NA	NA	NA	NA
PR-03-728	Prostate Adenocarcinoma	Prostate Cancer	prad_cpcg_2017	PR-03-728	NA	NA	NA	NA	NA	NA	NA	NA	NA	NA	NA	NA	NA	NA	NA	NA	NA	NA	NA	NA	NA	Yes	No	YES	NO	1	PRAD	NA	NA	1	54	NA	NA	NA	NA	NA	NA	NA	NA	NA	NA	NA	NA	NA	NA
PR-03-870-Tumor	Prostate Adenocarcinoma	Prostate Cancer	prad_cpcg_2017	PR-03-870	NA	NA	NA	NA	NA	NA	NA	NA	NA	NA	NA	NA	NA	NA	NA	NA	NA	NA	NA	NA	NA	Yes	No	YES	NO	1	PRAD	NA	NA	1	52	NA	NA	NA	NA	NA	NA	NA	NA	NA	NA	NA	NA	NA	NA
PR-0410	Prostate Adenocarcinoma	Prostate Cancer	prad_cpcg_2017	PR-0410	NA	NA	NA	NA	NA	NA	NA	NA	NA	NA	NA	NA	NA	NA	NA	NA	NA	NA	NA	NA	NA	No	No	NO	NO	NA	PRAD	NA	NA	1	60	NA	NA	NA	NA	NA	NA	NA	NA	NA	NA	NA	NA	NA	NA
PR-04-1243	Prostate Adenocarcinoma	Prostate Cancer	prad_cpcg_2017	PR-04-1243	NA	NA	NA	NA	NA	NA	NA	NA	NA	NA	NA	NA	NA	NA	NA	NA	NA	NA	NA	NA	NA	Yes	No	YES	NO	25	PRAD	NA	NA	1	63	NA	NA	NA	NA	NA	NA	NA	NA	NA	NA	NA	NA	NA	NA
PR-04-1367-Tumor	Prostate Adenocarcinoma	Prostate Cancer	prad_cpcg_2017	PR-04-1367	NA	NA	NA	NA	NA	NA	NA	NA	NA	NA	NA	NA	NA	NA	NA	NA	NA	NA	NA	NA	NA	Yes	No	YES	NO	12	PRAD	NA	NA	1	53	NA	NA	NA	NA	NA	NA	NA	NA	NA	NA	NA	NA	NA	NA
PR-04-194-Tumor	Prostate Adenocarcinoma	Prostate Cancer	prad_cpcg_2017	PR-04-194	NA	NA	NA	NA	NA	NA	NA	NA	NA	NA	NA	NA	NA	NA	NA	NA	NA	NA	NA	NA	NA	Yes	No	YES	NO	2	PRAD	NA	NA	1	65	NA	NA	NA	NA	NA	NA	NA	NA	NA	NA	NA	NA	NA	NA
PR-0427-Tumor	Prostate Adenocarcinoma	Prostate Cancer	prad_cpcg_2017	PR-0427	NA	NA	NA	NA	NA	NA	NA	NA	NA	NA	NA	NA	NA	NA	NA	NA	NA	NA	NA	NA	NA	Yes	No	YES	NO	4	PRAD	NA	NA	1	69	NA	NA	NA	NA	NA	NA	NA	NA	NA	NA	NA	NA	NA	NA
PR-04-3113-Tumor	Prostate Adenocarcinoma	Prostate Cancer	prad_cpcg_2017	PR-04-3113	NA	NA	NA	NA	NA	NA	NA	NA	NA	NA	NA	NA	NA	NA	NA	NA	NA	NA	NA	NA	NA	No	No	YES	NO	3	PRAD	NA	NA	1	66	NA	NA	NA	NA	NA	NA	NA	NA	NA	NA	NA	NA	NA	NA
PR-04-3222-Tumor	Prostate Adenocarcinoma	Prostate Cancer	prad_cpcg_2017	PR-04-3222	NA	NA	NA	NA	NA	NA	NA	NA	NA	NA	NA	NA	NA	NA	NA	NA	NA	NA	NA	NA	NA	Yes	No	YES	NO	17	PRAD	NA	NA	1	66	NA	NA	NA	NA	NA	NA	NA	NA	NA	NA	NA	NA	NA	NA
PR-04-3347-Tumor	Prostate Adenocarcinoma	Prostate Cancer	prad_cpcg_2017	PR-04-3347	NA	NA	NA	NA	NA	NA	NA	NA	NA	NA	NA	NA	NA	NA	NA	NA	NA	NA	NA	NA	NA	Yes	No	YES	NO	8	PRAD	NA	NA	1	59	NA	NA	NA	NA	NA	NA	NA	NA	NA	NA	NA	NA	NA	NA
PR-04-639-Tumor	Prostate Adenocarcinoma	Prostate Cancer	prad_cpcg_2017	PR-04-639	NA	NA	NA	NA	NA	NA	NA	NA	NA	NA	NA	NA	NA	NA	NA	NA	NA	NA	NA	NA	NA	Yes	No	YES	NO	4	PRAD	NA	NA	1	61	NA	NA	NA	NA	NA	NA	NA	NA	NA	NA	NA	NA	NA	NA
PR-04-903-Tumor	Prostate Adenocarcinoma	Prostate Cancer	prad_cpcg_2017	PR-04-903	NA	NA	NA	NA	NA	NA	NA	NA	NA	NA	NA	NA	NA	NA	NA	NA	NA	NA	NA	NA	NA	No	No	YES	NO	14	PRAD	NA	NA	1	68	NA	NA	NA	NA	NA	NA	NA	NA	NA	NA	NA	NA	NA	NA
PR-0508	Prostate Adenocarcinoma	Prostate Cancer	prad_cpcg_2017	PR-0508	NA	NA	NA	NA	NA	NA	NA	NA	NA	NA	NA	NA	NA	NA	NA	NA	NA	NA	NA	NA	NA	Yes	No	YES	NO	6	PRAD	NA	NA	1	57	NA	NA	NA	NA	NA	NA	NA	NA	NA	NA	NA	NA	NA	NA
PR-05-3440-Tumor	Prostate Adenocarcinoma	Prostate Cancer	prad_cpcg_2017	PR-05-3440	NA	NA	NA	NA	NA	NA	NA	NA	NA	NA	NA	NA	NA	NA	NA	NA	NA	NA	NA	NA	NA	Yes	No	YES	NO	1	PRAD	NA	NA	1	63	NA	NA	NA	NA	NA	NA	NA	NA	NA	NA	NA	NA	NA	NA
PR-05-3595	Prostate Adenocarcinoma	Prostate Cancer	prad_cpcg_2017	PR-05-3595	NA	NA	NA	NA	NA	NA	NA	NA	NA	NA	NA	NA	NA	NA	NA	NA	NA	NA	NA	NA	NA	Yes	No	YES	NO	25	PRAD	NA	NA	1	64	NA	NA	NA	NA	NA	NA	NA	NA	NA	NA	NA	NA	NA	NA
PR-05-839-Tumor	Prostate Adenocarcinoma	Prostate Cancer	prad_cpcg_2017	PR-05-839	NA	NA	NA	NA	NA	NA	NA	NA	NA	NA	NA	NA	NA	NA	NA	NA	NA	NA	NA	NA	NA	Yes	No	YES	NO	11	PRAD	NA	NA	1	69	NA	NA	NA	NA	NA	NA	NA	NA	NA	NA	NA	NA	NA	NA
PR-06-1749	Prostate Adenocarcinoma	Prostate Cancer	prad_cpcg_2017	PR-06-1749	NA	NA	NA	NA	NA	NA	NA	NA	NA	NA	NA	NA	NA	NA	NA	NA	NA	NA	NA	NA	NA	Yes	No	YES	NO	15	PRAD	NA	NA	1	60	NA	NA	NA	NA	NA	NA	NA	NA	NA	NA	NA	NA	NA	NA
PR-06-1999-Tumor	Prostate Adenocarcinoma	Prostate Cancer	prad_cpcg_2017	PR-06-1999	NA	NA	NA	NA	NA	NA	NA	NA	NA	NA	NA	NA	NA	NA	NA	NA	NA	NA	NA	NA	NA	No	No	NO	NO	NA	PRAD	NA	NA	1	56	NA	NA	NA	NA	NA	NA	NA	NA	NA	NA	NA	NA	NA	NA
PR-06-3199	Prostate Adenocarcinoma	Prostate Cancer	prad_cpcg_2017	PR-06-3199	NA	NA	NA	NA	NA	NA	NA	NA	NA	NA	NA	NA	NA	NA	NA	NA	NA	NA	NA	NA	NA	Yes	No	YES	NO	16	PRAD	NA	NA	1	54	NA	NA	NA	NA	NA	NA	NA	NA	NA	NA	NA	NA	NA	NA
PR-07-4610	Prostate Adenocarcinoma	Prostate Cancer	prad_cpcg_2017	PR-07-4610	NA	NA	NA	NA	NA	NA	NA	NA	NA	NA	NA	NA	NA	NA	NA	NA	NA	NA	NA	NA	NA	Yes	No	YES	NO	15	PRAD	NA	NA	1	69	NA	NA	NA	NA	NA	NA	NA	NA	NA	NA	NA	NA	NA	NA
PR-08-2153	Prostate Adenocarcinoma	Prostate Cancer	prad_cpcg_2017	PR-08-2153	NA	NA	NA	NA	NA	NA	NA	NA	NA	NA	NA	NA	NA	NA	NA	NA	NA	NA	NA	NA	NA	Yes	No	YES	NO	7	PRAD	NA	NA	1	55	NA	NA	NA	NA	NA	NA	NA	NA	NA	NA	NA	NA	NA	NA
PR-08-4154	Prostate Adenocarcinoma	Prostate Cancer	prad_cpcg_2017	PR-08-4154	NA	NA	NA	NA	NA	NA	NA	NA	NA	NA	NA	NA	NA	NA	NA	NA	NA	NA	NA	NA	NA	Yes	No	YES	NO	16	PRAD	NA	NA	1	58	NA	NA	NA	NA	NA	NA	NA	NA	NA	NA	NA	NA	NA	NA
PR-08-556	Prostate Adenocarcinoma	Prostate Cancer	prad_cpcg_2017	PR-08-556	NA	NA	NA	NA	NA	NA	NA	NA	NA	NA	S892R	NA	NA	NA	NA	NA	NA	NA	NA	NA	NA	Yes	No	YES	NO	16	PRAD	NA	NA	1	63	NA	NA	NA	NA	NA	NA	NA	NA	NA	NA	NA	NA	NA	NA
PR-08-784	Prostate Adenocarcinoma	Prostate Cancer	prad_cpcg_2017	PR-08-784	NA	NA	NA	NA	NA	NA	NA	NA	NA	NA	NA	NA	NA	NA	NA	NA	NA	NA	NA	NA	NA	Yes	No	YES	NO	5	PRAD	NA	NA	1	52	NA	NA	NA	NA	NA	NA	NA	NA	NA	NA	NA	NA	NA	NA
PR-09-146	Prostate Adenocarcinoma	Prostate Cancer	prad_cpcg_2017	PR-09-146	NA	NA	NA	NA	NA	NA	NA	NA	NA	NA	NA	NA	NA	NA	NA	NA	NA	NA	NA	NA	NA	No	No	YES	NO	NA	PRAD	NA	NA	1	61	NA	NA	NA	NA	NA	NA	NA	NA	NA	NA	NA	NA	NA	NA
PR-09-2517-Tumor	Prostate Adenocarcinoma	Prostate Cancer	prad_cpcg_2017	PR-09-2517	NA	NA	NA	NA	NA	NA	NA	NA	NA	NA	NA	NA	NA	NA	NA	NA	NA	NA	NA	NA	NA	Yes	No	YES	NO	11	PRAD	NA	NA	1	64	NA	NA	NA	NA	NA	NA	NA	NA	NA	NA	NA	NA	NA	NA
PR-09-2744-Tumor	Prostate Adenocarcinoma	Prostate Cancer	prad_cpcg_2017	PR-09-2744	NA	NA	NA	NA	NA	NA	NA	NA	NA	NA	NA	NA	NA	NA	NA	NA	NA	NA	NA	NA	NA	Yes	No	YES	NO	10	PRAD	NA	NA	1	48	NA	NA	NA	NA	NA	NA	NA	NA	NA	NA	NA	NA	NA	NA
PR-09-3421-Tumor	Prostate Adenocarcinoma	Prostate Cancer	prad_cpcg_2017	PR-09-3421	NA	NA	NA	NA	NA	NA	NA	NA	NA	NA	NA	NA	NA	NA	NA	NA	NA	NA	NA	NA	NA	Yes	No	YES	NO	11	PRAD	NA	NA	1	65	NA	NA	NA	NA	NA	NA	NA	NA	NA	NA	NA	NA	NA	NA
PR-09-3566-Tumor	Prostate Adenocarcinoma	Prostate Cancer	prad_cpcg_2017	PR-09-3566	NA	NA	NA	NA	NA	NA	NA	NA	NA	NA	NA	NA	NA	NA	NA	NA	NA	NA	NA	NA	NA	Yes	No	YES	NO	7	PRAD	NA	NA	1	65	NA	NA	NA	NA	NA	NA	NA	NA	NA	NA	NA	NA	NA	NA
PR-09-3687-Tumor	Prostate Adenocarcinoma	Prostate Cancer	prad_cpcg_2017	PR-09-3687	NA	NA	NA	NA	NA	NA	NA	NA	NA	NA	NA	NA	NA	NA	NA	NA	NA	NA	NA	NA	NA	Yes	No	YES	NO	15	PRAD	NA	NA	1	73	NA	NA	NA	NA	NA	NA	NA	NA	NA	NA	NA	NA	NA	NA
PR-09-5446-Tumor	Prostate Adenocarcinoma	Prostate Cancer	prad_cpcg_2017	PR-09-5446	NA	NA	NA	NA	NA	NA	NA	NA	NA	NA	NA	NA	NA	NA	NA	NA	NA	NA	NA	NA	NA	Yes	No	YES	NO	5	PRAD	NA	NA	1	67	NA	NA	NA	NA	NA	NA	NA	NA	NA	NA	NA	NA	NA	NA
PR-09-5630-Tumor	Prostate Adenocarcinoma	Prostate Cancer	prad_cpcg_2017	PR-09-5630	NA	NA	NA	NA	NA	NA	NA	NA	NA	NA	NA	NA	NA	NA	NA	NA	NA	NA	NA	NA	NA	Yes	No	YES	NO	4	PRAD	NA	NA	1	64	NA	NA	NA	NA	NA	NA	NA	NA	NA	NA	NA	NA	NA	NA
PR-09-5700-Tumor	Prostate Adenocarcinoma	Prostate Cancer	prad_cpcg_2017	PR-09-5700	NA	NA	NA	NA	NA	NA	NA	NA	NA	NA	NA	NA	NA	NA	NA	NA	NA	NA	NA	NA	NA	Yes	No	YES	NO	9	PRAD	NA	NA	1	60	NA	NA	NA	NA	NA	NA	NA	NA	NA	NA	NA	NA	NA	NA
PR-09-5702-Tumor	Prostate Adenocarcinoma	Prostate Cancer	prad_cpcg_2017	PR-09-5702	NA	NA	NA	NA	NA	NA	NA	NA	NA	NA	NA	NA	NA	NA	NA	NA	NA	NA	NA	NA	NA	Yes	No	YES	NO	12	PRAD	NA	NA	1	68	NA	NA	NA	NA	NA	NA	NA	NA	NA	NA	NA	NA	NA	NA
PR-1024-Tumor	Prostate Adenocarcinoma	Prostate Cancer	prad_cpcg_2017	PR-1024	NA	NA	NA	NA	NA	NA	NA	NA	NA	NA	NA	NA	NA	NA	NA	NA	NA	NA	NA	NA	NA	Yes	No	YES	NO	17	PRAD	NA	NA	1	73	NA	NA	NA	NA	NA	NA	NA	NA	NA	NA	NA	NA	NA	NA
PR-1043-Tumor	Prostate Adenocarcinoma	Prostate Cancer	prad_cpcg_2017	PR-1043	NA	NA	NA	NA	NA	NA	NA	NA	NA	NA	NA	NA	NA	NA	NA	NA	NA	NA	NA	NA	NA	Yes	No	YES	NO	17	PRAD	NA	NA	1	59	NA	NA	NA	NA	NA	NA	NA	NA	NA	NA	NA	NA	NA	NA
PR-1701	Prostate Adenocarcinoma	Prostate Cancer	prad_cpcg_2017	PR-1701	NA	NA	NA	NA	NA	NA	NA	NA	NA	NA	NA	NA	NA	NA	NA	NA	NA	NA	NA	NA	NA	No	No	YES	NO	2	PRAD	NA	NA	1	62	NA	NA	NA	NA	NA	NA	NA	NA	NA	NA	NA	NA	NA	NA
PR-2525	Prostate Adenocarcinoma	Prostate Cancer	prad_cpcg_2017	PR-2525	NA	NA	NA	NA	NA	NA	NA	NA	NA	NA	NA	NA	NA	NA	NA	NA	NA	NA	NA	NA	NA	Yes	No	YES	NO	4	PRAD	NA	NA	1	46	NA	NA	NA	NA	NA	NA	NA	NA	NA	NA	NA	NA	NA	NA
PR-2621	Prostate Adenocarcinoma	Prostate Cancer	prad_cpcg_2017	PR-2621	NA	NA	NA	NA	NA	NA	NA	NA	NA	NA	NA	NA	NA	NA	NA	NA	NA	NA	NA	NA	NA	Yes	No	YES	NO	10	PRAD	NA	NA	1	51	NA	NA	NA	NA	NA	NA	NA	NA	NA	NA	NA	NA	NA	NA
PR-2661-Tumor	Prostate Adenocarcinoma	Prostate Cancer	prad_cpcg_2017	PR-2661	NA	NA	NA	NA	NA	NA	NA	NA	NA	NA	NA	NA	NA	NA	NA	NA	NA	NA	NA	NA	NA	No	No	NO	NO	NA	PRAD	NA	NA	1	59	NA	NA	NA	NA	NA	NA	NA	NA	NA	NA	NA	NA	NA	NA
PR-2740-Tumor	Prostate Adenocarcinoma	Prostate Cancer	prad_cpcg_2017	PR-2740	NA	NA	NA	NA	NA	NA	NA	NA	NA	NA	NA	NA	NA	NA	NA	NA	NA	NA	NA	NA	NA	No	No	YES	NO	1	PRAD	NA	NA	1	58	NA	NA	NA	NA	NA	NA	NA	NA	NA	NA	NA	NA	NA	NA
PR-2761-Tumor	Prostate Adenocarcinoma	Prostate Cancer	prad_cpcg_2017	PR-2761	NA	NA	NA	NA	NA	NA	NA	NA	NA	NA	NA	NA	NA	NA	NA	NA	NA	NA	NA	NA	NA	Yes	No	YES	NO	11	PRAD	NA	NA	1	56	NA	NA	NA	NA	NA	NA	NA	NA	NA	NA	NA	NA	NA	NA
PR-2762-Tumor	Prostate Adenocarcinoma	Prostate Cancer	prad_cpcg_2017	PR-2762	NA	NA	NA	NA	NA	NA	NA	NA	NA	NA	NA	NA	NA	NA	NA	NA	NA	NA	NA	NA	NA	Yes	No	YES	NO	10	PRAD	NA	NA	1	68	NA	NA	NA	NA	NA	NA	NA	NA	NA	NA	NA	NA	NA	NA
PR-2832	Prostate Adenocarcinoma	Prostate Cancer	prad_cpcg_2017	PR-2832	NA	NA	NA	NA	NA	NA	NA	NA	NA	NA	NA	NA	NA	NA	NA	NA	NA	NA	NA	NA	NA	No	No	NO	NO	NA	PRAD	NA	NA	1	66	NA	NA	NA	NA	NA	NA	NA	NA	NA	NA	NA	NA	NA	NA
PR-2858-Tumor	Prostate Adenocarcinoma	Prostate Cancer	prad_cpcg_2017	PR-2858	NA	NA	NA	NA	NA	NA	NA	NA	NA	NA	NA	NA	NA	NA	NA	NA	NA	NA	NA	NA	NA	No	No	YES	NO	1	PRAD	NA	NA	1	52	NA	NA	NA	NA	NA	NA	NA	NA	NA	NA	NA	NA	NA	NA
PR-2915-Tumor	Prostate Adenocarcinoma	Prostate Cancer	prad_cpcg_2017	PR-2915	NA	NA	NA	NA	NA	NA	NA	NA	NA	NA	NA	NA	NA	NA	NA	NA	NA	NA	NA	NA	NA	Yes	No	YES	NO	15	PRAD	NA	NA	1	66	NA	NA	NA	NA	NA	NA	NA	NA	NA	NA	NA	NA	NA	NA
PR-2916-Tumor	Prostate Adenocarcinoma	Prostate Cancer	prad_cpcg_2017	PR-2916	NA	NA	NA	NA	NA	NA	NA	NA	NA	NA	NA	NA	NA	NA	NA	NA	NA	NA	NA	NA	NA	No	No	NO	NO	NA	PRAD	NA	NA	1	65	NA	NA	NA	NA	NA	NA	NA	NA	NA	NA	NA	NA	NA	NA
PR-3023-Tumor	Prostate Adenocarcinoma	Prostate Cancer	prad_cpcg_2017	PR-3023	NA	NA	NA	NA	NA	NA	NA	NA	NA	NA	NA	NA	NA	NA	NA	NA	NA	NA	NA	NA	NA	No	No	YES	NO	2	PRAD	NA	NA	1	67	NA	NA	NA	NA	NA	NA	NA	NA	NA	NA	NA	NA	NA	NA
PR-3026-Tumor	Prostate Adenocarcinoma	Prostate Cancer	prad_cpcg_2017	PR-3026	NA	NA	NA	NA	NA	NA	NA	NA	NA	NA	NA	NA	NA	NA	NA	NA	NA	NA	NA	NA	NA	Yes	No	YES	NO	15	PRAD	NA	NA	1	56	NA	NA	NA	NA	NA	NA	NA	NA	NA	NA	NA	NA	NA	NA
PR-3035-Tumor	Prostate Adenocarcinoma	Prostate Cancer	prad_cpcg_2017	PR-3035	NA	NA	NA	NA	NA	NA	NA	NA	NA	NA	NA	NA	NA	NA	NA	NA	NA	NA	NA	NA	NA	Yes	No	YES	NO	10	PRAD	NA	NA	1	34	NA	NA	NA	NA	NA	NA	NA	NA	NA	NA	NA	NA	NA	NA
PR-3036-Tumor	Prostate Adenocarcinoma	Prostate Cancer	prad_cpcg_2017	PR-3036	NA	NA	NA	NA	NA	NA	NA	NA	NA	NA	NA	NA	NA	NA	NA	NA	NA	NA	NA	NA	NA	Yes	No	YES	NO	4	PRAD	NA	NA	1	47	NA	NA	NA	NA	NA	NA	NA	NA	NA	NA	NA	NA	NA	NA
PR-3042	Prostate Adenocarcinoma	Prostate Cancer	prad_cpcg_2017	PR-3042	NA	NA	NA	NA	NA	NA	NA	NA	NA	NA	NA	NA	NA	NA	NA	NA	NA	NA	NA	NA	NA	Yes	No	YES	NO	13	PRAD	NA	NA	1	67	NA	NA	NA	NA	NA	NA	NA	NA	NA	NA	NA	NA	NA	NA
PR-3043	Prostate Adenocarcinoma	Prostate Cancer	prad_cpcg_2017	PR-3043	NA	NA	NA	NA	NA	NA	NA	NA	NA	NA	NA	NA	NA	NA	NA	NA	NA	NA	NA	NA	NA	Yes	No	YES	NO	10	PRAD	NA	NA	1	69	NA	NA	NA	NA	NA	NA	NA	NA	NA	NA	NA	NA	NA	NA
PR-3048-Tumor	Prostate Adenocarcinoma	Prostate Cancer	prad_cpcg_2017	PR-3048	NA	NA	NA	NA	NA	NA	NA	NA	NA	NA	NA	NA	NA	NA	NA	NA	NA	NA	NA	NA	NA	No	No	YES	NO	NA	PRAD	NA	NA	1	64	NA	NA	NA	NA	NA	NA	NA	NA	NA	NA	NA	NA	NA	NA
PR-3051-Tumor	Prostate Adenocarcinoma	Prostate Cancer	prad_cpcg_2017	PR-3051	NA	NA	NA	NA	NA	NA	NA	NA	NA	NA	NA	NA	NA	NA	NA	NA	NA	NA	NA	NA	NA	Yes	No	YES	NO	11	PRAD	NA	NA	1	60	NA	NA	NA	NA	NA	NA	NA	NA	NA	NA	NA	NA	NA	NA
PR-STID0000002682	Prostate Adenocarcinoma	Prostate Cancer	prad_cpcg_2017	PR-STID0000002682	NA	NA	NA	NA	NA	NA	NA	NA	NA	NA	NA	NA	NA	NA	NA	NA	NA	NA	NA	NA	NA	Yes	No	YES	NO	11	PRAD	NA	NA	1	71	NA	NA	NA	NA	NA	NA	NA	NA	NA	NA	NA	NA	NA	NA
PR-STID0000002872	Prostate Adenocarcinoma	Prostate Cancer	prad_cpcg_2017	PR-STID0000002872	NA	NA	NA	NA	NA	NA	NA	NA	NA	NA	NA	NA	NA	NA	NA	NA	NA	NA	NA	NA	NA	Yes	No	YES	NO	9	PRAD	NA	NA	1	62	NA	NA	NA	NA	NA	NA	NA	NA	NA	NA	NA	NA	NA	NA
PR-STID0000003127	Prostate Adenocarcinoma	Prostate Cancer	prad_cpcg_2017	PR-STID0000003127	NA	NA	NA	NA	NA	NA	NA	NA	NA	NA	NA	NA	NA	NA	NA	NA	NA	NA	NA	NA	NA	Yes	No	YES	NO	9	PRAD	NA	NA	1	55	NA	NA	NA	NA	NA	NA	NA	NA	NA	NA	NA	NA	NA	NA
TCGA-02-0001-01	Glioblastoma Multiforme	Glioma	gbm_tcga	TCGA-02-0001	NA	NA	NA	NA	NA	NA	NA	NA	NA	NA	NA	NA	NA	NA	NA	NA	NA	NA	NA	NA	NA	No	Yes	NO	YES	NA	GBM	Primary	NA	1	44	WHITE	NA	NOT HISPANIC OR LATINO	2	Yes	C71.9	9440/3	C71.9	-16179	0	YES	30a1fe5e-5b12-472c-aa86-c2db8167ab23	39798	Brain
TCGA-02-0003-01	Glioblastoma Multiforme	Glioma	gbm_tcga	TCGA-02-0003	NA	NA	NA	NA	NA	NA	NA	NA	NA	NA	NA	NA	NA	NA	NA	NA	NA	NA	NA	NA	NA	Yes	Yes	YES	YES	47	GBM	Primary	NA	1	50	WHITE	NA	NOT HISPANIC OR LATINO	2	No	C71.9	9440/3	C71.9	-18341	0	YES	df3c1d61-79c1-43e9-971a-8029497ffeab	39798	Brain
TCGA-02-0004-01	Glioblastoma Multiforme	Glioma	gbm_tcga	TCGA-02-0004	NA	NA	NA	NA	NA	NA	NA	NA	NA	NA	NA	NA	NA	NA	NA	NA	NA	NA	NA	NA	NA	No	No	NO	NO	NA	GBM	Primary	NA	1	59	WHITE	NA	NOT HISPANIC OR LATINO	2	No	C71.9	9440/3	C71.9	-21617	0	YES	3ac8f759-2df0-4ef5-913f-ce05b8dd8937	39799	Brain
TCGA-02-0006-01	Glioblastoma Multiforme	Glioma	gbm_tcga	TCGA-02-0006	NA	NA	NA	NA	NA	NA	NA	NA	NA	NA	NA	NA	NA	NA	NA	NA	NA	NA	NA	NA	NA	No	Yes	NO	YES	NA	GBM	Primary	NA	1	56	WHITE	NA	NOT HISPANIC OR LATINO	2	No	C71.9	9440/3	C71.9	-20516	0	YES	98714d95-b62e-4f34-9cd1-91542da463eb	39799	Brain
TCGA-02-0007-01	Glioblastoma Multiforme	Glioma	gbm_tcga	TCGA-02-0007	NA	NA	NA	NA	NA	NA	NA	NA	NA	NA	NA	NA	NA	NA	NA	NA	NA	NA	NA	NA	NA	No	Yes	NO	YES	NA	GBM	Primary	NA	1	40	WHITE	NA	NOT HISPANIC OR LATINO	2	Yes	C71.9	9440/3	C71.9	-14806	0	YES	fb75eb9d-05be-4e6b-a515-f39efb15e66c	39798	Brain
TCGA-02-0009-01	Glioblastoma Multiforme	Glioma	gbm_tcga	TCGA-02-0009	NA	NA	NA	NA	NA	NA	NA	NA	NA	NA	NA	NA	NA	NA	NA	NA	NA	NA	NA	NA	NA	No	Yes	NO	YES	NA	GBM	Primary	NA	1	61	WHITE	NA	NOT HISPANIC OR LATINO	2	No	C71.9	9440/3	C71.9	-22457	0	YES	c1f590eb-21ed-4939-adc5-0f7e6f485b56	39798	Brain
TCGA-02-0010-01	Glioblastoma Multiforme	Glioma	gbm_tcga	TCGA-02-0010	NA	NA	NA	NA	NA	NA	NA	NA	NA	NA	NA	NA	NA	NA	NA	NA	NA	NA	NA	NA	NA	No	Yes	NO	YES	NA	GBM	Primary	NA	1	20	WHITE	NA	NOT HISPANIC OR LATINO	2	Yes	C71.9	9440/3	C71.9	-7452	0	YES	45a58ede-e7a4-424d-851e-e6a4062e46e4	39798	Brain
TCGA-02-0011-01	Glioblastoma Multiforme	Glioma	gbm_tcga	TCGA-02-0011	NA	NA	NA	NA	NA	NA	NA	NA	NA	NA	NA	NA	NA	NA	NA	NA	NA	NA	NA	NA	NA	No	Yes	NO	YES	NA	GBM	Primary	NA	1	18	WHITE	NA	HISPANIC OR LATINO	2	No	C71.9	9440/3	C71.9	-6926	0	YES	33ae5566-3c72-4cae-b516-1708db090e32	39799	Brain
TCGA-02-0014-01	Glioblastoma Multiforme	Glioma	gbm_tcga	TCGA-02-0014	NA	NA	NA	NA	NA	NA	NA	NA	NA	NA	NA	NA	NA	NA	NA	NA	NA	NA	NA	NA	NA	No	Yes	NO	YES	NA	GBM	Primary	NA	1	25	WHITE	NA	NOT HISPANIC OR LATINO	2	No	C71.9	9440/3	C71.9	-9369	0	YES	83264f30-94be-4573-b519-fb0b0fce36c3	39799	Brain
TCGA-02-0015-01	Glioblastoma Multiforme	Glioma	gbm_tcga	TCGA-02-0015	NA	NA	NA	NA	NA	NA	NA	NA	NA	NA	NA	NA	NA	NA	NA	NA	NA	NA	NA	NA	NA	No	Yes	NO	YES	NA	GBM	Primary	NA	1	50	WHITE	NA	NOT HISPANIC OR LATINO	2	No	C71.9	9440/3	C71.9	-18404	0	YES	697afd24-9632-4244-a455-f95b1fa4f0bf	39798	Brain
TCGA-02-0016-01	Glioblastoma Multiforme	Glioma	gbm_tcga	TCGA-02-0016	NA	NA	NA	NA	NA	NA	NA	NA	NA	NA	NA	NA	NA	NA	NA	NA	NA	NA	NA	NA	NA	No	Yes	NO	YES	NA	GBM	Primary	NA	1	50	WHITE	NA	NOT HISPANIC OR LATINO	2	No	C71.9	9440/3	C71.9	-18271	0	YES	adc0c9c3-002a-4fab-b148-e162020ad051	39798	Brain
TCGA-02-0021-01	Glioblastoma Multiforme	Glioma	gbm_tcga	TCGA-02-0021	NA	NA	NA	NA	NA	NA	NA	NA	NA	NA	NA	NA	NA	NA	NA	NA	NA	NA	NA	NA	NA	No	Yes	NO	YES	NA	GBM	Primary	NA	1	43	WHITE	NA	NOT HISPANIC OR LATINO	2	Yes	C71.9	9440/3	C71.9	-16035	0	YES	d85fa9be-f7fb-407b-af46-31f495b210d6	39798	Brain
TCGA-02-0023-01	Glioblastoma Multiforme	Glioma	gbm_tcga	TCGA-02-0023	NA	NA	NA	NA	NA	NA	NA	NA	NA	NA	NA	NA	NA	NA	NA	NA	NA	NA	NA	NA	NA	No	Yes	NO	YES	NA	GBM	Primary	NA	1	38	WHITE	NA	NOT HISPANIC OR LATINO	2	No	C71.9	9440/3	C71.9	-14003	0	YES	c45e9e8b-35ab-4477-acdc-b18be0b3497d	39799	Brain
TCGA-02-0024-01	Glioblastoma Multiforme	Glioma	gbm_tcga	TCGA-02-0024	NA	NA	NA	NA	NA	NA	NA	NA	NA	NA	NA	NA	NA	NA	NA	NA	NA	NA	NA	NA	NA	No	Yes	NO	YES	NA	GBM	Primary	NA	1	35	WHITE	NA	NOT HISPANIC OR LATINO	2	Yes	C71.9	9440/3	C71.9	-13116	0	YES	0553e60e-3510-417d-af8a-75947ebe8ab6	39798	Brain
TCGA-02-0025-01	Glioblastoma Multiforme	Glioma	gbm_tcga	TCGA-02-0025	NA	NA	NA	NA	NA	NA	NA	NA	NA	NA	NA	NA	NA	NA	NA	NA	NA	NA	NA	NA	NA	No	No	NO	YES	NA	GBM	Primary	NA	1	47	WHITE	NA	NOT HISPANIC OR LATINO	2	No	C71.9	9440/3	C71.9	-17402	0	YES	6630e547-2596-4fb7-a657-c19497ff13b2	39799	Brain
TCGA-02-0026-01	Glioblastoma Multiforme	Glioma	gbm_tcga	TCGA-02-0026	NA	NA	NA	NA	NA	NA	NA	NA	NA	NA	NA	NA	NA	NA	NA	NA	NA	NA	NA	NA	NA	No	Yes	NO	YES	NA	GBM	Primary	NA	1	27	WHITE	NA	NOT HISPANIC OR LATINO	2	No	C71.9	9440/3	C71.9	-10022	0	YES	43d89926-2378-4498-bfba-6d6624d951b4	39799	Brain
TCGA-02-0027-01	Glioblastoma Multiforme	Glioma	gbm_tcga	TCGA-02-0027	NA	NA	NA	NA	NA	NA	NA	NA	NA	NA	NA	NA	NA	NA	NA	NA	NA	NA	NA	NA	NA	No	Yes	NO	YES	NA	GBM	Primary	NA	1	33	WHITE	NA	NOT HISPANIC OR LATINO	2	No	C71.9	9440/3	C71.9	-12369	0	YES	a1eca6d7-09ba-418a-a787-77be67e672dd	39799	Brain
TCGA-02-0028-01	Glioblastoma Multiforme	Glioma	gbm_tcga	TCGA-02-0028	NA	NA	NA	NA	NA	NA	NA	NA	NA	NA	NA	NA	NA	NA	NA	NA	NA	NA	NA	NA	NA	No	No	NO	YES	NA	GBM	Primary	NA	1	39	WHITE	NA	NOT HISPANIC OR LATINO	2	Yes	C71.9	9440/3	C71.9	-14304	0	YES	7ef0564e-d95d-4df5-969b-b204c207daea	39799	Brain
TCGA-02-0033-01	Glioblastoma Multiforme	Glioma	gbm_tcga	TCGA-02-0033	NA	NA	NA	NA	NA	NA	NA	NA	NA	NA	NA	NA	NA	NA	NA	NA	NA	NA	NA	NA	NA	Yes	No	YES	YES	34	GBM	Primary	NA	1	54	WHITE	NA	NA	2	No	C71.9	9440/3	C71.9	-20070	0	YES	fc5ad666-d67a-4a5c-8e4e-1c8d099e9f85	39799	Brain
TCGA-02-0034-01	Glioblastoma Multiforme	Glioma	gbm_tcga	TCGA-02-0034	NA	NA	NA	NA	NA	NA	NA	NA	NA	NA	NA	NA	NA	NA	NA	NA	NA	NA	NA	NA	NA	No	Yes	NO	YES	NA	GBM	Primary	NA	1	60	WHITE	NA	NOT HISPANIC OR LATINO	2	No	C71.9	9440/3	C71.9	-22166	0	YES	69205453-c504-4684-8d32-57c82efc679d	39799	Brain
TCGA-02-0037-01	Glioblastoma Multiforme	Glioma	gbm_tcga	TCGA-02-0037	NA	NA	NA	NA	NA	NA	NA	NA	NA	NA	NA	NA	NA	NA	NA	NA	NA	NA	NA	NA	NA	No	Yes	NO	YES	NA	GBM	Primary	NA	1	74	WHITE	NA	NOT HISPANIC OR LATINO	2	No	C71.9	9440/3	C71.9	-27063	0	YES	d16ef9d7-9e9f-4dbb-9fb4-f8ceaf699e22	39799	Brain
TCGA-02-0038-01	Glioblastoma Multiforme	Glioma	gbm_tcga	TCGA-02-0038	NA	NA	NA	NA	NA	NA	NA	NA	NA	NA	NA	NA	NA	NA	NA	NA	NA	NA	NA	NA	NA	No	Yes	NO	YES	NA	GBM	Primary	NA	1	48	WHITE	NA	NOT HISPANIC OR LATINO	2	No	C71.9	9440/3	C71.9	-17749	0	YES	fcce7f31-a392-4177-8dca-cfbe6e73fc2e	39799	Brain
TCGA-02-0039-01	Glioblastoma Multiforme	Glioma	gbm_tcga	TCGA-02-0039	NA	NA	NA	NA	NA	NA	NA	NA	NA	NA	NA	NA	NA	NA	NA	NA	NA	NA	NA	NA	NA	No	Yes	NO	YES	NA	GBM	Primary	NA	1	54	WHITE	NA	NOT HISPANIC OR LATINO	2	No	C71.9	9440/3	C71.9	-20065	0	YES	b584d0a2-d3d2-44b8-85dc-1b3065b499eb	39798	Brain
TCGA-02-0043-01	Glioblastoma Multiforme	Glioma	gbm_tcga	TCGA-02-0043	NA	NA	NA	NA	NA	NA	NA	NA	NA	NA	NA	NA	NA	NA	NA	NA	NA	NA	NA	NA	NA	No	Yes	NO	YES	NA	GBM	Primary	NA	1	54	WHITE	NA	HISPANIC OR LATINO	2	Yes	C71.9	9440/3	C71.9	-19882	0	YES	de0cb811-bae0-407e-b8b3-97d1512bfa80	39799	Brain
TCGA-02-0046-01	Glioblastoma Multiforme	Glioma	gbm_tcga	TCGA-02-0046	NA	NA	NA	NA	NA	NA	NA	NA	NA	NA	NA	NA	NA	NA	NA	NA	NA	NA	NA	NA	NA	No	Yes	NO	YES	NA	GBM	Primary	NA	1	61	BLACK OR AFRICAN AMERICAN	NA	NA	2	No	C71.9	9440/3	C71.9	-22417	0	YES	5b8f05fa-0145-4142-8d41-5980e4d36d81	39798	Brain
TCGA-02-0047-01	Glioblastoma Multiforme	Glioma	gbm_tcga	TCGA-02-0047	NA	NA	NA	NA	NA	NA	NA	NA	NA	NA	NA	NA	NA	NA	NA	NA	NA	V334I	NA	NA	NA	Yes	Yes	YES	YES	73	GBM	Primary	NA	1	78	WHITE	NA	NOT HISPANIC OR LATINO	2	No	C71.9	9440/3	C71.9	-28759	0	YES	3caf009f-d9e0-4c57-b1d9-8eb59fc833bd	39798	Brain
TCGA-02-0048-01	Glioblastoma Multiforme	Glioma	gbm_tcga	TCGA-02-0048	NA	NA	NA	NA	NA	NA	NA	NA	NA	NA	NA	NA	NA	NA	NA	NA	NA	NA	NA	NA	NA	No	Yes	NO	YES	NA	GBM	Primary	NA	1	80	NA	NA	NA	2	No	C71.9	9440/3	C71.9	-29299	0	YES	24eaab84-5d9c-4c12-af8b-32f4c6d8f81e	39798	Brain
TCGA-02-0051-01	Glioblastoma Multiforme	Glioma	gbm_tcga	TCGA-02-0051	NA	NA	NA	NA	NA	NA	NA	NA	NA	NA	NA	NA	NA	NA	NA	NA	NA	NA	NA	NA	NA	No	No	NO	YES	NA	GBM	Primary	NA	1	43	WHITE	NA	NOT HISPANIC OR LATINO	2	No	C71.9	9440/3	C71.9	-15983	0	YES	74860388-fcc1-4356-84a5-ee88af9324d3	39798	Brain
TCGA-02-0052-01	Glioblastoma Multiforme	Glioma	gbm_tcga	TCGA-02-0052	NA	NA	NA	NA	NA	NA	NA	NA	NA	NA	NA	NA	NA	NA	NA	NA	NA	NA	NA	NA	NA	No	Yes	NO	YES	NA	GBM	Primary	NA	1	49	WHITE	NA	NOT HISPANIC OR LATINO	2	No	C71.9	9440/3	C71.9	-18061	0	YES	5a448bf3-8e87-4791-91f2-908307a32ed1	39798	Brain
TCGA-02-0054-01	Glioblastoma Multiforme	Glioma	gbm_tcga	TCGA-02-0054	NA	NA	NA	NA	NA	NA	NA	NA	NA	NA	NA	NA	NA	NA	NA	NA	HOMDEL	NA	NA	NA	NA	No	Yes	NO	YES	NA	GBM	Primary	NA	1	44	WHITE	NA	NOT HISPANIC OR LATINO	2	No	C71.9	9440/3	C71.9	-16224	0	YES	4df7d5e4-f762-4e80-b9d1-96ec21fb43ca	39798	Brain
TCGA-02-0055-01	Glioblastoma Multiforme	Glioma	gbm_tcga	TCGA-02-0055	NA	NA	NA	NA	NA	NA	NA	NA	NA	NA	NA	NA	NA	NA	NA	NA	NA	NA	NA	NA	NA	Yes	Yes	YES	YES	56	GBM	Primary	NA	1	62	WHITE	NA	NOT HISPANIC OR LATINO	2	No	C71.9	9440/3	C71.9	-22798	0	YES	da5f6940-e8ee-4fd1-a8da-4cd68e02e59c	39798	Brain
TCGA-02-0057-01	Glioblastoma Multiforme	Glioma	gbm_tcga	TCGA-02-0057	NA	NA	NA	NA	NA	NA	NA	NA	NA	NA	NA	NA	NA	NA	NA	NA	NA	NA	NA	NA	NA	No	Yes	NO	YES	NA	GBM	Primary	NA	1	66	WHITE	NA	NOT HISPANIC OR LATINO	2	Yes	C71.9	9440/3	C71.9	-24140	0	YES	7ee03602-bfec-413d-a05b-609cf60c6481	39798	Brain
TCGA-02-0058-01	Glioblastoma Multiforme	Glioma	gbm_tcga	TCGA-02-0058	NA	NA	NA	NA	NA	NA	NA	NA	NA	NA	NA	HOMDEL	NA	NA	NA	NA	NA	NA	HOMDEL	NA	NA	No	Yes	NO	YES	NA	GBM	Primary	NA	1	28	WHITE	NA	NOT HISPANIC OR LATINO	2	No	C71.9	9440/3	C71.9	-10517	0	YES	9734478b-05a2-4b5c-b8aa-9e6b0b0db02d	39798	Brain
TCGA-02-0059-01	Glioblastoma Multiforme	Glioma	gbm_tcga	TCGA-02-0059	NA	NA	NA	NA	NA	NA	NA	NA	NA	NA	NA	NA	NA	NA	NA	NA	NA	NA	NA	NA	NA	No	Yes	NO	YES	NA	GBM	Primary	NA	1	68	WHITE	NA	NOT HISPANIC OR LATINO	2	No	C71.9	9440/3	C71.9	-25097	0	YES	facdfdaa-cd26-47f0-97f4-51731bdb5566	39798	Brain
TCGA-02-0060-01	Glioblastoma Multiforme	Glioma	gbm_tcga	TCGA-02-0060	NA	NA	NA	NA	NA	NA	NA	NA	NA	NA	NA	NA	NA	NA	NA	NA	NA	NA	NA	NA	NA	No	No	NO	YES	NA	GBM	Primary	NA	1	66	ASIAN	NA	NOT HISPANIC OR LATINO	2	No	C71.9	9440/3	C71.9	-24151	0	YES	686ac6b5-fdb2-417e-9e32-cbad7214e677	39798	Brain
TCGA-02-0064-01	Glioblastoma Multiforme	Glioma	gbm_tcga	TCGA-02-0064	NA	NA	NA	NA	NA	NA	NA	NA	NA	NA	NA	NA	NA	NA	NA	NA	NA	NA	NA	NA	NA	No	Yes	NO	YES	NA	GBM	Primary	NA	1	50	WHITE	NA	NOT HISPANIC OR LATINO	2	No	C71.9	9440/3	C71.9	-18280	0	YES	d0fe540c-8e4b-4d97-8966-5899dea8555e	39798	Brain
TCGA-02-0068-01	Glioblastoma Multiforme	Glioma	gbm_tcga	TCGA-02-0068	NA	NA	NA	NA	NA	NA	NA	NA	NA	NA	NA	NA	NA	NA	NA	NA	NA	NA	NA	NA	NA	No	Yes	NO	YES	NA	GBM	Primary	NA	1	57	WHITE	NA	NOT HISPANIC OR LATINO	2	No	C71.9	9440/3	C71.9	-21160	0	YES	38771a9a-f8b1-4867-b540-56c7d9f5820a	39798	Brain
TCGA-02-0069-01	Glioblastoma Multiforme	Glioma	gbm_tcga	TCGA-02-0069	NA	NA	NA	NA	NA	NA	NA	NA	NA	NA	NA	NA	NA	NA	NA	NA	NA	NA	NA	NA	NA	No	Yes	NO	YES	NA	GBM	Primary	NA	1	31	ASIAN	NA	NOT HISPANIC OR LATINO	2	No	C71.9	9440/3	C71.9	-11668	0	YES	73b1136f-c4b6-472a-b21d-2c789bd53d26	39798	Brain
TCGA-02-0070-01	Glioblastoma Multiforme	Glioma	gbm_tcga	TCGA-02-0070	NA	NA	NA	NA	NA	NA	NA	NA	NA	NA	NA	NA	NA	NA	NA	NA	NA	NA	NA	NA	NA	No	Yes	NO	YES	NA	GBM	Primary	NA	1	70	WHITE	NA	NOT HISPANIC OR LATINO	2	No	C71.9	9440/3	C71.9	-25916	0	YES	863c285c-5b87-42b9-b8b3-1ae832a6ded3	39798	Brain
TCGA-02-0071-01	Glioblastoma Multiforme	Glioma	gbm_tcga	TCGA-02-0071	NA	NA	NA	NA	NA	NA	NA	NA	NA	NA	NA	NA	NA	NA	NA	NA	NA	NA	NA	NA	NA	No	Yes	NO	YES	NA	GBM	Primary	NA	1	53	WHITE	NA	NOT HISPANIC OR LATINO	2	No	C71.9	9440/3	C71.9	-19425	0	YES	08505b91-58b8-4121-a8ea-b9832331c24a	39798	Brain
TCGA-02-0074-01	Glioblastoma Multiforme	Glioma	gbm_tcga	TCGA-02-0074	NA	NA	NA	NA	NA	NA	NA	NA	NA	NA	NA	NA	NA	NA	NA	NA	NA	NA	NA	NA	NA	No	Yes	NO	YES	NA	GBM	Primary	NA	1	68	WHITE	NA	NOT HISPANIC OR LATINO	2	No	C71.9	9440/3	C71.9	-24906	0	YES	281e1a57-9a8c-4fa0-ac5e-e5e1df7ef8e2	39798	Brain
TCGA-02-0075-01	Glioblastoma Multiforme	Glioma	gbm_tcga	TCGA-02-0075	NA	NA	NA	NA	NA	NA	NA	NA	NA	NA	NA	NA	NA	NA	NA	NA	NA	NA	NA	NA	NA	No	Yes	NO	YES	NA	GBM	Primary	NA	1	63	WHITE	NA	NOT HISPANIC OR LATINO	2	No	C71.9	9440/3	C71.9	-23205	0	YES	b196f82b-ef3f-4e05-99f7-da5df65e691e	39798	Brain
TCGA-02-0079-01	Glioblastoma Multiforme	Glioma	gbm_tcga	TCGA-02-0079	NA	NA	NA	NA	NA	NA	NA	NA	NA	NA	NA	NA	NA	NA	NA	NA	NA	NA	NA	NA	NA	No	Yes	NO	YES	NA	GBM	Primary	NA	1	57	WHITE	NA	NOT HISPANIC OR LATINO	2	No	C71.9	9440/3	C71.9	-21173	0	YES	e711a200-cdd5-459e-8dc0-1480bd9bc5df	39799	Brain
TCGA-02-0080-01	Glioblastoma Multiforme	Glioma	gbm_tcga	TCGA-02-0080	NA	NA	NA	NA	NA	NA	NA	NA	NA	NA	NA	NA	NA	NA	NA	NA	NA	NA	NA	NA	NA	No	Yes	NO	YES	NA	GBM	Primary	NA	1	28	WHITE	NA	NOT HISPANIC OR LATINO	2	Yes	C71.9	9440/3	C71.9	-10310	0	YES	5da36fd2-0cea-41b8-90dc-b94c3c28cbd9	39798	Brain
TCGA-02-0083-01	Glioblastoma Multiforme	Glioma	gbm_tcga	TCGA-02-0083	NA	NA	NA	NA	NA	NA	NA	NA	NA	NA	NA	NA	NA	NA	NA	NA	NA	NA	NA	NA	NA	No	Yes	NO	YES	NA	GBM	Primary	NA	1	59	WHITE	NA	NOT HISPANIC OR LATINO	2	Yes	C71.9	9440/3	C71.9	-21626	0	YES	b72fab50-aed2-48e7-b6ad-2a5bc7157cfd	39798	Brain
TCGA-02-0084-01	Glioblastoma Multiforme	Glioma	gbm_tcga	TCGA-02-0084	NA	NA	NA	NA	NA	NA	NA	NA	NA	NA	NA	NA	NA	NA	NA	NA	NA	NA	NA	NA	NA	No	Yes	NO	YES	NA	GBM	Primary	NA	1	36	WHITE	NA	HISPANIC OR LATINO	2	No	C71.9	9440/3	C71.9	-13263	0	YES	5a9f6f8d-44c0-4cc7-891c-db0f8758f236	39799	Brain
TCGA-02-0085-01	Glioblastoma Multiforme	Glioma	gbm_tcga	TCGA-02-0085	NA	NA	NA	NA	NA	NA	NA	NA	NA	NA	NA	NA	NA	NA	NA	NA	NA	NA	NA	NA	NA	No	Yes	NO	YES	NA	GBM	Primary	NA	1	63	WHITE	NA	NOT HISPANIC OR LATINO	2	No	C71.9	9440/3	C71.9	-23289	0	YES	2deec528-4550-47b2-9a0d-cac7eeb24f3e	39798	Brain
TCGA-02-0086-01	Glioblastoma Multiforme	Glioma	gbm_tcga	TCGA-02-0086	NA	NA	NA	NA	NA	NA	NA	NA	NA	NA	NA	NA	NA	NA	NA	NA	NA	NA	NA	NA	NA	No	Yes	NO	YES	NA	GBM	Primary	NA	1	45	WHITE	NA	NOT HISPANIC OR LATINO	2	No	C71.9	9440/3	C71.9	-16763	0	YES	8e3fbea7-d22e-40fc-8031-58fe6fe091bb	39798	Brain
TCGA-02-0087-01	Glioblastoma Multiforme	Glioma	gbm_tcga	TCGA-02-0087	NA	NA	NA	NA	NA	NA	NA	NA	NA	NA	NA	NA	NA	NA	NA	NA	NA	HOMDEL	NA	NA	NA	No	Yes	NO	YES	NA	GBM	Primary	NA	1	27	WHITE	NA	NOT HISPANIC OR LATINO	2	No	C71.9	9440/3	C71.9	-10185	0	YES	9a4b35cb-99dc-4343-a08e-25c3c8693243	39798	Brain
TCGA-02-0089-01	Glioblastoma Multiforme	Glioma	gbm_tcga	TCGA-02-0089	NA	NA	NA	NA	NA	NA	NA	NA	NA	NA	NA	NA	NA	NA	NA	NA	NA	NA	NA	NA	NA	No	Yes	NO	YES	NA	GBM	Primary	NA	1	52	WHITE	NA	NOT HISPANIC OR LATINO	2	Yes	C71.9	9440/3	C71.9	-19233	0	YES	dfaae397-52c3-4d29-b665-971969e23432	39798	Brain
TCGA-02-0099-01	Glioblastoma Multiforme	Glioma	gbm_tcga	TCGA-02-0099	NA	NA	NA	NA	NA	NA	NA	NA	NA	NA	NA	NA	NA	NA	NA	NA	NA	NA	NA	NA	NA	No	Yes	NO	YES	NA	GBM	Primary	NA	1	46	WHITE	NA	NOT HISPANIC OR LATINO	2	Yes	C71.9	9440/3	C71.9	-17080	0	YES	883dc176-925a-44f7-9ec8-e0cce33c2a54	39909	Brain
TCGA-02-0102-01	Glioblastoma Multiforme	Glioma	gbm_tcga	TCGA-02-0102	NA	NA	NA	NA	NA	NA	NA	NA	NA	NA	NA	NA	NA	NA	NA	NA	NA	NA	NA	NA	NA	No	Yes	NO	YES	NA	GBM	Primary	NA	1	42	WHITE	NA	NOT HISPANIC OR LATINO	2	Yes	C71.9	9440/3	C71.9	-15660	0	YES	f3e57166-c428-4a44-9396-679e3a2b16a2	39798	Brain
TCGA-02-0104-01	Glioblastoma Multiforme	Glioma	gbm_tcga	TCGA-02-0104	NA	NA	NA	NA	NA	NA	NA	NA	NA	NA	NA	NA	NA	NA	NA	NA	NA	NA	NA	NA	NA	No	Yes	NO	YES	NA	GBM	Primary	NA	1	29	WHITE	NA	NOT HISPANIC OR LATINO	2	No	C71.9	9440/3	C71.9	-10699	0	YES	db38e6b7-102f-4670-875f-b327790c70e4	39798	Brain
TCGA-02-0106-01	Glioblastoma Multiforme	Glioma	gbm_tcga	TCGA-02-0106	NA	NA	NA	NA	NA	NA	NA	NA	NA	NA	NA	NA	NA	NA	NA	NA	NA	NA	NA	NA	NA	No	Yes	NO	YES	NA	GBM	Primary	NA	1	54	WHITE	NA	NOT HISPANIC OR LATINO	2	No	C71.9	9440/3	C71.9	-19883	0	YES	d0b7d446-5488-41a2-a22a-c1e00a009482	39798	Brain
TCGA-02-0107-01	Glioblastoma Multiforme	Glioma	gbm_tcga	TCGA-02-0107	NA	NA	NA	NA	NA	NA	NA	NA	NA	NA	NA	NA	NA	NA	NA	NA	NA	NA	NA	NA	NA	No	Yes	NO	YES	NA	GBM	Primary	NA	1	56	WHITE	NA	NOT HISPANIC OR LATINO	2	Yes	C71.9	9440/3	C71.9	-20557	0	YES	372a4cc6-8fc9-4157-9cdc-fe020b176249	39799	Brain
TCGA-02-0111-01	Glioblastoma Multiforme	Glioma	gbm_tcga	TCGA-02-0111	NA	NA	NA	NA	NA	NA	NA	NA	NA	NA	NA	NA	NA	NA	NA	NA	NA	NA	NA	NA	NA	No	Yes	NO	YES	NA	GBM	Primary	NA	1	56	ASIAN	NA	NOT HISPANIC OR LATINO	2	No	C71.9	9440/3	C71.9	-20813	0	YES	09ddf661-25fd-4baa-a1e8-bf90b2bb1d31	39798	Brain
TCGA-02-0113-01	Glioblastoma Multiforme	Glioma	gbm_tcga	TCGA-02-0113	NA	NA	NA	NA	NA	NA	NA	NA	NA	NA	NA	NA	NA	NA	NA	NA	NA	NA	NA	NA	NA	No	No	NO	YES	NA	GBM	Primary	NA	1	43	WHITE	NA	NOT HISPANIC OR LATINO	2	Yes	C71.9	9440/3	C71.9	-15836	0	YES	b363b624-a5b0-46e4-b671-8813cc12eaf4	39799	Brain
TCGA-02-0114-01	Glioblastoma Multiforme	Glioma	gbm_tcga	TCGA-02-0114	NA	NA	NA	NA	NA	NA	NA	NA	NA	NA	NA	NA	NA	NA	NA	NA	NA	NA	NA	NA	NA	No	Yes	NO	YES	NA	GBM	Primary	NA	1	37	BLACK OR AFRICAN AMERICAN	NA	NOT HISPANIC OR LATINO	2	Yes	C71.9	9440/3	C71.9	-13681	0	YES	658c8e31-2c60-40f0-ab25-d0d0168647db	39799	Brain
TCGA-02-0115-01	Glioblastoma Multiforme	Glioma	gbm_tcga	TCGA-02-0115	NA	NA	NA	NA	NA	NA	NA	NA	NA	NA	NA	NA	NA	NA	NA	NA	NA	NA	NA	NA	NA	No	Yes	NO	YES	NA	GBM	Primary	NA	1	52	ASIAN	NA	NOT HISPANIC OR LATINO	2	No	C71.9	9440/3	C71.9	-19257	0	YES	c9b25b65-ef41-4ffb-8b1c-a9e3a3c5cd8c	39799	Brain
TCGA-02-0116-01	Glioblastoma Multiforme	Glioma	gbm_tcga	TCGA-02-0116	NA	NA	NA	NA	NA	NA	NA	NA	NA	NA	NA	NA	NA	NA	NA	NA	NA	NA	NA	NA	NA	No	Yes	NO	YES	NA	GBM	Primary	NA	1	51	WHITE	NA	NOT HISPANIC OR LATINO	2	Yes	C71.9	9440/3	C71.9	-18657	0	YES	e117fe84-f003-40a4-96b5-8e26d0513151	39798	Brain
TCGA-02-0250-01	Diffuse Glioma	Glioma	lgggbm_tcga_pub	TCGA-02-0250	NA	NA	NA	NA	NA	NA	NA	NA	NA	NA	NA	NA	NA	NA	NA	NA	NA	NA	NA	NA	NA	No	No	NO	NO	NA	DIFG	NA	NA	1	NA	NA	NA	NA	NA	NA	NA	NA	NA	NA	NA	NA	NA	NA	NA
TCGA-02-0258-01	Glioblastoma Multiforme	Glioma	gbm_tcga	TCGA-02-0258	NA	NA	NA	NA	NA	NA	NA	NA	NA	NA	NA	NA	NA	NA	NA	NA	NA	NA	NA	NA	NA	No	Yes	NO	YES	NA	GBM	Primary	NA	1	36	WHITE	NA	NOT HISPANIC OR LATINO	2	No	C71.9	9440/3	C71.9	-13269	0	YES	70fc222d-7423-4921-9007-cdf27c7f1ff7	39798	Brain
TCGA-02-0260-01	Glioblastoma Multiforme	Glioma	gbm_tcga	TCGA-02-0260	NA	NA	NA	NA	NA	NA	NA	NA	NA	NA	NA	NA	NA	NA	NA	NA	NA	NA	NA	NA	NA	No	Yes	NO	YES	NA	GBM	Primary	NA	1	54	WHITE	NA	HISPANIC OR LATINO	2	No	C71.9	9440/3	C71.9	-19956	0	YES	3324be1b-e9b2-4c1a-96d8-84d054c0d1c3	39798	Brain
TCGA-02-0266-01	Glioblastoma Multiforme	Glioma	gbm_tcga	TCGA-02-0266	NA	NA	NA	NA	NA	NA	NA	NA	NA	NA	NA	NA	NA	NA	NA	NA	NA	NA	NA	NA	NA	No	Yes	NO	YES	NA	GBM	Primary	NA	1	14	NA	NA	HISPANIC OR LATINO	2	No	C71.9	9440/3	C71.9	-5303	0	YES	ca9ad9d3-0ac6-403a-98a2-f679d0ee009e	39799	Brain
TCGA-02-0269-01	Glioblastoma Multiforme	Glioma	gbm_tcga	TCGA-02-0269	NA	NA	NA	NA	NA	NA	NA	NA	NA	NA	NA	NA	NA	NA	NA	NA	NA	NA	NA	NA	NA	No	Yes	NO	YES	NA	GBM	Primary	NA	1	68	WHITE	NA	NOT HISPANIC OR LATINO	2	No	C71.9	9440/3	C71.9	-25194	0	YES	cfc44ad0-c915-43f6-ab03-e0e67b735185	39799	Brain
TCGA-02-0271-01	Glioblastoma Multiforme	Glioma	gbm_tcga	TCGA-02-0271	NA	NA	NA	NA	NA	NA	NA	NA	NA	NA	NA	NA	NA	NA	NA	NA	NA	NA	NA	NA	NA	No	Yes	NO	YES	NA	GBM	Primary	NA	1	26	NA	NA	NA	2	No	C71.9	9440/3	C71.9	-9578	0	YES	64d871cf-9205-4835-baf3-988899e56cbd	39799	Brain
TCGA-02-0281-01	Glioblastoma Multiforme	Glioma	gbm_tcga	TCGA-02-0281	NA	NA	NA	NA	NA	NA	NA	NA	NA	NA	NA	NA	NA	NA	NA	NA	NA	NA	NA	NA	NA	No	Yes	NO	YES	NA	GBM	Primary	NA	1	78	WHITE	NA	NOT HISPANIC OR LATINO	2	No	C71.9	9440/3	C71.9	-28696	0	YES	42fbe95f-9068-45a8-a8a2-c24db757eae6	39799	Brain
TCGA-02-0285-01	Glioblastoma Multiforme	Glioma	gbm_tcga	TCGA-02-0285	NA	NA	NA	NA	NA	NA	NA	NA	NA	NA	NA	NA	NA	NA	NA	NA	NA	NA	NA	NA	NA	No	Yes	NO	YES	NA	GBM	Primary	NA	1	50	WHITE	NA	NOT HISPANIC OR LATINO	2	No	C71.9	9440/3	C71.9	-18353	0	YES	47679648-1e09-46c8-be46-35fdde5be9f7	39799	Brain
TCGA-02-0289-01	Glioblastoma Multiforme	Glioma	gbm_tcga	TCGA-02-0289	NA	NA	NA	NA	NA	NA	NA	NA	NA	NA	NA	NA	NA	NA	NA	NA	NA	NA	NA	NA	NA	No	Yes	NO	YES	NA	GBM	Primary	NA	1	57	WHITE	NA	NOT HISPANIC OR LATINO	2	No	C71.9	9440/3	C71.9	-21031	0	YES	96fa386d-f930-45da-96ba-e7ca3f9de5b2	39799	Brain
TCGA-02-0290-01	Glioblastoma Multiforme	Glioma	gbm_tcga	TCGA-02-0290	NA	NA	NA	NA	NA	NA	NA	NA	NA	NA	NA	NA	NA	NA	NA	NA	NA	NA	NA	NA	NA	No	Yes	NO	YES	NA	GBM	Primary	NA	1	49	WHITE	NA	NOT HISPANIC OR LATINO	2	No	C71.9	9440/3	C71.9	-18066	0	YES	74a70685-d95e-45a5-b8a9-80106c8b1bd7	39799	Brain
TCGA-02-0317-01	Glioblastoma Multiforme	Glioma	gbm_tcga	TCGA-02-0317	NA	NA	NA	NA	NA	NA	NA	NA	NA	NA	NA	NA	NA	NA	NA	NA	NA	NA	NA	NA	NA	No	Yes	NO	YES	NA	GBM	Primary	NA	1	40	WHITE	NA	NOT HISPANIC OR LATINO	2	No	C71.9	9440/3	C71.9	-14636	0	YES	6879e9da-dacf-48b3-8e95-760796f96a1b	39799	Brain
TCGA-02-0321-01	Glioblastoma Multiforme	Glioma	gbm_tcga	TCGA-02-0321	NA	NA	NA	NA	NA	NA	NA	NA	NA	NA	NA	NA	NA	NA	NA	NA	NA	NA	NA	NA	NA	No	Yes	NO	YES	NA	GBM	Primary	NA	1	74	WHITE	NA	NOT HISPANIC OR LATINO	2	No	C71.9	9440/3	C71.9	-27125	0	YES	05875fe7-ad0e-45e1-a880-9aece4fea3b9	39799	Brain
TCGA-02-0324-01	Glioblastoma Multiforme	Glioma	gbm_tcga	TCGA-02-0324	NA	NA	NA	NA	NA	NA	NA	NA	NA	NA	NA	NA	NA	NA	NA	NA	NA	NA	NA	NA	NA	No	Yes	NO	YES	NA	GBM	Primary	NA	1	69	NA	NA	NOT HISPANIC OR LATINO	2	No	C71.9	9440/3	C71.9	-25352	0	YES	54ee59ef-faa5-4ba8-957c-968bac78426a	39799	Brain
TCGA-02-0325-01	Glioblastoma Multiforme	Glioma	gbm_tcga	TCGA-02-0325	NA	NA	NA	NA	NA	NA	NA	NA	NA	NA	NA	NA	NA	NA	NA	NA	NA	NA	NA	NA	NA	No	Yes	NO	YES	NA	GBM	Primary	NA	1	61	WHITE	NA	NOT HISPANIC OR LATINO	2	No	C71.9	9440/3	C71.9	-22598	0	YES	f49b3e5a-6d40-4018-86ae-8396455d8878	39799	Brain
TCGA-02-0326-01	Glioblastoma Multiforme	Glioma	gbm_tcga	TCGA-02-0326	HOMDEL	NA	NA	NA	NA	NA	NA	NA	NA	NA	NA	NA	NA	NA	NA	NA	NA	NA	NA	NA	NA	No	Yes	NO	YES	NA	GBM	Primary	NA	1	82	WHITE	NA	NOT HISPANIC OR LATINO	2	No	C71.9	9440/3	C71.9	-30160	0	YES	513925f1-c450-4ab8-a84b-9613614eaa84	39799	Brain
TCGA-02-0329-01	Diffuse Glioma	Glioma	lgggbm_tcga_pub	TCGA-02-0329	NA	NA	NA	NA	NA	NA	NA	NA	NA	NA	NA	NA	NA	NA	NA	NA	NA	NA	NA	NA	NA	No	No	NO	NO	NA	DIFG	NA	NA	1	NA	NA	NA	NA	NA	NA	NA	NA	NA	NA	NA	NA	NA	NA	NA
TCGA-02-0330-01	Glioblastoma Multiforme	Glioma	gbm_tcga	TCGA-02-0330	NA	NA	NA	NA	NA	NA	NA	NA	NA	NA	NA	NA	NA	NA	NA	NA	NA	NA	NA	NA	NA	No	Yes	NO	YES	NA	GBM	Primary	NA	1	51	BLACK OR AFRICAN AMERICAN	NA	NOT HISPANIC OR LATINO	2	No	C71.9	9440/3	C71.9	-18654	0	YES	799bfae2-b189-43bc-a3bc-d425cd4fe556	39799	Brain
TCGA-02-0332-01	Glioblastoma Multiforme	Glioma	gbm_tcga	TCGA-02-0332	NA	NA	NA	NA	NA	NA	NA	NA	NA	NA	NA	NA	NA	NA	NA	NA	NA	NA	NA	NA	NA	No	Yes	NO	YES	NA	GBM	Primary	NA	1	46	WHITE	NA	NOT HISPANIC OR LATINO	2	No	C71.9	9440/3	C71.9	-17021	0	YES	54b4c27e-aaa6-4a79-b289-0ba251a5460e	39799	Brain
TCGA-02-0333-01	Glioblastoma Multiforme	Glioma	gbm_tcga	TCGA-02-0333	NA	NA	NA	NA	NA	NA	NA	NA	NA	NA	NA	NA	NA	NA	NA	NA	NA	NA	NA	NA	NA	No	Yes	NO	YES	NA	GBM	Primary	NA	1	77	WHITE	NA	NOT HISPANIC OR LATINO	2	No	C71.9	9440/3	C71.9	-28449	0	YES	107335ed-03d3-47ab-b70d-df40e66102ac	39799	Brain
TCGA-02-0336-01	Diffuse Glioma	Glioma	lgggbm_tcga_pub	TCGA-02-0336	NA	NA	NA	NA	NA	NA	NA	NA	NA	NA	NA	NA	NA	NA	NA	NA	NA	NA	NA	NA	NA	No	No	NO	NO	NA	DIFG	NA	NA	1	NA	NA	NA	NA	NA	NA	NA	NA	NA	NA	NA	NA	NA	NA	NA
TCGA-02-0337-01	Glioblastoma Multiforme	Glioma	gbm_tcga	TCGA-02-0337	NA	NA	NA	NA	NA	NA	NA	NA	NA	NA	NA	NA	NA	NA	NA	NA	NA	NA	NA	NA	NA	No	Yes	NO	YES	NA	GBM	Primary	NA	1	48	WHITE	NA	NOT HISPANIC OR LATINO	2	No	C71.9	9440/3	C71.9	-17643	0	YES	19146c75-8f41-44f3-8423-7db4d0d0efe1	39799	Brain
TCGA-02-0338-01	Glioblastoma Multiforme	Glioma	gbm_tcga	TCGA-02-0338	NA	NA	NA	NA	NA	NA	NA	NA	NA	NA	NA	NA	NA	NA	NA	NA	NA	NA	NA	NA	NA	No	Yes	NO	YES	NA	GBM	Primary	NA	1	41	WHITE	NA	NOT HISPANIC OR LATINO	2	No	C71.9	9440/3	C71.9	-15231	0	YES	94d1e2d5-319a-44a4-849d-9434432339ed	39799	Brain
TCGA-02-0339-01	Glioblastoma Multiforme	Glioma	gbm_tcga	TCGA-02-0339	NA	NA	NA	NA	NA	NA	NA	NA	NA	NA	NA	NA	NA	NA	NA	NA	NA	NA	NA	NA	NA	No	Yes	NO	YES	NA	GBM	Primary	NA	1	67	WHITE	NA	NOT HISPANIC OR LATINO	2	No	C71.9	9440/3	C71.9	-24524	0	YES	1edfe67c-1142-4498-927c-9b7b426af7a3	39799	Brain
TCGA-02-0422-01	Glioblastoma Multiforme	Glioma	gbm_tcga	TCGA-02-0422	NA	NA	NA	NA	NA	NA	NA	NA	NA	NA	NA	NA	NA	NA	NA	NA	NA	NA	NA	NA	NA	No	Yes	NO	YES	NA	GBM	Primary	NA	1	50	WHITE	NA	NOT HISPANIC OR LATINO	2	No	C71.9	9440/3	C71.9	-18368	0	YES	4dc1ec79-1d64-45db-b357-903445c838e6	39799	Brain
TCGA-02-0430-01	Glioblastoma Multiforme	Glioma	gbm_tcga	TCGA-02-0430	NA	NA	NA	NA	NA	NA	NA	NA	NA	NA	NA	NA	NA	NA	NA	NA	NA	NA	NA	NA	NA	No	Yes	NO	YES	NA	GBM	Primary	NA	1	67	WHITE	NA	NOT HISPANIC OR LATINO	2	No	C71.9	9440/3	C71.9	-24641	0	YES	74b42897-e88c-45da-a3e4-3b7d22481995	39799	Brain
TCGA-02-0432-01	Glioblastoma Multiforme	Glioma	gbm_tcga	TCGA-02-0432	NA	NA	NA	NA	NA	NA	NA	NA	NA	NA	NA	NA	NA	NA	NA	NA	NA	NA	NA	NA	NA	No	Yes	NO	YES	NA	GBM	Primary	NA	1	36	WHITE	NA	NOT HISPANIC OR LATINO	2	No	C71.9	9440/3	C71.9	-13260	0	YES	1e63e985-fbb7-4e43-93a5-e718d0b4ad09	39799	Brain
TCGA-02-0439-01	Glioblastoma Multiforme	Glioma	gbm_tcga_pub	TCGA-02-0439	NA	NA	NA	NA	NA	NA	NA	NA	NA	NA	NA	NA	NA	NA	NA	NA	NA	NA	NA	NA	NA	No	Yes	NO	YES	NA	GBM	NA	NA	1	NA	NA	NA	NA	NA	NA	NA	NA	NA	NA	NA	NA	NA	NA	NA
TCGA-02-0440-01	Glioblastoma Multiforme	Glioma	gbm_tcga	TCGA-02-0440	NA	NA	NA	NA	NA	NA	NA	NA	NA	NA	NA	NA	NA	NA	NA	NA	NA	NA	NA	NA	NA	No	Yes	NO	YES	NA	GBM	Primary	NA	1	62	WHITE	NA	NOT HISPANIC OR LATINO	2	No	C71.9	9440/3	C71.9	-22955	0	YES	502f47db-7d3d-4081-ab15-1c38e7e78652	39799	Brain
TCGA-02-0446-01	Glioblastoma Multiforme	Glioma	gbm_tcga	TCGA-02-0446	NA	NA	NA	NA	NA	NA	NA	NA	NA	NA	NA	NA	NA	NA	NA	NA	NA	NA	NA	NA	NA	No	Yes	NO	YES	NA	GBM	Primary	NA	1	61	WHITE	NA	NOT HISPANIC OR LATINO	2	No	C71.9	9440/3	C71.9	-22541	0	YES	a98afa02-6821-47db-8074-68ecc14b62a6	39799	Brain
TCGA-02-0451-01	Glioblastoma Multiforme	Glioma	gbm_tcga	TCGA-02-0451	NA	NA	NA	NA	NA	NA	NA	NA	NA	NA	NA	NA	NA	NA	NA	NA	NA	NA	NA	NA	NA	No	Yes	NO	YES	NA	GBM	Primary	NA	1	62	WHITE	NA	NOT HISPANIC OR LATINO	2	No	C71.9	9440/3	C71.9	-22662	0	YES	a5d3714d-1b1b-480e-8ec6-f01317cdbf14	39799	Brain
TCGA-02-0456-01	Glioblastoma Multiforme	Glioma	gbm_tcga	TCGA-02-0456	NA	NA	NA	NA	NA	NA	NA	NA	NA	NA	NA	NA	NA	NA	NA	NA	NA	NA	NA	NA	NA	No	Yes	NO	YES	NA	GBM	Primary	NA	1	67	WHITE	NA	NOT HISPANIC OR LATINO	2	No	C71.9	9440/3	C71.9	-24796	0	YES	dfc9b5e8-0beb-4118-8990-cf999127cdb7	39798	Brain
TCGA-02-2466-01	Glioblastoma Multiforme	Glioma	gbm_tcga	TCGA-02-2466	NA	NA	NA	NA	NA	NA	NA	NA	NA	NA	NA	NA	NA	NA	NA	NA	NA	NA	NA	NA	AMP	No	Yes	NO	YES	NA	GBM	Primary	NA	1	61	WHITE	NA	NOT HISPANIC OR LATINO	2	No	C71.9	9440/3	C71.9	-22457	0	YES	c4171de5-8dac-44bd-a6eb-174f9451dbb7	40304	Brain
TCGA-02-2470-01	Glioblastoma Multiforme	Glioma	gbm_tcga	TCGA-02-2470	NA	NA	NA	NA	NA	NA	NA	NA	NA	NA	NA	NA	NA	NA	NA	NA	NA	NA	NA	NA	NA	Yes	Yes	YES	YES	63	GBM	Primary	NA	1	57	WHITE	NA	NOT HISPANIC OR LATINO	2	Yes	C71.9	9440/3	C71.9	-21021	0	YES	e948d951-9299-4dec-9772-60b4ac3569cb	40304	Brain
TCGA-02-2483-01	Glioblastoma Multiforme	Glioma	gbm_tcga	TCGA-02-2483	NA	NA	NA	NA	NA	NA	NA	NA	NA	NA	NA	NA	NA	NA	NA	NA	NA	HOMDEL	NA	NA	NA	Yes	Yes	YES	YES	53	GBM	Primary	NA	1	43	ASIAN	NA	NOT HISPANIC OR LATINO	2	No	C71.9	9440/3	C71.9	-15964	0	YES	a2ac9937-f351-4d78-9261-264bf6c21e0c	40304	Brain
TCGA-02-2485-01	Glioblastoma Multiforme	Glioma	gbm_tcga	TCGA-02-2485	NA	NA	NA	NA	NA	NA	NA	NA	NA	NA	NA	NA	NA	NA	NA	NA	NA	NA	NA	NA	NA	Yes	Yes	YES	YES	62	GBM	Primary	NA	1	53	BLACK OR AFRICAN AMERICAN	NA	NOT HISPANIC OR LATINO	2	No	C71.9	9440/3	C71.9	-19494	0	YES	521ea765-1bd1-423d-a75d-091243df37a9	40304	Brain
TCGA-02-2486-01	Glioblastoma Multiforme	Glioma	gbm_tcga	TCGA-02-2486	NA	NA	NA	NA	NA	NA	NA	NA	NA	NA	NA	NA	NA	NA	NA	NA	NA	NA	NA	NA	NA	Yes	Yes	YES	YES	56	GBM	Primary	NA	1	64	WHITE	NA	NOT HISPANIC OR LATINO	2	No	C71.9	9440/3	C71.9	-23394	0	YES	79a68b32-29a3-47bf-9b2b-643ec7323d73	40304	Brain
TCGA-04-1331-01	Serous Ovarian Cancer	Ovarian Cancer	ov_tcga	TCGA-04-1331	NA	NA	NA	NA	NA	NA	Y125C, D196N	NA	NA	NA	AMP	R1020T	NA	NA	NA	NA	AMP	NA	NA	NA	NA	Yes	Yes	YES	YES	78	SOC	Primary	NA	1	78	WHITE	NA	NOT HISPANIC OR LATINO	4	No	C56.9	8441/3	C56.9	-28848	0	YES	6d10d4ee-6331-4bba-93bc-a7b64cc0b22a	39898	Ovary
TCGA-04-1332-01	Serous Ovarian Cancer	Ovarian Cancer	ov_tcga	TCGA-04-1332	NA	NA	NA	NA	AMP	NA	NA	NA	NA	NA	NA	NA	NA	NA	AMP	NA	NA	NA	NA	NA	NA	Yes	Yes	YES	YES	24	SOC	Primary	NA	1	70	WHITE	NA	NOT HISPANIC OR LATINO	4	No	C56.9	8441/3	C56.9	-25786	0	YES	b46263ab-c3ca-4fda-a895-74c7e6e6fe22	39898	Ovary
TCGA-04-1335-01	Serous Ovarian Cancer	Ovarian Cancer	ov_tcga	TCGA-04-1335	NA	NA	NA	NA	NA	NA	NA	NA	NA	NA	NA	NA	NA	NA	NA	NA	NA	NA	NA	NA	NA	No	Yes	NO	YES	NA	SOC	Primary	NA	1	60	BLACK OR AFRICAN AMERICAN	NA	NOT HISPANIC OR LATINO	4	No	C56.9	8441/3	C56.9	-21963	0	YES	ab3dbbbe-eed6-4a35-a505-1815225e86c9	39898	Ovary
TCGA-04-1336-01	Serous Ovarian Cancer	Ovarian Cancer	ov_tcga	TCGA-04-1336	NA	NA	NA	NA	NA	NA	NA	NA	NA	NA	AMP	NA	NA	NA	NA	NA	NA	NA	NA	NA	NA	Yes	Yes	YES	YES	51	SOC	Primary	NA	1	55	WHITE	NA	NA	4	No	C56.9	8441/3	C56.9	-20271	0	YES	538acb2a-c4ca-4656-a91c-841a42dbf15f	39944	Ovary
TCGA-04-1337-01	Serous Ovarian Cancer	Ovarian Cancer	ov_tcga	TCGA-04-1337	NA	NA	NA	NA	NA	NA	NA	NA	NA	NA	NA	NA	NA	NA	NA	NA	NA	NA	NA	NA	NA	Yes	Yes	YES	YES	83	SOC	Primary	NA	1	78	WHITE	NA	NOT HISPANIC OR LATINO	4	No	C56.9	8441/3	C56.9	-28626	0	YES	d1e974e7-dd68-40cc-ad06-2b57d964e5a1	39898	Ovary
TCGA-04-1338-01	Serous Ovarian Cancer	Ovarian Cancer	ov_tcga	TCGA-04-1338	HOMDEL	NA	AMP	NA	NA	NA	NA	NA	NA	NA	AMP	NA	NA	NA	NA	NA	NA	NA	NA	AMP	AMP	Yes	Yes	YES	YES	120	SOC	Primary	NA	1	78	WHITE	NA	NOT HISPANIC OR LATINO	4	No	C56.9	8441/3	C56.9	-28789	0	YES	31872f6a-d225-4f91-b38d-4505d19e406c	40008	Ovary
TCGA-04-1341-01	Serous Ovarian Cancer	Ovarian Cancer	ov_tcga	TCGA-04-1341	NA	NA	NA	NA	NA	NA	NA	NA	NA	NA	NA	NA	NA	NA	NA	NA	NA	NA	NA	NA	NA	No	Yes	NO	YES	NA	SOC	Primary	NA	1	85	WHITE	NA	NOT HISPANIC OR LATINO	4	No	C56.9	8441/3	C56.9	-31215	0	YES	92badeb5-a50e-4a62-a67e-6a8a59c948ab	39898	Ovary
TCGA-04-1342-01	Serous Ovarian Cancer	Ovarian Cancer	ov_tcga	TCGA-04-1342	NA	NA	NA	NA	NA	NA	NA	NA	NA	NA	NA	NA	NA	NA	NA	NA	NA	NA	NA	E284G	NA	Yes	Yes	YES	YES	71	SOC	Primary	NA	1	80	WHITE	NA	NA	4	No	C56.9	8441/3	C56.9	-29501	0	YES	8727855e-120a-4216-a803-8cc6cd1159be	39898	Ovary
TCGA-04-1343-01	Serous Ovarian Cancer	Ovarian Cancer	ov_tcga	TCGA-04-1343	NA	NA	NA	NA	NA	NA	NA	NA	NA	NA	AMP	NA	NA	NA	NA	NA	AMP	NA	NA	NA	NA	Yes	Yes	YES	YES	46	SOC	Primary	NA	1	72	WHITE	NA	NOT HISPANIC OR LATINO	4	No	C56.9	8441/3	C56.9	-26428	0	YES	b7715ff6-57a6-4513-9447-aa8bc93f16d4	39898	Ovary
TCGA-04-1346-01	Serous Ovarian Cancer	Ovarian Cancer	ov_tcga	TCGA-04-1346	NA	NA	NA	NA	NA	NA	NA	NA	NA	NA	NA	NA	NA	NA	NA	NA	NA	NA	NA	NA	NA	Yes	Yes	YES	YES	34	SOC	Primary	NA	1	73	WHITE	NA	NOT HISPANIC OR LATINO	4	No	C56.9	8441/3	C56.9	-26865	0	YES	25a0a9e6-4f5b-45d8-8f34-abfd31d5ff1b	39898	Ovary
TCGA-04-1347-01	Serous Ovarian Cancer	Ovarian Cancer	ov_tcga	TCGA-04-1347	NA	NA	NA	NA	NA	NA	NA	NA	NA	NA	AMP	NA	NA	NA	NA	NA	NA	NA	NA	NA	NA	Yes	Yes	YES	YES	95	SOC	Primary	NA	1	81	WHITE	NA	NOT HISPANIC OR LATINO	4	No	C56.9	8441/3	C56.9	-29695	0	YES	f0c353fd-947c-41e2-b643-3ecc0d69796c	39898	Ovary
TCGA-04-1348-01	Serous Ovarian Cancer	Ovarian Cancer	ov_tcga	TCGA-04-1348	AMP	AMP	NA	NA	AMP	NA	NA	NA	NA	NA	AMP	NA	NA	NA	NA	NA	AMP	NA	NA	NA	NA	Yes	Yes	YES	YES	37	SOC	Primary	NA	1	44	WHITE	NA	HISPANIC OR LATINO	4	No	C56.9	8441/3	C56.9	-16236	0	YES	f7752d6e-f9cd-4dc9-ab01-3ab87acb21e4	39898	Ovary
TCGA-04-1349-01	Serous Ovarian Cancer	Ovarian Cancer	ov_tcga	TCGA-04-1349	NA	NA	NA	NA	NA	NA	NA	NA	NA	NA	NA	NA	NA	NA	NA	NA	NA	NA	NA	NA	NA	Yes	Yes	YES	YES	31	SOC	Primary	NA	1	69	WHITE	NA	NOT HISPANIC OR LATINO	4	No	C56.9	8441/3	C56.9	-25213	0	YES	4b930a10-4b12-4428-84f9-3255b4a3bc4f	39898	Ovary
TCGA-04-1350-01	Serous Ovarian Cancer	Ovarian Cancer	ov_tcga	TCGA-04-1350	NA	NA	NA	NA	NA	NA	NA	NA	NA	NA	NA	NA	NA	NA	NA	NA	NA	NA	NA	NA	NA	Yes	Yes	YES	YES	40	SOC	Primary	NA	1	46	WHITE	NA	NA	4	No	C56.9	8441/3	C56.9	-16942	0	YES	0f4a4ad1-e394-45c4-9aa9-aadf2bff0628	39898	Ovary
TCGA-04-1351-01	Serous Ovarian Cancer	Ovarian Cancer	ov_tcga	TCGA-04-1351	NA	NA	NA	NA	NA	NA	NA	NA	NA	NA	NA	NA	NA	NA	NA	NA	NA	NA	NA	NA	NA	No	Yes	NO	YES	NA	SOC	Primary	NA	1	76	WHITE	NA	NOT HISPANIC OR LATINO	4	No	C56.9	8441/3	C56.9	-28045	0	YES	12b032ed-ff92-4bfe-b980-eb273ae8ae17	39898	Ovary
TCGA-04-1353-01	Serous Ovarian Cancer	Ovarian Cancer	ov_tcga	TCGA-04-1353	NA	NA	NA	NA	NA	NA	NA	NA	NA	NA	AMP	NA	NA	NA	NA	NA	NA	NA	NA	NA	NA	No	Yes	NO	YES	NA	SOC	Primary	NA	1	64	ASIAN	NA	NOT HISPANIC OR LATINO	4	No	C56.9	8441/3	C56.9	-23611	0	YES	cddbac56-2861-46a5-98a3-df32ab69d5da	41901	Ovary
TCGA-04-1356-01	Serous Ovarian Cancer	Ovarian Cancer	ov_tcga	TCGA-04-1356	NA	NA	AMP	NA	NA	NA	NA	AMP	NA	AMP	AMP	NA	NA	NA	NA	NA	AMP, S322C	NA	NA	NA	AMP	Yes	Yes	YES	YES	48	SOC	Primary	NA	1	62	WHITE	NA	HISPANIC OR LATINO	4	No	C56.9	8441/3	C56.9	-22855	0	YES	8652ddee-98f4-4584-b450-e6f2f5c9d7ec	39898	Ovary
TCGA-04-1357-01	Serous Ovarian Cancer	Ovarian Cancer	ov_tcga	TCGA-04-1357	NA	NA	NA	NA	NA	NA	NA	NA	NA	NA	NA	NA	NA	NA	NA	NA	NA	NA	NA	NA	NA	Yes	Yes	YES	YES	53	SOC	Primary	NA	1	52	NA	NA	NA	4	No	C56.9	8441/3	C56.9	-18999	0	YES	feda41d8-ca56-425d-b149-4d5485328107	39898	Ovary
TCGA-04-1360-01	Serous Ovarian Cancer	Ovarian Cancer	ov_tcga	TCGA-04-1360	NA	I370N	NA	NA	NA	NA	NA	NA	NA	NA	NA	NA	NA	NA	NA	NA	NA	NA	NA	NA	AMP	No	Yes	NO	YES	NA	SOC	Primary	NA	1	65	NA	NA	NA	4	No	C56.9	8441/3	C56.9	-23993	0	YES	e0502c47-3234-4609-a8d5-730a9e6eb5b8	39898	Ovary
TCGA-04-1361-01	Serous Ovarian Cancer	Ovarian Cancer	ov_tcga	TCGA-04-1361	NA	NA	AMP	NA	NA	NA	NA	NA	NA	NA	NA	NA	NA	AMP	NA	NA	NA	NA	NA	NA	NA	Yes	Yes	YES	YES	52	SOC	Primary	NA	1	57	WHITE	NA	NA	4	No	C56.9	8441/3	C56.9	-20860	0	YES	a6aad7f9-8444-4c2f-8e4b-b19fd453544f	39898	Ovary
TCGA-04-1362-01	Serous Ovarian Cancer	Ovarian Cancer	ov_tcga	TCGA-04-1362	NA	NA	NA	NA	NA	NA	NA	NA	NA	NA	NA	NA	NA	NA	NA	NA	NA	NA	NA	NA	NA	Yes	No	YES	YES	57	SOC	Primary	NA	1	59	WHITE	NA	NA	4	No	C56.9	8441/3	C56.9	-21745	0	YES	1d192835-524e-429d-bf74-3c4727acb446	39898	Ovary
TCGA-04-1364-01	Serous Ovarian Cancer	Ovarian Cancer	ov_tcga	TCGA-04-1364	NA	NA	NA	NA	NA	NA	NA	NA	NA	NA	NA	NA	NA	NA	NA	NA	NA	NA	NA	NA	NA	Yes	No	YES	YES	37	SOC	Primary	NA	1	61	WHITE	NA	NOT HISPANIC OR LATINO	4	No	C56.9	8441/3	C56.9	-22294	0	YES	80f85c54-e12f-4afa-8fa5-5f3e083b6f95	39898	Ovary
TCGA-04-1365-01	Serous Ovarian Cancer	Ovarian Cancer	ov_tcga	TCGA-04-1365	NA	NA	AMP	NA	NA	NA	NA	NA	NA	NA	AMP	NA	AMP	NA	NA	NA	AMP	NA	NA	NA	NA	Yes	Yes	YES	YES	39	SOC	Primary	NA	1	87	WHITE	NA	NOT HISPANIC OR LATINO	4	No	C56.9	8441/3	C56.9	-31925	0	YES	0484a929-7a7f-4926-8d25-470ddab082ec	39898	Ovary
TCGA-04-1367-01	Serous Ovarian Cancer	Ovarian Cancer	ov_tcga	TCGA-04-1367	NA	NA	NA	NA	NA	NA	NA	NA	NA	NA	AMP	NA	NA	NA	NA	NA	NA	NA	NA	NA	NA	Yes	Yes	YES	YES	73	SOC	Primary	NA	1	50	WHITE	NA	NOT HISPANIC OR LATINO	4	No	C56.9	8441/3	C56.9	-18577	0	YES	30b8f4cd-9245-4496-a8a8-c3e59093bc0a	40088	Ovary
TCGA-04-1369-01	Serous Ovarian Cancer	Ovarian Cancer	ov_tcga	TCGA-04-1369	NA	NA	NA	NA	NA	NA	NA	NA	NA	NA	NA	NA	NA	NA	NA	NA	NA	NA	NA	NA	NA	No	No	NO	NO	NA	SOC	Primary	NA	1	53	WHITE	NA	NOT HISPANIC OR LATINO	4	No	C56.9	8441/3	C56.9	-19571	0	YES	6c43727d-631a-40fb-b1a1-242a12889eaa	40402	Ovary
TCGA-04-1370-01	Serous Ovarian Cancer	Ovarian Cancer	ov_tcga	TCGA-04-1370	NA	NA	NA	NA	NA	NA	NA	NA	NA	NA	NA	NA	NA	NA	NA	NA	NA	NA	NA	NA	NA	No	No	NO	NO	NA	SOC	Primary	NA	1	52	WHITE	NA	NA	4	No	C56.9	8441/3	C56.9	-19329	0	YES	7e6cdbc7-26a7-44f2-96fa-094738cbccae	40402	Ovary
TCGA-04-1371-01	Serous Ovarian Cancer	Ovarian Cancer	ov_tcga	TCGA-04-1371	NA	AMP	AMP	NA	NA	NA	NA	NA	NA	NA	AMP	NA	NA	NA	NA	NA	AMP	NA	NA	NA	NA	No	Yes	NO	YES	NA	SOC	Primary	NA	1	58	WHITE	NA	NA	4	No	C56.9	8441/3	C56.9	-21243	0	YES	bff84539-7862-45b2-b5fc-e77291fcca8b	39898	Ovary
TCGA-04-1514-01	Serous Ovarian Cancer	Ovarian Cancer	ov_tcga	TCGA-04-1514	NA	NA	NA	AMP	NA	NA	NA	NA	NA	NA	NA	NA	NA	NA	NA	NA	NA	NA	NA	NA	NA	Yes	Yes	YES	YES	24	SOC	Primary	NA	1	45	WHITE	NA	NOT HISPANIC OR LATINO	4	No	C56.9	8441/3	C56.9	-16725	0	YES	e9483296-cb91-497a-b955-39a3c3289dac	39966	Ovary
TCGA-04-1516-01	Serous Ovarian Cancer	Ovarian Cancer	ov_tcga	TCGA-04-1516	NA	NA	NA	AMP	NA	NA	NA	NA	AMP	NA	AMP	NA	NA	NA	NA	NA	AMP	NA	NA	NA	NA	No	Yes	NO	YES	NA	SOC	Primary	NA	1	48	WHITE	NA	NA	4	No	C56.9	8441/3	C56.9	-17768	0	YES	1c86e4e5-ecc9-4f6d-a557-77bf396a653b	40354	Ovary
TCGA-04-1517-01	Serous Ovarian Cancer	Ovarian Cancer	ov_tcga	TCGA-04-1517	NA	NA	NA	AMP	NA	NA	NA	NA	NA	NA	NA	HOMDEL	NA	NA	NA	NA	NA	NA	NA	NA	NA	Yes	Yes	YES	YES	17	SOC	Primary	NA	1	79	WHITE	NA	NA	4	No	C56.9	8441/3	C56.9	-29045	0	YES	35916942-e7aa-45db-ad27-03cba67d4d5b	39967	Ovary
TCGA-04-1519-01	Serous Ovarian Cancer	Ovarian Cancer	ov_tcga	TCGA-04-1519	NA	NA	NA	NA	NA	NA	NA	NA	NA	NA	NA	NA	NA	NA	NA	NA	NA	NA	NA	NA	NA	No	Yes	NO	YES	NA	SOC	Primary	NA	1	48	NA	NA	NA	4	No	C56.9	8441/3	C56.9	-17671	0	YES	e9b5336e-d724-4e7d-8c81-1147abd0a80d	39967	Ovary
TCGA-04-1525-01	Serous Ovarian Cancer	Ovarian Cancer	ov_tcga	TCGA-04-1525	NA	NA	NA	NA	NA	NA	NA	NA	NA	NA	NA	NA	NA	NA	NA	NA	NA	NA	NA	NA	NA	Yes	Yes	YES	YES	44	SOC	Primary	NA	1	47	WHITE	NA	NOT HISPANIC OR LATINO	4	No	C56.9	8441/3	C56.9	-17469	0	YES	2bb96e1e-6992-434d-83e5-2f03713b3911	39967	Ovary
TCGA-04-1530-01	Serous Ovarian Cancer	Ovarian Cancer	ov_tcga	TCGA-04-1530	NA	NA	NA	NA	NA	NA	NA	NA	NA	NA	AMP	NA	NA	NA	HOMDEL	NA	AMP	NA	NA	NA	NA	Yes	Yes	YES	YES	53	SOC	Primary	NA	1	68	WHITE	NA	NOT HISPANIC OR LATINO	4	No	C56.9	8441/3	C56.9	-25013	0	YES	42b3dfa3-152f-4ab7-ac9f-988c7f473bea	39966	Ovary
TCGA-04-1536-01	Serous Ovarian Cancer	Ovarian Cancer	ov_tcga	TCGA-04-1536	NA	NA	NA	NA	NA	NA	NA	NA	NA	NA	NA	NA	NA	NA	NA	NA	NA	NA	NA	NA	AMP	No	Yes	NO	YES	NA	SOC	Primary	NA	1	60	BLACK OR AFRICAN AMERICAN	NA	NA	4	No	C56.9	8441/3	C56.9	-21939	0	YES	1fe19c6b-71d0-4b07-923b-74ea32210db0	39967	Ovary
TCGA-04-1542-01	Serous Ovarian Cancer	Ovarian Cancer	ov_tcga	TCGA-04-1542	NA	NA	NA	NA	NA	NA	NA	NA	NA	NA	NA	NA	NA	NA	NA	NA	NA	NA	NA	NA	NA	Yes	Yes	YES	YES	54	SOC	Primary	NA	1	52	WHITE	NA	NA	4	No	C56.9	8441/3	C56.9	-19263	0	YES	0c1a2e7d-e7e4-481e-a012-ef214c444497	39966	Ovary
TCGA-04-1638-01	Serous Ovarian Cancer	Ovarian Cancer	ov_tcga	TCGA-04-1638	NA	NA	NA	NA	NA	NA	NA	NA	NA	NA	NA	NA	NA	NA	AMP	NA	NA	NA	NA	NA	NA	No	Yes	NO	YES	NA	SOC	Primary	NA	1	57	BLACK OR AFRICAN AMERICAN	NA	NA	4	No	C56.9	8441/3	C56.9	-20987	0	YES	c75c915f-ef4b-4c19-8ace-995e6c6015fd	39966	Ovary
TCGA-04-1644-01	Serous Ovarian Cancer	Ovarian Cancer	ov_tcga	TCGA-04-1644	NA	NA	NA	NA	NA	NA	NA	NA	NA	NA	NA	NA	NA	NA	NA	NA	NA	NA	NA	NA	NA	No	Yes	NO	YES	NA	SOC	Primary	NA	1	48	WHITE	NA	NOT HISPANIC OR LATINO	4	No	C56.9	8441/3	C56.9	-17725	0	YES	6f592f17-e00b-4d04-a45b-d9d4cf4c3075	39966	Ovary
TCGA-04-1646-01	Serous Ovarian Cancer	Ovarian Cancer	ov_tcga	TCGA-04-1646	NA	AMP	NA	NA	NA	NA	NA	AMP	NA	NA	NA	NA	NA	NA	NA	NA	NA	NA	NA	NA	NA	No	Yes	NO	YES	NA	SOC	Primary	NA	1	60	WHITE	NA	NA	4	No	C56.9	8441/3	C56.9	-22207	0	YES	d38ca631-ed5c-4182-a647-625060726fa7	39966	Ovary
TCGA-04-1648-01	Serous Ovarian Cancer	Ovarian Cancer	ov_tcga	TCGA-04-1648	AMP	NA	NA	NA	NA	NA	NA	NA	NA	NA	NA	NA	NA	NA	NA	NA	NA	NA	NA	NA	NA	No	Yes	NO	YES	NA	SOC	Primary	NA	1	57	WHITE	NA	NA	4	No	C56.9	8441/3	C56.9	-21113	0	YES	cddce77f-21e6-4124-9f03-96fb5ca7cefa	39966	Ovary
TCGA-04-1649-01	Serous Ovarian Cancer	Ovarian Cancer	ov_tcga	TCGA-04-1649	NA	NA	NA	NA	AMP	NA	NA	NA	NA	NA	NA	NA	NA	NA	NA	NA	NA	NA	NA	NA	NA	No	Yes	NO	YES	NA	SOC	Primary	NA	1	74	WHITE	NA	NA	4	No	C56.9	8441/3	C56.9	-27165	0	YES	314e446d-3a57-4c91-ac2e-4fc211456ee6	39966	Ovary
TCGA-04-1651-01	Serous Ovarian Cancer	Ovarian Cancer	ov_tcga	TCGA-04-1651	AMP	NA	NA	NA	NA	NA	NA	NA	NA	NA	AMP	NA	NA	NA	NA	NA	NA	NA	NA	NA	AMP	No	Yes	NO	YES	NA	SOC	Primary	NA	1	53	WHITE	NA	NOT HISPANIC OR LATINO	4	No	C56.9	8441/3	C56.9	-19628	0	YES	55153632-1673-487a-85c0-f156377db1fc	39966	Ovary
TCGA-04-1652-01	Serous Ovarian Cancer	Ovarian Cancer	ov_tcga	TCGA-04-1652	NA	NA	AMP	NA	NA	NA	NA	NA	NA	NA	AMP	NA	NA	NA	NA	NA	NA	NA	NA	NA	NA	No	Yes	NO	YES	NA	SOC	Primary	NA	1	76	WHITE	NA	NA	4	No	C56.9	8441/3	C56.9	-28101	0	YES	d86adfac-56be-4a69-9315-5a90b4113e65	39966	Ovary
TCGA-04-1654-01	Serous Ovarian Cancer	Ovarian Cancer	ov_tcga	TCGA-04-1654	NA	NA	NA	NA	NA	NA	NA	NA	NA	NA	NA	NA	NA	NA	NA	NA	NA	NA	NA	NA	NA	No	Yes	NO	YES	NA	SOC	Primary	NA	1	69	WHITE	NA	NA	4	No	C56.9	8441/3	C56.9	-25387	0	YES	ff33db70-91d4-4dbb-a4fc-d81a128d0f32	39966	Ovary
TCGA-04-1655-01	Serous Ovarian Cancer	Ovarian Cancer	ov_tcga	TCGA-04-1655	NA	NA	NA	NA	NA	NA	NA	NA	NA	NA	AMP	NA	NA	NA	NA	NA	NA	NA	NA	NA	NA	No	Yes	NO	YES	NA	SOC	Primary	NA	1	49	WHITE	NA	NA	4	No	C56.9	8441/3	C56.9	-17988	0	YES	f8a5547f-f1bc-4c01-8b68-25b5ee0caeab	39966	Ovary
TCGA-05-4244-01	Lung Adenocarcinoma	Non-Small Cell Lung Cancer	luad_tcga	TCGA-05-4244	NA	NA	NA	NA	NA	NA	NA	NA	NA	NA	NA	NA	NA	NA	NA	NA	NA	NA	NA	NA	NA	No	Yes	NO	YES	NA	LUAD	Primary	NA	1	70	NA	NA	NA	5	No	C34.3	8140/3	C34.3	-25752	0	YES	34040b83-7e8a-4264-a551-b16621843e28	40381	NA
TCGA-05-4245-01	Lung Adenocarcinoma	Non-Small Cell Lung Cancer	luad_tcga	TCGA-05-4245	NA	NA	NA	NA	NA	NA	NA	NA	NA	NA	NA	NA	NA	NA	NA	NA	NA	NA	NA	NA	NA	No	No	NO	NO	NA	LUAD	Primary	NA	1	81	NA	NA	NA	5	No	C34.1	8140/3	C34.1	-29647	0	YES	03d09c05-49ab-4ba6-a8d7-e7ccf71fafd2	40381	NA
TCGA-05-4249-01	Lung Adenocarcinoma	Non-Small Cell Lung Cancer	luad_tcga	TCGA-05-4249	NA	NA	NA	H153R	NA	NA	NA	NA	NA	NA	NA	NA	NA	NA	NA	NA	NA	NA	NA	NA	NA	Yes	Yes	YES	YES	288	LUAD	Primary	NA	1	67	NA	NA	NA	5	No	C34.3	8140/3	C34.3	-24532	0	YES	4addf05f-3668-4b3f-a17f-c0227329ca52	40381	NA
TCGA-05-4250-01	Lung Adenocarcinoma	Non-Small Cell Lung Cancer	luad_tcga	TCGA-05-4250	NA	NA	NA	NA	NA	NA	NA	NA	NA	NA	NA	NA	NA	NA	NA	NA	NA	NA	NA	NA	NA	No	Yes	NO	YES	NA	LUAD	Primary	NA	1	79	NA	NA	NA	5	No	C34.3	8140/3	C34.3	-29068	0	YES	f98ecd8a-b878-4f53-b911-20cd8e17281c	40381	NA
TCGA-05-4382-01	Lung Adenocarcinoma	Non-Small Cell Lung Cancer	luad_tcga	TCGA-05-4382	NA	D323N	AMP	NA	NA	NA	NA	NA	NA	NA	NA	NA	NA	NA	NA	NA	NA	NA	NA	NA	NA	Yes	Yes	YES	YES	1274	LUAD	Primary	NA	1	68	NA	NA	NA	5	No	C34.1	8255/3	C34.1	-24868	0	YES	3434b91a-c05f-460f-a078-7b1bb6e7085d	40381	NA
TCGA-05-4384-01	Lung Adenocarcinoma	Non-Small Cell Lung Cancer	luad_tcga	TCGA-05-4384	NA	NA	NA	NA	NA	NA	NA	NA	NA	NA	NA	NA	NA	NA	NA	NA	NA	NA	NA	NA	NA	Yes	No	YES	YES	118	LUAD	Primary	NA	1	66	NA	NA	NA	5	No	C34.3	8255/3	C34.3	-24411	0	YES	9a50e7e4-831d-489f-87d2-979e987561cc	40381	NA
TCGA-05-4389-01	Lung Adenocarcinoma	Non-Small Cell Lung Cancer	luad_tcga	TCGA-05-4389	NA	NA	NA	NA	NA	NA	NA	NA	NA	NA	NA	NA	NA	NA	NA	NA	NA	NA	NA	NA	NA	Yes	Yes	YES	YES	220	LUAD	Primary	NA	1	70	NA	NA	NA	5	No	C34.1	8255/3	C34.1	-25660	0	YES	a3de401d-91fe-49a2-bb07-81c1a06506e6	40381	NA
TCGA-05-4390-01	Lung Adenocarcinoma	Non-Small Cell Lung Cancer	luad_tcga	TCGA-05-4390	NA	NA	NA	NA	NA	NA	NA	NA	NA	NA	NA	NA	NA	NA	NA	NA	NA	NA	NA	NA	NA	Yes	Yes	YES	YES	484	LUAD	Primary	NA	1	58	NA	NA	NA	5	No	C34.1	8255/3	C34.1	-21430	0	YES	b8475929-2d9d-4909-bd62-59684a140bd7	40381	NA
TCGA-05-4395-01	Lung Adenocarcinoma	Non-Small Cell Lung Cancer	luad_tcga	TCGA-05-4395	NA	NA	NA	NA	NA	NA	NA	NA	NA	NA	NA	NA	NA	NA	NA	NA	NA	NA	NA	NA	NA	Yes	Yes	YES	YES	213	LUAD	Primary	NA	1	76	NA	NA	NA	5	No	C34.1	8255/3	C34.1	-27971	0	YES	762dea8a-5b41-4058-979a-b7876ed13d7e	40381	NA
TCGA-05-4396-01	Lung Adenocarcinoma	Non-Small Cell Lung Cancer	luad_tcga	TCGA-05-4396	NA	NA	NA	NA	NA	NA	NA	NA	NA	NA	NA	NA	NA	NA	NA	NA	NA	NA	NA	NA	NA	Yes	Yes	YES	YES	465	LUAD	Primary	NA	1	76	NA	NA	NA	5	No	C34.3	8255/3	C34.3	-28094	0	YES	9f81c602-8afa-4588-b0b6-6e5a1a128d5a	40381	NA
TCGA-05-4397-01	Lung Adenocarcinoma	Non-Small Cell Lung Cancer	luad_tcga	TCGA-05-4397	NA	NA	NA	NA	NA	NA	NA	NA	NA	NA	AMP, A88S	NA	NA	NA	NA	NA	AMP	NA	NA	NA	NA	No	Yes	NO	YES	NA	LUAD	Primary	NA	1	65	NA	NA	NA	5	No	C34.2	8255/3	C34.2	-23833	0	YES	6dfd47d2-831a-4386-9051-f78199a16bb5	40381	NA
TCGA-05-4398-01	Lung Adenocarcinoma	Non-Small Cell Lung Cancer	luad_tcga	TCGA-05-4398	NA	NA	NA	NA	NA	NA	NA	NA	NA	HOMDEL	NA	NA	NA	NA	NA	NA	NA	K83N	NA	NA	NA	Yes	Yes	YES	YES	674	LUAD	Primary	NA	1	47	NA	NA	NA	5	No	C34.1	8255/3	C34.1	-17471	0	YES	31c96e35-5e2f-429c-b12a-7bc5a497a300	40381	NA
TCGA-05-4402-01	Lung Adenocarcinoma	Non-Small Cell Lung Cancer	luad_tcga	TCGA-05-4402	NA	NA	NA	NA	NA	NA	NA	NA	NA	NA	NA	NA	NA	NA	NA	NA	NA	NA	NA	NA	NA	Yes	Yes	YES	YES	142	LUAD	Primary	NA	1	57	NA	NA	NA	5	No	C34.3	8255/3	C34.3	-20819	0	YES	722d6818-f1cb-49f4-b68a-fd0a31304681	40381	NA
TCGA-05-4403-01	Lung Adenocarcinoma	Non-Small Cell Lung Cancer	luad_tcga	TCGA-05-4403	NA	NA	NA	NA	NA	NA	NA	NA	NA	NA	NA	NA	NA	NA	NA	NA	NA	NA	NA	NA	NA	Yes	Yes	YES	YES	122	LUAD	Primary	NA	1	76	NA	NA	NA	5	No	C34.1	8255/3	C34.1	-27881	0	YES	ce15f31f-2bad-4485-96fa-495bfa262e66	40381	NA
TCGA-05-4405-01	Lung Adenocarcinoma	Non-Small Cell Lung Cancer	luad_tcga	TCGA-05-4405	NA	NA	NA	NA	NA	NA	NA	NA	NA	NA	NA	NA	NA	NA	NA	NA	NA	NA	NA	NA	NA	Yes	Yes	YES	YES	343	LUAD	Primary	NA	1	74	NA	NA	NA	5	No	C34.3	8255/3	C34.3	-27241	0	YES	f587c9ab-2949-4410-80d6-a050865d48aa	40381	NA
TCGA-05-4410-01	Lung Adenocarcinoma	Non-Small Cell Lung Cancer	luad_tcga	TCGA-05-4410	NA	NA	NA	NA	E207*	NA	NA	D20=, D20D	NA	NA	NA	NA	NA	NA	NA	NA	NA	NA	NA	NA	NA	Yes	Yes	YES	YES	951	LUAD	Primary	NA	1	62	NA	NA	NA	5	No	C34.1	8255/3	C34.1	-22888	0	YES	d28e465c-e553-4c53-8bb7-3d8199b9a8a5	40381	NA
TCGA-05-4415-01	Lung Adenocarcinoma	Non-Small Cell Lung Cancer	luad_tcga	TCGA-05-4415	NA	NA	NA	NA	NA	NA	NA	NA	NA	NA	NA	NA	NA	NA	NA	NA	NA	NA	NA	NA	AMP	Yes	Yes	YES	YES	170	LUAD	Primary	NA	1	57	NA	NA	NA	5	No	C34.3	8255/3	C34.3	-20880	0	YES	d15b7b29-c5c5-41d8-b83b-7cc12fe92820	40381	NA
TCGA-05-4417-01	Lung Adenocarcinoma	Non-Small Cell Lung Cancer	luad_tcga	TCGA-05-4417	NA	NA	NA	NA	NA	NA	NA	NA	NA	NA	R580L	NA	NA	NA	NA	NA	NA	NA	NA	NA	NA	Yes	Yes	YES	YES	249	LUAD	Primary	NA	1	51	NA	NA	NA	5	No	C34.1	8255/3	C34.1	-18780	0	YES	a244a99a-d7cc-4fb1-bc76-b66886481621	40381	NA
TCGA-05-4418-01	Lung Adenocarcinoma	Non-Small Cell Lung Cancer	luad_tcga	TCGA-05-4418	NA	NA	NA	NA	NA	NA	NA	NA	NA	NA	NA	NA	NA	NA	NA	NA	NA	NA	NA	NA	NA	Yes	Yes	YES	YES	233	LUAD	Primary	NA	1	69	NA	NA	NA	5	No	C34.3	8255/3	C34.3	-25417	0	YES	d2c1e896-6886-4122-bb48-5fbcd3f641f4	40381	NA
TCGA-05-4420-01	Lung Adenocarcinoma	Non-Small Cell Lung Cancer	luad_tcga	TCGA-05-4420	AMP	NA	NA	NA	NA	NA	NA	NA	NA	NA	NA	NA	NA	NA	AMP	NA	NA	NA	NA	NA	NA	Yes	Yes	YES	YES	257	LUAD	Primary	NA	1	41	NA	NA	NA	5	No	C34.3	8255/3	C34.3	-15159	0	YES	3d2aa654-1b5f-4eb4-a1c2-af31f5760069	40381	NA
TCGA-05-4422-01	Lung Adenocarcinoma	Non-Small Cell Lung Cancer	luad_tcga	TCGA-05-4422	NA	NA	AMP	NA	NA	NA	NA	NA	NA	NA	NA	NA	NA	NA	NA	AMP	NA	NA	NA	NA	NA	Yes	Yes	YES	YES	45	LUAD	Primary	NA	1	68	NA	NA	NA	5	No	C34.3	8255/3	C34.3	-24837	0	YES	44dec838-b653-42a7-a58b-a1fd232cd68c	40381	NA
TCGA-05-4424-01	Lung Adenocarcinoma	Non-Small Cell Lung Cancer	luad_tcga	TCGA-05-4424	NA	NA	NA	NA	NA	NA	NA	NA	NA	NA	NA	N471S	G218V	NA	NA	NA	NA	NA	NA	NA	NA	Yes	Yes	YES	YES	658	LUAD	Primary	NA	1	70	NA	NA	NA	5	No	C34.1	8255/3	C34.1	-25689	0	YES	66763a0c-6cda-4832-a0cc-e7b496d78eaa	40381	NA
TCGA-05-4425-01	Lung Adenocarcinoma	Non-Small Cell Lung Cancer	luad_tcga	TCGA-05-4425	NA	NA	NA	NA	NA	NA	NA	NA	NA	NA	NA	NA	NA	NA	NA	NA	NA	NA	NA	NA	NA	Yes	Yes	YES	YES	34	LUAD	Primary	NA	1	70	NA	NA	NA	5	No	C34.2	8255/3	C34.2	-25902	0	YES	69b23036-add9-42c9-941f-02fb74d9b08c	40381	NA
TCGA-05-4426-01	Lung Adenocarcinoma	Non-Small Cell Lung Cancer	luad_tcga	TCGA-05-4426	NA	NA	NA	NA	NA	NA	NA	NA	NA	NA	NA	NA	NA	NA	NA	NA	NA	NA	NA	NA	NA	Yes	Yes	YES	YES	49	LUAD	Primary	NA	1	71	NA	NA	NA	5	No	C34.3	8255/3	C34.3	-26084	0	YES	36bf02f8-c1c8-49f9-a417-adf88a205c70	40381	NA
TCGA-05-4427-01	Lung Adenocarcinoma	Non-Small Cell Lung Cancer	luad_tcga	TCGA-05-4427	NA	NA	NA	NA	NA	NA	R602L	NA	NA	NA	NA	NA	NA	NA	NA	NA	NA	NA	NA	NA	R156L	No	Yes	NO	YES	NA	LUAD	Primary	NA	1	65	NA	NA	NA	5	No	C34.1	8255/3	C34.1	-23893	0	YES	78a24c56-576c-4245-bb42-6603b3d19897	40381	NA
TCGA-05-4430-01	Lung Adenocarcinoma	Non-Small Cell Lung Cancer	luad_tcga	TCGA-05-4430	NA	NA	NA	NA	NA	NA	NA	NA	NA	NA	NA	NA	NA	NA	NA	NA	NA	NA	NA	AMP	NA	Yes	Yes	YES	YES	253	LUAD	Primary	NA	1	59	NA	NA	NA	5	No	C34.3	8255/3	C34.3	-21884	0	YES	3a23cdb5-2327-45ac-b0b5-d4afe038c757	40381	NA
TCGA-05-4432-01	Lung Adenocarcinoma	Non-Small Cell Lung Cancer	luad_tcga	TCGA-05-4432	NA	NA	NA	NA	NA	NA	NA	NA	NA	NA	NA	NA	NA	NA	NA	NA	NA	NA	NA	NA	NA	Yes	Yes	YES	YES	572	LUAD	Primary	NA	1	66	NA	NA	NA	5	No	C34.1	8255/3	C34.1	-24350	0	YES	e737f650-b72d-44e7-b750-558a56716803	40381	NA
TCGA-05-4433-01	Lung Adenocarcinoma	Non-Small Cell Lung Cancer	luad_tcga	TCGA-05-4433	NA	NA	NA	NA	NA	NA	NA	NA	NA	NA	NA	NA	NA	NA	NA	NA	NA	NA	NA	NA	NA	Yes	Yes	YES	YES	37	LUAD	Primary	NA	1	82	NA	NA	NA	5	No	C34.3	8255/3	C34.3	-30194	0	YES	aea68827-dc0f-484d-a00d-06deeaa4b3ce	40381	NA
TCGA-05-4434-01	Lung Adenocarcinoma	Non-Small Cell Lung Cancer	luad_tcga	TCGA-05-4434	Q111*	NA	NA	NA	NA	NA	NA	NA	NA	NA	NA	NA	NA	NA	NA	NA	NA	NA	NA	NA	NA	No	Yes	NO	YES	NA	LUAD	Primary	NA	1	67	NA	NA	NA	5	No	C34.3	8255/3	C34.3	-24472	0	YES	d94fe32f-bedd-4f4c-9feb-fcb60d40f4bb	40381	NA
TCGA-05-5420-01	Lung Adenocarcinoma	Non-Small Cell Lung Cancer	luad_tcga	TCGA-05-5420	NA	NA	NA	NA	NA	NA	NA	NA	NA	NA	NA	NA	NA	NA	NA	NA	NA	NA	NA	NA	NA	Yes	Yes	YES	YES	89	LUAD	Primary	NA	1	67	NA	NA	NA	5	No	C34.1	8140/3	C34.9	-24472	0	YES	8b119d1c-6d21-4bbd-8a00-12da7b97d6c4	40624	NA
TCGA-05-5423-01	Lung Adenocarcinoma	Non-Small Cell Lung Cancer	luad_tcga	TCGA-05-5423	NA	NA	NA	NA	NA	NA	NA	NA	NA	NA	I66M	NA	NA	NA	NA	NA	NA	NA	NA	NA	NA	Yes	Yes	YES	YES	134	LUAD	Primary	NA	1	65	NA	NA	NA	5	No	C34.9	8255/3	C34.9	-23863	0	YES	33e3f736-7990-4f7a-ac35-863247566541	40624	NA
TCGA-05-5425-01	Lung Adenocarcinoma	Non-Small Cell Lung Cancer	luad_tcga	TCGA-05-5425	NA	NA	NA	NA	NA	NA	NA	NA	NA	NA	NA	NA	NA	NA	NA	AMP	NA	NA	NA	V236M	NA	No	Yes	NO	YES	NA	LUAD	Primary	NA	1	68	NA	NA	NA	5	No	C34.9	8255/3	C34.9	-25020	0	YES	9b4eeecb-6aff-435b-a244-ec362af92b7f	40624	NA
TCGA-05-5428-01	Lung Adenocarcinoma	Non-Small Cell Lung Cancer	luad_tcga	TCGA-05-5428	NA	NA	NA	NA	NA	NA	NA	NA	NA	NA	NA	NA	NA	NA	NA	NA	NA	NA	NA	NA	NA	Yes	Yes	YES	YES	311	LUAD	Primary	NA	1	57	NA	NA	NA	5	No	C34.9	8255/3	C34.9	-21061	0	YES	3fe8f8e4-5396-4362-82f5-366e2fb69db2	40624	NA
TCGA-05-5429-01	Lung Adenocarcinoma	Non-Small Cell Lung Cancer	luad_tcga	TCGA-05-5429	NA	NA	NA	NA	NA	NA	NA	NA	NA	NA	NA	NA	NA	NA	NA	NA	NA	NA	NA	NA	NA	Yes	Yes	YES	YES	36	LUAD	Primary	NA	1	60	NA	NA	NA	5	No	C34.1	8140/3	C34.9	-22066	0	YES	63bd2175-4b7c-44c9-aef3-9efc8f79837b	40624	NA
TCGA-05-5715-01	Lung Adenocarcinoma	Non-Small Cell Lung Cancer	luad_tcga	TCGA-05-5715	NA	NA	NA	NA	NA	NA	NA	NA	NA	NA	NA	NA	NA	NA	NA	NA	NA	NA	NA	NA	NA	Yes	Yes	YES	YES	107	LUAD	Primary	NA	1	69	NA	NA	NA	5	No	C34.1	8255/3	C34.1	-25383	0	YES	e0a19099-5d25-40df-ad73-6260df3a1b32	40624	NA
TCGA-06-0119-01	Glioblastoma Multiforme	Glioma	gbm_tcga	TCGA-06-0119	NA	NA	NA	NA	NA	NA	NA	NA	NA	NA	NA	NA	NA	NA	NA	NA	NA	NA	NA	NA	NA	Yes	No	YES	YES	69	GBM	Primary	NA	1	81	WHITE	NA	NOT HISPANIC OR LATINO	6	No	C71.9	9440/3	C71.9	-29606	0	YES	2cb9975f-2d1e-4c74-867f-8b151c22b246	41317	Brain
TCGA-06-0121-01	Glioblastoma Multiforme	Glioma	gbm_tcga	TCGA-06-0121	NA	NA	NA	NA	NA	NA	NA	NA	NA	NA	NA	NA	NA	NA	NA	NA	NA	NA	NA	NA	NA	No	No	NO	YES	NA	GBM	Primary	NA	1	NA	NA	NA	NA	NA	NA	NA	NA	NA	NA	NA	NA	NA	NA	NA
TCGA-06-0122-01	Glioblastoma Multiforme	Glioma	gbm_tcga	TCGA-06-0122	NA	NA	NA	NA	NA	NA	NA	NA	NA	NA	NA	NA	NA	NA	NA	NA	NA	NA	NA	NA	NA	Yes	Yes	YES	YES	71	GBM	Primary	NA	1	84	WHITE	NA	NOT HISPANIC OR LATINO	6	No	C71.9	9440/3	C71.9	-30968	0	YES	ada9c707-d49c-43d5-bee6-3e00732755ea	39792	Brain
TCGA-06-0124-01	Glioblastoma Multiforme	Glioma	gbm_tcga	TCGA-06-0124	NA	NA	NA	NA	NA	NA	NA	NA	NA	NA	NA	NA	NA	NA	NA	NA	NA	NA	NA	NA	NA	Yes	Yes	YES	YES	62	GBM	Primary	NA	1	67	WHITE	NA	NOT HISPANIC OR LATINO	6	No	C71.9	9440/3	C71.9	-24591	0	YES	c2651206-36c5-4f3c-a0d6-3ffc07b27a93	39792	Brain
TCGA-06-0125-01	Glioblastoma Multiforme	Glioma	gbm_tcga	TCGA-06-0125	NA	NA	NA	NA	NA	NA	NA	NA	NA	NA	NA	NA	NA	NA	NA	NA	NA	T149I	NA	NA	NA	No	Yes	NO	YES	NA	GBM	Primary	NA	2	63	WHITE	NA	NOT HISPANIC OR LATINO	6	No	C71.9	9440/3	C71.9	-23343	0	YES	8da3103e-3e6c-4176-a583-d5fe5e60601e	39790	Brain
TCGA-06-0126-01	Glioblastoma Multiforme	Glioma	gbm_tcga	TCGA-06-0126	NA	NA	NA	NA	NA	NA	NA	NA	NA	NA	NA	NA	NA	NA	NA	NA	NA	NA	NA	NA	NA	Yes	Yes	YES	YES	51	GBM	Primary	NA	1	86	WHITE	NA	NOT HISPANIC OR LATINO	6	No	C71.9	9440/3	C71.9	-31627	0	YES	d88bbd87-e876-4a44-96f5-c28ceac661b8	39790	Brain
TCGA-06-0127-01	Glioblastoma Multiforme	Glioma	gbm_tcga	TCGA-06-0127	NA	NA	NA	NA	NA	NA	NA	NA	NA	NA	NA	NA	NA	NA	NA	NA	NA	NA	NA	NA	NA	No	Yes	NO	YES	NA	GBM	Primary	NA	1	67	WHITE	NA	NOT HISPANIC OR LATINO	6	No	C71.9	9440/3	C71.9	-24502	0	YES	f66d92ff-85ad-4c83-b127-ce34c8488040	39792	Brain
TCGA-06-0128-01	Glioblastoma Multiforme	Glioma	gbm_tcga	TCGA-06-0128	NA	NA	NA	NA	NA	AMP	NA	NA	NA	NA	NA	NA	NA	NA	NA	AMP	NA	NA	NA	NA	NA	Yes	Yes	YES	YES	64	GBM	Primary	NA	1	66	WHITE	NA	NOT HISPANIC OR LATINO	6	No	C71.9	9440/3	C71.9	-24217	0	YES	31e6e6c8-9197-4927-bfe4-8f6836f963da	39790	Brain
TCGA-06-0129-01	Glioblastoma Multiforme	Glioma	gbm_tcga	TCGA-06-0129	NA	NA	NA	NA	NA	NA	NA	NA	NA	NA	NA	NA	NA	NA	NA	NA	NA	HOMDEL	NA	AMP	NA	Yes	Yes	YES	YES	47	GBM	Primary	NA	1	30	ASIAN	NA	NOT HISPANIC OR LATINO	6	No	C71.9	9440/3	C71.9	-11284	0	YES	bde84ea9-55c9-4d6d-be86-58fd9222c1d6	39792	Brain
TCGA-06-0130-01	Glioblastoma Multiforme	Glioma	gbm_tcga	TCGA-06-0130	NA	NA	NA	NA	NA	NA	NA	NA	NA	NA	NA	NA	NA	NA	NA	NA	NA	NA	NA	NA	NA	Yes	Yes	YES	YES	29	GBM	Primary	NA	1	54	WHITE	NA	NOT HISPANIC OR LATINO	6	No	C71.9	9440/3	C71.9	-19812	0	YES	7cada85b-00b1-41e5-9924-e09eb077ad56	39792	Brain
TCGA-06-0131-01	Diffuse Glioma	Glioma	lgggbm_tcga_pub	TCGA-06-0131	NA	NA	NA	NA	NA	NA	NA	NA	NA	NA	NA	NA	NA	NA	NA	NA	NA	NA	NA	NA	NA	No	No	NO	NO	NA	DIFG	NA	NA	1	NA	NA	NA	NA	NA	NA	NA	NA	NA	NA	NA	NA	NA	NA	NA
TCGA-06-0132-01	Glioblastoma Multiforme	Glioma	gbm_tcga	TCGA-06-0132	NA	NA	NA	NA	NA	NA	NA	NA	NA	NA	NA	NA	NA	NA	NA	NA	NA	NA	NA	NA	NA	Yes	Yes	YES	YES	24	GBM	Primary	NA	1	49	WHITE	NA	NOT HISPANIC OR LATINO	6	No	C71.9	9440/3	C71.9	-18125	0	YES	9ad6c241-ccc5-4532-a6ac-098271b13b5f	39787	Brain
TCGA-06-0133-01	Glioblastoma Multiforme	Glioma	gbm_tcga	TCGA-06-0133	NA	NA	NA	NA	NA	NA	NA	NA	NA	NA	NA	NA	NA	NA	NA	NA	NA	NA	NA	NA	NA	No	Yes	NO	YES	NA	GBM	Primary	NA	1	64	WHITE	NA	NOT HISPANIC OR LATINO	6	No	C71.9	9440/3	C71.9	-23402	0	YES	0133e584-111e-450a-b451-77a2799ef529	39792	Brain
TCGA-06-0137-01	Glioblastoma Multiforme	Glioma	gbm_tcga	TCGA-06-0137	NA	NA	NA	NA	NA	NA	NA	NA	NA	NA	NA	NA	NA	NA	NA	NA	NA	NA	NA	NA	NA	Yes	Yes	YES	YES	69	GBM	Primary	NA	1	63	WHITE	NA	NOT HISPANIC OR LATINO	6	No	C71.9	9440/3	C71.9	-23273	0	YES	d0de6676-6ba1-4d79-a9b0-ec3f1e8a8775	39792	Brain
TCGA-06-0138-01	Glioblastoma Multiforme	Glioma	gbm_tcga	TCGA-06-0138	NA	NA	NA	NA	NA	NA	NA	NA	NA	NA	NA	NA	NA	NA	NA	NA	NA	NA	NA	NA	NA	No	Yes	NO	YES	NA	GBM	Primary	NA	1	43	WHITE	NA	NOT HISPANIC OR LATINO	6	No	C71.9	9440/3	C71.9	-15736	0	YES	66bd4c9e-2ebd-4092-a2b0-69027e8af5b8	39791	Brain
TCGA-06-0139-01	Glioblastoma Multiforme	Glioma	gbm_tcga	TCGA-06-0139	NA	NA	NA	NA	NA	NA	NA	NA	NA	NA	NA	NA	NA	NA	NA	NA	NA	NA	NA	NA	NA	Yes	No	YES	YES	8	GBM	Primary	NA	1	40	WHITE	NA	NOT HISPANIC OR LATINO	6	No	C71.9	9440/3	C71.9	-14729	0	YES	5bbeb8a7-3ac2-4ef1-bd48-6f83bc994a75	39792	Brain
TCGA-06-0140-01	Glioblastoma Multiforme	Glioma	gbm_tcga	TCGA-06-0140	NA	NA	NA	NA	NA	NA	NA	NA	NA	NA	NA	NA	NA	NA	NA	NA	NA	NA	NA	NA	NA	Yes	Yes	YES	YES	42	GBM	Primary	NA	1	86	WHITE	NA	NOT HISPANIC OR LATINO	6	No	C71.9	9440/3	C71.9	-31566	0	YES	0164acd3-34db-4d35-b96c-936daad0ff22	41317	Brain
TCGA-06-0141-01	Glioblastoma Multiforme	Glioma	gbm_tcga	TCGA-06-0141	NA	NA	NA	NA	NA	NA	NA	NA	NA	NA	NA	NA	NA	NA	NA	NA	NA	NA	NA	NA	NA	Yes	No	YES	YES	29	GBM	Primary	NA	1	62	WHITE	NA	NOT HISPANIC OR LATINO	6	No	C71.9	9440/3	C71.9	-22926	0	YES	4b43da9d-60ee-4269-b44d-d92c034b844c	39790	Brain
TCGA-06-0142-01	Glioblastoma Multiforme	Glioma	gbm_tcga	TCGA-06-0142	NA	NA	NA	NA	NA	NA	NA	NA	NA	NA	NA	HOMDEL	NA	NA	NA	NA	NA	NA	NA	NA	NA	Yes	Yes	YES	YES	47	GBM	Primary	NA	1	81	WHITE	NA	NOT HISPANIC OR LATINO	6	No	C71.9	9440/3	C71.9	-29642	0	YES	7529980c-839d-4887-b5d7-09a3e7159427	41317	Brain
TCGA-06-0143-01	Glioblastoma Multiforme	Glioma	gbm_tcga	TCGA-06-0143	NA	NA	NA	NA	NA	NA	NA	NA	NA	NA	NA	NA	NA	NA	NA	NA	NA	NA	NA	NA	NA	No	Yes	NO	YES	NA	GBM	Primary	NA	1	58	WHITE	NA	NOT HISPANIC OR LATINO	6	No	C71.9	9440/3	C71.9	-21386	0	YES	357e2b63-6876-4c69-9728-c52fada81970	39793	Brain
TCGA-06-0145-01	Glioblastoma Multiforme	Glioma	gbm_tcga	TCGA-06-0145	NA	NA	NA	NA	NA	NA	NA	NA	NA	NA	NA	NA	NA	NA	NA	NA	NA	NA	NA	NA	Q188*	Yes	Yes	YES	YES	86	GBM	Primary	NA	1	53	WHITE	NA	NOT HISPANIC OR LATINO	6	No	C71.9	9440/3	C71.9	-19661	0	YES	3258cb3b-f63b-463c-b2e4-d638149157c5	39792	Brain
TCGA-06-0146-01	Glioblastoma Multiforme	Glioma	gbm_tcga	TCGA-06-0146	NA	NA	NA	NA	NA	NA	NA	NA	NA	NA	NA	NA	NA	NA	NA	NA	NA	NA	NA	NA	AMP	No	Yes	NO	YES	NA	GBM	Primary	NA	1	33	WHITE	NA	NOT HISPANIC OR LATINO	6	No	C71.9	9440/3	C71.9	-12253	0	YES	3003cbfa-98d5-464d-90a5-b1bef32bcef1	39793	Brain
TCGA-06-0147-01	Glioblastoma Multiforme	Glioma	gbm_tcga	TCGA-06-0147	NA	NA	NA	NA	NA	NA	NA	NA	NA	NA	NA	NA	NA	NA	NA	NA	NA	NA	NA	NA	NA	No	Yes	NO	YES	NA	GBM	Primary	NA	1	51	WHITE	NA	NOT HISPANIC OR LATINO	6	No	C71.9	9440/3	C71.9	-18743	0	YES	562d2831-ea9e-4ee1-bcee-77138e0a7d9d	39792	Brain
TCGA-06-0148-01	Glioblastoma Multiforme	Glioma	gbm_tcga	TCGA-06-0148	NA	NA	NA	NA	NA	NA	NA	NA	NA	NA	NA	NA	NA	NA	NA	NA	NA	NA	NA	NA	NA	No	Yes	NO	YES	NA	GBM	Primary	NA	1	76	BLACK OR AFRICAN AMERICAN	NA	NOT HISPANIC OR LATINO	6	No	C71.9	9440/3	C71.9	-27842	0	YES	07a2c1da-040e-44ea-9a56-751a06761894	39792	Brain
TCGA-06-0149-01	Glioblastoma Multiforme	Glioma	gbm_tcga	TCGA-06-0149	NA	NA	NA	NA	NA	NA	NA	NA	NA	NA	NA	NA	NA	NA	NA	NA	NA	NA	NA	NA	NA	No	Yes	NO	YES	NA	GBM	Primary	NA	1	74	WHITE	NA	NOT HISPANIC OR LATINO	6	No	C71.9	9440/3	C71.9	-27315	0	YES	be8fa1fb-5696-4719-af16-2059f6b9d270	39790	Brain
TCGA-06-0150-01	Glioblastoma Multiforme	Glioma	gbm_tcga	TCGA-06-0150	NA	NA	NA	NA	NA	NA	NA	NA	NA	NA	NA	NA	NA	NA	NA	NA	NA	NA	NA	NA	NA	No	Yes	NO	YES	NA	GBM	Primary	NA	1	45	WHITE	NA	NOT HISPANIC OR LATINO	6	No	C71.9	9440/3	C71.9	-16442	0	YES	f2cef0e2-fece-4499-9f99-c5719aff8b5a	41317	Brain
TCGA-06-0151-01	Glioblastoma Multiforme	Glioma	gbm_tcga	TCGA-06-0151	NA	NA	NA	NA	NA	NA	NA	NA	NA	NA	NA	NA	NA	NA	NA	NA	NA	NA	NA	NA	NA	Yes	Yes	YES	YES	27	GBM	Primary	NA	1	32	WHITE	NA	NOT HISPANIC OR LATINO	6	No	C71.9	9440/3	C71.9	-11956	0	YES	c57d6674-08d1-4eda-9ec1-ae439923d7cf	41318	Brain
TCGA-06-0152-01	Glioblastoma Multiforme	Glioma	gbm_tcga	TCGA-06-0152	NA	NA	NA	NA	NA	NA	NA	NA	NA	NA	NA	NA	NA	NA	NA	NA	NA	NA	NA	NA	NA	Yes	Yes	YES	YES	56	GBM	Primary	NA	2	68	WHITE	NA	NOT HISPANIC OR LATINO	6	No	C71.9	9440/3	C71.9	-24844	0	YES	f5bc5d97-e054-4e53-992d-71b896bd97d5	39793	Brain
TCGA-06-0154-01	Glioblastoma Multiforme	Glioma	gbm_tcga	TCGA-06-0154	NA	NA	NA	NA	NA	NA	NA	NA	NA	NA	NA	NA	NA	NA	NA	NA	NA	NA	NA	NA	NA	Yes	Yes	YES	YES	63	GBM	Primary	NA	1	54	WHITE	NA	NOT HISPANIC OR LATINO	6	No	C71.9	9440/3	C71.9	-20018	0	YES	24ae6f30-eec8-49a7-abde-246b3873679e	39790	Brain
TCGA-06-0155-01	Glioblastoma Multiforme	Glioma	gbm_tcga	TCGA-06-0155	NA	NA	P226A	NA	NA	NA	NA	NA	NA	NA	NA	NA	NA	NA	NA	NA	NA	NA	NA	NA	NA	Yes	Yes	YES	YES	70	GBM	Primary	NA	1	61	WHITE	NA	NOT HISPANIC OR LATINO	6	No	C71.9	9440/3	C71.9	-22498	0	YES	fa1f1cfc-9da0-488b-93fe-60aaff99c171	39944	Brain
TCGA-06-0156-01	Glioblastoma Multiforme	Glioma	gbm_tcga	TCGA-06-0156	NA	NA	NA	NA	NA	NA	NA	NA	NA	NA	NA	NA	NA	NA	NA	NA	NA	NA	NA	NA	NA	No	No	NO	NO	NA	GBM	Primary	NA	1	57	WHITE	NA	NOT HISPANIC OR LATINO	6	No	C71.9	9440/3	C71.9	-20932	0	YES	15e058e8-2f33-4fb4-92af-3d9dea1fa906	39790	Brain
TCGA-06-0157-01	Glioblastoma Multiforme	Glioma	gbm_tcga	TCGA-06-0157	NA	NA	NA	NA	NA	NA	NA	NA	NA	NA	NA	NA	NA	NA	NA	NA	NA	NA	NA	NA	NA	Yes	Yes	YES	YES	48	GBM	Primary	NA	1	63	WHITE	NA	NOT HISPANIC OR LATINO	6	No	C71.9	9440/3	C71.9	-23128	0	YES	ea3b5da2-6a12-400c-bf0f-e442f5ec1132	39791	Brain
TCGA-06-0158-01	Glioblastoma Multiforme	Glioma	gbm_tcga	TCGA-06-0158	NA	NA	NA	NA	NA	NA	NA	NA	NA	NA	NA	NA	NA	NA	NA	NA	NA	NA	NA	NA	NA	Yes	Yes	YES	YES	54	GBM	Primary	NA	1	73	WHITE	NA	NOT HISPANIC OR LATINO	6	No	C71.9	9440/3	C71.9	-26856	0	YES	bc316a17-9d73-4ef3-97e9-c4ac5516b75a	39792	Brain
TCGA-06-0159-01	Glioblastoma Multiforme	Glioma	gbm_tcga	TCGA-06-0159	NA	NA	NA	NA	NA	NA	NA	NA	NA	NA	NA	NA	NA	NA	NA	NA	NA	NA	NA	NA	NA	No	No	NO	YES	NA	GBM	Primary	NA	1	74	WHITE	NA	NOT HISPANIC OR LATINO	6	No	C71.9	9440/3	C71.9	-27368	0	YES	5f8f66a0-4068-4e9d-82fc-4fe1fc3f63aa	41318	Brain
TCGA-06-0160-01	Glioblastoma Multiforme	Glioma	gbm_tcga	TCGA-06-0160	NA	NA	NA	NA	NA	NA	NA	NA	NA	NA	NA	NA	NA	NA	NA	NA	NA	NA	NA	NA	NA	No	Yes	NO	YES	NA	GBM	Primary	NA	1	56	WHITE	NA	NOT HISPANIC OR LATINO	6	No	C71.9	9440/3	C71.9	-20684	0	YES	a9b5ef55-9987-4842-b4f3-d029265ef17f	41318	Brain
TCGA-06-0162-01	Glioblastoma Multiforme	Glioma	gbm_tcga	TCGA-06-0162	NA	NA	NA	NA	NA	NA	NA	NA	NA	NA	NA	NA	NA	NA	NA	NA	NA	NA	NA	NA	NA	No	Yes	NO	YES	NA	GBM	Primary	NA	1	47	WHITE	NA	NOT HISPANIC OR LATINO	6	No	C71.9	9440/3	C71.9	-17272	0	YES	da89dcc7-7453-44a7-b43d-5b3478c5d9a7	39790	Brain
TCGA-06-0164-01	Glioblastoma Multiforme	Glioma	gbm_tcga	TCGA-06-0164	NA	NA	HOMDEL	NA	NA	NA	NA	NA	NA	NA	NA	NA	NA	NA	NA	NA	NA	NA	NA	NA	NA	No	Yes	NO	YES	NA	GBM	Primary	NA	1	47	ASIAN	NA	NOT HISPANIC OR LATINO	6	No	C71.9	9440/3	C71.9	-17510	0	YES	9ad6535c-da13-4f16-9df9-2b5df9aafe8c	39790	Brain
TCGA-06-0165-01	Glioblastoma Multiforme	Glioma	gbm_tcga	TCGA-06-0165	NA	NA	NA	NA	NA	NA	NA	NA	NA	NA	NA	NA	NA	NA	NA	NA	NA	NA	NA	NA	NA	Yes	No	YES	YES	9	GBM	Primary	NA	1	52	WHITE	NA	NOT HISPANIC OR LATINO	6	No	C71.9	9440/3	C71.9	-19198	0	YES	88fcfd59-294a-4166-b703-e698a72b1a53	41318	Brain
TCGA-06-0166-01	Glioblastoma Multiforme	Glioma	gbm_tcga	TCGA-06-0166	NA	NA	NA	NA	NA	NA	NA	NA	NA	NA	NA	NA	NA	NA	NA	NA	NA	NA	NA	NA	NA	Yes	Yes	YES	YES	52	GBM	Primary	NA	1	51	WHITE	NA	NOT HISPANIC OR LATINO	6	No	C71.9	9440/3	C71.9	-18902	0	YES	4a85a43b-4dbc-4081-b552-df06eef1ad80	39790	Brain
TCGA-06-0167-01	Glioblastoma Multiforme	Glioblastoma	gbm_tcga_pan_can_atlas_2018	TCGA-06-0167	NA	NA	NA	NA	NA	NA	NA	NA	NA	NA	NA	NA	NA	NA	NA	NA	NA	NA	NA	NA	NA	Yes	No	YES	NO	1	GBM	NA	NA	1	NA	NA	NA	NA	NA	NA	NA	NA	NA	NA	NA	NA	NA	NA	NA
TCGA-06-0168-01	Glioblastoma Multiforme	Glioma	gbm_tcga	TCGA-06-0168	NA	NA	NA	NA	NA	NA	NA	NA	NA	NA	NA	NA	NA	NA	NA	NA	NA	NA	NA	NA	NA	Yes	Yes	YES	YES	45	GBM	Primary	NA	1	59	WHITE	NA	NOT HISPANIC OR LATINO	6	No	C71.9	9440/3	C71.9	-21776	0	YES	224235c1-5b6e-48d5-a5d1-777dfede0f1e	39792	Brain
TCGA-06-0169-01	Glioblastoma Multiforme	Glioma	gbm_tcga	TCGA-06-0169	NA	NA	NA	NA	NA	NA	NA	NA	NA	NA	NA	NA	NA	NA	NA	NA	NA	NA	NA	NA	NA	Yes	Yes	YES	YES	51	GBM	Primary	NA	1	68	WHITE	NA	NOT HISPANIC OR LATINO	6	No	C71.9	9440/3	C71.9	-25127	0	YES	bcc72cf4-90ce-466e-a683-bb0ebfb3cf82	39792	Brain
TCGA-06-0171-01	Glioblastoma Multiforme	Glioma	gbm_tcga	TCGA-06-0171	NA	NA	NA	NA	NA	NA	NA	NA	NA	NA	NA	NA	NA	NA	NA	NA	NA	NA	NA	NA	NA	No	Yes	NO	YES	NA	GBM	Primary	NA	2	65	WHITE	NA	NOT HISPANIC OR LATINO	6	No	C71.9	9440/3	C71.9	-24085	0	YES	01a92062-967a-4900-8dc7-a5ecd3b3f8e2	39792	Brain
TCGA-06-0173-01	Glioblastoma Multiforme	Glioma	gbm_tcga	TCGA-06-0173	NA	NA	NA	NA	NA	NA	NA	NA	NA	NA	NA	NA	NA	NA	NA	NA	NA	NA	NA	NA	NA	Yes	Yes	YES	YES	79	GBM	Primary	NA	1	72	WHITE	NA	NOT HISPANIC OR LATINO	6	No	C71.9	9440/3	C71.9	-26549	0	YES	68720179-d07f-44d8-8771-edcee5fecfea	39792	Brain
TCGA-06-0174-01	Glioblastoma Multiforme	Glioma	gbm_tcga	TCGA-06-0174	NA	NA	NA	NA	NA	NA	NA	NA	NA	NA	NA	NA	NA	NA	NA	NA	NA	NA	NA	NA	NA	Yes	Yes	YES	YES	91	GBM	Primary	NA	1	54	WHITE	NA	NOT HISPANIC OR LATINO	6	No	C71.9	9440/3	C71.9	-19824	0	YES	ee3fc631-1e88-4f70-ab31-335851b38640	39792	Brain
TCGA-06-0175-01	Glioblastoma Multiforme	Glioma	gbm_tcga	TCGA-06-0175	NA	NA	NA	NA	NA	NA	NA	NA	NA	NA	NA	NA	NA	NA	NA	NA	NA	NA	NA	NA	NA	No	Yes	NO	YES	NA	GBM	Primary	NA	1	69	WHITE	NA	NOT HISPANIC OR LATINO	6	No	C71.9	9440/3	C71.9	-25559	0	YES	22297a8b-4761-4f5c-b080-60a39c3a0670	39792	Brain
TCGA-06-0176-01	Glioblastoma Multiforme	Glioma	gbm_tcga	TCGA-06-0176	NA	NA	NA	NA	NA	NA	NA	NA	NA	NA	NA	NA	NA	NA	NA	NA	NA	NA	NA	NA	NA	No	No	NO	YES	NA	GBM	Primary	NA	1	34	ASIAN	NA	NOT HISPANIC OR LATINO	6	No	C71.9	9440/3	C71.9	-12777	0	YES	7391f99d-9528-46a1-9799-c5f0a7bfc63e	39792	Brain
TCGA-06-0177-01	Glioblastoma Multiforme	Glioma	gbm_tcga	TCGA-06-0177	NA	NA	NA	NA	NA	NA	NA	NA	NA	NA	NA	NA	NA	NA	NA	NA	NA	NA	NA	NA	NA	No	Yes	NO	YES	NA	GBM	Primary	NA	1	64	WHITE	NA	NOT HISPANIC OR LATINO	6	No	C71.9	9440/3	C71.9	-23498	0	YES	bdb95e64-da10-4f2a-bac9-9a534cf5646a	39792	Brain
TCGA-06-0178-01	Glioblastoma Multiforme	Glioma	gbm_tcga	TCGA-06-0178	NA	NA	NA	NA	NA	NA	NA	NA	NA	NA	NA	NA	NA	NA	NA	NA	NA	NA	NA	NA	NA	Yes	No	YES	YES	5	GBM	Primary	NA	1	38	WHITE	NA	NOT HISPANIC OR LATINO	6	No	C71.9	9440/3	C71.9	-14235	0	YES	53abce1d-7e33-4ebd-832f-f3789f67377f	39791	Brain
TCGA-06-0179-01	Glioblastoma Multiforme	Glioma	gbm_tcga	TCGA-06-0179	NA	NA	NA	NA	NA	NA	NA	NA	NA	NA	NA	NA	NA	NA	NA	NA	NA	NA	NA	NA	NA	No	Yes	NO	YES	NA	GBM	Primary	NA	1	64	WHITE	NA	NOT HISPANIC OR LATINO	6	No	C71.9	9440/3	C71.9	-23450	0	YES	f3158197-173b-4917-ac3b-ed3ba04a5c42	39792	Brain
TCGA-06-0182-01	Glioblastoma Multiforme	Glioma	gbm_tcga	TCGA-06-0182	NA	NA	NA	NA	NA	NA	NA	NA	NA	NA	NA	NA	NA	NA	NA	NA	NA	NA	NA	NA	NA	No	Yes	NO	YES	NA	GBM	Primary	NA	1	76	WHITE	NA	NOT HISPANIC OR LATINO	6	No	C71.9	9440/3	C71.9	-27964	0	YES	21a4a053-64bc-405c-85c8-d11c55106e83	39792	Brain
TCGA-06-0184-01	Glioblastoma Multiforme	Glioma	gbm_tcga	TCGA-06-0184	NA	NA	NA	NA	NA	NA	NA	NA	NA	NA	NA	NA	NA	NA	NA	NA	NA	NA	NA	NA	NA	Yes	Yes	YES	YES	51	GBM	Primary	NA	1	63	WHITE	NA	NOT HISPANIC OR LATINO	6	No	C71.9	9440/3	C71.9	-23317	0	YES	1f48f010-98fe-4b5a-b96a-14fb25eff23f	39792	Brain
TCGA-06-0185-01	Glioblastoma Multiforme	Glioma	gbm_tcga	TCGA-06-0185	NA	NA	NA	NA	NA	NA	NA	NA	NA	NA	NA	NA	NA	NA	NA	NA	NA	NA	NA	NA	NA	Yes	Yes	YES	YES	69	GBM	Primary	NA	1	54	WHITE	NA	NOT HISPANIC OR LATINO	6	No	C71.9	9440/3	C71.9	-19923	0	YES	8f3acbbd-b2ca-4e66-8fe5-dbb49277f35b	39790	Brain
TCGA-06-0187-01	Glioblastoma Multiforme	Glioma	gbm_tcga	TCGA-06-0187	NA	NA	NA	NA	NA	NA	NA	NA	NA	NA	NA	NA	NA	NA	NA	NA	NA	NA	NA	NA	NA	No	Yes	NO	YES	NA	GBM	Primary	NA	1	69	WHITE	NA	NOT HISPANIC OR LATINO	6	No	C71.9	9440/3	C71.9	-25318	0	YES	149be735-d5db-43b6-80b7-d40e3a84500b	39792	Brain
TCGA-06-0188-01	Glioblastoma Multiforme	Glioma	gbm_tcga	TCGA-06-0188	NA	NA	NA	NA	NA	NA	NA	NA	NA	NA	NA	NA	NA	NA	NA	NA	NA	NA	NA	NA	NA	Yes	Yes	YES	YES	43	GBM	Primary	NA	1	71	WHITE	NA	NOT HISPANIC OR LATINO	6	No	C71.9	9440/3	C71.9	-26080	0	YES	6573378a-ad14-4654-8810-9f3bd3597bc2	39791	Brain
TCGA-06-0189-01	Glioblastoma Multiforme	Glioma	gbm_tcga	TCGA-06-0189	NA	NA	NA	NA	NA	NA	NA	NA	NA	NA	NA	NA	NA	NA	NA	NA	NA	NA	NA	NA	NA	Yes	Yes	YES	YES	26	GBM	Primary	NA	1	55	WHITE	NA	NOT HISPANIC OR LATINO	6	No	C71.9	9440/3	C71.9	-20297	0	YES	e1481049-c04e-48fe-8110-ac1d0ee86e75	39792	Brain
TCGA-06-0190-01	Glioblastoma Multiforme	Glioma	gbm_tcga	TCGA-06-0190	NA	NA	NA	NA	NA	NA	NA	NA	NA	NA	NA	NA	NA	NA	NA	NA	NA	NA	NA	NA	NA	No	Yes	NO	YES	NA	GBM	Primary	NA	2	62	WHITE	NA	NOT HISPANIC OR LATINO	6	No	C71.9	9440/3	C71.9	-22835	0	YES	74139255-a635-4c87-814d-3dd04ed630a8	39793	Brain
TCGA-06-0192-01	Glioblastoma Multiforme	Glioma	gbm_tcga	TCGA-06-0192	NA	NA	NA	NA	NA	NA	NA	NA	NA	NA	NA	NA	NA	NA	NA	NA	NA	NA	NA	NA	NA	Yes	Yes	YES	YES	61	GBM	Primary	NA	1	58	WHITE	NA	NOT HISPANIC OR LATINO	6	No	C71.9	9440/3	C71.9	-21243	0	YES	f08280d6-2c80-4dd7-93d3-a0c55f7da5b3	39847	Brain
TCGA-06-0194-01	Glioblastoma Multiforme	Glioma	gbm_tcga	TCGA-06-0194	NA	NA	NA	NA	NA	NA	NA	NA	NA	NA	NA	NA	NA	NA	NA	NA	NA	NA	NA	NA	NA	No	Yes	NO	YES	NA	GBM	Primary	NA	1	37	WHITE	NA	NOT HISPANIC OR LATINO	6	No	C71.9	9440/3	C71.9	-13852	0	YES	0383769b-f54d-4293-a9dc-88b830d775dc	39792	Brain
TCGA-06-0195-01	Glioblastoma Multiforme	Glioma	gbm_tcga	TCGA-06-0195	NA	NA	NA	NA	NA	NA	NA	NA	NA	NA	NA	NA	NA	NA	NA	NA	NA	NA	S214L	NA	HOMDEL	Yes	Yes	YES	YES	77	GBM	Primary	NA	1	63	WHITE	NA	NOT HISPANIC OR LATINO	6	No	C71.9	9440/3	C71.9	-23132	0	YES	67e2af1c-3478-4652-8759-b9d5c5b6a3e0	39792	Brain
TCGA-06-0197-01	Glioblastoma Multiforme	Glioma	gbm_tcga	TCGA-06-0197	NA	NA	NA	NA	NA	NA	NA	NA	NA	NA	NA	NA	NA	NA	NA	NA	NA	NA	NA	NA	NA	No	No	NO	YES	NA	GBM	Primary	NA	1	65	WHITE	NA	NOT HISPANIC OR LATINO	6	No	C71.9	9440/3	C71.9	-24095	0	YES	9733968f-262f-4e97-9194-240cda8caf65	39792	Brain
TCGA-06-0201-01	Glioblastoma Multiforme	Glioma	gbm_tcga	TCGA-06-0201	NA	NA	NA	NA	NA	NA	NA	NA	NA	NA	NA	NA	NA	NA	NA	NA	NA	NA	NA	NA	NA	No	Yes	NO	YES	NA	GBM	Primary	NA	1	51	WHITE	NA	NOT HISPANIC OR LATINO	6	No	C71.9	9440/3	C71.9	-18649	0	YES	6cba1dae-0c3f-4f65-8aea-53ac84aad549	39793	Brain
TCGA-06-0206-01	Glioblastoma Multiforme	Glioma	gbm_tcga	TCGA-06-0206	NA	NA	NA	NA	NA	NA	NA	NA	NA	NA	NA	NA	NA	NA	NA	NA	NA	NA	NA	NA	NA	No	Yes	NO	YES	NA	GBM	Primary	NA	1	40	WHITE	NA	NOT HISPANIC OR LATINO	6	No	C71.9	9440/3	C71.9	-14937	0	YES	4d04939f-9509-4e9b-9406-16051afecf82	39791	Brain
TCGA-06-0208-01	Glioblastoma Multiforme	Glioma	gbm_tcga	TCGA-06-0208	NA	NA	NA	NA	NA	NA	NA	NA	NA	NA	NA	NA	NA	NA	NA	NA	NA	NA	NA	NA	NA	No	Yes	NO	YES	NA	GBM	Primary	NA	1	52	WHITE	NA	NOT HISPANIC OR LATINO	6	No	C71.9	9440/3	C71.9	-19108	0	YES	e3711a9b-6d4c-44df-bbab-0a675046a5df	39787	Brain
TCGA-06-0209-01	Glioblastoma Multiforme	Glioma	gbm_tcga	TCGA-06-0209	AMP	NA	NA	NA	NA	NA	NA	NA	NA	NA	NA	NA	NA	NA	NA	NA	NA	NA	NA	NA	NA	Yes	Yes	YES	YES	68	GBM	Primary	NA	1	76	WHITE	NA	NOT HISPANIC OR LATINO	6	No	C71.9	9440/3	C71.9	-27877	0	YES	a795a841-9fd6-4eac-b871-a8c70248700f	39787	Brain
TCGA-06-0210-01	Glioblastoma Multiforme	Glioma	gbm_tcga	TCGA-06-0210	NA	NA	NA	NA	NA	NA	NA	NA	NA	NA	NA	NA	NA	NA	NA	NA	NA	NA	NA	NA	NA	No	Yes	NO	YES	NA	GBM	Primary	NA	2	72	WHITE	NA	NOT HISPANIC OR LATINO	6	No	C71.9	9440/3	C71.9	-26600	0	YES	de7b7cac-f094-4d59-8651-e991e34ea093	39787	Brain
TCGA-06-0211-01	Glioblastoma Multiforme	Glioma	gbm_tcga	TCGA-06-0211	NA	NA	NA	NA	NA	NA	NA	NA	NA	NA	NA	NA	NA	NA	NA	NA	NA	NA	NA	NA	NA	No	Yes	NO	YES	NA	GBM	Primary	NA	2	47	WHITE	NA	NOT HISPANIC OR LATINO	6	No	C71.9	9440/3	C71.9	-17515	0	YES	5c984433-33cf-42fc-b3ba-511efcdcab19	39787	Brain
TCGA-06-0213-01	Glioblastoma Multiforme	Glioma	gbm_tcga	TCGA-06-0213	NA	NA	NA	NA	NA	NA	NA	NA	NA	NA	NA	NA	NA	NA	NA	NA	NA	NA	NA	NA	NA	Yes	Yes	YES	YES	57	GBM	Primary	NA	1	55	WHITE	NA	NOT HISPANIC OR LATINO	6	No	C71.9	9440/3	C71.9	-20134	0	YES	196ce35a-2d36-479e-aab9-91d2082d7e7c	39792	Brain
TCGA-06-0214-01	Glioblastoma Multiforme	Glioma	gbm_tcga	TCGA-06-0214	NA	NA	NA	NA	NA	NA	NA	NA	NA	NA	NA	NA	NA	NA	NA	NA	NA	NA	NA	NA	NA	Yes	Yes	YES	YES	68	GBM	Primary	NA	1	66	WHITE	NA	NOT HISPANIC OR LATINO	6	No	C71.9	9440/3	C71.9	-24187	0	YES	9853c6bb-a42c-4698-abe5-f3c897ebc8f6	39790	Brain
TCGA-06-0216-01	Glioblastoma Multiforme	Glioma	gbm_tcga	TCGA-06-0216	NA	NA	NA	NA	NA	NA	NA	NA	NA	NA	NA	NA	NA	NA	HOMDEL	NA	NA	NA	NA	NA	NA	Yes	Yes	YES	YES	52	GBM	Primary	NA	1	61	WHITE	NA	NOT HISPANIC OR LATINO	6	No	C71.9	9440/3	C71.9	-22524	0	YES	a8033f85-ac9b-41f3-b775-a1aee3f21b8f	39792	Brain
TCGA-06-0219-01	Glioblastoma Multiforme	Glioma	gbm_tcga	TCGA-06-0219	NA	NA	NA	NA	NA	NA	NA	NA	NA	NA	NA	NA	NA	NA	NA	NA	NA	NA	NA	NA	NA	Yes	Yes	YES	YES	41	GBM	Primary	NA	1	67	WHITE	NA	NOT HISPANIC OR LATINO	6	No	C71.9	9440/3	C71.9	-24488	0	YES	25f41de3-9d70-45df-913f-4fb3e5f0f7d6	39790	Brain
TCGA-06-0221-01	Glioblastoma Multiforme	Glioma	gbm_tcga	TCGA-06-0221	NA	NA	NA	NA	NA	NA	NA	NA	NA	NA	NA	NA	NA	NA	NA	NA	NA	HOMDEL	NA	NA	NA	No	Yes	NO	YES	NA	GBM	Primary	NA	2	31	WHITE	NA	NOT HISPANIC OR LATINO	6	No	C71.9	9440/3	C71.9	-11333	0	YES	054f472f-98cb-4559-b2e2-b5f800fc8eef	39792	Brain
TCGA-06-0237-01	Glioblastoma Multiforme	Glioma	gbm_tcga	TCGA-06-0237	NA	NA	NA	NA	NA	NA	NA	NA	NA	NA	NA	NA	NA	NA	NA	NA	NA	NA	NA	NA	NA	Yes	Yes	YES	YES	43	GBM	Primary	NA	1	75	WHITE	NA	NOT HISPANIC OR LATINO	6	No	C71.9	9440/3	C71.9	-27735	0	YES	7c95ec5e-a078-481f-b1fc-3a3a001de7ec	39792	Brain
TCGA-06-0238-01	Glioblastoma Multiforme	Glioma	gbm_tcga	TCGA-06-0238	NA	NA	NA	NA	NA	NA	NA	NA	NA	NA	NA	NA	NA	NA	NA	NA	NA	NA	NA	NA	NA	Yes	Yes	YES	YES	41	GBM	Primary	NA	1	46	WHITE	NA	NOT HISPANIC OR LATINO	6	No	C71.9	9440/3	C71.9	-17037	0	YES	eddbca7a-d668-4c5d-9843-340d7f18e30e	39793	Brain
TCGA-06-0240-01	Glioblastoma Multiforme	Glioma	gbm_tcga	TCGA-06-0240	NA	NA	NA	NA	NA	NA	NA	NA	NA	NA	NA	NA	NA	NA	NA	NA	NA	NA	NA	NA	NA	Yes	Yes	YES	YES	13	GBM	Primary	NA	1	57	WHITE	NA	NOT HISPANIC OR LATINO	6	No	C71.9	9440/3	C71.9	-20937	0	YES	a0700d6d-df7b-4327-8738-97b8ad08fd4c	41318	Brain
TCGA-06-0241-01	Glioblastoma Multiforme	Glioma	gbm_tcga	TCGA-06-0241	NA	NA	NA	NA	NA	NA	NA	NA	NA	NA	NA	NA	NA	NA	NA	NA	NA	NA	NA	NA	NA	Yes	Yes	YES	YES	57	GBM	Primary	NA	1	65	WHITE	NA	NOT HISPANIC OR LATINO	6	No	C71.9	9440/3	C71.9	-24101	0	YES	6d4ab866-ca0b-4455-898e-df8a6ac3e924	39787	Brain
TCGA-06-0394-01	Glioblastoma Multiforme	Glioma	gbm_tcga	TCGA-06-0394	NA	NA	NA	NA	NA	NA	NA	NA	NA	NA	NA	NA	NA	NA	NA	NA	NA	NA	NA	NA	NA	No	Yes	NO	YES	NA	GBM	Primary	NA	1	51	BLACK OR AFRICAN AMERICAN	NA	NOT HISPANIC OR LATINO	6	No	C71.9	9440/3	C71.9	-18913	0	YES	7ffeaa19-61c5-4af1-aafd-36ec65cf4768	39792	Brain
TCGA-06-0397-01	Glioblastoma Multiforme	Glioma	gbm_tcga	TCGA-06-0397	HOMDEL	NA	NA	NA	NA	NA	NA	NA	NA	NA	NA	NA	NA	NA	NA	NA	NA	NA	NA	NA	NA	No	Yes	NO	YES	NA	GBM	Primary	NA	1	57	WHITE	NA	NOT HISPANIC OR LATINO	6	No	C71.9	9440/3	C71.9	-20845	0	YES	28bf7388-f041-4ff6-ba70-4dcfa05805a3	39792	Brain
TCGA-06-0402-01	Glioblastoma Multiforme	Glioma	gbm_tcga	TCGA-06-0402	NA	NA	NA	NA	NA	NA	NA	NA	NA	NA	NA	NA	NA	NA	NA	NA	NA	NA	NA	NA	NA	No	Yes	NO	YES	NA	GBM	Primary	NA	1	71	WHITE	NA	NOT HISPANIC OR LATINO	6	No	C71.9	9440/3	C71.9	-26059	0	YES	01c878a3-7c3d-457f-99fa-df255960a122	39792	Brain
TCGA-06-0409-01	Glioblastoma Multiforme	Glioma	gbm_tcga	TCGA-06-0409	NA	NA	NA	NA	NA	NA	NA	NA	NA	NA	NA	NA	NA	NA	NA	NA	NA	NA	NA	NA	NA	No	Yes	NO	YES	NA	GBM	Primary	NA	1	43	BLACK OR AFRICAN AMERICAN	NA	NOT HISPANIC OR LATINO	6	No	C71.9	9440/3	C71.9	-16023	0	YES	6db66d6e-b44e-41fa-b904-aa61af0acf1c	39792	Brain
TCGA-06-0410-01	Glioblastoma Multiforme	Glioma	gbm_tcga	TCGA-06-0410	NA	NA	NA	NA	NA	NA	NA	NA	NA	NA	NA	NA	NA	NA	NA	NA	NA	NA	NA	NA	NA	No	Yes	NO	YES	NA	GBM	Primary	NA	1	76	WHITE	NA	NOT HISPANIC OR LATINO	6	No	C71.9	9440/3	C71.9	-28084	0	YES	510f1760-932d-48a3-955b-8dd9c70800b3	39793	Brain
TCGA-06-0412-01	Glioblastoma Multiforme	Glioma	gbm_tcga	TCGA-06-0412	NA	NA	NA	NA	NA	NA	NA	NA	NA	NA	NA	NA	NA	NA	NA	NA	NA	NA	NA	NA	NA	No	Yes	NO	YES	NA	GBM	Primary	NA	1	56	WHITE	NA	NOT HISPANIC OR LATINO	6	No	C71.9	9440/3	C71.9	-20619	0	YES	98d3ae4b-1f14-4067-ac60-7eaace5007f2	39793	Brain
TCGA-06-0413-01	Glioblastoma Multiforme	Glioma	gbm_tcga	TCGA-06-0413	NA	NA	NA	NA	NA	NA	NA	NA	NA	NA	NA	NA	NA	NA	NA	NA	NA	NA	NA	NA	NA	No	Yes	NO	YES	NA	GBM	Primary	NA	1	77	WHITE	NA	NOT HISPANIC OR LATINO	6	No	C71.9	9440/3	C71.9	-28433	0	YES	b0ac53e0-dcec-4626-b67c-6e027485d27d	39790	Brain
TCGA-06-0414-01	Glioblastoma Multiforme	Glioma	gbm_tcga	TCGA-06-0414	NA	NA	NA	NA	NA	NA	NA	NA	NA	NA	NA	NA	NA	NA	NA	NA	NA	NA	NA	NA	NA	No	No	NO	YES	NA	GBM	Primary	NA	1	63	WHITE	NA	NOT HISPANIC OR LATINO	6	No	C71.9	9440/3	C71.9	-23215	0	YES	a9601d20-d51d-4db3-9e82-7171f5f7e034	39869	Brain
TCGA-06-0644-01	Glioblastoma Multiforme	Glioma	gbm_tcga	TCGA-06-0644	NA	NA	NA	NA	NA	NA	NA	NA	NA	NA	NA	NA	NA	NA	NA	NA	NA	NA	NA	NA	NA	Yes	Yes	YES	YES	54	GBM	Primary	NA	1	71	BLACK OR AFRICAN AMERICAN	NA	NOT HISPANIC OR LATINO	6	No	C71.9	9440/3	C71.9	-26247	0	YES	652a39f0-c539-4303-bedc-f0d7f4669d9f	39792	Brain
TCGA-06-0645-01	Glioblastoma Multiforme	Glioma	gbm_tcga	TCGA-06-0645	NA	NA	NA	NA	V756M	NA	NA	NA	NA	NA	NA	NA	NA	NA	NA	NA	NA	NA	NA	NA	NA	Yes	Yes	YES	YES	53	GBM	Primary	NA	1	55	WHITE	NA	NOT HISPANIC OR LATINO	6	No	C71.9	9440/3	C71.9	-20449	0	YES	878584ad-e6b6-493a-9f7f-3e284f5d9f68	39791	Brain
TCGA-06-0646-01	Glioblastoma Multiforme	Glioma	gbm_tcga	TCGA-06-0646	NA	NA	NA	NA	NA	NA	NA	NA	NA	NA	NA	NA	NA	NA	NA	NA	NA	NA	NA	NA	NA	Yes	Yes	YES	YES	41	GBM	Primary	NA	1	60	WHITE	NA	NOT HISPANIC OR LATINO	6	No	C71.9	9440/3	C71.9	-22273	0	YES	ea82c1da-eada-4108-80ec-77ce891d82a7	39839	Brain
TCGA-06-0648-01	Glioblastoma Multiforme	Glioma	gbm_tcga	TCGA-06-0648	NA	NA	NA	NA	NA	NA	NA	NA	NA	NA	NA	NA	NA	NA	NA	NA	NA	NA	NA	NA	NA	Yes	Yes	YES	YES	63	GBM	Primary	NA	1	77	WHITE	NA	NOT HISPANIC OR LATINO	6	No	C71.9	9440/3	C71.9	-28477	0	YES	ef6f6553-2575-457e-bc07-401215e54759	39790	Brain
TCGA-06-0649-01	Glioblastoma Multiforme	Glioma	gbm_tcga	TCGA-06-0649	NA	NA	NA	NA	NA	NA	NA	NA	NA	NA	NA	NA	NA	NA	NA	NA	NA	NA	NA	NA	NA	Yes	Yes	YES	YES	96	GBM	Primary	NA	1	73	BLACK OR AFRICAN AMERICAN	NA	NOT HISPANIC OR LATINO	6	No	C71.9	9440/3	C71.9	-26796	0	YES	66f3c936-272e-4a1e-8567-f609af411329	39790	Brain
TCGA-06-0650-01	Glioblastoma Multiforme	Glioma	gbm_tcga	TCGA-06-0650	NA	NA	NA	NA	NA	NA	NA	NA	NA	NA	NA	NA	NA	NA	NA	NA	NA	NA	NA	NA	NA	Yes	Yes	YES	YES	33	GBM	Primary	NA	1	39	WHITE	NA	NOT HISPANIC OR LATINO	6	No	C71.9	9440/3	C71.9	-14560	0	YES	522808a2-f19d-4fab-b67e-0c31ec54b757	40820	Brain
TCGA-06-0686-01	Glioblastoma Multiforme	Glioma	gbm_tcga	TCGA-06-0686	NA	NA	NA	NA	NA	NA	NA	NA	NA	NA	NA	NA	NA	NA	NA	NA	NA	NA	NA	NA	NA	Yes	Yes	YES	YES	65	GBM	Primary	NA	1	53	WHITE	NA	NOT HISPANIC OR LATINO	6	No	C71.9	9440/3	C71.9	-19503	0	YES	c931f3bd-74c5-4ebd-bc0f-c7c6becd25ab	39790	Brain
TCGA-06-0743-01	Glioblastoma Multiforme	Glioma	gbm_tcga	TCGA-06-0743	NA	NA	NA	NA	NA	NA	NA	NA	NA	NA	NA	NA	NA	NA	NA	NA	NA	NA	NA	NA	NA	Yes	Yes	YES	YES	87	GBM	Primary	NA	1	69	WHITE	NA	NOT HISPANIC OR LATINO	6	No	C71.9	9440/3	C71.9	-25434	0	YES	e2e83064-7d1c-4dd5-993f-cc7a5ee228ed	39791	Brain
TCGA-06-0744-01	Glioblastoma Multiforme	Glioma	gbm_tcga	TCGA-06-0744	AMP	NA	NA	NA	NA	NA	NA	NA	NA	NA	NA	NA	NA	NA	NA	NA	NA	NA	NA	NA	NA	Yes	Yes	YES	YES	74	GBM	Primary	NA	1	66	WHITE	NA	NOT HISPANIC OR LATINO	6	No	C71.9	9440/3	C71.9	-24471	0	YES	5613f5f6-086d-470b-8f77-6dcb7f8625b7	39787	Brain
TCGA-06-0745-01	Glioblastoma Multiforme	Glioma	gbm_tcga	TCGA-06-0745	NA	NA	NA	NA	NA	NA	NA	NA	NA	NA	NA	NA	NA	NA	NA	NA	NA	NA	NA	NA	NA	Yes	Yes	YES	YES	45	GBM	Primary	NA	1	59	WHITE	NA	NOT HISPANIC OR LATINO	6	No	C71.9	9440/3	C71.9	-21884	0	YES	386b629e-fab1-4033-b088-45d6eeb4a13e	39787	Brain
TCGA-06-0747-01	Glioblastoma Multiforme	Glioma	gbm_tcga	TCGA-06-0747	NA	NA	NA	NA	NA	NA	NA	NA	NA	NA	NA	NA	NA	NA	NA	NA	NA	NA	NA	NA	NA	Yes	Yes	YES	YES	72	GBM	Primary	NA	1	53	WHITE	NA	NOT HISPANIC OR LATINO	6	No	C71.9	9440/3	C71.9	-19657	0	YES	44ef426e-b67d-4b49-80a3-86681b9abf1a	39787	Brain
TCGA-06-0749-01	Glioblastoma Multiforme	Glioma	gbm_tcga	TCGA-06-0749	NA	NA	NA	NA	NA	NA	NA	NA	NA	NA	NA	NA	NA	NA	NA	NA	NA	NA	NA	NA	NA	Yes	Yes	YES	YES	51	GBM	Primary	NA	1	50	BLACK OR AFRICAN AMERICAN	NA	NOT HISPANIC OR LATINO	6	No	C71.9	9440/3	C71.9	-18571	0	YES	e921772f-f81a-49bc-b35e-3354c94447c0	39790	Brain
TCGA-06-0750-01	Glioblastoma Multiforme	Glioma	gbm_tcga	TCGA-06-0750	NA	NA	NA	NA	NA	NA	NA	NA	NA	NA	NA	NA	NA	NA	NA	NA	NA	NA	NA	NA	NA	Yes	Yes	YES	YES	38	GBM	Primary	NA	1	43	WHITE	NA	NOT HISPANIC OR LATINO	6	No	C71.9	9440/3	C71.9	-16018	0	YES	0456a66b-c9b3-4eb1-9872-424a7ea712a2	39790	Brain
TCGA-06-0875-01	Glioblastoma Multiforme	Glioma	gbm_tcga	TCGA-06-0875	NA	NA	NA	NA	NA	NA	NA	NA	NA	NA	NA	NA	NA	NA	NA	NA	NA	NA	NA	NA	NA	Yes	Yes	YES	YES	63	GBM	Primary	NA	1	61	WHITE	NA	NOT HISPANIC OR LATINO	6	No	C71.9	9440/3	C71.9	-22312	0	YES	98e0344d-71c6-477c-a990-0bd0277606af	39869	Brain
TCGA-06-0876-01	Glioblastoma Multiforme	Glioma	gbm_tcga	TCGA-06-0876	NA	NA	NA	NA	NA	NA	NA	NA	NA	NA	NA	NA	NA	NA	NA	NA	NA	NA	NA	NA	NA	Yes	Yes	YES	YES	65	GBM	Primary	NA	1	72	BLACK OR AFRICAN AMERICAN	NA	NOT HISPANIC OR LATINO	6	No	C71.9	9440/3	C71.9	-26372	0	YES	c5e08764-822b-4214-9ce6-f3ec2756190e	39869	Brain
TCGA-06-0877-01	Glioblastoma Multiforme	Glioma	gbm_tcga	TCGA-06-0877	NA	NA	NA	NA	NA	NA	NA	NA	NA	NA	NA	NA	NA	NA	NA	NA	NA	NA	NA	NA	NA	Yes	Yes	YES	YES	67	GBM	Primary	NA	1	78	WHITE	NA	NOT HISPANIC OR LATINO	6	No	C71.9	9440/3	C71.9	-28760	0	YES	32afdc6c-e899-4795-9e90-c9a192bbc4c1	39869	Brain
TCGA-06-0878-01	Glioblastoma Multiforme	Glioma	gbm_tcga	TCGA-06-0878	NA	NA	NA	NA	NA	NA	NA	NA	NA	NA	NA	NA	NA	NA	NA	NA	NA	NA	NA	NA	NA	Yes	Yes	YES	YES	44	GBM	Primary	NA	1	74	WHITE	NA	NOT HISPANIC OR LATINO	6	No	C71.9	9440/3	C71.9	-27319	0	YES	98e2f2ec-bdcd-490a-bf45-600e3b6c7491	39869	Brain
TCGA-06-0879-01	Glioblastoma Multiforme	Glioma	gbm_tcga	TCGA-06-0879	NA	NA	NA	NA	NA	NA	NA	NA	NA	NA	NA	NA	NA	NA	NA	NA	NA	NA	NA	NA	NA	Yes	Yes	YES	YES	52	GBM	Primary	NA	1	52	WHITE	NA	NOT HISPANIC OR LATINO	6	No	C71.9	9440/3	C71.9	-19154	0	YES	f9ce2045-2821-4843-b5e9-cf7cc7e783d4	39869	Brain
TCGA-06-0881-01	Glioblastoma Multiforme	Glioma	gbm_tcga	TCGA-06-0881	NA	NA	NA	NA	NA	NA	NA	NA	NA	NA	NA	NA	NA	NA	NA	NA	NA	NA	NA	NA	NA	Yes	Yes	YES	YES	25	GBM	Primary	NA	1	50	WHITE	NA	NOT HISPANIC OR LATINO	6	No	C71.9	9440/3	C71.9	-18278	0	YES	1b6c184a-5868-4a51-8a82-aa16a7e65126	39869	Brain
TCGA-06-0882-01	Glioblastoma Multiforme	Glioma	gbm_tcga	TCGA-06-0882	NA	NA	NA	NA	NA	NA	NA	NA	NA	NA	NA	NA	NA	NA	NA	NA	NA	NA	NA	NA	NA	Yes	Yes	YES	YES	35	GBM	Primary	NA	1	30	WHITE	NA	NOT HISPANIC OR LATINO	6	No	C71.9	9440/3	C71.9	-11112	0	YES	2188c194-dfe4-4471-9b8b-050db1a1062c	39869	Brain
TCGA-06-0939-01	Glioblastoma Multiforme	Glioma	gbm_tcga	TCGA-06-0939	NA	NA	NA	NA	NA	NA	NA	NA	NA	NA	NA	NA	NA	NA	NA	NA	NA	NA	NA	NA	NA	Yes	Yes	YES	YES	76	GBM	Primary	NA	1	79	WHITE	NA	NOT HISPANIC OR LATINO	6	No	C71.9	9440/3	C71.9	-28893	0	YES	cb9f842c-9bf5-48c3-8d3e-b344b1b6c190	40343	Brain
TCGA-06-1084-01	Glioblastoma Multiforme	Glioma	gbm_tcga	TCGA-06-1084	NA	NA	NA	NA	NA	NA	NA	NA	NA	NA	NA	NA	NA	NA	NA	NA	NA	NA	NA	NA	NA	No	Yes	NO	YES	NA	GBM	Primary	NA	1	54	BLACK OR AFRICAN AMERICAN	NA	NOT HISPANIC OR LATINO	6	No	C71.9	9440/3	C71.9	-19899	0	YES	ac3582a9-46b1-4322-95fa-9e8b149b8044	39944	Brain
TCGA-06-1086-01	Glioblastoma Multiforme	Glioma	gbm_tcga	TCGA-06-1086	NA	NA	NA	NA	NA	NA	NA	NA	NA	NA	NA	NA	NA	NA	NA	NA	NA	NA	NA	NA	NA	No	Yes	NO	YES	NA	GBM	Primary	NA	1	42	BLACK OR AFRICAN AMERICAN	NA	NOT HISPANIC OR LATINO	6	No	C71.9	9440/3	C71.9	-15645	0	YES	97686ab2-3b7e-4b21-9bf3-9a5a01709e04	39944	Brain
TCGA-06-1087-01	Glioblastoma Multiforme	Glioma	gbm_tcga	TCGA-06-1087	NA	NA	NA	NA	NA	NA	NA	NA	NA	NA	AMP	NA	NA	NA	NA	NA	NA	NA	NA	NA	NA	No	Yes	NO	YES	NA	GBM	Primary	NA	1	75	WHITE	NA	NOT HISPANIC OR LATINO	6	No	C71.9	9440/3	C71.9	-27658	0	YES	98dd5ea6-8d40-4963-bbae-2d37001d71c8	39944	Brain
TCGA-06-1800-01	Glioblastoma Multiforme	Glioma	gbm_tcga	TCGA-06-1800	NA	NA	NA	NA	NA	NA	NA	NA	NA	NA	NA	NA	NA	NA	NA	NA	NA	NA	NA	NA	NA	No	No	NO	YES	NA	GBM	Primary	NA	1	61	WHITE	NA	NOT HISPANIC OR LATINO	6	No	C71.9	9440/3	C71.9	-22332	0	YES	b1ce95bf-7441-4aac-8131-19a177d2b8ac	40044	Brain
TCGA-06-1801-01	Glioblastoma Multiforme	Glioma	gbm_tcga	TCGA-06-1801	NA	NA	NA	NA	NA	NA	NA	NA	NA	NA	NA	NA	NA	NA	NA	NA	NA	NA	NA	NA	NA	No	Yes	NO	YES	NA	GBM	Primary	NA	1	56	WHITE	NA	NOT HISPANIC OR LATINO	6	No	C71.9	9440/3	C71.9	-20538	0	YES	bdc75722-1076-49f3-8dc7-f2b91e5a15eb	40044	Brain
TCGA-06-1802-01	Glioblastoma Multiforme	Glioma	gbm_tcga	TCGA-06-1802	NA	NA	NA	NA	NA	NA	NA	NA	NA	NA	NA	NA	NA	NA	NA	NA	NA	NA	NA	NA	NA	No	Yes	NO	YES	NA	GBM	Primary	NA	1	61	WHITE	NA	NOT HISPANIC OR LATINO	6	No	C71.9	9440/3	C71.9	-22537	0	YES	13d12179-3182-4f41-85a2-90fd50e51480	40044	Brain
TCGA-06-1804-01	Glioblastoma Multiforme	Glioma	gbm_tcga	TCGA-06-1804	NA	NA	NA	NA	NA	NA	NA	NA	NA	NA	NA	NA	NA	NA	NA	NA	NA	NA	NA	NA	NA	Yes	Yes	YES	YES	68	GBM	Primary	NA	1	81	WHITE	NA	NOT HISPANIC OR LATINO	6	No	C71.9	9440/3	C71.9	-29802	0	YES	9348e446-0e43-4210-b07e-c534980cbf62	40812	Brain
TCGA-06-1805-01	Glioblastoma Multiforme	Glioma	gbm_tcga	TCGA-06-1805	NA	NA	NA	NA	NA	NA	NA	NA	NA	NA	NA	NA	NA	NA	NA	NA	NA	NA	NA	NA	NA	No	Yes	NO	YES	NA	GBM	Primary	NA	1	28	WHITE	NA	NOT HISPANIC OR LATINO	6	No	C71.9	9440/3	C71.9	-10542	0	YES	9f004b8a-f202-419d-a4d8-01f9430eaca5	40044	Brain
TCGA-06-1806-01	Glioblastoma Multiforme	Glioma	gbm_tcga	TCGA-06-1806	NA	NA	NA	NA	NA	NA	NA	NA	NA	NA	NA	NA	NA	NA	NA	NA	NA	NA	NA	NA	NA	Yes	Yes	YES	YES	27	GBM	Primary	NA	1	47	WHITE	NA	NOT HISPANIC OR LATINO	6	No	C71.9	9440/3	C71.9	-17296	0	YES	a0339182-2fd6-459d-9703-422474222e76	41535	Brain
TCGA-06-2557-01	Glioblastoma Multiforme	Glioma	gbm_tcga	TCGA-06-2557	NA	NA	NA	NA	NA	NA	NA	NA	NA	NA	NA	NA	NA	NA	NA	NA	NA	NA	NA	NA	NA	Yes	Yes	YES	YES	48	GBM	Primary	NA	1	76	BLACK OR AFRICAN AMERICAN	NA	NOT HISPANIC OR LATINO	6	No	C71.9	9440/3	C71.9	-27980	0	YES	6c28f086-6a25-40b6-93eb-bba0014acda6	40259	Brain
TCGA-06-2558-01	Glioblastoma Multiforme	Glioma	gbm_tcga	TCGA-06-2558	NA	NA	NA	NA	NA	NA	NA	NA	NA	NA	NA	NA	NA	NA	NA	NA	NA	NA	NA	NA	NA	Yes	Yes	YES	YES	76	GBM	Primary	NA	1	75	WHITE	NA	NOT HISPANIC OR LATINO	6	No	C71.9	9440/3	C71.9	-27511	0	YES	cf286533-5c8a-40f3-9c69-f46264c7893b	40259	Brain
TCGA-06-2559-01	Glioblastoma Multiforme	Glioma	gbm_tcga	TCGA-06-2559	NA	NA	NA	NA	NA	NA	NA	NA	NA	NA	NA	NA	NA	NA	NA	NA	NA	NA	NA	NA	NA	Yes	Yes	YES	YES	64	GBM	Primary	NA	1	83	WHITE	NA	NOT HISPANIC OR LATINO	6	No	C71.9	9440/3	C71.9	-30580	0	YES	ca893d12-3d6c-4e6f-b0e7-7f4eb8bb724b	40259	Brain
TCGA-06-2561-01	Glioblastoma Multiforme	Glioma	gbm_tcga	TCGA-06-2561	NA	NA	NA	NA	NA	NA	NA	NA	NA	NA	NA	NA	NA	NA	NA	NA	NA	NA	NA	NA	NA	Yes	Yes	YES	YES	42	GBM	Primary	NA	1	53	WHITE	NA	NOT HISPANIC OR LATINO	6	No	C71.9	9440/3	C71.9	-19505	0	YES	d6a48eb1-7c20-4ae3-ae35-b6b641238ef1	40259	Brain
TCGA-06-2562-01	Glioblastoma Multiforme	Glioma	gbm_tcga	TCGA-06-2562	NA	NA	NA	NA	NA	NA	NA	NA	NA	NA	NA	NA	NA	NA	NA	NA	NA	NA	NA	NA	NA	Yes	Yes	YES	YES	68	GBM	Primary	NA	1	81	WHITE	NA	NOT HISPANIC OR LATINO	6	No	C71.9	9440/3	C71.9	-29753	0	YES	e3251837-f6f3-4dad-856f-108e20d03dad	40259	Brain
TCGA-06-2563-01	Glioblastoma Multiforme	Glioma	gbm_tcga	TCGA-06-2563	NA	NA	NA	NA	NA	NA	NA	NA	NA	NA	NA	NA	NA	NA	NA	NA	NA	NA	NA	NA	NA	Yes	Yes	YES	YES	71	GBM	Primary	NA	1	72	WHITE	NA	NOT HISPANIC OR LATINO	6	No	C71.9	9440/3	C71.9	-26643	0	YES	ba383ea6-c885-49f0-bddc-e00be0230a6b	40259	Brain
TCGA-06-2564-01	Glioblastoma Multiforme	Glioma	gbm_tcga	TCGA-06-2564	NA	NA	NA	NA	NA	NA	NA	NA	NA	NA	NA	NA	NA	NA	NA	NA	NA	NA	NA	NA	NA	Yes	Yes	YES	YES	59	GBM	Primary	NA	1	50	WHITE	NA	NOT HISPANIC OR LATINO	6	No	C71.9	9440/3	C71.9	-18435	0	YES	8ff9f921-f9e9-41c1-a5d4-891fd4cfe979	40259	Brain
TCGA-06-2565-01	Glioblastoma Multiforme	Glioma	gbm_tcga	TCGA-06-2565	NA	NA	NA	NA	NA	NA	NA	NA	NA	NA	NA	NA	NA	NA	NA	NA	NA	NA	NA	NA	NA	Yes	Yes	YES	YES	60	GBM	Primary	NA	1	59	ASIAN	NA	NOT HISPANIC OR LATINO	6	No	C71.9	9440/3	C71.9	-21559	0	YES	c7b4fd72-b45d-4524-8424-983120abfec0	40259	Brain
TCGA-06-2566-01	Glioblastoma Multiforme	Glioma	gbm_tcga	TCGA-06-2566	NA	NA	NA	NA	NA	NA	NA	NA	NA	NA	NA	NA	NA	NA	NA	NA	NA	NA	NA	NA	NA	No	Yes	NO	YES	NA	GBM	Primary	NA	1	23	WHITE	NA	NOT HISPANIC OR LATINO	6	No	C71.9	9440/3	C71.9	-8428	0	YES	ae5b2e48-d186-4e77-a797-dcc3b3ca4847	40259	Brain
TCGA-06-2567-01	Glioblastoma Multiforme	Glioma	gbm_tcga	TCGA-06-2567	NA	NA	NA	NA	NA	NA	NA	NA	NA	NA	NA	NA	NA	NA	NA	NA	NA	NA	NA	NA	NA	Yes	Yes	YES	YES	54	GBM	Primary	NA	1	65	WHITE	NA	NOT HISPANIC OR LATINO	6	No	C71.9	9440/3	C71.9	-23759	0	YES	55a063b0-98ad-4700-b3ce-61bfe364fec8	40259	Brain
TCGA-06-2569-01	Glioblastoma Multiforme	Glioma	gbm_tcga	TCGA-06-2569	NA	NA	NA	NA	NA	NA	NA	NA	NA	NA	NA	NA	NA	NA	NA	NA	NA	HOMDEL	NA	NA	NA	Yes	Yes	YES	YES	31	GBM	Primary	NA	1	24	BLACK OR AFRICAN AMERICAN	NA	NOT HISPANIC OR LATINO	6	No	C71.9	9440/3	C71.9	-8922	0	YES	620282f9-f932-4335-9c7d-ece53dcaf7a1	40259	Brain
TCGA-06-2570-01	Glioblastoma Multiforme	Glioma	gbm_tcga	TCGA-06-2570	NA	NA	NA	NA	NA	NA	NA	NA	NA	NA	NA	NA	NA	NA	NA	NA	NA	NA	NA	NA	NA	Yes	Yes	YES	YES	42	GBM	Primary	NA	1	21	WHITE	NA	NOT HISPANIC OR LATINO	6	No	C71.9	9440/3	C71.9	-7936	0	YES	b37d944c-c65c-46d6-bb8b-3eb37cb85b68	40259	Brain
TCGA-06-5408-01	Glioblastoma Multiforme	Glioma	gbm_tcga	TCGA-06-5408	NA	NA	NA	NA	NA	NA	NA	NA	NA	NA	NA	NA	NA	NA	NA	NA	NA	NA	NA	NA	NA	Yes	Yes	YES	YES	45	GBM	Primary	NA	1	54	WHITE	NA	NOT HISPANIC OR LATINO	6	No	C71.9	9440/3	C71.9	-20063	0	YES	af055b98-be6a-4012-ac64-f1b6539b23d0	40567	Brain
TCGA-06-5410-01	Glioblastoma Multiforme	Glioma	gbm_tcga	TCGA-06-5410	NA	NA	NA	NA	NA	NA	NA	NA	NA	NA	NA	NA	NA	NA	NA	NA	NA	NA	NA	NA	NA	Yes	No	YES	YES	26	GBM	Primary	NA	1	72	WHITE	NA	NOT HISPANIC OR LATINO	6	No	C71.9	9440/3	C71.9	-26395	0	YES	884f867b-4a8b-4b67-8fe4-ab3f068be84e	40568	Brain
TCGA-06-5411-01	Glioblastoma Multiforme	Glioma	gbm_tcga	TCGA-06-5411	NA	NA	NA	NA	NA	NA	NA	NA	NA	NA	NA	NA	NA	NA	NA	NA	NA	NA	NA	NA	NA	Yes	Yes	YES	YES	34	GBM	Primary	NA	1	51	WHITE	NA	NOT HISPANIC OR LATINO	6	No	C71.9	9440/3	C71.9	-18832	0	YES	3f960d3b-a58c-43d0-a8a4-f3555b399c9d	40568	Brain
TCGA-06-5412-01	Glioblastoma Multiforme	Glioma	gbm_tcga	TCGA-06-5412	NA	NA	NA	NA	NA	NA	NA	NA	NA	NA	NA	NA	NA	NA	NA	NA	NA	NA	NA	NA	NA	Yes	No	YES	YES	58	GBM	Primary	NA	1	78	WHITE	NA	NOT HISPANIC OR LATINO	6	No	C71.9	9440/3	C71.9	-28762	0	YES	e6e2d4c3-d37c-4de3-ac68-b301800770f0	40568	Brain
TCGA-06-5413-01	Glioblastoma Multiforme	Glioma	gbm_tcga	TCGA-06-5413	NA	NA	NA	NA	NA	NA	NA	NA	NA	NA	NA	NA	NA	NA	NA	NA	NA	NA	NA	NA	NA	Yes	Yes	YES	YES	48	GBM	Primary	NA	1	67	WHITE	NA	NOT HISPANIC OR LATINO	6	No	C71.9	9440/3	C71.9	-24477	0	YES	8d2e88d9-d8d0-4c42-8aa2-205a788dea58	40568	Brain
TCGA-06-5414-01	Glioblastoma Multiforme	Glioma	gbm_tcga	TCGA-06-5414	NA	NA	NA	NA	NA	NA	NA	NA	NA	NA	NA	NA	NA	NA	NA	NA	NA	NA	NA	NA	NA	Yes	Yes	YES	YES	39	GBM	Primary	NA	1	61	WHITE	NA	NOT HISPANIC OR LATINO	6	No	C71.9	9440/3	C71.9	-22527	0	YES	7a650a2c-bc3f-4e0c-820e-4f492977107b	40567	Brain
TCGA-06-5415-01	Glioblastoma Multiforme	Glioma	gbm_tcga	TCGA-06-5415	NA	NA	NA	NA	NA	NA	NA	NA	NA	NA	NA	NA	NA	NA	NA	NA	NA	NA	NA	NA	NA	Yes	Yes	YES	YES	47	GBM	Primary	NA	1	60	WHITE	NA	NOT HISPANIC OR LATINO	6	No	C71.9	9440/3	C71.9	-22213	0	YES	713190ed-c6c1-4695-814b-85ca9b95e6a0	40567	Brain
TCGA-06-5416-01	Glioblastoma Multiforme	Glioma	gbm_tcga	TCGA-06-5416	A145T, R418C, D508N	W99L	F277C	NA	R323H	T465Nfs*52	NA	D207Y, F262C, E295*, R952I	NA	NA	D171N, R761*, S1021L, E1329K	P250S, T536N, R630H	R1054*	NA	K16N, K104N	NA	R250H, P298S	NA	V252M, E267K	G33D, S244N	NA	No	Yes	NO	YES	NA	GBM	Primary	NA	1	23	WHITE	NA	NOT HISPANIC OR LATINO	6	No	C71.9	9440/3	C71.9	-8533	0	YES	3a3fc890-1985-4353-861b-dc3abfb364b1	40567	Brain
TCGA-06-5417-01	Glioblastoma Multiforme	Glioma	gbm_tcga	TCGA-06-5417	NA	NA	NA	NA	NA	NA	NA	NA	NA	NA	NA	NA	NA	NA	NA	NA	NA	NA	NA	NA	NA	Yes	No	YES	NO	52	GBM	Primary	NA	1	45	WHITE	NA	NOT HISPANIC OR LATINO	6	No	C71.9	9440/3	C71.9	-16572	0	YES	74ce7e7f-e214-4b6e-8551-114a153ab7fb	40567	Brain
TCGA-06-5418-01	Glioblastoma Multiforme	Glioma	gbm_tcga	TCGA-06-5418	NA	NA	NA	NA	NA	NA	NA	NA	NA	NA	NA	NA	NA	NA	NA	NA	NA	NA	NA	NA	NA	Yes	Yes	YES	YES	44	GBM	Primary	NA	1	75	WHITE	NA	NOT HISPANIC OR LATINO	6	No	C71.9	9440/3	C71.9	-27584	0	YES	51c3409d-5df7-4720-83db-0e6de065f82c	40574	Brain
TCGA-06-5856-01	Glioblastoma Multiforme	Glioma	gbm_tcga	TCGA-06-5856	NA	NA	NA	NA	NA	NA	L144F	NA	NA	NA	NA	NA	NA	NA	NA	NA	NA	NA	NA	NA	AMP	Yes	Yes	YES	YES	60	GBM	Primary	NA	1	58	WHITE	NA	NOT HISPANIC OR LATINO	6	No	C71.9	9440/3	C71.9	-21232	0	YES	f4fe7c02-be19-4929-8638-960e5776494c	40764	Brain
TCGA-06-5858-01	Glioblastoma Multiforme	Glioma	gbm_tcga	TCGA-06-5858	NA	NA	NA	NA	NA	NA	NA	NA	NA	NA	NA	NA	NA	NA	NA	NA	NA	NA	NA	NA	NA	Yes	No	YES	YES	176	GBM	Primary	NA	1	45	WHITE	NA	NOT HISPANIC OR LATINO	6	No	C71.9	9440/3	C71.9	-16662	0	YES	d1547b99-3c96-4c62-8261-5111bcf860a9	40763	Brain
TCGA-06-5859-01	Glioblastoma Multiforme	Glioma	gbm_tcga	TCGA-06-5859	NA	NA	NA	NA	R169C	NA	NA	NA	NA	NA	NA	NA	NA	NA	NA	NA	NA	NA	NA	NA	NA	Yes	Yes	YES	YES	43	GBM	Primary	NA	1	63	WHITE	NA	NOT HISPANIC OR LATINO	6	No	C71.9	9440/3	C71.9	-23211	0	YES	4644a15f-3115-4f27-86b2-b092419431e1	40764	Brain
TCGA-06-6388-01	Glioblastoma Multiforme	Glioma	gbm_tcga	TCGA-06-6388	NA	NA	NA	NA	NA	NA	NA	NA	NA	NA	NA	NA	NA	NA	NA	NA	NA	NA	NA	NA	NA	Yes	Yes	YES	YES	47	GBM	Primary	NA	1	64	WHITE	NA	NOT HISPANIC OR LATINO	6	No	C71.9	9440/3	C71.9	-23519	0	YES	7eb1d526-923d-4b31-b8be-27d83b3dd025	40763	Brain
TCGA-06-6389-01	Glioblastoma Multiforme	Glioma	gbm_tcga	TCGA-06-6389	NA	NA	NA	NA	NA	NA	NA	NA	NA	NA	NA	NA	NA	NA	NA	NA	NA	NA	NA	NA	AMP	Yes	No	YES	YES	34	GBM	Primary	NA	1	49	WHITE	NA	NOT HISPANIC OR LATINO	6	No	C71.9	9440/3	C71.9	-18248	0	YES	d9cae674-1100-44a4-8c61-2f15ea1b6214	40854	Brain
TCGA-06-6390-01	Glioblastoma Multiforme	Glioma	gbm_tcga	TCGA-06-6390	NA	NA	NA	NA	NA	NA	NA	NA	NA	NA	NA	NA	NA	NA	NA	NA	NA	NA	NA	NA	NA	Yes	Yes	YES	YES	38	GBM	Primary	NA	1	58	WHITE	NA	NOT HISPANIC OR LATINO	6	No	C71.9	9440/3	C71.9	-21328	0	YES	3ed101b5-0007-4957-a25d-4cf43bde08b6	40854	Brain
TCGA-06-6391-01	Glioblastoma Multiforme	Glioma	gbm_tcga	TCGA-06-6391	NA	NA	NA	NA	NA	NA	NA	NA	NA	NA	NA	NA	NA	NA	NA	NA	NA	NA	NA	NA	NA	Yes	Yes	YES	YES	60	GBM	Primary	NA	1	44	WHITE	NA	NOT HISPANIC OR LATINO	6	No	C71.9	9440/3	C71.9	-16206	0	YES	7a4c0a14-ac97-4c2b-a9cc-68cb561b2494	40763	Brain
TCGA-06-6693-01	Glioblastoma Multiforme	Glioma	gbm_tcga	TCGA-06-6693	NA	NA	NA	NA	NA	NA	NA	NA	NA	NA	R815Q	NA	NA	NA	NA	NA	NA	NA	NA	NA	NA	Yes	Yes	YES	YES	52	GBM	Primary	NA	1	64	WHITE	NA	NOT HISPANIC OR LATINO	6	No	C71.9	9440/3	C71.9	-23585	0	YES	d27a7f17-fdc9-4325-b98b-ad6839cc88f5	40812	Brain
TCGA-06-6694-01	Glioblastoma Multiforme	Glioma	gbm_tcga	TCGA-06-6694	NA	NA	NA	NA	NA	NA	NA	NA	NA	NA	NA	NA	NA	NA	NA	NA	NA	NA	NA	NA	AMP	Yes	Yes	YES	YES	70	GBM	Primary	NA	1	76	WHITE	NA	NOT HISPANIC OR LATINO	6	No	C71.9	9440/3	C71.9	-27909	0	YES	863d58e7-91c2-4602-98ed-c6c6e0859566	40812	Brain
TCGA-06-6695-01	Glioblastoma Multiforme	Glioma	gbm_tcga	TCGA-06-6695	NA	NA	NA	NA	NA	NA	NA	NA	NA	NA	NA	NA	NA	NA	NA	NA	NA	NA	NA	NA	NA	Yes	Yes	YES	YES	56	GBM	Primary	NA	1	64	WHITE	NA	NOT HISPANIC OR LATINO	6	No	C71.9	9440/3	C71.9	-23426	0	YES	0628cb4a-c480-4b2f-bd2e-bb33e6994302	40800	Brain
TCGA-06-6697-01	Glioblastoma Multiforme	Glioma	gbm_tcga	TCGA-06-6697	NA	NA	NA	NA	NA	NA	NA	NA	NA	NA	NA	NA	NA	NA	NA	NA	NA	NA	NA	NA	NA	Yes	Yes	YES	YES	64	GBM	Primary	NA	1	65	WHITE	NA	NOT HISPANIC OR LATINO	6	No	C71.9	9440/3	C71.9	-23763	0	YES	b28b3575-8097-4a97-b32a-5f0eeff64863	40800	Brain
TCGA-06-6698-01	Glioblastoma Multiforme	Glioma	gbm_tcga	TCGA-06-6698	NA	NA	NA	NA	NA	NA	NA	NA	NA	NA	NA	NA	NA	NA	NA	NA	NA	NA	NA	NA	NA	Yes	No	YES	YES	43	GBM	Primary	NA	1	53	WHITE	NA	NOT HISPANIC OR LATINO	6	No	C71.9	9440/3	C71.9	-19591	0	YES	c129c34a-8d40-4d98-b9ad-a10d3f7b3ee0	40800	Brain
TCGA-06-6699-01	Glioblastoma Multiforme	Glioma	gbm_tcga	TCGA-06-6699	NA	NA	NA	NA	NA	NA	NA	NA	NA	NA	NA	NA	NA	NA	NA	NA	NA	NA	NA	NA	NA	Yes	Yes	YES	YES	62	GBM	Primary	NA	1	58	WHITE	NA	NOT HISPANIC OR LATINO	6	No	C71.9	9440/3	C71.9	-21190	0	YES	9848f14b-8eab-4ac9-89b0-99a5ebf14696	40800	Brain
TCGA-06-6700-01	Glioblastoma Multiforme	Glioma	gbm_tcga	TCGA-06-6700	NA	NA	NA	NA	NA	NA	NA	NA	NA	NA	NA	NA	NA	NA	NA	NA	NA	NA	NA	NA	NA	Yes	Yes	YES	YES	50	GBM	Primary	NA	1	76	WHITE	NA	NOT HISPANIC OR LATINO	6	No	C71.9	9440/3	C71.9	-27850	0	YES	3dddfc44-7bb1-4974-8a65-a84fd4bac484	40800	Brain
TCGA-06-6701-01	Glioblastoma Multiforme	Glioma	gbm_tcga	TCGA-06-6701	NA	NA	AMP	NA	NA	NA	NA	NA	NA	NA	NA	NA	HOMDEL	NA	NA	NA	NA	NA	NA	NA	NA	Yes	Yes	YES	YES	41	GBM	Primary	NA	1	60	WHITE	NA	NOT HISPANIC OR LATINO	6	No	C71.9	9440/3	C71.9	-22051	0	YES	13429a31-a193-4180-a8b2-cceaa21ecbfd	40800	Brain
TCGA-06-A5U0-01	Glioblastoma Multiforme	Glioma	gbm_tcga	TCGA-06-A5U0	NA	NA	NA	NA	NA	NA	NA	NA	NA	NA	NA	NA	NA	NA	NA	NA	NA	NA	NA	NA	NA	No	Yes	NO	YES	NA	GBM	Primary	48	1	21	BLACK OR AFRICAN AMERICAN	YES	NOT HISPANIC OR LATINO	6	No	C71.4	9440/3	C71.4	-7958	0	YES	603D2B61-B636-4054-AC95-AB66DABB3B48	41407	Brain
TCGA-06-A5U1-01	Glioblastoma Multiforme	Glioma	gbm_tcga	TCGA-06-A5U1	NA	NA	NA	NA	NA	NA	NA	NA	NA	NA	NA	NA	NA	NA	NA	NA	NA	NA	NA	NA	NA	No	Yes	NO	YES	NA	GBM	Primary	450	1	78	BLACK OR AFRICAN AMERICAN	NA	NOT HISPANIC OR LATINO	6	No	C71.4	9440/3	C71.4	-28545	0	YES	81648978-A543-4EAE-8848-98DDF1CB832B	41407	Brain
TCGA-06-A6S0-01	Glioblastoma Multiforme	Glioma	gbm_tcga	TCGA-06-A6S0	NA	NA	NA	NA	NA	NA	NA	HOMDEL	NA	NA	NA	NA	NA	NA	NA	NA	NA	NA	NA	NA	NA	No	Yes	NO	YES	NA	GBM	Primary	678	1	79	BLACK OR AFRICAN AMERICAN	NA	NOT HISPANIC OR LATINO	6	No	C71.9	9440/3	C71.9	-29037	0	YES	820AEA32-8F1C-478B-AB56-8171425CD76B	41548	Brain
TCGA-06-A6S1-01	Glioblastoma Multiforme	Glioma	gbm_tcga	TCGA-06-A6S1	NA	NA	NA	NA	NA	NA	NA	NA	NA	NA	NA	NA	NA	NA	NA	NA	NA	NA	NA	NA	NA	No	Yes	NO	YES	NA	GBM	Primary	282	1	53	BLACK OR AFRICAN AMERICAN	NA	NOT HISPANIC OR LATINO	6	No	C71.9	9440/3	C71.9	-19443	0	YES	E3953994-0299-4E04-9423-6153B142FB8E	41548	Brain
TCGA-06-A7TK-01	Glioblastoma Multiforme	Glioma	gbm_tcga	TCGA-06-A7TK	NA	NA	NA	NA	NA	NA	NA	NA	NA	NA	NA	NA	NA	NA	NA	NA	NA	NA	NA	NA	AMP	No	Yes	NO	YES	NA	GBM	Primary	71	1	64	BLACK OR AFRICAN AMERICAN	NA	NOT HISPANIC OR LATINO	6	No	C71.1	9440/3	C71.1	-23674	0	YES	41685C5A-A548-483A-8A20-305AD8D61771	41631	Brain
TCGA-06-A7TL-01	Glioblastoma Multiforme	Glioma	gbm_tcga	TCGA-06-A7TL	NA	NA	NA	NA	NA	NA	NA	NA	NA	NA	NA	NA	NA	NA	NA	NA	NA	NA	NA	NA	NA	No	Yes	NO	YES	NA	GBM	Primary	27	1	30	BLACK OR AFRICAN AMERICAN	NA	NOT HISPANIC OR LATINO	6	No	C71.8	9440/3	C71.8	-11297	0	YES	0CA72EBD-FF33-45B8-A97C-3F1435603D71	41675	Brain
TCGA-08-0244-01	Glioblastoma Multiforme	Glioma	gbm_tcga	TCGA-08-0244	NA	NA	NA	NA	NA	NA	NA	NA	NA	NA	NA	NA	NA	NA	NA	NA	NA	NA	NA	NA	NA	No	Yes	NO	YES	NA	GBM	Primary	NA	1	62	WHITE	NA	NOT HISPANIC OR LATINO	8	No	C71.9	9440/3	C71.9	-22684	0	YES	1af5c959-0f36-4a14-8383-ebc0543db3bb	39801	Brain
TCGA-08-0245-01	Glioblastoma Multiforme	Glioma	gbm_tcga	TCGA-08-0245	NA	NA	NA	NA	NA	NA	NA	NA	NA	NA	NA	NA	NA	NA	NA	NA	NA	NA	NA	NA	NA	No	Yes	NO	YES	NA	GBM	Primary	NA	1	31	BLACK OR AFRICAN AMERICAN	NA	NOT HISPANIC OR LATINO	8	No	C71.9	9440/3	C71.9	-11613	0	YES	e6dee2d7-ca05-44e2-bf25-1068a416bd14	39793	Brain
TCGA-08-0246-01	Glioblastoma Multiforme	Glioma	gbm_tcga	TCGA-08-0246	NA	NA	NA	NA	NA	NA	NA	NA	NA	NA	NA	NA	NA	NA	NA	NA	NA	NA	NA	NA	NA	No	Yes	NO	YES	NA	GBM	Primary	NA	1	57	WHITE	NA	NOT HISPANIC OR LATINO	8	No	C71.9	9440/3	C71.9	-20974	0	YES	66d2e309-eaa1-4225-a34d-4565b4ef8019	39801	Brain
TCGA-08-0344-01	Glioblastoma Multiforme	Glioma	gbm_tcga	TCGA-08-0344	NA	NA	NA	NA	NA	NA	NA	NA	NA	NA	NA	NA	NA	NA	NA	NA	NA	NA	NA	NA	NA	No	Yes	NO	YES	NA	GBM	Primary	NA	1	66	WHITE	NA	NOT HISPANIC OR LATINO	8	No	C71.9	9440/3	C71.9	-24253	0	YES	bef21d11-f743-4d9d-8cba-fb5cd24b6927	39801	Brain
TCGA-08-0345-01	Glioblastoma Multiforme	Glioma	gbm_tcga	TCGA-08-0345	NA	NA	NA	NA	NA	NA	NA	NA	NA	NA	NA	NA	NA	NA	NA	NA	NA	NA	NA	NA	NA	No	Yes	NO	YES	NA	GBM	Primary	NA	1	71	NA	NA	NA	8	No	C71.9	9440/3	C71.9	-25960	0	YES	57b703b7-1b83-4c43-bbf6-0eea624c2137	39793	Brain
TCGA-08-0346-01	Glioblastoma Multiforme	Glioma	gbm_tcga	TCGA-08-0346	NA	NA	NA	NA	NA	NA	NA	NA	NA	NA	NA	NA	NA	NA	NA	NA	NA	NA	NA	NA	NA	No	Yes	NO	YES	NA	GBM	Primary	NA	1	69	NA	NA	NA	8	No	C71.9	9440/3	C71.9	-25409	0	YES	5536201c-e739-46e6-8200-0bdcc28ae9ef	39794	Brain
TCGA-08-0347-01	Glioblastoma Multiforme	Glioma	gbm_tcga	TCGA-08-0347	NA	NA	NA	NA	NA	NA	NA	NA	NA	NA	NA	NA	NA	NA	NA	NA	NA	NA	NA	NA	NA	No	Yes	NO	YES	NA	GBM	Primary	NA	1	50	NA	NA	NA	8	No	C71.9	9440/3	C71.9	-18384	0	YES	dbb601ed-e39c-48a6-aa00-645f740fc6e2	39801	Brain
TCGA-08-0348-01	Glioblastoma Multiforme	Glioma	gbm_tcga	TCGA-08-0348	NA	NA	NA	NA	NA	NA	NA	NA	NA	NA	NA	NA	NA	NA	NA	NA	NA	NA	NA	NA	NA	No	No	NO	YES	NA	GBM	Primary	NA	1	63	WHITE	NA	NOT HISPANIC OR LATINO	8	No	C71.9	9440/3	C71.9	-23373	0	YES	e1aabb11-f499-445e-a6fd-59a32b3c3531	39801	Brain
TCGA-08-0349-01	Glioblastoma Multiforme	Glioma	gbm_tcga	TCGA-08-0349	NA	NA	NA	NA	NA	NA	NA	NA	NA	NA	NA	NA	NA	NA	NA	NA	NA	NA	NA	NA	NA	No	Yes	NO	YES	NA	GBM	Primary	NA	1	46	NA	NA	NOT HISPANIC OR LATINO	8	No	C71.9	9440/3	C71.9	-16964	0	YES	0645038d-8abe-4a79-8695-bf8824d33f67	39801	Brain
TCGA-08-0350-01	Glioblastoma Multiforme	Glioma	gbm_tcga	TCGA-08-0350	NA	NA	NA	NA	NA	NA	NA	NA	NA	NA	NA	NA	NA	NA	NA	NA	NA	NA	NA	NA	NA	No	Yes	NO	YES	NA	GBM	Primary	NA	1	32	WHITE	NA	NOT HISPANIC OR LATINO	8	No	C71.9	9440/3	C71.9	-11905	0	YES	dc624b20-2854-4235-ae7e-672156ee30e3	39801	Brain
TCGA-08-0351-01	Glioblastoma Multiforme	Glioma	gbm_tcga	TCGA-08-0351	NA	NA	NA	NA	NA	NA	NA	NA	NA	NA	NA	NA	NA	NA	NA	NA	NA	NA	NA	NA	NA	No	Yes	NO	YES	NA	GBM	Primary	NA	1	40	WHITE	NA	NOT HISPANIC OR LATINO	8	No	C71.9	9440/3	C71.9	-14838	0	YES	91063e7e-60db-47a5-aeca-af7c37b1074e	39799	Brain
TCGA-08-0352-01	Glioblastoma Multiforme	Glioma	gbm_tcga	TCGA-08-0352	NA	NA	NA	NA	NA	NA	NA	NA	NA	NA	NA	NA	NA	NA	NA	NA	NA	NA	NA	NA	NA	No	Yes	NO	YES	NA	GBM	Primary	NA	1	79	WHITE	NA	NOT HISPANIC OR LATINO	8	No	C71.9	9440/3	C71.9	-29106	0	YES	074fa012-a61e-4646-bb3c-34d16782a2ea	39793	Brain
TCGA-08-0353-01	Glioblastoma Multiforme	Glioma	gbm_tcga	TCGA-08-0353	NA	NA	NA	NA	NA	NA	NA	NA	NA	NA	NA	NA	NA	NA	NA	NA	NA	NA	NA	NA	NA	No	Yes	NO	YES	NA	GBM	Primary	NA	1	58	WHITE	NA	NOT HISPANIC OR LATINO	8	No	C71.9	9440/3	C71.9	-21332	0	YES	872cb8e8-cd79-4c0b-9b54-5553b07a6ca6	39793	Brain
TCGA-08-0354-01	Glioblastoma Multiforme	Glioma	gbm_tcga	TCGA-08-0354	NA	NA	NA	NA	NA	NA	NA	NA	NA	NA	NA	NA	NA	NA	NA	NA	NA	NA	NA	NA	NA	No	Yes	NO	YES	NA	GBM	Primary	NA	1	52	WHITE	NA	NOT HISPANIC OR LATINO	8	No	C71.9	9440/3	C71.9	-19199	0	YES	a23511df-ed31-4f3f-9fe5-87a3621c0de9	39799	Brain
TCGA-08-0355-01	Glioblastoma Multiforme	Glioma	gbm_tcga	TCGA-08-0355	NA	NA	NA	NA	NA	NA	NA	NA	NA	NA	NA	NA	NA	NA	NA	NA	NA	NA	NA	NA	NA	No	Yes	NO	YES	NA	GBM	Primary	NA	1	30	WHITE	NA	NOT HISPANIC OR LATINO	8	No	C71.9	9440/3	C71.9	-11099	0	YES	bb8230b5-f984-4d28-9f10-b3c89bab1c28	39798	Brain
TCGA-08-0356-01	Glioblastoma Multiforme	Glioma	gbm_tcga	TCGA-08-0356	NA	NA	NA	NA	NA	NA	NA	NA	NA	NA	NA	NA	NA	NA	NA	NA	NA	NA	NA	NA	NA	No	Yes	NO	YES	NA	GBM	Primary	NA	1	59	WHITE	NA	NOT HISPANIC OR LATINO	8	No	C71.9	9440/3	C71.9	-21900	0	YES	f7532982-524f-4ed5-9e0d-50d3a7d72c3c	39800	Brain
TCGA-08-0357-01	Glioblastoma Multiforme	Glioma	gbm_tcga	TCGA-08-0357	NA	NA	NA	NA	NA	NA	NA	NA	NA	NA	NA	NA	NA	NA	NA	NA	NA	NA	NA	NA	NA	No	Yes	NO	YES	NA	GBM	Primary	NA	1	49	WHITE	NA	NOT HISPANIC OR LATINO	8	No	C71.9	9440/3	C71.9	-18144	0	YES	548c3d4c-7993-40dc-bd02-5bb304188d28	39800	Brain
TCGA-08-0358-01	Glioblastoma Multiforme	Glioma	gbm_tcga	TCGA-08-0358	NA	NA	NA	NA	NA	NA	NA	NA	NA	NA	NA	NA	NA	NA	NA	NA	NA	NA	NA	NA	NA	No	Yes	NO	YES	NA	GBM	Primary	NA	1	50	WHITE	NA	NOT HISPANIC OR LATINO	8	No	C71.9	9440/3	C71.9	-18383	0	YES	ec504558-e96a-44e9-835a-7b12680681ed	39794	Brain
TCGA-08-0359-01	Glioblastoma Multiforme	Glioma	gbm_tcga	TCGA-08-0359	NA	NA	NA	NA	NA	NA	NA	NA	NA	NA	NA	NA	NA	NA	NA	NA	NA	NA	NA	NA	NA	No	Yes	NO	YES	NA	GBM	Primary	NA	1	59	WHITE	NA	NOT HISPANIC OR LATINO	8	No	C71.9	9440/3	C71.9	-21748	0	YES	0aa5b68f-2b99-44d2-b17f-f4eb17fe891e	39794	Brain
TCGA-08-0360-01	Glioblastoma Multiforme	Glioma	gbm_tcga	TCGA-08-0360	NA	NA	NA	NA	NA	NA	NA	NA	NA	NA	NA	NA	NA	NA	NA	NA	NA	NA	NA	NA	NA	No	No	NO	NO	NA	GBM	Primary	NA	1	76	WHITE	NA	NOT HISPANIC OR LATINO	8	No	C71.9	9440/3	C71.9	-27895	0	YES	6d6dae20-431d-4fbe-ba47-e7ed8d73b4d8	39800	Brain
TCGA-08-0373-01	Glioblastoma Multiforme	Glioma	gbm_tcga	TCGA-08-0373	NA	NA	NA	NA	NA	NA	NA	NA	NA	NA	NA	NA	NA	NA	NA	NA	NA	NA	NA	NA	NA	No	No	NO	NO	NA	GBM	Primary	NA	1	69	NA	NA	NA	8	No	C71.9	9440/3	C71.9	-25274	0	YES	0cf6c734-74c3-4fb5-ac4b-72967edd6ee7	39801	Brain
TCGA-08-0375-01	Glioblastoma Multiforme	Glioma	gbm_tcga	TCGA-08-0375	NA	NA	NA	NA	NA	NA	NA	NA	NA	NA	NA	NA	NA	NA	NA	NA	NA	NA	NA	NA	NA	No	Yes	NO	YES	NA	GBM	Primary	NA	1	51	NA	NA	NA	8	No	C71.9	9440/3	C71.9	-18941	0	YES	0ce23e2c-8e64-4391-8148-de823bce0d5f	39799	Brain
TCGA-08-0380-01	Glioblastoma Multiforme	Glioma	gbm_tcga	TCGA-08-0380	NA	NA	NA	NA	NA	NA	NA	NA	NA	NA	NA	NA	NA	NA	NA	NA	NA	NA	NA	NA	HOMDEL	No	Yes	NO	YES	NA	GBM	Primary	NA	1	74	NA	NA	NA	8	No	C71.9	9440/3	C71.9	-27277	0	YES	6fc40b53-5db2-4319-a039-b023e1bb1d64	39801	Brain
TCGA-08-0385-01	Glioblastoma Multiforme	Glioma	gbm_tcga	TCGA-08-0385	NA	NA	NA	NA	NA	NA	NA	NA	NA	NA	NA	NA	NA	NA	NA	NA	NA	NA	NA	NA	NA	No	No	NO	NO	NA	GBM	Primary	NA	1	71	NA	NA	NOT HISPANIC OR LATINO	8	No	C71.9	9440/3	C71.9	-26234	0	YES	2b2002aa-8ac9-404b-ad08-b6c60658e976	39793	Brain
TCGA-08-0386-01	Glioblastoma Multiforme	Glioma	gbm_tcga	TCGA-08-0386	NA	NA	NA	NA	NA	NA	NA	NA	NA	NA	NA	NA	NA	NA	NA	NA	NA	NA	NA	NA	NA	Yes	Yes	YES	YES	11	GBM	Primary	NA	1	74	WHITE	NA	NOT HISPANIC OR LATINO	8	No	C71.9	9440/3	C71.9	-27053	0	YES	314d9188-c8fd-43fc-905d-b6889de542c8	39800	Brain
TCGA-08-0389-01	Glioblastoma Multiforme	Glioma	gbm_tcga	TCGA-08-0389	NA	NA	NA	NA	NA	NA	NA	NA	NA	NA	NA	NA	NA	NA	NA	NA	NA	NA	NA	NA	NA	No	Yes	NO	YES	NA	GBM	Primary	NA	1	59	NA	NA	NOT HISPANIC OR LATINO	8	No	C71.9	9440/3	C71.9	-21638	0	YES	ea980264-d64d-410a-86dd-c129d7d8d1ee	39801	Brain
TCGA-08-0390-01	Glioblastoma Multiforme	Glioma	gbm_tcga	TCGA-08-0390	NA	NA	NA	NA	NA	NA	NA	NA	NA	NA	NA	NA	NA	NA	NA	NA	NA	NA	NA	NA	NA	No	Yes	NO	YES	NA	GBM	Primary	NA	1	69	WHITE	NA	NOT HISPANIC OR LATINO	8	No	C71.9	9440/3	C71.9	-25304	0	YES	108a8d8e-1ddb-4c0d-a05b-71573b33b9aa	39794	Brain
TCGA-08-0392-01	Glioblastoma Multiforme	Glioma	gbm_tcga	TCGA-08-0392	NA	NA	NA	NA	NA	NA	NA	NA	NA	NA	AMP	NA	NA	NA	NA	NA	AMP	NA	NA	NA	NA	No	Yes	NO	YES	NA	GBM	Primary	NA	1	60	WHITE	NA	NOT HISPANIC OR LATINO	8	No	C71.9	9440/3	C71.9	-22056	0	YES	de73fd2a-1337-42e6-b2bc-728e63f2f8be	39794	Brain
TCGA-08-0509-01	Glioblastoma Multiforme	Glioma	gbm_tcga	TCGA-08-0509	NA	NA	NA	NA	NA	NA	NA	NA	NA	NA	NA	NA	NA	NA	NA	NA	NA	NA	NA	NA	NA	No	Yes	NO	YES	NA	GBM	Primary	NA	1	63	BLACK OR AFRICAN AMERICAN	NA	NOT HISPANIC OR LATINO	8	No	C71.9	9440/3	C71.9	-23273	0	YES	c46d44e2-182a-4692-a8a8-0a95112c2c64	39793	Brain
TCGA-08-0510-01	Glioblastoma Multiforme	Glioma	gbm_tcga	TCGA-08-0510	NA	NA	NA	NA	NA	NA	NA	NA	NA	NA	NA	NA	NA	NA	NA	NA	NA	NA	NA	NA	NA	No	Yes	NO	YES	NA	GBM	Primary	NA	1	75	WHITE	NA	NOT HISPANIC OR LATINO	8	No	C71.9	9440/3	C71.9	-27675	0	YES	06e32525-6043-45a1-9fef-fa24ab219a1f	39799	Brain
TCGA-08-0511-01	Glioblastoma Multiforme	Glioma	gbm_tcga_pub	TCGA-08-0511	NA	NA	NA	NA	NA	NA	NA	NA	NA	NA	NA	NA	NA	NA	NA	NA	NA	NA	NA	NA	NA	No	Yes	NO	YES	NA	GBM	NA	NA	1	NA	NA	NA	NA	NA	NA	NA	NA	NA	NA	NA	NA	NA	NA	NA
TCGA-08-0512-01	Glioblastoma Multiforme	Glioma	gbm_tcga	TCGA-08-0512	NA	NA	NA	NA	NA	NA	NA	NA	NA	NA	NA	NA	NA	NA	NA	NA	NA	NA	NA	NA	NA	No	Yes	NO	YES	NA	GBM	Primary	NA	1	48	WHITE	NA	NOT HISPANIC OR LATINO	8	No	C71.9	9440/3	C71.9	-17821	0	YES	7772b164-bd95-4dcd-981b-26158a31d67c	39793	Brain
TCGA-08-0514-01	Glioblastoma Multiforme	Glioma	gbm_tcga	TCGA-08-0514	NA	NA	NA	NA	NA	NA	NA	NA	NA	NA	NA	NA	NA	NA	NA	NA	NA	NA	NA	NA	NA	No	Yes	NO	YES	NA	GBM	Primary	NA	1	69	WHITE	NA	NOT HISPANIC OR LATINO	8	No	C71.9	9440/3	C71.9	-25457	0	YES	bd114e05-5a97-41e2-a0d5-5d39a1e9d461	39793	Brain
TCGA-08-0516-01	Glioblastoma Multiforme	Glioma	gbm_tcga	TCGA-08-0516	NA	NA	NA	NA	NA	NA	NA	NA	NA	NA	NA	NA	NA	NA	NA	NA	NA	NA	NA	NA	NA	No	Yes	NO	YES	NA	GBM	Primary	NA	1	14	WHITE	NA	NOT HISPANIC OR LATINO	8	No	C71.9	9440/3	C71.9	-5309	0	YES	b0ebaa85-476c-4f44-8b23-5bab107454a9	39793	Brain
TCGA-08-0517-01	Glioblastoma Multiforme	Glioma	gbm_tcga	TCGA-08-0517	NA	NA	NA	NA	NA	NA	NA	NA	NA	NA	NA	NA	NA	NA	NA	NA	NA	NA	NA	NA	NA	No	Yes	NO	YES	NA	GBM	Primary	NA	1	34	WHITE	NA	NOT HISPANIC OR LATINO	8	Yes	C71.9	9440/3	C71.9	-12771	0	YES	9773acd0-e8bf-4991-8913-53f0d2adfc72	39799	Brain
TCGA-08-0518-01	Glioblastoma Multiforme	Glioma	gbm_tcga	TCGA-08-0518	NA	NA	NA	NA	NA	NA	NA	NA	NA	NA	NA	NA	NA	NA	NA	NA	NA	NA	NA	NA	NA	No	Yes	NO	YES	NA	GBM	Primary	NA	1	60	WHITE	NA	NOT HISPANIC OR LATINO	8	No	C71.9	9440/3	C71.9	-21995	0	YES	64fa7f09-724a-45ee-a802-09e4affe077e	39793	Brain
TCGA-08-0520-01	Glioblastoma Multiforme	Glioma	gbm_tcga	TCGA-08-0520	NA	NA	NA	NA	NA	NA	NA	NA	NA	NA	NA	NA	NA	NA	NA	NA	NA	NA	NA	NA	NA	No	Yes	NO	YES	NA	GBM	Primary	NA	1	70	WHITE	NA	NOT HISPANIC OR LATINO	8	No	C71.9	9440/3	C71.9	-25766	0	YES	e924d7c6-c98f-4469-8089-70e4ac3ca306	39800	Brain
TCGA-08-0521-01	Glioblastoma Multiforme	Glioma	gbm_tcga	TCGA-08-0521	NA	NA	NA	NA	NA	NA	NA	NA	NA	NA	NA	NA	NA	NA	NA	NA	NA	NA	NA	NA	NA	No	Yes	NO	YES	NA	GBM	Primary	NA	1	17	BLACK OR AFRICAN AMERICAN	NA	HISPANIC OR LATINO	8	No	C71.9	9440/3	C71.9	-6377	0	YES	b2a01580-d18f-40b5-875b-93e9c000b0e1	39793	Brain
TCGA-08-0522-01	Glioblastoma Multiforme	Glioma	gbm_tcga_pub	TCGA-08-0522	NA	NA	NA	NA	NA	NA	NA	NA	NA	NA	NA	NA	NA	NA	NA	NA	NA	NA	NA	NA	NA	No	Yes	NO	YES	NA	GBM	NA	NA	1	NA	NA	NA	NA	NA	NA	NA	NA	NA	NA	NA	NA	NA	NA	NA
TCGA-08-0524-01	Glioblastoma Multiforme	Glioma	gbm_tcga	TCGA-08-0524	NA	NA	NA	NA	NA	NA	NA	NA	NA	NA	NA	NA	NA	NA	NA	NA	NA	NA	NA	NA	NA	No	Yes	NO	YES	NA	GBM	Primary	NA	1	17	WHITE	NA	NOT HISPANIC OR LATINO	8	No	C71.9	9440/3	C71.9	-6464	0	YES	ea8b757b-3d33-47e1-8657-503cf69939bb	39801	Brain
TCGA-08-0525-01	Glioblastoma Multiforme	Glioma	gbm_tcga	TCGA-08-0525	NA	NA	NA	NA	NA	NA	NA	NA	NA	NA	NA	NA	NA	NA	NA	NA	NA	NA	NA	NA	NA	No	Yes	NO	YES	NA	GBM	Primary	NA	1	52	NA	NA	NOT HISPANIC OR LATINO	8	Yes	C71.9	9440/3	C71.9	-19013	0	YES	1b042663-dcb1-4fc9-b813-7b90cc2eb392	39801	Brain
TCGA-08-0529-01	Glioblastoma Multiforme	Glioma	gbm_tcga	TCGA-08-0529	NA	NA	NA	NA	NA	NA	NA	NA	NA	NA	NA	NA	NA	NA	NA	NA	NA	NA	NA	NA	NA	No	Yes	NO	YES	NA	GBM	Primary	NA	1	56	NA	NA	HISPANIC OR LATINO	8	No	C71.9	9440/3	C71.9	-20556	0	YES	aaa7d45b-ce3c-4099-ab4a-377e3aee9f96	39800	Brain
TCGA-08-0531-01	Glioblastoma Multiforme	Glioma	gbm_tcga	TCGA-08-0531	NA	NA	NA	NA	NA	NA	NA	NA	NA	NA	NA	NA	NA	NA	NA	NA	NA	NA	NA	NA	NA	No	Yes	NO	YES	NA	GBM	Primary	NA	1	64	WHITE	NA	NOT HISPANIC OR LATINO	8	No	C71.9	9440/3	C71.9	-23482	0	YES	c7b317a4-f5ba-4bd5-bbde-fd09418d3dee	39794	Brain
TCGA-09-0364-01	Serous Ovarian Cancer	Ovarian Cancer	ov_tcga	TCGA-09-0364	NA	NA	NA	NA	NA	NA	NA	NA	NA	NA	NA	NA	NA	NA	NA	NA	NA	NA	NA	NA	AMP	No	Yes	NO	YES	NA	SOC	Primary	NA	1	80	WHITE	NA	NOT HISPANIC OR LATINO	9	No	C56.9	8441/3	C56.9	-29262	0	YES	6746533a-8d0b-4ebc-87ec-49c8738121a8	39876	Ovary
TCGA-09-0365-01	Serous Ovarian Cancer	Ovarian Cancer	ov_tcga	TCGA-09-0365	NA	NA	NA	NA	NA	NA	NA	NA	NA	NA	NA	NA	NA	NA	NA	NA	NA	NA	NA	NA	NA	No	Yes	NO	YES	NA	SOC	Primary	NA	1	70	WHITE	NA	NOT HISPANIC OR LATINO	9	No	C56.9	8441/3	C56.9	-25703	0	YES	7621ed77-98bc-4b4e-8011-e18fcd014071	39876	Ovary
TCGA-09-0366-01	Serous Ovarian Cancer	Ovarian Cancer	ov_tcga	TCGA-09-0366	NA	AMP	NA	NA	NA	NA	NA	NA	NA	NA	NA	NA	NA	NA	NA	NA	NA	NA	NA	NA	NA	Yes	Yes	YES	YES	34	SOC	Primary	NA	1	55	WHITE	NA	NA	9	No	C48.1	8441/3	C48.1	-20440	0	YES	23771dab-2aab-4d2b-95e2-9af7092cee6b	39876	Ovary
TCGA-09-0367-01	Serous Ovarian Cancer	Ovarian Cancer	ov_tcga	TCGA-09-0367	NA	NA	AMP	NA	NA	NA	NA	NA	NA	NA	NA	NA	NA	NA	NA	NA	NA	NA	NA	NA	NA	No	Yes	NO	YES	NA	SOC	Primary	NA	1	67	NATIVE HAWAIIAN OR OTHER PACIFIC ISLANDER	NA	NOT HISPANIC OR LATINO	9	No	C56.9	8441/3	C56.9	-24473	0	YES	9bbc01b4-056c-4ddc-aca4-ff20718646d0	39876	Ovary
TCGA-09-0369-01	Serous Ovarian Cancer	Ovarian Cancer	ov_tcga	TCGA-09-0369	NA	NA	NA	NA	NA	NA	NA	NA	NA	NA	AMP	HOMDEL	NA	NA	NA	NA	NA	NA	NA	NA	NA	Yes	Yes	YES	YES	54	SOC	Primary	NA	1	56	WHITE	NA	NOT HISPANIC OR LATINO	9	No	C56.9	8441/3	C56.9	-20705	0	YES	1d9893c8-0de3-4b07-b0ba-a53019b23eb4	39876	Ovary
TCGA-09-1659-01	Serous Ovarian Cancer	Ovarian Cancer	ov_tcga	TCGA-09-1659	NA	NA	NA	NA	NA	NA	NA	NA	NA	NA	NA	NA	NA	NA	NA	NA	NA	NA	NA	NA	NA	Yes	Yes	YES	YES	17	SOC	Primary	NA	1	51	WHITE	NA	NOT HISPANIC OR LATINO	9	No	C56.9	8441/3	C56.9	-18733	0	YES	644a88a7-dc56-468a-af5c-60278aab7642	39966	Ovary
TCGA-09-1661-01	Serous Ovarian Cancer	Ovarian Cancer	ov_tcga	TCGA-09-1661	NA	NA	NA	NA	NA	NA	NA	NA	NA	NA	NA	NA	NA	NA	NA	NA	NA	NA	NA	NA	NA	Yes	Yes	YES	YES	39	SOC	Primary	NA	1	75	WHITE	NA	NOT HISPANIC OR LATINO	9	No	C56.9	8441/3	C56.9	-27486	0	YES	f8e9d538-7291-4fe7-b3f2-d01676a027f9	39966	Ovary
TCGA-09-1662-01	Serous Ovarian Cancer	Ovarian Cancer	ov_tcga	TCGA-09-1662	NA	NA	NA	NA	NA	NA	NA	NA	NA	NA	NA	NA	NA	NA	NA	NA	NA	NA	NA	NA	NA	Yes	Yes	YES	YES	27	SOC	Primary	NA	1	58	WHITE	NA	NOT HISPANIC OR LATINO	9	No	C56.9	8441/3	C56.9	-21246	0	YES	867f9563-16c9-45a8-b519-6df61ba1b6b7	39966	Ovary
TCGA-09-1664-01	Serous Ovarian Cancer	Ovarian Cancer	ov_tcga	TCGA-09-1664	NA	NA	NA	NA	NA	NA	NA	NA	NA	AMP	NA	NA	NA	NA	NA	NA	NA	NA	NA	NA	NA	No	Yes	NO	YES	NA	SOC	Primary	NA	1	37	WHITE	NA	NOT HISPANIC OR LATINO	9	No	C56.9	8441/3	C56.9	-13739	0	YES	3438c018-9856-4628-ae59-7d365713647f	39966	Ovary
TCGA-09-1665-01	Serous Ovarian Cancer	Ovarian Cancer	ov_tcga	TCGA-09-1665	NA	NA	AMP	NA	AMP	NA	NA	AMP	NA	NA	AMP	NA	NA	AMP	NA	NA	NA	NA	NA	NA	NA	Yes	Yes	YES	YES	72	SOC	Primary	NA	1	73	WHITE	NA	NOT HISPANIC OR LATINO	9	No	C56.9	8441/3	C56.9	-27010	0	YES	9d25cd0e-0a3e-4ee0-b1a3-58ffab348c9d	39966	Ovary
TCGA-09-1666-01	Serous Ovarian Cancer	Ovarian Cancer	ov_tcga	TCGA-09-1666	NA	NA	NA	NA	NA	NA	NA	NA	NA	NA	AMP	NA	NA	NA	NA	NA	NA	NA	NA	NA	AMP	Yes	Yes	YES	YES	20	SOC	Primary	NA	1	57	WHITE	NA	NOT HISPANIC OR LATINO	9	No	C56.9	8441/3	C56.9	-21066	0	YES	4eac2c98-86d2-4ee6-a1d3-157d013c78dc	39966	Ovary
TCGA-09-1667-01	Serous Ovarian Cancer	Ovarian Cancer	ov_tcga	TCGA-09-1667	NA	AMP	AMP	NA	NA	NA	NA	NA	NA	NA	AMP	NA	NA	NA	NA	NA	NA	NA	NA	NA	NA	No	Yes	NO	YES	NA	SOC	Primary	NA	1	61	WHITE	NA	NOT HISPANIC OR LATINO	9	No	C56.9	8441/3	C56.9	-22306	0	YES	32d4d200-1fdf-44ed-b81f-1954a9c93926	39966	Ovary
TCGA-09-1668-01	Serous Ovarian Cancer	Ovarian Cancer	ov_tcga	TCGA-09-1668	NA	NA	AMP	NA	NA	NA	NA	NA	NA	NA	AMP	NA	NA	NA	NA	NA	AMP	NA	NA	NA	NA	No	Yes	NO	YES	NA	SOC	Primary	NA	1	57	WHITE	NA	NOT HISPANIC OR LATINO	9	No	C56.9	8441/3	C56.9	-20972	0	YES	0e475b3d-be3c-431a-ab12-5a867ea8f6cd	39966	Ovary
TCGA-09-1669-01	Serous Ovarian Cancer	Ovarian Cancer	ov_tcga	TCGA-09-1669	NA	AMP	NA	NA	NA	NA	NA	NA	NA	NA	NA	NA	NA	NA	NA	NA	NA	NA	NA	NA	NA	Yes	Yes	YES	YES	40	SOC	Primary	NA	1	54	WHITE	NA	NOT HISPANIC OR LATINO	9	No	C56.9	8441/3	C56.9	-20052	0	YES	b1c90c69-6149-4105-8182-ab9212f196be	39966	Ovary
TCGA-09-1670-01	Serous Ovarian Cancer	Ovarian Cancer	ov_tcga	TCGA-09-1670	NA	NA	NA	NA	NA	NA	NA	NA	NA	NA	NA	NA	NA	NA	NA	NA	NA	NA	NA	NA	NA	No	Yes	NO	YES	NA	SOC	Primary	NA	1	57	WHITE	NA	NA	9	No	C56.9	8441/3	C56.9	-21147	0	YES	60014a6e-6a13-4f92-bbfd-eeeee9632f98	39966	Ovary
TCGA-09-1672-01	Serous Ovarian Cancer	Ovarian Cancer	ov_tcga	TCGA-09-1672	NA	NA	NA	NA	NA	NA	NA	NA	NA	NA	NA	NA	NA	NA	NA	NA	NA	NA	NA	NA	NA	No	Yes	NO	YES	NA	SOC	Primary	NA	1	78	WHITE	NA	NOT HISPANIC OR LATINO	9	No	C56.9	8441/3	C56.9	-28556	0	YES	66dc6379-a98b-498f-8109-e3a811d043ea	39966	Ovary
TCGA-09-1673-01	Serous Ovarian Cancer	Ovarian Cancer	ov_tcga	TCGA-09-1673	NA	AMP	NA	NA	NA	NA	NA	NA	NA	NA	AMP	NA	NA	AMP	NA	NA	NA	NA	NA	NA	NA	No	Yes	NO	YES	NA	SOC	Primary	NA	1	50	WHITE	NA	NOT HISPANIC OR LATINO	9	No	C56.9	8441/3	C56.9	-18599	0	YES	4e6f88de-7624-4719-8234-4c9e5b2e2988	39966	Ovary
TCGA-09-1674-01	Serous Ovarian Cancer	Ovarian Cancer	ov_tcga	TCGA-09-1674	NA	AMP	NA	NA	NA	NA	NA	NA	NA	NA	NA	NA	NA	NA	NA	NA	NA	NA	NA	NA	AMP	No	Yes	NO	YES	NA	SOC	Primary	NA	1	79	WHITE	NA	NOT HISPANIC OR LATINO	9	No	C56.9	8441/3	C56.9	-28878	0	YES	1ede8063-e0e9-466d-891c-ac8916f1b5fa	39966	Ovary
TCGA-09-1675-01	Serous Ovarian Cancer	Ovarian Cancer	ov_tcga	TCGA-09-1675	NA	NA	NA	NA	NA	NA	NA	NA	NA	NA	NA	NA	NA	NA	NA	NA	NA	NA	NA	NA	NA	No	Yes	NO	YES	NA	SOC	Primary	NA	1	50	NA	NA	NOT HISPANIC OR LATINO	9	No	C56.9	8441/3	C56.9	-18596	0	YES	0fc8777c-8f12-472f-a0ea-085139b35d1f	39966	Ovary
TCGA-09-2043-01	Serous Ovarian Cancer	Ovarian Cancer	ov_tcga	TCGA-09-2043	NA	NA	NA	NA	NA	NA	NA	NA	NA	NA	NA	NA	NA	NA	NA	NA	NA	NA	NA	NA	AMP	No	Yes	NO	YES	NA	SOC	Primary	NA	1	69	WHITE	NA	NOT HISPANIC OR LATINO	9	No	C56.9	8441/3	C56.9	-25480	0	YES	2e05cd3a-a55f-43b8-b2a9-72fb742b89c9	40119	Ovary
TCGA-09-2044-01	Serous Ovarian Cancer	Ovarian Cancer	ov_tcga	TCGA-09-2044	NA	P418Q	NA	NA	NA	NA	A199E, R808M	NA	NA	NA	NA	NA	NA	NA	NA	Q322K	AMP	NA	NA	D30E	AMP	Yes	Yes	YES	YES	77	SOC	Primary	NA	1	77	ASIAN	NA	NOT HISPANIC OR LATINO	9	No	C56.9	8441/3	C56.9	-28231	0	YES	7d03ddb6-f3fe-4b50-8bba-514aa65e7d0e	40119	Ovary
TCGA-09-2045-01	Serous Ovarian Cancer	Ovarian Cancer	ov_tcga	TCGA-09-2045	NA	NA	NA	NA	NA	NA	AMP	NA	NA	NA	NA	NA	NA	NA	NA	NA	NA	NA	NA	NA	NA	Yes	Yes	YES	YES	31	SOC	Primary	NA	1	50	ASIAN	NA	NOT HISPANIC OR LATINO	9	No	C56.9	8441/3	C56.9	-18285	0	YES	3768d34f-1527-40db-b116-cd80cee5ec3a	40120	Ovary
TCGA-09-2048-01	Serous Ovarian Cancer	Ovarian Cancer	ov_tcga	TCGA-09-2048	NA	NA	NA	NA	NA	NA	NA	NA	NA	NA	AMP	NA	NA	NA	NA	NA	NA	NA	NA	AMP	NA	No	Yes	NO	YES	NA	SOC	Primary	NA	1	63	WHITE	NA	NOT HISPANIC OR LATINO	9	No	C56.9	8441/3	C56.9	-23043	0	YES	184aac07-44c1-47f1-8adf-50acbcc1762c	40120	Ovary
TCGA-09-2049-01	Serous Ovarian Cancer	Ovarian Cancer	ov_tcga	TCGA-09-2049	NA	NA	NA	NA	NA	R792=, R792R	NA	NA	NA	NA	AMP	NA	HOMDEL	NA	NA	NA	NA	NA	NA	NA	NA	Yes	Yes	YES	YES	100	SOC	Primary	NA	1	64	WHITE	NA	NOT HISPANIC OR LATINO	9	No	C56.9	8441/3	C56.9	-23410	0	YES	05eb8bd5-d31b-4595-921a-366e53ea5a8b	40120	Ovary
TCGA-09-2050-01	Serous Ovarian Cancer	Ovarian Cancer	ov_tcga	TCGA-09-2050	NA	NA	NA	NA	NA	NA	NA	NA	NA	NA	AMP	NA	NA	NA	NA	NA	NA	NA	NA	NA	AMP	Yes	Yes	YES	YES	92	SOC	Primary	NA	1	65	WHITE	NA	NOT HISPANIC OR LATINO	9	No	C56.9	8441/3	C56.9	-23987	0	YES	3c037acf-f453-4513-a6dd-129163ddde2a	40120	Ovary
TCGA-09-2051-01	Serous Ovarian Cancer	Ovarian Cancer	ov_tcga	TCGA-09-2051	NA	NA	NA	NA	NA	NA	NA	NA	NA	NA	R1008K	NA	NA	NA	NA	NA	NA	NA	NA	NA	NA	Yes	Yes	YES	YES	85	SOC	Primary	NA	1	42	WHITE	NA	NOT HISPANIC OR LATINO	9	No	C56.9	8441/3	C56.9	-15650	0	YES	02594e5e-8751-47c1-9245-90c66984b665	40120	Ovary
TCGA-09-2053-01	Serous Ovarian Cancer	Ovarian Cancer	ov_tcga	TCGA-09-2053	NA	NA	NA	NA	NA	NA	NA	NA	NA	NA	AMP	NA	NA	NA	NA	NA	NA	NA	NA	NA	NA	Yes	Yes	YES	YES	41	SOC	Primary	NA	1	72	WHITE	NA	NOT HISPANIC OR LATINO	9	No	C56.9	8441/3	C56.9	-26433	0	YES	ea605be2-6578-4e01-8ec3-bbd84c0b7f1d	40119	Ovary
TCGA-09-2054-01	Serous Ovarian Cancer	Ovarian Cancer	ov_tcga	TCGA-09-2054	NA	NA	NA	NA	NA	NA	NA	NA	NA	NA	NA	NA	NA	NA	NA	NA	NA	NA	NA	NA	NA	No	Yes	NO	YES	NA	SOC	Primary	NA	1	58	BLACK OR AFRICAN AMERICAN	NA	NOT HISPANIC OR LATINO	9	No	C56.9	8441/3	C56.9	-21285	0	YES	cbd87697-7708-4b69-9e50-9ee474feabe1	40119	Ovary
TCGA-09-2055-01	Serous Ovarian Cancer	Ovarian Cancer	ov_tcga	TCGA-09-2055	NA	AMP	NA	NA	NA	NA	NA	NA	NA	NA	NA	NA	NA	NA	NA	NA	NA	NA	NA	NA	NA	No	Yes	NO	YES	NA	SOC	Primary	NA	1	48	WHITE	NA	NOT HISPANIC OR LATINO	9	No	C56.9	8441/3	C56.9	-17545	0	YES	838778c3-0b33-4fc5-97fc-5da163475485	40119	Ovary
TCGA-09-2056-01	Serous Ovarian Cancer	Ovarian Cancer	ov_tcga	TCGA-09-2056	NA	NA	NA	NA	NA	NA	NA	NA	NA	NA	NA	NA	NA	NA	NA	NA	NA	NA	NA	NA	NA	Yes	Yes	YES	YES	67	SOC	Primary	NA	1	62	WHITE	NA	HISPANIC OR LATINO	9	No	C56.9	8441/3	C56.9	-22864	0	YES	ea6405c4-0fe4-4f37-bef2-275072f91e39	40119	Ovary
TCGA-10-0925-01	Serous Ovarian Cancer	Ovarian Cancer	ov_tcga	TCGA-10-0925	NA	NA	NA	NA	NA	NA	NA	NA	NA	NA	NA	NA	NA	NA	NA	NA	NA	NA	NA	NA	NA	No	No	NO	YES	NA	SOC	Primary	NA	1	58	WHITE	NA	NA	10	No	C56.9	8441/3	C56.9	-21498	0	YES	869c9aae-85eb-4faa-8893-b3f487e8981c	40214	Ovary
TCGA-10-0926-01	Serous Ovarian Cancer	Ovarian Cancer	ov_tcga	TCGA-10-0926	NA	NA	NA	NA	NA	NA	NA	NA	NA	NA	NA	NA	NA	NA	NA	NA	NA	NA	NA	NA	NA	Yes	No	YES	YES	34	SOC	Primary	NA	1	63	WHITE	NA	NA	10	No	C56.9	8441/3	C56.9	-23307	0	YES	e641aed9-1dd8-4c30-b231-f12b20a76df0	39878	Ovary
TCGA-10-0927-01	Serous Ovarian Cancer	Ovarian Cancer	ov_tcga	TCGA-10-0927	NA	NA	NA	NA	AMP	NA	NA	NA	NA	NA	NA	NA	NA	NA	NA	NA	NA	NA	NA	NA	NA	Yes	Yes	YES	YES	21	SOC	Primary	NA	1	65	NA	NA	HISPANIC OR LATINO	10	No	C56.9	8441/3	C56.9	-23982	0	YES	933dbfbd-4697-403e-bd73-c17cb300c94b	39878	Ovary
TCGA-10-0928-01	Serous Ovarian Cancer	Ovarian Cancer	ov_tcga	TCGA-10-0928	NA	NA	NA	NA	NA	NA	NA	NA	NA	NA	AMP	NA	NA	NA	NA	NA	NA	NA	NA	AMP	NA	Yes	Yes	YES	YES	33	SOC	Primary	NA	1	71	WHITE	NA	NA	10	No	C56.9	8441/3	C56.9	-26066	0	YES	29d26e7e-f4ae-4476-9a3f-27d5ec2ccb8a	39878	Ovary
TCGA-10-0930-01	Serous Ovarian Cancer	Ovarian Cancer	ov_tcga	TCGA-10-0930	NA	NA	AMP	NA	NA	NA	AMP	NA	NA	NA	AMP	NA	NA	NA	NA	NA	AMP	NA	NA	NA	AMP	Yes	Yes	YES	YES	131	SOC	Primary	NA	1	70	WHITE	NA	NA	10	No	C56.9	8441/3	C56.9	-25737	0	YES	99f1ae02-86ec-4d93-8cd4-650bf6f02c10	39878	Ovary
TCGA-10-0931-01	Serous Ovarian Cancer	Ovarian Cancer	ov_tcga	TCGA-10-0931	NA	NA	NA	NA	NA	NA	NA	NA	NA	NA	NA	NA	NA	NA	NA	AMP	NA	NA	NA	NA	NA	Yes	Yes	YES	YES	27	SOC	Primary	NA	1	44	WHITE	NA	NA	10	No	C56.9	8441/3	C56.9	-16262	0	YES	e07a61e2-bcd2-4a96-80df-97e04aafbd32	39878	Ovary
TCGA-10-0933-01	Serous Ovarian Cancer	Ovarian Cancer	ov_tcga	TCGA-10-0933	NA	NA	NA	NA	NA	NA	NA	NA	NA	NA	NA	NA	NA	NA	NA	NA	NA	NA	NA	NA	NA	Yes	Yes	YES	YES	33	SOC	Primary	NA	1	77	WHITE	NA	NOT HISPANIC OR LATINO	10	No	C56.9	8441/3	C56.9	-28433	0	YES	9446e349-71e6-455a-aa8f-53ec96597146	39878	Ovary
TCGA-10-0934-01	Serous Ovarian Cancer	Ovarian Cancer	ov_tcga	TCGA-10-0934	NA	NA	NA	NA	HOMDEL	NA	NA	HOMDEL	NA	NA	AMP	NA	NA	AMP	NA	NA	NA	NA	HOMDEL	NA	NA	Yes	Yes	YES	YES	24	SOC	Primary	NA	1	50	WHITE	NA	NOT HISPANIC OR LATINO	10	No	C56.9	8441/3	C56.9	-18602	0	YES	65ddccd2-70a7-48b3-88e1-9d6fd1dcd11b	39878	Ovary
TCGA-10-0935-01	Serous Ovarian Cancer	Ovarian Cancer	ov_tcga	TCGA-10-0935	NA	NA	NA	NA	NA	NA	NA	NA	NA	NA	NA	NA	NA	NA	NA	NA	NA	NA	NA	NA	NA	Yes	Yes	YES	YES	38	SOC	Primary	NA	1	68	WHITE	NA	NOT HISPANIC OR LATINO	10	No	C56.9	8441/3	C56.9	-25098	0	YES	48f8afa8-7712-4428-b0d0-d8c3340504b6	39878	Ovary
TCGA-10-0936-01	Serous Ovarian Cancer	Ovarian Cancer	ov_tcga	TCGA-10-0936	NA	NA	AMP	NA	NA	NA	NA	NA	NA	NA	NA	NA	NA	NA	NA	NA	NA	NA	NA	NA	NA	No	Yes	NO	YES	NA	SOC	Primary	NA	1	69	BLACK OR AFRICAN AMERICAN	NA	NOT HISPANIC OR LATINO	10	No	C56.9	8441/3	C56.9	-25454	0	YES	7016714b-6af8-45dd-8341-1493927e5515	39878	Ovary
TCGA-10-0937-01	Serous Ovarian Cancer	Ovarian Cancer	ov_tcga	TCGA-10-0937	NA	NA	AMP	NA	NA	NA	NA	NA	NA	NA	NA	NA	NA	NA	NA	NA	NA	NA	NA	NA	NA	Yes	Yes	YES	YES	37	SOC	Primary	NA	1	44	WHITE	NA	NA	10	No	C56.9	8441/3	C56.9	-16222	0	YES	a5030259-cf9c-4a58-8710-b9da8ee59320	39878	Ovary
TCGA-10-0938-01	Serous Ovarian Cancer	Ovarian Cancer	ov_tcga	TCGA-10-0938	NA	NA	NA	NA	NA	NA	NA	NA	NA	NA	NA	NA	NA	NA	NA	NA	NA	NA	NA	NA	AMP	Yes	Yes	YES	YES	48	SOC	Primary	NA	1	80	WHITE	NA	NA	10	No	C56.9	8441/3	C56.9	-29558	0	YES	7ca97692-0bf5-4bbd-81ce-10a051d04bd5	39878	Ovary
TCGA-12-0615-01	Glioblastoma Multiforme	Glioma	gbm_tcga	TCGA-12-0615	NA	NA	NA	NA	NA	NA	NA	NA	NA	NA	NA	NA	NA	NA	NA	NA	NA	NA	NA	NA	NA	Yes	Yes	YES	YES	56	GBM	Primary	NA	1	78	WHITE	NA	NOT HISPANIC OR LATINO	12	No	C71.9	9440/3	C71.9	-28583	0	YES	141a1ef1-9be6-46d1-b445-305b222727d2	39801	Brain
TCGA-12-0616-01	Glioblastoma Multiforme	Glioma	gbm_tcga	TCGA-12-0616	NA	NA	NA	NA	NA	NA	NA	NA	NA	NA	NA	NA	NA	NA	NA	NA	NA	NA	NA	NA	NA	Yes	Yes	YES	YES	40	GBM	Primary	NA	1	36	WHITE	NA	NOT HISPANIC OR LATINO	12	No	C71.9	9440/3	C71.9	-13451	0	YES	edcfac32-adb4-4fe7-86a0-309d3c6430e5	39794	Brain
TCGA-12-0618-01	Glioblastoma Multiforme	Glioma	gbm_tcga	TCGA-12-0618	NA	NA	NA	NA	NA	NA	NA	NA	NA	NA	NA	NA	NA	NA	NA	NA	NA	NA	NA	NA	NA	Yes	Yes	YES	YES	55	GBM	Primary	NA	1	49	WHITE	NA	NOT HISPANIC OR LATINO	12	No	C71.9	9440/3	C71.9	-18071	0	YES	f7ba48c8-46cf-40a9-8826-7e1f67d57171	39836	Brain
TCGA-12-0619-01	Glioblastoma Multiforme	Glioma	gbm_tcga	TCGA-12-0619	NA	NA	NA	NA	NA	NA	NA	NA	NA	NA	NA	NA	NA	NA	NA	NA	AMP	NA	NA	NA	NA	Yes	Yes	YES	YES	59	GBM	Primary	NA	1	60	WHITE	NA	NOT HISPANIC OR LATINO	12	No	C71.9	9440/3	C71.9	-21920	0	YES	0389b35b-651b-4776-b12a-d315a100f47c	39801	Brain
TCGA-12-0620-01	Glioblastoma Multiforme	Glioma	gbm_tcga	TCGA-12-0620	NA	NA	NA	NA	NA	NA	NA	NA	NA	NA	NA	NA	NA	NA	NA	NA	NA	NA	NA	NA	NA	No	Yes	NO	YES	NA	GBM	Primary	NA	1	57	WHITE	NA	NOT HISPANIC OR LATINO	12	No	C71.9	9440/3	C71.9	-21069	0	YES	1dbfbff7-d048-4770-ae02-e6a287256210	39786	Brain
TCGA-12-0653-01	Glioblastoma Multiforme	Glioma	gbm_tcga_pub2013	TCGA-12-0653	NA	NA	NA	NA	NA	NA	NA	NA	NA	NA	NA	NA	NA	NA	NA	NA	NA	NA	NA	NA	NA	No	Yes	NO	YES	NA	GBM	NA	NA	1	NA	NA	NA	NA	NA	NA	NA	NA	NA	NA	NA	NA	NA	NA	NA
TCGA-12-0654-01	Glioblastoma Multiforme	Glioma	gbm_tcga	TCGA-12-0654	NA	NA	NA	NA	NA	NA	NA	NA	NA	NA	NA	NA	NA	NA	NA	NA	NA	NA	NA	NA	NA	No	Yes	NO	YES	NA	GBM	Primary	NA	1	48	WHITE	NA	NOT HISPANIC OR LATINO	12	No	C71.9	9440/3	C71.9	-17625	0	YES	e67edc2e-5de7-4d3c-ba47-e8558a0b9f5a	39799	Brain
TCGA-12-0656-01	Glioblastoma Multiforme	Glioma	gbm_tcga	TCGA-12-0656	NA	NA	NA	NA	NA	NA	NA	NA	NA	NA	NA	NA	NA	NA	NA	NA	NA	NA	NA	NA	NA	No	Yes	NO	YES	NA	GBM	Primary	NA	1	48	BLACK OR AFRICAN AMERICAN	NA	NOT HISPANIC OR LATINO	12	No	C71.9	9440/3	C71.9	-17865	0	YES	c4ff28e5-9de7-43df-89a2-6832b8a0c00b	39792	Brain
TCGA-12-0657-01	Glioblastoma Multiforme	Glioma	gbm_tcga	TCGA-12-0657	NA	NA	NA	NA	NA	NA	NA	NA	NA	NA	NA	NA	NA	NA	NA	NA	NA	NA	NA	NA	NA	No	Yes	NO	YES	NA	GBM	Primary	NA	1	69	WHITE	NA	NOT HISPANIC OR LATINO	12	No	C71.9	9440/3	C71.9	-25413	0	YES	a9a0bad8-6074-4a7c-9f9e-7dbc1de01def	39793	Brain
TCGA-12-0662-01	Glioblastoma Multiforme	Glioma	gbm_tcga	TCGA-12-0662	NA	NA	NA	NA	NA	NA	NA	NA	NA	NA	NA	NA	NA	NA	NA	NA	AMP	NA	NA	NA	NA	No	Yes	NO	YES	NA	GBM	Primary	NA	1	51	WHITE	NA	NOT HISPANIC OR LATINO	12	No	C71.9	9440/3	C71.9	-18717	0	YES	a3cc2845-8a44-4b50-8a3e-17a3c2c3e077	39836	Brain
TCGA-12-0670-01	Glioblastoma Multiforme	Glioma	gbm_tcga	TCGA-12-0670	NA	NA	NA	NA	NA	NA	NA	NA	NA	NA	NA	NA	NA	NA	NA	NA	NA	NA	NA	NA	NA	No	Yes	NO	YES	NA	GBM	Primary	NA	1	60	WHITE	NA	NOT HISPANIC OR LATINO	12	No	C71.9	9440/3	C71.9	-22189	0	YES	f7dd387f-eca9-4028-b296-2ca6d56d3bde	39961	Brain
TCGA-12-0688-01	Glioblastoma Multiforme	Glioma	gbm_tcga	TCGA-12-0688	NA	NA	NA	NA	NA	NA	NA	NA	NA	NA	NA	NA	NA	NA	NA	NA	NA	NA	NA	NA	NA	Yes	Yes	YES	YES	45	GBM	Primary	NA	1	74	WHITE	NA	NOT HISPANIC OR LATINO	12	No	C71.9	9440/3	C71.9	-27085	0	YES	65a48904-9532-4dfb-8e84-4deef1881197	39801	Brain
TCGA-12-0691-01	Glioblastoma Multiforme	Glioma	gbm_tcga	TCGA-12-0691	NA	NA	NA	NA	NA	NA	NA	NA	NA	NA	NA	NA	NA	NA	NA	NA	NA	NA	NA	NA	NA	No	Yes	NO	YES	NA	GBM	Primary	NA	1	63	WHITE	NA	NOT HISPANIC OR LATINO	12	No	C71.9	9440/3	C71.9	-23019	0	YES	bb0aca6b-55ab-4b24-8e64-29e0c96a9862	39793	Brain
TCGA-12-0692-01	Glioblastoma Multiforme	Glioma	gbm_tcga	TCGA-12-0692	NA	NA	NA	NA	NA	NA	NA	NA	NA	NA	NA	NA	NA	NA	NA	NA	NA	NA	NA	NA	NA	Yes	Yes	YES	YES	73	GBM	Primary	NA	1	75	WHITE	NA	NOT HISPANIC OR LATINO	12	No	C71.9	9440/3	C71.9	-27519	0	YES	24164e89-16ae-48c1-a464-9be94141deef	39793	Brain
TCGA-12-0703-01	Glioblastoma Multiforme	Glioma	gbm_tcga	TCGA-12-0703	NA	NA	NA	NA	NA	NA	NA	NA	NA	NA	NA	NA	NA	NA	NA	NA	NA	NA	NA	NA	NA	No	Yes	NO	YES	NA	GBM	Primary	NA	1	46	WHITE	NA	NOT HISPANIC OR LATINO	12	No	C71.9	9440/3	C71.9	-17125	0	YES	0a85c7b4-f07d-4727-b9d2-7b14c52edabb	39793	Brain
TCGA-12-0707-01	Glioblastoma Multiforme	Glioma	gbm_tcga	TCGA-12-0707	NA	NA	NA	NA	NA	NA	NA	NA	NA	NA	NA	NA	NA	NA	NA	NA	NA	NA	NA	NA	NA	No	Yes	NO	YES	NA	GBM	Primary	NA	1	55	WHITE	NA	NOT HISPANIC OR LATINO	12	No	C71.9	9440/3	C71.9	-20136	0	YES	97279d35-8db4-49a9-8b63-468443a9b959	39793	Brain
TCGA-12-0769-01	Glioblastoma Multiforme	Glioma	gbm_tcga	TCGA-12-0769	NA	NA	NA	NA	NA	NA	NA	NA	NA	NA	NA	NA	NA	NA	NA	NA	NA	NA	NA	NA	NA	No	Yes	NO	YES	NA	GBM	Primary	NA	1	52	WHITE	NA	NOT HISPANIC OR LATINO	12	No	C71.9	9440/3	C71.9	-19171	0	YES	29b34909-9cdc-4a52-b0ab-fa99f3ab17bb	39792	Brain
TCGA-12-0772-01	Glioblastoma Multiforme	Glioma	gbm_tcga	TCGA-12-0772	NA	NA	NA	NA	NA	NA	NA	NA	NA	NA	NA	NA	NA	NA	NA	NA	NA	NA	NA	NA	NA	No	Yes	NO	YES	NA	GBM	Primary	NA	1	46	WHITE	NA	NOT HISPANIC OR LATINO	12	No	C71.9	9440/3	C71.9	-17019	0	YES	3726b315-6cf8-49a3-a581-b7f3f4ca6e16	39800	Brain
TCGA-12-0773-01	Glioblastoma Multiforme	Glioma	gbm_tcga	TCGA-12-0773	NA	NA	NA	NA	NA	NA	NA	NA	NA	NA	HOMDEL	NA	NA	NA	NA	NA	HOMDEL	NA	NA	NA	NA	No	Yes	NO	YES	NA	GBM	Primary	NA	1	24	WHITE	NA	NOT HISPANIC OR LATINO	12	No	C71.9	9440/3	C71.9	-8849	0	YES	df4168bd-9f94-4323-9c33-a446a9fae999	39793	Brain
TCGA-12-0775-01	Glioblastoma Multiforme	Glioma	gbm_tcga	TCGA-12-0775	NA	NA	NA	NA	NA	NA	NA	NA	NA	NA	NA	NA	NA	NA	NA	NA	NA	NA	NA	NA	NA	No	Yes	NO	YES	NA	GBM	Primary	NA	1	75	BLACK OR AFRICAN AMERICAN	NA	NOT HISPANIC OR LATINO	12	No	C71.9	9440/3	C71.9	-27565	0	YES	7751fc13-ec33-4057-965d-3b2ac6183344	39836	Brain
TCGA-12-0776-01	Glioblastoma Multiforme	Glioma	gbm_tcga	TCGA-12-0776	NA	NA	NA	NA	NA	NA	NA	NA	NA	NA	NA	NA	NA	NA	NA	NA	NA	NA	NA	NA	NA	No	Yes	NO	YES	NA	GBM	Primary	NA	1	52	WHITE	NA	NOT HISPANIC OR LATINO	12	No	C71.9	9440/3	C71.9	-19228	0	YES	c1a00516-091c-480b-991e-7db4e0a30aea	39792	Brain
TCGA-12-0778-01	Glioblastoma Multiforme	Glioma	gbm_tcga	TCGA-12-0778	NA	NA	NA	NA	S618F	NA	NA	NA	NA	NA	NA	NA	NA	NA	NA	NA	NA	NA	NA	NA	NA	No	Yes	NO	YES	NA	GBM	Primary	NA	1	53	WHITE	NA	NOT HISPANIC OR LATINO	12	No	C71.9	9440/3	C71.9	-19460	0	YES	db5ea0e6-4cac-4f18-8643-32afb1e0287d	39799	Brain
TCGA-12-0780-01	Glioblastoma Multiforme	Glioma	gbm_tcga	TCGA-12-0780	NA	NA	NA	NA	NA	NA	NA	NA	NA	NA	NA	NA	NA	NA	NA	NA	NA	NA	NA	NA	NA	No	Yes	NO	YES	NA	GBM	Primary	NA	1	51	WHITE	NA	NOT HISPANIC OR LATINO	12	No	C71.9	9440/3	C71.9	-18646	0	YES	120e257d-1cf1-421f-9a6b-6a5681eaea2e	39792	Brain
TCGA-12-0818-01	Glioblastoma Multiforme	Glioma	gbm_tcga	TCGA-12-0818	NA	NA	NA	NA	NA	NA	NA	NA	NA	NA	NA	NA	NA	NA	NA	NA	HOMDEL	NA	NA	NA	NA	No	Yes	NO	YES	NA	GBM	Primary	NA	1	45	WHITE	NA	NOT HISPANIC OR LATINO	12	No	C71.9	9440/3	C71.9	-16666	0	YES	e57b296a-80e9-4446-a3d1-3dbfeaf04f5e	39960	Brain
TCGA-12-0819-01	Glioblastoma Multiforme	Glioma	gbm_tcga	TCGA-12-0819	NA	NA	NA	NA	NA	NA	NA	NA	NA	NA	NA	NA	NA	NA	NA	NA	NA	NA	NA	NA	NA	No	Yes	NO	YES	NA	GBM	Primary	NA	1	49	BLACK OR AFRICAN AMERICAN	NA	NOT HISPANIC OR LATINO	12	No	C71.9	9440/3	C71.9	-18160	0	YES	025a7401-a65d-4ea0-8b4e-0ba775b0322a	39960	Brain
TCGA-12-0820-01	Glioblastoma Multiforme	Glioma	gbm_tcga	TCGA-12-0820	NA	NA	NA	NA	NA	NA	NA	NA	NA	NA	NA	NA	NA	NA	NA	NA	NA	NA	NA	NA	NA	No	Yes	NO	YES	NA	GBM	Primary	NA	1	40	WHITE	NA	NOT HISPANIC OR LATINO	12	No	C71.9	9440/3	C71.9	-14878	0	YES	ca261ec9-888b-47c8-8e71-5a22545d7161	39960	Brain
TCGA-12-0821-01	Glioblastoma Multiforme	Glioma	gbm_tcga	TCGA-12-0821	NA	NA	NA	NA	NA	NA	NA	NA	NA	NA	NA	NA	NA	NA	NA	NA	NA	NA	NA	NA	NA	Yes	Yes	YES	YES	82	GBM	Primary	NA	1	62	WHITE	NA	NOT HISPANIC OR LATINO	12	No	C71.9	9440/3	C71.9	-22949	0	YES	eae44c1c-1628-4b58-8b90-d3372e3577d5	39960	Brain
TCGA-12-0822-01	Glioblastoma Multiforme	Glioma	gbm_tcga	TCGA-12-0822	NA	NA	NA	NA	NA	NA	NA	NA	NA	NA	NA	NA	NA	NA	NA	NA	NA	NA	NA	NA	NA	No	Yes	NO	YES	NA	GBM	Primary	NA	1	46	WHITE	NA	NOT HISPANIC OR LATINO	12	No	C71.9	9440/3	C71.9	-16803	0	YES	151ca826-a4d7-42eb-8684-f9fe7b93543f	39960	Brain
TCGA-12-0826-01	Glioblastoma Multiforme	Glioma	gbm_tcga	TCGA-12-0826	NA	NA	NA	NA	NA	NA	NA	NA	NA	NA	NA	NA	NA	NA	NA	NA	NA	NA	NA	NA	NA	No	Yes	NO	YES	NA	GBM	Primary	NA	1	38	WHITE	NA	NOT HISPANIC OR LATINO	12	No	C71.9	9440/3	C71.9	-13887	0	YES	fef02e2e-d4e6-4b56-b8ef-c367b0c920cd	39960	Brain
TCGA-12-0827-01	Glioblastoma Multiforme	Glioma	gbm_tcga	TCGA-12-0827	NA	NA	NA	NA	NA	NA	NA	NA	NA	NA	NA	NA	NA	NA	NA	NA	NA	NA	NA	NA	NA	No	Yes	NO	YES	NA	GBM	Primary	NA	1	38	WHITE	NA	NOT HISPANIC OR LATINO	12	No	C71.9	9440/3	C71.9	-14093	0	YES	b75845ed-a19a-4caa-b362-e62b1e538152	39960	Brain
TCGA-12-0828-01	Glioblastoma Multiforme	Glioma	gbm_tcga	TCGA-12-0828	NA	NA	NA	NA	NA	NA	NA	NA	NA	NA	NA	NA	NA	NA	NA	NA	NA	NA	NA	NA	NA	No	Yes	NO	YES	NA	GBM	Primary	NA	1	57	WHITE	NA	NOT HISPANIC OR LATINO	12	No	C71.9	9440/3	C71.9	-20909	0	YES	dae7e5c3-0b17-419c-a5fc-3bb271222bce	39960	Brain
TCGA-12-0829-01	Glioblastoma Multiforme	Glioma	gbm_tcga	TCGA-12-0829	NA	NA	NA	NA	NA	NA	NA	NA	NA	NA	NA	NA	NA	NA	NA	NA	NA	NA	NA	NA	NA	No	Yes	NO	YES	NA	GBM	Primary	NA	1	75	BLACK OR AFRICAN AMERICAN	NA	NOT HISPANIC OR LATINO	12	No	C71.9	9440/3	C71.9	-27471	0	YES	97094aed-69f7-4f4e-a87e-533979e11514	39960	Brain
TCGA-12-1088-01	Glioblastoma Multiforme	Glioma	gbm_tcga	TCGA-12-1088	NA	NA	NA	NA	NA	NA	NA	NA	NA	NA	NA	NA	NA	NA	NA	NA	NA	NA	NA	NA	NA	No	Yes	NO	YES	NA	GBM	Primary	NA	1	53	WHITE	NA	NOT HISPANIC OR LATINO	12	No	C71.9	9440/3	C71.9	-19667	0	YES	ac72738c-8b33-4f03-917c-86b114a2b9bd	40000	Brain
TCGA-12-1089-01	Glioblastoma Multiforme	Glioma	gbm_tcga	TCGA-12-1089	NA	NA	NA	NA	NA	NA	NA	NA	NA	NA	NA	NA	NA	NA	NA	NA	NA	NA	NA	NA	NA	No	Yes	NO	YES	NA	GBM	Primary	NA	1	64	WHITE	NA	NOT HISPANIC OR LATINO	12	No	C71.9	9440/3	C71.9	-23419	0	YES	4f50397e-c4bd-4408-b6e9-776b8a14c8a9	39996	Brain
TCGA-12-1090-01	Glioblastoma Multiforme	Glioma	gbm_tcga	TCGA-12-1090	NA	NA	NA	NA	NA	NA	NA	NA	NA	NA	NA	NA	NA	NA	NA	NA	NA	NA	NA	NA	NA	No	Yes	NO	YES	NA	GBM	Primary	NA	1	58	WHITE	NA	NOT HISPANIC OR LATINO	12	No	C71.9	9440/3	C71.9	-21377	0	YES	aef8439b-2797-4c3a-b822-fcf640d200f6	39889	Brain
TCGA-12-1091-01	Glioblastoma Multiforme	Glioma	gbm_tcga	TCGA-12-1091	NA	NA	NA	NA	NA	NA	NA	NA	NA	NA	NA	NA	NA	NA	NA	NA	NA	NA	NA	NA	NA	No	Yes	NO	YES	NA	GBM	Primary	NA	1	10	WHITE	NA	NOT HISPANIC OR LATINO	12	No	C71.9	9440/3	C71.9	-3982	0	YES	f8a5b835-b00b-421e-bdf5-9adb4ee84730	39889	Brain
TCGA-12-1092-01	Glioblastoma Multiforme	Glioma	gbm_tcga	TCGA-12-1092	NA	NA	NA	NA	NA	NA	NA	NA	NA	NA	NA	NA	NA	NA	NA	NA	NA	NA	NA	NA	NA	No	Yes	NO	YES	NA	GBM	Primary	NA	1	58	WHITE	NA	NOT HISPANIC OR LATINO	12	No	C71.9	9440/3	C71.9	-21411	0	YES	4c070166-025e-49b7-b4d0-fe25c8a355b1	39996	Brain
TCGA-12-1093-01	Glioblastoma Multiforme	Glioma	gbm_tcga	TCGA-12-1093	NA	NA	NA	NA	NA	NA	NA	NA	NA	NA	NA	D1035A	NA	NA	NA	NA	NA	NA	NA	NA	NA	No	No	NO	YES	NA	GBM	Primary	NA	1	66	WHITE	NA	NOT HISPANIC OR LATINO	12	No	C71.9	9440/3	C71.9	-24297	0	YES	77d4d3ef-3fe0-4f93-a863-b5840926576c	39889	Brain
TCGA-12-1094-01	Glioblastoma Multiforme	Glioma	gbm_tcga	TCGA-12-1094	NA	NA	NA	NA	NA	NA	NA	NA	NA	NA	NA	NA	NA	NA	NA	NA	NA	NA	NA	NA	NA	No	Yes	NO	YES	NA	GBM	Primary	NA	1	56	WHITE	NA	NOT HISPANIC OR LATINO	12	No	C71.9	9440/3	C71.9	-20586	0	YES	dca3a016-5e89-4850-80bf-e78dc19a2453	39889	Brain
TCGA-12-1095-01	Glioblastoma Multiforme	Glioma	gbm_tcga	TCGA-12-1095	NA	NA	NA	NA	NA	NA	NA	NA	NA	NA	NA	NA	NA	NA	NA	NA	NA	NA	NA	NA	NA	No	Yes	NO	YES	NA	GBM	Primary	NA	1	65	WHITE	NA	NOT HISPANIC OR LATINO	12	No	C71.9	9440/3	C71.9	-23775	0	YES	82a3f532-ae59-4d06-9bfc-e5e7519c0a33	40000	Brain
TCGA-12-1096-01	Glioblastoma Multiforme	Glioma	gbm_tcga	TCGA-12-1096	NA	NA	NA	NA	NA	NA	NA	NA	NA	NA	NA	NA	NA	NA	NA	NA	NA	NA	NA	NA	NA	No	Yes	NO	YES	NA	GBM	Primary	NA	1	55	WHITE	NA	NOT HISPANIC OR LATINO	12	No	C71.9	9440/3	C71.9	-20321	0	YES	b02aa13e-7fd9-40ba-9083-cbf7d4bfc948	39889	Brain
TCGA-12-1097-01	Glioblastoma Multiforme	Glioma	gbm_tcga	TCGA-12-1097	NA	NA	NA	NA	NA	NA	NA	NA	NA	NA	NA	NA	NA	NA	NA	NA	NA	NA	NA	NA	NA	No	Yes	NO	YES	NA	GBM	Primary	NA	1	61	WHITE	NA	NOT HISPANIC OR LATINO	12	No	C71.9	9440/3	C71.9	-22526	0	YES	f7106bb6-332a-4542-bc08-59bba48f4b04	40000	Brain
TCGA-12-1098-01	Glioblastoma Multiforme	Glioma	gbm_tcga	TCGA-12-1098	NA	NA	NA	NA	NA	NA	NA	NA	NA	NA	NA	NA	NA	NA	NA	NA	NA	NA	NA	NA	NA	No	Yes	NO	YES	NA	GBM	Primary	NA	1	75	WHITE	NA	NOT HISPANIC OR LATINO	12	No	C71.9	9440/3	C71.9	-27726	0	YES	a05c4aca-5b7c-452a-a92c-f252539f9e9a	40000	Brain
TCGA-12-1099-01	Glioblastoma Multiforme	Glioma	gbm_tcga	TCGA-12-1099	NA	NA	NA	NA	NA	NA	NA	NA	NA	NA	NA	NA	NA	NA	NA	NA	NA	NA	NA	NA	NA	No	Yes	NO	YES	NA	GBM	Primary	NA	1	68	WHITE	NA	NOT HISPANIC OR LATINO	12	No	C71.9	9440/3	C71.9	-25034	0	YES	0d04d215-b709-40dd-9d18-d470cfb5bafd	39889	Brain
TCGA-12-1597-01	Glioblastoma Multiforme	Glioma	gbm_tcga	TCGA-12-1597	NA	NA	NA	NA	NA	NA	NA	NA	NA	NA	NA	NA	NA	NA	NA	NA	NA	NA	NA	NA	NA	Yes	No	YES	NO	72	GBM	Primary	NA	1	62	WHITE	NA	NOT HISPANIC OR LATINO	12	No	C71.9	9440/3	C71.9	-22865	0	YES	2b82e941-1b16-444e-af41-24dbc0a7e8b5	40611	Brain
TCGA-12-1598-01	Glioblastoma Multiforme	Glioma	gbm_tcga	TCGA-12-1598	NA	NA	NA	NA	NA	NA	Y894D	NA	NA	NA	NA	NA	NA	NA	NA	NA	NA	NA	NA	NA	NA	No	Yes	NO	YES	NA	GBM	Primary	NA	1	75	WHITE	NA	NOT HISPANIC OR LATINO	12	No	C71.9	9440/3	C71.9	-27730	0	YES	2b90648c-c99e-4d4d-8d9b-67ff2c4e6115	40133	Brain
TCGA-12-1599-01	Glioblastoma Multiforme	Glioma	gbm_tcga	TCGA-12-1599	NA	NA	NA	NA	NA	NA	NA	NA	NA	NA	NA	NA	NA	NA	NA	NA	NA	NA	NA	NA	NA	No	Yes	NO	YES	NA	GBM	Primary	NA	1	47	WHITE	NA	NOT HISPANIC OR LATINO	12	No	C71.9	9440/3	C71.9	-17432	0	YES	165b8f99-f7ba-4553-96ed-235e3f77e19c	40133	Brain
TCGA-12-1600-01	Glioblastoma Multiforme	Glioma	gbm_tcga	TCGA-12-1600	NA	NA	NA	NA	NA	NA	NA	NA	NA	NA	NA	NA	NA	NA	NA	NA	NA	NA	NA	NA	NA	No	Yes	NO	YES	NA	GBM	Primary	NA	1	86	WHITE	NA	NOT HISPANIC OR LATINO	12	No	C71.9	9440/3	C71.9	-31419	0	YES	12b67dc2-5e4c-48eb-92ba-8d91d2eadfe2	40133	Brain
TCGA-12-1601-01	Glioblastoma Multiforme	Glioma	gbm_tcga_pub2013	TCGA-12-1601	NA	NA	NA	NA	NA	NA	NA	NA	NA	NA	NA	NA	NA	NA	NA	NA	NA	NA	NA	NA	NA	No	Yes	NO	YES	NA	GBM	NA	NA	1	NA	NA	NA	NA	NA	NA	NA	NA	NA	NA	NA	NA	NA	NA	NA
TCGA-12-1602-01	Glioblastoma Multiforme	Glioma	gbm_tcga	TCGA-12-1602	NA	NA	NA	NA	NA	NA	NA	NA	NA	NA	NA	NA	NA	NA	NA	NA	NA	NA	NA	NA	AMP	No	Yes	NO	YES	NA	GBM	Primary	NA	1	58	WHITE	NA	NOT HISPANIC OR LATINO	12	No	C71.9	9440/3	C71.9	-21492	0	YES	8ac5b22f-3925-47a9-8d09-d819c2e191e5	40133	Brain
TCGA-12-3644-01	Glioblastoma Multiforme	Glioma	gbm_tcga	TCGA-12-3644	NA	NA	NA	NA	NA	NA	NA	NA	NA	NA	NA	NA	NA	NA	NA	NA	NA	NA	NA	NA	NA	No	No	NO	YES	NA	GBM	Primary	NA	1	47	WHITE	NA	NOT HISPANIC OR LATINO	12	No	C71.9	9440/3	C71.9	-17468	0	YES	f6c6e2c9-a3d6-4b81-a421-04ffef6b8744	40347	Brain
TCGA-12-3646-01	Glioblastoma Multiforme	Glioma	gbm_tcga	TCGA-12-3646	NA	NA	NA	NA	NA	NA	NA	NA	NA	NA	NA	NA	NA	NA	NA	NA	NA	NA	NA	NA	NA	No	Yes	NO	YES	NA	GBM	Primary	NA	1	59	WHITE	NA	NOT HISPANIC OR LATINO	12	No	C71.9	9440/3	C71.9	-21855	0	YES	e8e43a65-4ec8-4e07-a884-a6989eec28cc	40346	Brain
TCGA-12-3648-01	Glioblastoma Multiforme	Glioma	gbm_tcga	TCGA-12-3648	NA	NA	NA	NA	NA	NA	NA	NA	NA	NA	NA	NA	NA	NA	NA	NA	NA	NA	NA	NA	NA	No	Yes	NO	YES	NA	GBM	Primary	NA	1	61	WHITE	NA	NOT HISPANIC OR LATINO	12	No	C71.9	9440/3	C71.9	-22463	0	YES	407849a8-8447-4ede-a9d1-c1dfb535222e	40346	Brain
TCGA-12-3649-01	Glioblastoma Multiforme	Glioma	gbm_tcga	TCGA-12-3649	NA	NA	NA	NA	NA	NA	NA	NA	NA	NA	NA	NA	NA	NA	NA	NA	NA	NA	NA	NA	NA	Yes	Yes	YES	YES	82	GBM	Primary	NA	1	76	WHITE	NA	NOT HISPANIC OR LATINO	12	No	C71.9	9440/3	C71.9	-27846	0	YES	93737759-b088-4d64-adfe-c2d5ec715341	40347	Brain
TCGA-12-3650-01	Glioblastoma Multiforme	Glioma	gbm_tcga	TCGA-12-3650	NA	NA	NA	NA	NA	NA	NA	NA	NA	NA	NA	NA	NA	NA	NA	NA	NA	NA	NA	NA	NA	Yes	Yes	YES	YES	54	GBM	Primary	NA	1	46	WHITE	NA	NOT HISPANIC OR LATINO	12	No	C71.9	9440/3	C71.9	-17138	0	YES	5ef9486a-aeff-421d-b620-03ef119d85a5	40346	Brain
TCGA-12-3651-01	Glioblastoma Multiforme	Glioma	gbm_tcga	TCGA-12-3651	NA	NA	NA	NA	AMP	NA	NA	NA	NA	NA	NA	NA	NA	NA	NA	NA	NA	NA	NA	NA	NA	No	Yes	NO	YES	NA	GBM	Primary	NA	1	77	WHITE	NA	NOT HISPANIC OR LATINO	12	No	C71.9	9440/3	C71.9	-28277	0	YES	d540d6d2-266c-48f9-8e73-304389b2060b	40346	Brain
TCGA-12-3652-01	Glioblastoma Multiforme	Glioma	gbm_tcga	TCGA-12-3652	NA	NA	NA	NA	NA	NA	NA	NA	NA	NA	NA	NA	NA	NA	NA	NA	NA	NA	NA	NA	NA	Yes	Yes	YES	YES	56	GBM	Primary	NA	1	60	WHITE	NA	NOT HISPANIC OR LATINO	12	No	C71.9	9440/3	C71.9	-21920	0	YES	159e0318-6173-440f-be07-8d956086e99d	40346	Brain
TCGA-12-3653-01	Glioblastoma Multiforme	Glioma	gbm_tcga	TCGA-12-3653	NA	NA	NA	NA	NA	NA	NA	NA	NA	NA	NA	NA	NA	NA	NA	NA	NA	NA	NA	NA	NA	Yes	Yes	YES	YES	36	GBM	Primary	NA	1	34	WHITE	NA	NOT HISPANIC OR LATINO	12	No	C71.9	9440/3	C71.9	-12529	0	YES	2f61ea6b-a3f2-477f-ab98-47ed07b3b2cd	40346	Brain
TCGA-12-5295-01	Glioblastoma Multiforme	Glioma	gbm_tcga	TCGA-12-5295	NA	NA	NA	NA	NA	NA	NA	NA	NA	NA	NA	NA	NA	NA	NA	NA	NA	NA	NA	NA	NA	Yes	Yes	YES	YES	71	GBM	Primary	NA	1	60	WHITE	NA	NOT HISPANIC OR LATINO	12	No	C71.9	9440/3	C71.9	-22161	0	YES	c970240f-03e2-4395-85be-5eb81a69b710	40581	Brain
TCGA-12-5299-01	Glioblastoma Multiforme	Glioma	gbm_tcga	TCGA-12-5299	NA	NA	NA	NA	NA	NA	NA	NA	NA	NA	NA	NA	NA	NA	NA	NA	NA	NA	NA	NA	NA	Yes	Yes	YES	YES	37	GBM	Primary	NA	1	56	WHITE	NA	NOT HISPANIC OR LATINO	12	No	C71.9	9440/3	C71.9	-20463	0	YES	5327e899-a20d-4571-8236-98454bad574e	40581	Brain
TCGA-12-5301-01	Glioblastoma Multiforme	Glioma	gbm_tcga	TCGA-12-5301	NA	NA	NA	NA	NA	NA	NA	NA	NA	NA	NA	NA	NA	NA	NA	NA	NA	NA	NA	NA	NA	Yes	Yes	YES	YES	66	GBM	Primary	NA	1	59	WHITE	NA	NOT HISPANIC OR LATINO	12	No	C71.9	9440/3	C71.9	-21768	0	YES	10efeb3c-ef55-4227-91b9-8c2bb4ff43d5	40581	Brain
TCGA-13-0714-01	Serous Ovarian Cancer	Ovarian Cancer	ov_tcga	TCGA-13-0714	NA	NA	AMP	NA	NA	NA	NA	NA	NA	NA	NA	P1028T	NA	NA	NA	AMP	NA	NA	NA	NA	NA	Yes	Yes	YES	YES	60	SOC	Primary	NA	1	55	WHITE	NA	NOT HISPANIC OR LATINO	13	No	C56.9	8441/3	C56.9	-20109	0	YES	1e14f098-17b2-4f54-8e4f-e38088008df7	39868	Ovary
TCGA-13-0717-01	Serous Ovarian Cancer	Ovarian Cancer	ov_tcga	TCGA-13-0717	NA	NA	NA	NA	NA	NA	NA	NA	NA	NA	NA	NA	NA	NA	NA	NA	NA	NA	NA	NA	NA	Yes	Yes	YES	YES	43	SOC	Primary	NA	1	54	WHITE	NA	NOT HISPANIC OR LATINO	13	No	C56.9	8441/3	C56.9	-20042	0	YES	3867e193-c82f-4693-9b32-bac76b5f4d06	39868	Ovary
TCGA-13-0720-01	Serous Ovarian Cancer	Ovarian Cancer	ov_tcga	TCGA-13-0720	NA	NA	AMP	NA	NA	NA	NA	NA	NA	NA	NA	NA	NA	NA	NA	NA	NA	NA	NA	NA	NA	Yes	Yes	YES	YES	43	SOC	Primary	NA	1	48	WHITE	NA	NOT HISPANIC OR LATINO	13	No	C56.9	8441/3	C56.9	-17799	0	YES	0d23fa5b-95f8-4626-a4d2-c72ad3cc553b	39868	Ovary
TCGA-13-0723-01	Serous Ovarian Cancer	Ovarian Cancer	ov_tcga	TCGA-13-0723	NA	NA	NA	NA	NA	NA	NA	NA	NA	NA	NA	NA	NA	NA	NA	HOMDEL	NA	NA	NA	NA	NA	Yes	Yes	YES	YES	34	SOC	Primary	NA	1	63	WHITE	NA	NOT HISPANIC OR LATINO	13	No	C56.9	8441/3	C56.9	-23094	0	YES	ff530f28-0ec0-4494-bb54-44bb055bae1c	39868	Ovary
TCGA-13-0724-01	Serous Ovarian Cancer	Ovarian Cancer	ov_tcga	TCGA-13-0724	NA	NA	NA	NA	AMP	NA	NA	NA	NA	NA	AMP	NA	NA	AMP	NA	NA	NA	AMP	NA	NA	AMP	Yes	Yes	YES	YES	36	SOC	Primary	NA	1	72	WHITE	NA	HISPANIC OR LATINO	13	No	C56.9	8441/3	C56.9	-26342	0	YES	a9abe7a7-4126-414b-87d2-a6d25abcf1fa	39868	Ovary
TCGA-13-0725-01	Serous Ovarian Cancer	Ovarian Cancer	ov_tcga	TCGA-13-0725	NA	NA	NA	NA	NA	NA	NA	NA	NA	NA	AMP	NA	NA	NA	NA	NA	NA	NA	NA	NA	NA	No	Yes	NO	YES	NA	SOC	Primary	NA	1	44	WHITE	NA	HISPANIC OR LATINO	13	No	C56.9	8441/3	C56.9	-16086	0	YES	446ce2a3-d328-443c-a419-3344baad0e16	39868	Ovary
TCGA-13-0726-01	Serous Ovarian Cancer	Ovarian Cancer	ov_tcga	TCGA-13-0726	NA	NA	NA	NA	NA	NA	NA	NA	NA	NA	NA	NA	NA	NA	NA	NA	NA	NA	NA	NA	NA	Yes	Yes	YES	YES	60	SOC	Primary	NA	1	55	WHITE	NA	NOT HISPANIC OR LATINO	13	No	C56.9	8441/3	C56.9	-20134	0	YES	32960bc7-839a-42c5-9460-3917fa578ffc	39868	Ovary
TCGA-13-0727-01	Serous Ovarian Cancer	Ovarian Cancer	ov_tcga	TCGA-13-0727	NA	NA	NA	NA	NA	NA	NA	NA	NA	NA	NA	NA	NA	NA	NA	NA	NA	NA	NA	NA	NA	Yes	Yes	YES	YES	24	SOC	Primary	NA	1	71	WHITE	NA	NOT HISPANIC OR LATINO	13	No	C56.9	8441/3	C56.9	-26185	0	YES	90f4b65c-cfd4-4066-a5b9-842885c172e2	39868	Ovary
TCGA-13-0730-01	Serous Ovarian Cancer	Ovarian Cancer	ov_tcga	TCGA-13-0730	NA	NA	NA	NA	AMP	NA	NA	NA	NA	NA	NA	NA	NA	NA	NA	NA	NA	NA	NA	NA	AMP	Yes	Yes	YES	YES	30	SOC	Primary	NA	1	71	WHITE	NA	NOT HISPANIC OR LATINO	13	No	C56.9	8441/3	C56.9	-26086	0	YES	2ebb738c-4829-4720-931a-96c0fd117e2a	39868	Ovary
TCGA-13-0751-01	Serous Ovarian Cancer	Ovarian Cancer	ov_tcga	TCGA-13-0751	NA	NA	NA	NA	NA	NA	NA	NA	NA	NA	NA	NA	NA	NA	NA	NA	NA	NA	NA	NA	NA	Yes	Yes	YES	YES	31	SOC	Primary	NA	1	44	WHITE	NA	NOT HISPANIC OR LATINO	13	No	C56.9	8441/3	C56.9	-16304	0	YES	15c84da3-16e5-4909-aea9-cb5894b0f8af	39868	Ovary
TCGA-13-0755-01	Serous Ovarian Cancer	Ovarian Cancer	ov_tcga	TCGA-13-0755	NA	NA	NA	NA	NA	NA	NA	NA	NA	NA	AMP	NA	NA	NA	NA	NA	NA	NA	NA	NA	NA	Yes	Yes	YES	YES	80	SOC	Primary	NA	1	75	WHITE	NA	NOT HISPANIC OR LATINO	13	No	C56.9	8441/3	C56.9	-27438	0	YES	2956e414-f167-438f-8747-a46fe0723622	39868	Ovary
TCGA-13-0757-01	Serous Ovarian Cancer	Ovarian Cancer	ov_tcga	TCGA-13-0757	NA	NA	NA	NA	AMP	NA	NA	NA	NA	NA	NA	NA	NA	NA	NA	NA	NA	NA	NA	NA	NA	No	Yes	NO	YES	NA	SOC	Primary	NA	1	71	WHITE	NA	NOT HISPANIC OR LATINO	13	No	C56.9	8441/3	C56.9	-25999	0	YES	2c69f3a4-c26c-4fbb-a1c0-b1f57554c43a	39868	Ovary
TCGA-13-0758-01	Serous Ovarian Cancer	Ovarian Cancer	ov_tcga	TCGA-13-0758	NA	NA	NA	NA	NA	NA	NA	NA	NA	NA	AMP	NA	NA	NA	NA	NA	NA	NA	NA	NA	AMP	No	Yes	NO	YES	NA	SOC	Primary	NA	1	60	WHITE	NA	NOT HISPANIC OR LATINO	13	No	C56.9	8441/3	C56.9	-22088	0	YES	514aa64e-a58d-48c2-aff9-498604cc11d6	39868	Ovary
TCGA-13-0760-01	Serous Ovarian Cancer	Ovarian Cancer	ov_tcga	TCGA-13-0760	NA	NA	NA	NA	AMP	NA	AMP	NA	NA	NA	AMP	NA	NA	NA	NA	NA	AMP	NA	NA	NA	NA	Yes	Yes	YES	YES	151	SOC	Primary	NA	1	63	WHITE	NA	NOT HISPANIC OR LATINO	13	No	C56.9	8441/3	C56.9	-23036	0	YES	d8d13aa4-45d5-4e1a-a6cf-895bdf05e7b2	39868	Ovary
TCGA-13-0761-01	Serous Ovarian Cancer	Ovarian Cancer	ov_tcga	TCGA-13-0761	NA	NA	AMP	NA	NA	NA	NA	NA	NA	NA	AMP	NA	NA	NA	NA	NA	AMP	NA	NA	AMP	NA	Yes	Yes	YES	YES	54	SOC	Primary	NA	1	51	WHITE	NA	NOT HISPANIC OR LATINO	13	No	C56.9	8441/3	C56.9	-18697	0	YES	00630714-7ab3-44e1-afff-186300edae44	39868	Ovary
TCGA-13-0762-01	Serous Ovarian Cancer	Ovarian Cancer	ov_tcga	TCGA-13-0762	NA	NA	NA	NA	NA	NA	NA	NA	NA	NA	NA	NA	NA	NA	NA	NA	NA	NA	NA	NA	NA	Yes	Yes	YES	YES	66	SOC	Primary	NA	1	65	WHITE	NA	NOT HISPANIC OR LATINO	13	No	C56.9	8441/3	C56.9	-23960	0	YES	6485b68f-caa7-45cd-9bc5-78c2add8191d	39868	Ovary
TCGA-13-0764-01	Serous Ovarian Cancer	Ovarian Cancer	ov_tcga	TCGA-13-0764	NA	NA	NA	NA	NA	NA	NA	NA	NA	NA	E166V	NA	NA	NA	NA	NA	NA	NA	NA	NA	NA	No	Yes	NO	YES	NA	SOC	Primary	NA	1	62	WHITE	NA	NOT HISPANIC OR LATINO	13	No	C56.9	8441/3	C56.9	-22965	0	YES	034825d0-e8b7-4ac0-be31-25f6038cb04a	39868	Ovary
TCGA-13-0765-01	Serous Ovarian Cancer	Ovarian Cancer	ov_tcga_pan_can_atlas_2018	TCGA-13-0765	NA	NA	NA	NA	NA	NA	NA	NA	NA	NA	NA	NA	NA	NA	NA	NA	NA	NA	NA	NA	AMP	Yes	No	YES	NO	28	SOC	NA	NA	1	NA	NA	NA	NA	NA	NA	NA	NA	NA	NA	NA	NA	NA	NA	NA
TCGA-13-0766-01	Serous Ovarian Cancer	Ovarian Cancer	ov_tcga	TCGA-13-0766	NA	NA	NA	NA	NA	NA	NA	NA	NA	NA	NA	NA	NA	NA	NA	NA	NA	NA	NA	NA	AMP	No	Yes	NO	YES	NA	SOC	Primary	NA	1	42	WHITE	NA	NOT HISPANIC OR LATINO	13	No	C56.9	8441/3	C56.9	-15571	0	YES	8fe44099-b313-4bfd-a94a-27e72f2a818c	39868	Ovary
TCGA-13-0768-01	Serous Ovarian Cancer	Ovarian Cancer	ov_tcga	TCGA-13-0768	NA	NA	NA	NA	AMP	NA	NA	NA	NA	NA	NA	NA	NA	NA	NA	NA	NA	NA	NA	NA	NA	No	Yes	NO	YES	NA	SOC	Primary	NA	1	73	WHITE	NA	NOT HISPANIC OR LATINO	13	No	C56.9	8441/3	C56.9	-26999	0	YES	e732f81c-9b7d-44bd-a905-ff53fbed5009	39868	Ovary
TCGA-13-0791-01	Serous Ovarian Cancer	Ovarian Cancer	ov_tcga	TCGA-13-0791	NA	AMP	AMP	AMP	AMP	NA	NA	NA	AMP	NA	AMP	NA	NA	NA	AMP	AMP	AMP	NA	NA	NA	NA	Yes	Yes	YES	YES	65	SOC	Primary	NA	1	58	WHITE	NA	NOT HISPANIC OR LATINO	13	No	C56.9	8441/3	C56.9	-21380	0	YES	90118207-8f11-4784-ac1b-0deec2e7af3a	39868	Ovary
TCGA-13-0792-01	Serous Ovarian Cancer	Ovarian Cancer	ov_tcga	TCGA-13-0792	NA	NA	NA	NA	NA	NA	NA	NA	NA	NA	NA	HOMDEL	NA	NA	NA	NA	NA	NA	NA	NA	AMP	Yes	Yes	YES	YES	64	SOC	Primary	NA	1	40	WHITE	NA	NOT HISPANIC OR LATINO	13	No	C56.9	8441/3	C56.9	-14729	0	YES	c11cae7e-91cd-4470-a9d8-188a4f6b8fa1	39868	Ovary
TCGA-13-0793-01	Serous Ovarian Cancer	Ovarian Cancer	ov_tcga	TCGA-13-0793	NA	NA	NA	NA	NA	NA	NA	NA	NA	NA	AMP	NA	NA	NA	NA	AMP	AMP	NA	NA	NA	NA	Yes	Yes	YES	YES	59	SOC	Primary	NA	1	40	WHITE	NA	NOT HISPANIC OR LATINO	13	No	C56.9	8441/3	C56.9	-14708	0	YES	5e90e1ed-cbfd-44ba-a6ff-63ff576b3c73	39868	Ovary
TCGA-13-0794-01	Serous Ovarian Cancer	Ovarian Cancer	ov_tcga	TCGA-13-0794	NA	NA	NA	NA	NA	NA	NA	NA	NA	NA	NA	NA	HOMDEL	NA	NA	AMP	NA	NA	NA	NA	NA	No	Yes	NO	YES	NA	SOC	Primary	NA	1	60	WHITE	NA	NOT HISPANIC OR LATINO	13	No	C56.9	8441/3	C56.9	-21945	0	YES	b63cad1b-b4c7-4e50-8acb-5cee4e9ce4a9	39868	Ovary
TCGA-13-0795-01	Serous Ovarian Cancer	Ovarian Cancer	ov_tcga	TCGA-13-0795	NA	NA	NA	NA	NA	NA	NA	NA	NA	NA	AMP	NA	NA	NA	NA	NA	NA	NA	NA	NA	AMP	Yes	Yes	YES	YES	54	SOC	Primary	NA	1	66	WHITE	NA	NOT HISPANIC OR LATINO	13	No	C56.9	8441/3	C56.9	-24403	0	YES	b1e11e94-646b-4c44-9d33-1ca67d8356fb	39869	Ovary
TCGA-13-0797-01	Serous Ovarian Cancer	Ovarian Cancer	ov_tcga	TCGA-13-0797	NA	NA	NA	NA	NA	NA	NA	NA	NA	NA	AMP	NA	NA	NA	NA	NA	AMP	NA	NA	NA	NA	No	Yes	NO	YES	NA	SOC	Primary	NA	1	49	WHITE	NA	NOT HISPANIC OR LATINO	13	No	C56.9	8441/3	C56.9	-18051	0	YES	0de910b1-edaf-47e4-a265-727ee12ac1c3	39869	Ovary
TCGA-13-0799-01	Serous Ovarian Cancer	Ovarian Cancer	ov_tcga	TCGA-13-0799	NA	NA	NA	NA	NA	NA	NA	NA	NA	NA	NA	NA	NA	NA	AMP	NA	NA	NA	NA	NA	NA	No	Yes	NO	YES	NA	SOC	Primary	NA	1	44	ASIAN	NA	NOT HISPANIC OR LATINO	13	No	C56.9	8441/3	C56.9	-16171	0	YES	b9418c6d-94f7-4db4-a1e4-f384b09d54cb	39869	Ovary
TCGA-13-0800-01	Serous Ovarian Cancer	Ovarian Cancer	ov_tcga	TCGA-13-0800	NA	NA	NA	NA	AMP	NA	NA	NA	NA	NA	NA	NA	NA	NA	NA	NA	NA	NA	NA	NA	NA	Yes	Yes	YES	YES	42	SOC	Primary	NA	1	52	WHITE	NA	NOT HISPANIC OR LATINO	13	No	C56.9	8441/3	C56.9	-19087	0	YES	390eed6b-50af-48a9-9fd6-3a68a2bbb7f9	39869	Ovary
TCGA-13-0801-01	Serous Ovarian Cancer	Ovarian Cancer	ov_tcga	TCGA-13-0801	NA	NA	NA	NA	NA	NA	NA	NA	NA	NA	NA	NA	NA	NA	NA	NA	NA	NA	NA	NA	NA	No	Yes	NO	YES	NA	SOC	Primary	NA	1	46	BLACK OR AFRICAN AMERICAN	NA	NOT HISPANIC OR LATINO	13	No	C56.9	8441/3	C56.9	-16812	0	YES	b8c3d99c-429b-42a3-b486-6fbcb90cc2e0	39869	Ovary
TCGA-13-0802-01	Serous Ovarian Cancer	Ovarian Cancer	ov_tcga	TCGA-13-0802	NA	NA	NA	NA	NA	NA	NA	NA	NA	NA	NA	NA	NA	NA	NA	NA	NA	NA	NA	NA	NA	No	Yes	NO	YES	NA	SOC	Primary	NA	1	79	ASIAN	NA	NOT HISPANIC OR LATINO	13	No	C56.9	8441/3	C56.9	-29075	0	YES	3c8b5986-f9d5-4e7e-9dd4-3ad301451279	39869	Ovary
TCGA-13-0803-01	Serous Ovarian Cancer	Ovarian Cancer	ov_tcga	TCGA-13-0803	NA	NA	NA	NA	NA	NA	NA	NA	NA	NA	NA	NA	NA	NA	NA	NA	NA	NA	NA	NA	NA	No	Yes	NO	YES	NA	SOC	Primary	NA	1	81	WHITE	NA	NOT HISPANIC OR LATINO	13	No	C56.9	8441/3	C56.9	-29685	0	YES	54cf3bfe-51c0-4cca-9054-bf76b05a9371	39869	Ovary
TCGA-13-0804-01	Serous Ovarian Cancer	Ovarian Cancer	ov_tcga	TCGA-13-0804	NA	NA	NA	NA	NA	NA	NA	NA	NA	NA	NA	NA	NA	NA	NA	NA	NA	NA	NA	NA	NA	Yes	Yes	YES	YES	29	SOC	Primary	NA	1	73	WHITE	NA	NOT HISPANIC OR LATINO	13	No	C56.9	8441/3	C56.9	-27021	0	YES	7e34d3c1-1fab-4326-9a69-4260d2bac558	39869	Ovary
TCGA-13-0805-01	Serous Ovarian Cancer	Ovarian Cancer	ov_tcga	TCGA-13-0805	NA	NA	NA	NA	NA	NA	NA	NA	NA	NA	NA	NA	NA	NA	NA	NA	NA	NA	NA	NA	NA	No	Yes	NO	YES	NA	SOC	Primary	NA	1	57	WHITE	NA	NOT HISPANIC OR LATINO	13	No	C56.9	8441/3	C56.9	-21014	0	YES	2a3a6222-f477-4198-ab9e-cdf527c1a6cf	39869	Ovary
TCGA-13-0807-01	Serous Ovarian Cancer	Ovarian Cancer	ov_tcga	TCGA-13-0807	NA	NA	NA	NA	AMP	NA	NA	NA	NA	NA	NA	NA	NA	NA	NA	NA	NA	NA	NA	NA	NA	Yes	Yes	YES	YES	51	SOC	Primary	NA	1	54	WHITE	NA	NOT HISPANIC OR LATINO	13	No	C56.9	8441/3	C56.9	-19890	0	YES	067c5c61-d147-4b08-ab8a-32c30969d564	39869	Ovary
TCGA-13-0883-01	Serous Ovarian Cancer	Ovarian Cancer	ov_tcga	TCGA-13-0883	NA	NA	NA	NA	NA	NA	NA	NA	NA	NA	NA	NA	NA	NA	NA	NA	NA	NA	NA	NA	AMP	Yes	Yes	YES	YES	54	SOC	Primary	NA	1	61	WHITE	NA	NOT HISPANIC OR LATINO	13	No	C56.9	8441/3	C56.9	-22395	0	YES	5c159ab5-8475-4d93-89b8-b6befed4a5b3	39869	Ovary
TCGA-13-0884-01	Serous Ovarian Cancer	Ovarian Cancer	ov_tcga	TCGA-13-0884	NA	NA	NA	NA	NA	NA	NA	NA	NA	NA	NA	NA	NA	NA	NA	NA	NA	NA	NA	NA	NA	Yes	Yes	YES	YES	76	SOC	Primary	NA	1	39	WHITE	NA	NOT HISPANIC OR LATINO	13	No	C56.9	8441/3	C56.9	-14538	0	YES	63a75e0b-9241-4f0e-9236-01a2e2c05b7e	39892	Ovary
TCGA-13-0885-01	Serous Ovarian Cancer	Ovarian Cancer	ov_tcga	TCGA-13-0885	NA	NA	NA	NA	NA	NA	NA	NA	NA	NA	NA	NA	NA	NA	NA	NA	NA	NA	NA	NA	NA	Yes	Yes	YES	YES	131	SOC	Primary	NA	1	70	WHITE	NA	NOT HISPANIC OR LATINO	13	No	C56.9	8441/3	C56.9	-25763	0	YES	2a924999-1fbf-470a-97bd-fd2276a9a366	39869	Ovary
TCGA-13-0886-01	Serous Ovarian Cancer	Ovarian Cancer	ov_tcga	TCGA-13-0886	NA	NA	NA	HOMDEL	NA	NA	NA	NA	HOMDEL	NA	NA	NA	NA	NA	NA	NA	NA	NA	NA	NA	NA	Yes	Yes	YES	YES	48	SOC	Primary	NA	1	67	WHITE	NA	NOT HISPANIC OR LATINO	13	No	C56.9	8441/3	C56.9	-24724	0	YES	91de8a74-a1e6-46b6-a06e-70aedf2c3eaf	39869	Ovary
TCGA-13-0887-01	Serous Ovarian Cancer	Ovarian Cancer	ov_tcga	TCGA-13-0887	NA	NA	NA	NA	NA	NA	NA	NA	NA	NA	AMP	NA	NA	NA	NA	NA	NA	NA	NA	NA	NA	Yes	Yes	YES	YES	82	SOC	Primary	NA	1	42	WHITE	NA	NOT HISPANIC OR LATINO	13	No	C56.9	8441/3	C56.9	-15669	0	YES	14c58def-60ee-48e0-a74b-da4eb77ef344	39869	Ovary
TCGA-13-0888-01	Serous Ovarian Cancer	Ovarian Cancer	ov_tcga	TCGA-13-0888	NA	NA	NA	NA	NA	NA	NA	NA	NA	NA	AMP	NA	NA	NA	NA	NA	NA	NA	NA	NA	NA	No	Yes	NO	YES	NA	SOC	Primary	NA	1	78	WHITE	NA	NOT HISPANIC OR LATINO	13	No	C56.9	8441/3	C56.9	-28498	0	YES	6cf9f872-2e59-45cf-bb5e-ebd7fa1b3caf	39869	Ovary
TCGA-13-0889-01	Serous Ovarian Cancer	Ovarian Cancer	ov_tcga	TCGA-13-0889	NA	K303Efs*15	NA	NA	NA	NA	NA	V821Cfs*4, V1194Cfs*15, R1233Qfs*12	NA	NA	AMP, P531Afs*31, N687Kfs*7, E992Rfs*3, Y1042Ifs*24	NA	L37Afs*8, Q60Hfs*30	NA	NA	NA	NA	NA	NA	NA	NA	Yes	Yes	YES	YES	30	SOC	Primary	NA	1	75	WHITE	NA	NOT HISPANIC OR LATINO	13	No	C56.9	8441/3	C56.9	-27674	0	YES	e3712e5a-4575-440f-89d1-8db9498baa88	39869	Ovary
TCGA-13-0890-01	Serous Ovarian Cancer	Ovarian Cancer	ov_tcga	TCGA-13-0890	NA	NA	NA	NA	NA	NA	NA	NA	NA	NA	Q457H	NA	NA	NA	NA	NA	NA	NA	NA	NA	NA	Yes	Yes	YES	YES	50	SOC	Primary	NA	1	56	WHITE	NA	NOT HISPANIC OR LATINO	13	No	C56.9	8441/3	C56.9	-20770	0	YES	ee0a4a13-613e-4c5d-96c3-8083a013702d	39869	Ovary
TCGA-13-0891-01	Serous Ovarian Cancer	Ovarian Cancer	ov_tcga	TCGA-13-0891	NA	NA	NA	NA	NA	NA	NA	NA	NA	NA	NA	NA	NA	AMP	NA	NA	NA	NA	NA	NA	NA	Yes	Yes	YES	YES	26	SOC	Primary	NA	1	73	WHITE	NA	NOT HISPANIC OR LATINO	13	No	C56.9	8441/3	C56.9	-26886	0	YES	0740321b-f8a5-4e1d-b390-ca6187598fac	39869	Ovary
TCGA-13-0893-01	Serous Ovarian Cancer	Ovarian Cancer	ov_tcga	TCGA-13-0893	NA	NA	NA	NA	NA	NA	NA	NA	NA	NA	NA	NA	NA	NA	NA	NA	NA	NA	NA	NA	NA	Yes	Yes	YES	YES	61	SOC	Primary	NA	1	48	BLACK OR AFRICAN AMERICAN	NA	NOT HISPANIC OR LATINO	13	No	C56.9	8441/3	C56.9	-17573	0	YES	15170c7f-5880-4fb6-82ce-68d3df0dfb68	39892	Ovary
TCGA-13-0894-01	Serous Ovarian Cancer	Ovarian Cancer	ov_tcga	TCGA-13-0894	NA	NA	NA	NA	NA	NA	C793C	NA	NA	NA	NA	NA	NA	NA	NA	NA	NA	NA	NA	NA	NA	Yes	No	YES	NO	47	SOC	Primary	NA	1	53	WHITE	NA	NOT HISPANIC OR LATINO	13	No	C56.9	8441/3	C56.9	-19466	0	YES	e8372916-7ac7-4535-ae97-0248208224f5	39892	Ovary
TCGA-13-0897-01	Serous Ovarian Cancer	Ovarian Cancer	ov_tcga	TCGA-13-0897	NA	NA	AMP	NA	NA	NA	NA	NA	NA	NA	NA	NA	NA	NA	NA	NA	NA	NA	NA	NA	NA	Yes	Yes	YES	YES	43	SOC	Primary	NA	1	54	WHITE	NA	NOT HISPANIC OR LATINO	13	No	C56.9	8441/3	C56.9	-19894	0	YES	79e6e31c-22a1-481c-903b-ab5499cbd450	39869	Ovary
TCGA-13-0899-01	Serous Ovarian Cancer	Ovarian Cancer	ov_tcga	TCGA-13-0899	NA	NA	NA	NA	NA	NA	NA	NA	NA	NA	NA	NA	NA	NA	NA	NA	NA	NA	NA	NA	NA	Yes	Yes	YES	YES	30	SOC	Primary	NA	1	60	WHITE	NA	NOT HISPANIC OR LATINO	13	No	C56.9	8441/3	C56.9	-22031	0	YES	5c6f3cd4-19c5-418d-b1be-d3fbf63e99db	39869	Ovary
TCGA-13-0900-01	Serous Ovarian Cancer	Ovarian Cancer	ov_tcga	TCGA-13-0900	NA	NA	AMP	NA	NA	NA	NA	NA	NA	NA	R43P	NA	NA	NA	NA	NA	NA	NA	NA	NA	NA	Yes	Yes	YES	YES	98	SOC	Primary	NA	1	59	WHITE	NA	NOT HISPANIC OR LATINO	13	No	C56.9	8441/3	C56.9	-21698	0	YES	9e48a4b1-6917-4625-9d78-e4832eb816a5	39892	Ovary
TCGA-13-0901-01	Serous Ovarian Cancer	Ovarian Cancer	ov_tcga	TCGA-13-0901	AMP	NA	NA	NA	NA	NA	NA	NA	NA	NA	NA	NA	NA	NA	NA	NA	NA	NA	NA	NA	AMP	No	Yes	NO	YES	NA	SOC	Primary	NA	1	41	ASIAN	NA	NOT HISPANIC OR LATINO	13	No	C56.9	8441/3	C56.9	-15333	0	YES	27920e1e-b9ab-4587-970a-0cba7025becb	39892	Ovary
TCGA-13-0903-01	Serous Ovarian Cancer	Ovarian Cancer	ov_tcga	TCGA-13-0903	NA	NA	NA	NA	NA	NA	NA	NA	NA	NA	NA	NA	NA	NA	NA	AMP	NA	AMP	NA	AMP	NA	Yes	Yes	YES	YES	51	SOC	Primary	NA	1	42	WHITE	NA	NOT HISPANIC OR LATINO	13	No	C56.9	8441/3	C56.9	-15705	0	YES	8783e4b0-2b62-45d5-8cd9-f5a71cc0138e	39869	Ovary
TCGA-13-0904-01	Serous Ovarian Cancer	Ovarian Cancer	ov_tcga	TCGA-13-0904	NA	NA	NA	AMP	NA	NA	NA	NA	AMP	NA	NA	NA	NA	NA	NA	AMP	NA	NA	NA	NA	AMP	Yes	Yes	YES	YES	85	SOC	Primary	NA	1	63	WHITE	NA	NOT HISPANIC OR LATINO	13	No	C56.9	8441/3	C56.9	-23278	0	YES	0b519c08-9f23-4ceb-9a13-e16509ca55d7	39869	Ovary
TCGA-13-0905-01	Serous Ovarian Cancer	Ovarian Cancer	ov_tcga	TCGA-13-0905	NA	NA	NA	NA	NA	NA	NA	NA	NA	NA	NA	NA	NA	NA	NA	NA	NA	NA	NA	NA	NA	Yes	Yes	YES	YES	48	SOC	Primary	NA	1	51	WHITE	NA	NOT HISPANIC OR LATINO	13	No	C56.9	8441/3	C56.9	-18757	0	YES	2038fd65-d8f1-4b16-af90-b1c8f9a379a7	39892	Ovary
TCGA-13-0906-01	Serous Ovarian Cancer	Ovarian Cancer	ov_tcga	TCGA-13-0906	NA	NA	NA	NA	NA	NA	NA	NA	NA	NA	AMP	NA	NA	NA	NA	NA	AMP	NA	NA	NA	NA	Yes	Yes	YES	YES	102	SOC	Primary	NA	1	50	WHITE	NA	NOT HISPANIC OR LATINO	13	No	C56.9	8441/3	C56.9	-18383	0	YES	e43d3769-e25f-4fb7-9080-ea26defaf094	39869	Ovary
TCGA-13-0908-01	Serous Ovarian Cancer	Ovarian Cancer	ov_tcga	TCGA-13-0908	NA	NA	AMP	NA	NA	NA	NA	NA	NA	NA	NA	NA	NA	NA	NA	AMP	NA	NA	NA	NA	AMP	No	Yes	NO	YES	NA	SOC	Primary	NA	1	58	WHITE	NA	NOT HISPANIC OR LATINO	13	No	C56.9	8441/3	C56.9	-21422	0	YES	0ba7b6cc-e5f5-47d7-859a-24e31aa336ab	39892	Ovary
TCGA-13-0910-01	Serous Ovarian Cancer	Ovarian Cancer	ov_tcga	TCGA-13-0910	NA	NA	NA	NA	NA	NA	NA	NA	NA	NA	AMP	NA	NA	NA	NA	NA	AMP	NA	NA	NA	NA	Yes	Yes	YES	YES	21	SOC	Primary	NA	1	58	WHITE	NA	NOT HISPANIC OR LATINO	13	No	C56.9	8441/3	C56.9	-21473	0	YES	b783f33b-734a-4801-bf39-b559a2035c6f	39869	Ovary
TCGA-13-0911-01	Serous Ovarian Cancer	Ovarian Cancer	ov_tcga	TCGA-13-0911	NA	NA	NA	NA	NA	NA	NA	NA	NA	NA	AMP	NA	NA	NA	NA	NA	AMP	NA	NA	NA	NA	Yes	Yes	YES	YES	21	SOC	Primary	NA	1	55	WHITE	NA	NOT HISPANIC OR LATINO	13	No	C56.9	8441/3	C56.9	-20276	0	YES	8cad4217-5699-4735-9be3-fc0015a8d262	39869	Ovary
TCGA-13-0912-01	Serous Ovarian Cancer	Ovarian Cancer	ov_tcga	TCGA-13-0912	NA	NA	NA	NA	NA	NA	NA	NA	NA	NA	NA	NA	NA	NA	NA	NA	NA	NA	NA	NA	AMP	Yes	No	YES	YES	24	SOC	Primary	NA	1	58	WHITE	NA	NOT HISPANIC OR LATINO	13	No	C56.9	8441/3	C56.9	-21427	0	YES	58d34254-4f5b-40a4-9e9f-7160062fb2a4	39869	Ovary
TCGA-13-0913-01	Serous Ovarian Cancer	Ovarian Cancer	ov_tcga	TCGA-13-0913	NA	NA	NA	NA	NA	NA	NA	NA	NA	NA	NA	NA	NA	NA	NA	AMP	NA	NA	NA	NA	NA	Yes	Yes	YES	YES	73	SOC	Primary	NA	2	53	WHITE	NA	NOT HISPANIC OR LATINO	13	No	C56.9	8441/3	C56.9	-19573	0	YES	3e8a51bf-7e1f-4eab-af83-3c60d04db1bf	39869	Ovary
TCGA-13-0916-01	Serous Ovarian Cancer	Ovarian Cancer	ov_tcga	TCGA-13-0916	NA	NA	NA	NA	AMP	NA	NA	NA	NA	NA	NA	NA	NA	NA	NA	NA	NA	AMP	NA	NA	AMP	Yes	Yes	YES	YES	61	SOC	Primary	NA	1	49	WHITE	NA	NOT HISPANIC OR LATINO	13	No	C56.9	8441/3	C56.9	-18189	0	YES	5f60bc2d-738f-43fc-a3fb-61ec6e80e3d4	39869	Ovary
TCGA-13-0919-01	Serous Ovarian Cancer	Ovarian Cancer	ov_tcga	TCGA-13-0919	NA	NA	AMP	NA	NA	NA	NA	NA	NA	NA	NA	NA	NA	NA	NA	NA	NA	NA	NA	NA	NA	Yes	Yes	YES	YES	73	SOC	Primary	NA	1	52	WHITE	NA	NOT HISPANIC OR LATINO	13	No	C56.9	8441/3	C56.9	-19337	0	YES	45957be6-e4df-4245-acf8-39dfc118ee19	39869	Ovary
TCGA-13-0920-01	Serous Ovarian Cancer	Ovarian Cancer	ov_tcga	TCGA-13-0920	NA	AMP	NA	NA	NA	NA	NA	NA	NA	NA	NA	NA	NA	NA	NA	AMP	NA	HOMDEL	NA	NA	NA	Yes	Yes	YES	YES	99	SOC	Primary	NA	1	65	WHITE	NA	NOT HISPANIC OR LATINO	13	No	C56.9	8441/3	C56.9	-24064	0	YES	85a85a11-7200-4e96-97af-6ba26d680d59	39869	Ovary
TCGA-13-0921-01	Serous Ovarian Cancer	Ovarian Cancer	ov_tcga	TCGA-13-0921	NA	NA	NA	NA	NA	NA	NA	NA	NA	NA	NA	NA	NA	NA	NA	NA	NA	HOMDEL	NA	NA	NA	No	Yes	NO	YES	NA	SOC	Primary	NA	1	72	WHITE	NA	NOT HISPANIC OR LATINO	13	No	C56.9	8441/3	C56.9	-26606	0	YES	31b997dd-aaea-4003-a64d-11d3e19b0bbc	39869	Ovary
TCGA-13-0923-01	Serous Ovarian Cancer	Ovarian Cancer	ov_tcga	TCGA-13-0923	NA	NA	NA	NA	NA	NA	NA	NA	NA	NA	NA	NA	HOMDEL	NA	NA	NA	NA	NA	NA	NA	NA	Yes	Yes	YES	YES	114	SOC	Primary	NA	1	74	WHITE	NA	NOT HISPANIC OR LATINO	13	No	C56.9	8441/3	C56.9	-27081	0	YES	378f7ea2-86b4-4072-80b8-e12d67193106	39869	Ovary
TCGA-13-0924-01	Serous Ovarian Cancer	Ovarian Cancer	ov_tcga	TCGA-13-0924	NA	NA	NA	NA	NA	NA	NA	NA	NA	NA	NA	NA	NA	NA	NA	NA	NA	NA	NA	NA	NA	Yes	Yes	YES	YES	57	SOC	Primary	NA	1	45	WHITE	NA	NOT HISPANIC OR LATINO	13	No	C56.9	8441/3	C56.9	-16670	0	YES	fbb45305-de8d-4baf-8bd0-047b29c2e9d9	39869	Ovary
TCGA-13-1403-01	Serous Ovarian Cancer	Ovarian Cancer	ov_tcga	TCGA-13-1403	NA	NA	AMP	NA	AMP	NA	NA	NA	NA	NA	AMP	NA	NA	NA	NA	NA	AMP	NA	NA	NA	NA	Yes	Yes	YES	YES	45	SOC	Primary	NA	1	48	WHITE	NA	NOT HISPANIC OR LATINO	13	No	C56.9	8441/3	C56.9	-17697	0	YES	0d5e232d-5aa2-4f6f-be58-ffd5f15ee0b8	39892	Ovary
TCGA-13-1404-01	Serous Ovarian Cancer	Ovarian Cancer	ov_tcga	TCGA-13-1404	NA	NA	NA	NA	NA	NA	NA	NA	NA	NA	NA	NA	NA	NA	NA	AMP	NA	NA	NA	NA	NA	Yes	Yes	YES	YES	44	SOC	Primary	NA	1	48	WHITE	NA	NOT HISPANIC OR LATINO	13	No	C56.9	8441/3	C56.9	-17784	0	YES	8e107f4b-1912-4d3e-814a-b863e2d65ed7	39892	Ovary
TCGA-13-1405-01	Serous Ovarian Cancer	Ovarian Cancer	ov_tcga	TCGA-13-1405	NA	NA	NA	NA	NA	NA	NA	NA	NA	NA	AMP	NA	NA	NA	NA	NA	NA	NA	NA	NA	NA	Yes	Yes	YES	YES	25	SOC	Primary	NA	1	49	WHITE	NA	NOT HISPANIC OR LATINO	13	No	C56.9	8441/3	C56.9	-18218	0	YES	29dccd25-4c4a-463b-a353-38a193337f38	39892	Ovary
TCGA-13-1407-01	Serous Ovarian Cancer	Ovarian Cancer	ov_tcga	TCGA-13-1407	NA	NA	NA	NA	NA	NA	NA	NA	NA	NA	NA	NA	NA	NA	NA	NA	NA	NA	NA	NA	NA	Yes	Yes	YES	YES	23	SOC	Primary	NA	1	51	WHITE	NA	NOT HISPANIC OR LATINO	13	No	C56.9	8441/3	C56.9	-18896	0	YES	f2dcf4cc-609d-4532-a90d-6ae2bbb53365	39892	Ovary
TCGA-13-1408-01	Serous Ovarian Cancer	Ovarian Cancer	ov_tcga	TCGA-13-1408	NA	NA	NA	NA	NA	NA	NA	NA	NA	NA	NA	NA	NA	NA	NA	NA	NA	NA	NA	NA	NA	Yes	Yes	YES	YES	112	SOC	Primary	NA	1	59	WHITE	NA	NOT HISPANIC OR LATINO	13	No	C56.9	8441/3	C56.9	-21635	0	YES	8fac8e40-beac-4059-9d54-7ee530598cfd	39892	Ovary
TCGA-13-1409-01	Serous Ovarian Cancer	Ovarian Cancer	ov_tcga	TCGA-13-1409	NA	NA	NA	NA	NA	NA	NA	NA	NA	NA	NA	NA	NA	NA	NA	NA	NA	NA	NA	NA	NA	Yes	Yes	YES	YES	45	SOC	Primary	NA	1	73	WHITE	NA	NOT HISPANIC OR LATINO	13	No	C56.9	8441/3	C56.9	-26836	0	YES	18e0e996-8f23-4f53-94a5-dde38b550863	39892	Ovary
TCGA-13-1410-01	Serous Ovarian Cancer	Ovarian Cancer	ov_tcga	TCGA-13-1410	NA	NA	NA	NA	NA	NA	NA	NA	NA	NA	NA	NA	NA	NA	AMP	NA	NA	NA	NA	NA	NA	Yes	Yes	YES	YES	53	SOC	Primary	NA	1	57	WHITE	NA	NOT HISPANIC OR LATINO	13	No	C56.9	8441/3	C56.9	-20950	0	YES	c3f9ee36-d34f-472b-ac7f-801a0d400aa4	39892	Ovary
TCGA-13-1411-01	Serous Ovarian Cancer	Ovarian Cancer	ov_tcga	TCGA-13-1411	NA	NA	NA	NA	AMP	NA	NA	NA	NA	NA	NA	NA	NA	NA	NA	NA	NA	NA	NA	NA	AMP	Yes	Yes	YES	YES	37	SOC	Primary	NA	1	81	WHITE	NA	NOT HISPANIC OR LATINO	13	No	C56.9	8441/3	C56.9	-29874	0	YES	a9d3a7b0-faf8-4e56-8600-d9e6882a4f23	39892	Ovary
TCGA-13-1412-01	Serous Ovarian Cancer	Ovarian Cancer	ov_tcga	TCGA-13-1412	NA	NA	NA	NA	NA	NA	NA	NA	NA	NA	AMP	NA	NA	NA	NA	NA	NA	NA	NA	NA	NA	Yes	Yes	YES	YES	28	SOC	Primary	NA	1	41	WHITE	NA	NOT HISPANIC OR LATINO	13	No	C56.9	8441/3	C56.9	-15119	0	YES	44493c23-82e9-4d9f-8e3c-7b3f9ae44970	39892	Ovary
TCGA-13-1477-01	Serous Ovarian Cancer	Ovarian Cancer	ov_tcga	TCGA-13-1477	NA	NA	NA	NA	NA	NA	NA	NA	NA	NA	NA	NA	NA	NA	NA	NA	NA	NA	NA	NA	NA	Yes	No	YES	YES	43	SOC	Primary	NA	1	49	WHITE	NA	NOT HISPANIC OR LATINO	13	No	C56.9	8441/3	C56.9	-18111	0	YES	13f5814c-1f99-4ffa-84a4-3bbd8979faae	39903	Ovary
TCGA-13-1481-01	Serous Ovarian Cancer	Ovarian Cancer	ov_tcga	TCGA-13-1481	NA	NA	AMP	NA	NA	AMP	NA	NA	NA	NA	AMP	HOMDEL	NA	NA	NA	L504I	NA	NA	NA	NA	NA	Yes	Yes	YES	YES	93	SOC	Primary	NA	1	76	WHITE	NA	NOT HISPANIC OR LATINO	13	No	C56.9	8441/3	C56.9	-27898	0	YES	c5355491-e1e8-46a4-a05e-bafcaf2e7459	39903	Ovary
TCGA-13-1482-01	Serous Ovarian Cancer	Ovarian Cancer	ov_tcga	TCGA-13-1482	NA	NA	NA	NA	NA	NA	NA	NA	NA	NA	NA	NA	NA	NA	NA	NA	NA	NA	NA	NA	NA	Yes	Yes	YES	YES	48	SOC	Primary	NA	1	52	WHITE	NA	NOT HISPANIC OR LATINO	13	No	C56.9	8441/3	C56.9	-19178	0	YES	f3af727e-b592-4828-94f5-22008666cf8c	39903	Ovary
TCGA-13-1483-01	Serous Ovarian Cancer	Ovarian Cancer	ov_tcga	TCGA-13-1483	NA	NA	AMP	NA	NA	NA	NA	NA	NA	NA	NA	P506R	NA	NA	NA	AMP	NA	NA	NA	NA	NA	Yes	Yes	YES	YES	45	SOC	Primary	NA	1	61	WHITE	NA	NOT HISPANIC OR LATINO	13	No	C56.9	8441/3	C56.9	-22342	0	YES	611600a6-43ec-4029-9682-cd6d6a3312ec	39903	Ovary
TCGA-13-1484-01	Serous Ovarian Cancer	Ovarian Cancer	ov_tcga	TCGA-13-1484	NA	AMP	NA	NA	NA	NA	NA	NA	NA	NA	NA	NA	NA	NA	NA	NA	NA	NA	NA	NA	NA	Yes	Yes	YES	YES	32	SOC	Primary	NA	1	62	WHITE	NA	NOT HISPANIC OR LATINO	13	No	C56.9	8441/3	C56.9	-22698	0	YES	ead71c90-cc5e-42ce-8754-c3cf15a41134	39903	Ovary
TCGA-13-1485-01	Serous Ovarian Cancer	Ovarian Cancer	ov_tcga	TCGA-13-1485	NA	NA	NA	NA	NA	NA	NA	NA	NA	NA	NA	NA	NA	NA	NA	NA	NA	NA	NA	NA	NA	No	Yes	NO	YES	NA	SOC	Primary	NA	1	48	WHITE	NA	NOT HISPANIC OR LATINO	13	No	C56.9	8441/3	C56.9	-17642	0	YES	49bfd0fe-48ce-49db-9f76-ce2310410950	39903	Ovary
TCGA-13-1487-01	Serous Ovarian Cancer	Ovarian Cancer	ov_tcga	TCGA-13-1487	NA	NA	NA	NA	NA	NA	NA	NA	NA	NA	NA	NA	NA	NA	NA	NA	NA	AMP	NA	NA	NA	Yes	Yes	YES	YES	34	SOC	Primary	NA	1	74	WHITE	NA	NOT HISPANIC OR LATINO	13	No	C56.9	8441/3	C56.9	-27176	0	YES	c9e28934-8379-4511-817c-d787f2c4ca3a	39903	Ovary
TCGA-13-1488-01	Serous Ovarian Cancer	Ovarian Cancer	ov_tcga	TCGA-13-1488	NA	NA	NA	NA	NA	NA	NA	NA	NA	NA	AMP	NA	NA	NA	NA	NA	AMP	NA	NA	NA	NA	Yes	Yes	YES	YES	91	SOC	Primary	NA	1	59	WHITE	NA	NOT HISPANIC OR LATINO	13	No	C56.9	8441/3	C56.9	-21726	0	YES	a85f6f9c-1e1d-44fc-85eb-3b2d96cfbc61	39903	Ovary
TCGA-13-1489-01	Serous Ovarian Cancer	Ovarian Cancer	ov_tcga	TCGA-13-1489	NA	NA	NA	NA	NA	NA	NA	NA	NA	NA	NA	HOMDEL	NA	NA	NA	AMP	NA	NA	NA	NA	NA	Yes	Yes	YES	YES	45	SOC	Primary	NA	2	70	WHITE	NA	NOT HISPANIC OR LATINO	13	No	C56.9	8441/3	C56.9	-25768	0	YES	7248cd60-be22-44bc-bc58-f644db0940a2	39903	Ovary
TCGA-13-1491-01	Serous Ovarian Cancer	Ovarian Cancer	ov_tcga	TCGA-13-1491	NA	NA	NA	NA	NA	AMP	AMP	NA	NA	NA	AMP	NA	NA	NA	NA	NA	AMP	NA	NA	NA	NA	Yes	Yes	YES	YES	33	SOC	Primary	NA	1	55	ASIAN	NA	NOT HISPANIC OR LATINO	13	No	C56.9	8441/3	C56.9	-20262	0	YES	c8febeef-8e7e-459e-88cb-8086692dc559	39903	Ovary
TCGA-13-1492-01	Serous Ovarian Cancer	Ovarian Cancer	ov_tcga	TCGA-13-1492	NA	NA	NA	NA	NA	NA	NA	NA	NA	NA	NA	NA	NA	NA	NA	NA	NA	NA	NA	NA	NA	Yes	Yes	YES	YES	33	SOC	Primary	NA	1	66	WHITE	NA	NOT HISPANIC OR LATINO	13	No	C56.9	8441/3	C56.9	-24332	0	YES	63c6a89b-b28c-434a-a632-5de6545db731	39903	Ovary
TCGA-13-1494-01	Serous Ovarian Cancer	Ovarian Cancer	ov_tcga	TCGA-13-1494	NA	NA	AMP	NA	NA	NA	NA	NA	NA	NA	AMP	NA	NA	NA	NA	NA	AMP	NA	NA	NA	NA	Yes	Yes	YES	YES	45	SOC	Primary	NA	1	43	WHITE	NA	NOT HISPANIC OR LATINO	13	No	C56.9	8441/3	C56.9	-15993	0	YES	f50ee039-1da9-43d9-ac01-657ec77a7f32	39903	Ovary
TCGA-13-1495-01	Serous Ovarian Cancer	Ovarian Cancer	ov_tcga	TCGA-13-1495	AMP	NA	NA	NA	NA	NA	NA	NA	NA	NA	AMP	NA	NA	NA	NA	NA	AMP	NA	NA	NA	AMP	Yes	Yes	YES	YES	32	SOC	Primary	NA	1	60	WHITE	NA	NOT HISPANIC OR LATINO	13	No	C56.9	8441/3	C56.9	-22046	0	YES	74dcdfb4-a637-4111-9a22-4b4bc7bbc8f7	39903	Ovary
TCGA-13-1496-01	Serous Ovarian Cancer	Ovarian Cancer	ov_tcga	TCGA-13-1496	NA	NA	NA	NA	NA	NA	NA	NA	NA	NA	AMP	NA	NA	NA	NA	NA	AMP	NA	NA	NA	NA	Yes	Yes	YES	YES	47	SOC	Primary	NA	1	65	WHITE	NA	NOT HISPANIC OR LATINO	13	No	C56.9	8441/3	C56.9	-23993	0	YES	e5a329ec-e50e-4786-901d-b58474f8ea65	39903	Ovary
TCGA-13-1497-01	Serous Ovarian Cancer	Ovarian Cancer	ov_tcga	TCGA-13-1497	NA	NA	NA	NA	NA	NA	NA	NA	NA	NA	AMP	NA	NA	NA	NA	NA	AMP	NA	NA	NA	NA	Yes	Yes	YES	YES	111	SOC	Primary	NA	1	47	WHITE	NA	NOT HISPANIC OR LATINO	13	No	C56.9	8441/3	C56.9	-17528	0	YES	bc4bc342-20bf-40c3-af26-2c6f942da93d	39903	Ovary
TCGA-13-1498-01	Serous Ovarian Cancer	Ovarian Cancer	ov_tcga	TCGA-13-1498	NA	AMP	NA	NA	NA	NA	NA	NA	NA	NA	AMP	NA	NA	NA	NA	NA	NA	NA	NA	AMP	AMP	Yes	Yes	YES	YES	87	SOC	Primary	NA	1	73	WHITE	NA	NOT HISPANIC OR LATINO	13	No	C56.9	8441/3	C56.9	-26820	0	YES	56a30462-2819-4c18-95be-8e73880a4921	39903	Ovary
TCGA-13-1499-01	Serous Ovarian Cancer	Ovarian Cancer	ov_tcga	TCGA-13-1499	NA	NA	NA	NA	NA	NA	Q473H	NA	NA	NA	NA	NA	NA	NA	NA	NA	NA	NA	NA	NA	NA	Yes	Yes	YES	YES	50	SOC	Primary	NA	1	56	WHITE	NA	NOT HISPANIC OR LATINO	13	No	C56.9	8441/3	C56.9	-20668	0	YES	b25570ed-baca-4e3f-87c6-2ef18119ba49	39903	Ovary
TCGA-13-1500-01	Serous Ovarian Cancer	Ovarian Cancer	ov_tcga	TCGA-13-1500	NA	NA	AMP	NA	NA	NA	NA	NA	NA	NA	NA	NA	NA	NA	NA	NA	NA	NA	NA	NA	NA	No	Yes	NO	YES	NA	SOC	Primary	NA	1	71	WHITE	NA	NOT HISPANIC OR LATINO	13	No	C56.9	8441/3	C56.9	-26172	0	YES	a285786d-120e-4c88-b48b-8111f4413988	39903	Ovary
TCGA-13-1501-01	Serous Ovarian Cancer	Ovarian Cancer	ov_tcga	TCGA-13-1501	NA	NA	AMP	NA	NA	NA	NA	NA	NA	NA	NA	NA	NA	AMP	NA	AMP	NA	NA	NA	NA	AMP	Yes	Yes	YES	YES	61	SOC	Primary	NA	1	50	WHITE	NA	NOT HISPANIC OR LATINO	13	No	C56.9	8441/3	C56.9	-18393	0	YES	561968ce-da9a-4d69-8bc2-bc87b9550f93	39903	Ovary
TCGA-13-1504-01	Serous Ovarian Cancer	Ovarian Cancer	ov_tcga	TCGA-13-1504	HOMDEL	NA	NA	NA	NA	NA	NA	NA	NA	NA	NA	NA	NA	NA	NA	NA	NA	NA	NA	NA	NA	Yes	Yes	YES	YES	28	SOC	Primary	NA	1	68	WHITE	NA	NOT HISPANIC OR LATINO	13	No	C56.9	8441/3	C56.9	-25008	0	YES	cd49126a-ec15-43fa-9e43-3f7460d43f2b	39903	Ovary
TCGA-13-1505-01	Serous Ovarian Cancer	Ovarian Cancer	ov_tcga	TCGA-13-1505	NA	NA	NA	NA	NA	NA	NA	NA	NA	NA	AMP	NA	NA	NA	NA	NA	NA	NA	NA	NA	AMP	Yes	Yes	YES	YES	48	SOC	Primary	NA	1	63	WHITE	NA	NOT HISPANIC OR LATINO	13	No	C56.9	8441/3	C56.9	-23238	0	YES	914f84bf-578b-4f4d-93cb-378228ea58f6	39903	Ovary
TCGA-13-1506-01	Serous Ovarian Cancer	Ovarian Cancer	ov_tcga	TCGA-13-1506	NA	NA	NA	NA	NA	NA	NA	NA	NA	NA	NA	NA	NA	NA	NA	NA	NA	NA	NA	NA	AMP	Yes	Yes	YES	YES	21	SOC	Primary	NA	1	45	WHITE	NA	NOT HISPANIC OR LATINO	13	No	C56.9	8441/3	C56.9	-16734	0	YES	1cc02c64-a34e-46ae-9bc7-5d50f2fefb31	39903	Ovary
TCGA-13-1507-01	Serous Ovarian Cancer	Ovarian Cancer	ov_tcga	TCGA-13-1507	NA	NA	NA	NA	NA	NA	NA	NA	NA	NA	NA	NA	NA	NA	NA	NA	NA	NA	NA	NA	NA	Yes	Yes	YES	YES	72	SOC	Primary	NA	1	77	WHITE	NA	NOT HISPANIC OR LATINO	13	No	C56.9	8441/3	C56.9	-28445	0	YES	502e8d02-2953-4514-a2e1-6179dd94da73	39903	Ovary
TCGA-13-1509-01	Serous Ovarian Cancer	Ovarian Cancer	ov_tcga	TCGA-13-1509	NA	NA	NA	NA	NA	NA	NA	NA	NA	NA	NA	NA	NA	NA	NA	NA	NA	NA	NA	NA	NA	Yes	Yes	YES	YES	72	SOC	Primary	NA	1	64	WHITE	NA	NOT HISPANIC OR LATINO	13	No	C56.9	8441/3	C56.9	-23481	0	YES	fe402983-70da-44db-b7b1-c32702ddde26	39903	Ovary
TCGA-13-1510-01	Serous Ovarian Cancer	Ovarian Cancer	ov_tcga	TCGA-13-1510	NA	NA	NA	NA	NA	NA	NA	NA	NA	NA	P869T	NA	NA	NA	NA	NA	NA	NA	NA	AMP	NA	Yes	Yes	YES	YES	89	SOC	Primary	NA	1	62	WHITE	NA	NOT HISPANIC OR LATINO	13	No	C56.9	8441/3	C56.9	-22708	0	YES	dac96910-0cb2-44ea-b108-2d6d51b07112	39903	Ovary
TCGA-13-1511-01	Serous Ovarian Cancer	Ovarian Cancer	ov_tcga	TCGA-13-1511	AMP	NA	NA	NA	NA	NA	NA	NA	NA	NA	AMP	NA	NA	NA	NA	NA	NA	NA	NA	NA	NA	No	Yes	NO	YES	NA	SOC	Primary	NA	1	52	ASIAN	NA	NOT HISPANIC OR LATINO	13	No	C56.9	8441/3	C56.9	-19258	0	YES	756f6768-e69a-4fe9-aa41-7c58aabe4577	39903	Ovary
TCGA-13-1512-01	Serous Ovarian Cancer	Ovarian Cancer	ov_tcga	TCGA-13-1512	NA	NA	AMP, STK3-PAQR3	NA	NA	NA	NA	NA	NA	NA	NA	NA	NA	NA	NA	NA	NA	NA	NA	NA	NA	Yes	Yes	YES	YES	46	SOC	Primary	NA	1	49	WHITE	NA	NOT HISPANIC OR LATINO	13	No	C56.9	8441/3	C56.9	-18134	0	YES	82093ed9-a3c8-4e34-931f-4ec7ae745711	39903	Ovary
TCGA-13-1817-01	Serous Ovarian Cancer	Ovarian Cancer	ov_tcga	TCGA-13-1817	NA	NA	NA	NA	NA	NA	NA	NA	NA	NA	NA	NA	NA	NA	NA	NA	NA	NA	NA	NA	NA	No	Yes	NO	YES	NA	SOC	Primary	NA	2	56	WHITE	NA	NA	13	No	C56.9	8441/3	C56.9	-20771	0	YES	8ae56ffc-960c-46c2-bd6c-1dcff33875d0	39966	Ovary
TCGA-13-1819-01	Serous Ovarian Cancer	Ovarian Cancer	ov_tcga	TCGA-13-1819	NA	NA	NA	NA	NA	NA	NA	NA	NA	NA	NA	NA	NA	NA	NA	NA	NA	NA	NA	NA	NA	No	Yes	NO	YES	NA	SOC	Primary	NA	2	59	WHITE	NA	NA	13	No	C56.9	8441/3	C56.9	-21635	0	YES	82e96c6c-a88c-4e52-be56-7f24f6c7b835	39966	Ovary
TCGA-13-2057-01	Serous Ovarian Cancer	Ovarian Cancer	ov_tcga	TCGA-13-2057	NA	NA	NA	NA	NA	NA	NA	NA	NA	NA	NA	NA	HOMDEL	NA	NA	NA	NA	NA	NA	NA	NA	No	Yes	NO	YES	NA	SOC	Primary	NA	1	59	WHITE	NA	NA	13	No	C56.9	8441/3	C56.9	-21554	0	YES	56c4bd48-ab15-4b49-ae2f-968653052b50	40210	Ovary
TCGA-13-2059-01	Serous Ovarian Cancer	Ovarian Cancer	ov_tcga	TCGA-13-2059	NA	NA	NA	NA	NA	NA	NA	NA	NA	NA	NA	NA	NA	NA	NA	NA	NA	NA	NA	NA	NA	No	Yes	NO	YES	NA	SOC	Primary	NA	1	50	WHITE	NA	NOT HISPANIC OR LATINO	13	No	C56.9	8441/3	C56.9	-18449	0	YES	f4b56568-a74a-4a2e-89d9-11722ecf5948	40210	Ovary
TCGA-13-2060-01	Serous Ovarian Cancer	Ovarian Cancer	ov_tcga	TCGA-13-2060	NA	NA	NA	NA	NA	NA	AMP	NA	NA	NA	NA	NA	NA	NA	NA	NA	NA	NA	NA	NA	NA	Yes	Yes	YES	YES	41	SOC	Primary	NA	1	51	WHITE	NA	NA	13	No	C56.9	8441/3	C56.9	-18635	0	YES	196f4600-b6c9-4652-9f77-65c92883f8c1	40163	Ovary
TCGA-13-2061-01	Serous Ovarian Cancer	Ovarian Cancer	ov_tcga	TCGA-13-2061	NA	NA	NA	NA	NA	NA	NA	NA	NA	NA	NA	NA	NA	NA	NA	NA	NA	NA	NA	NA	AMP	No	Yes	NO	YES	NA	SOC	Primary	NA	1	58	WHITE	NA	NOT HISPANIC OR LATINO	13	No	C56.9	8441/3	C56.9	-21543	0	YES	a22c1451-7841-4fa3-b2f2-5d5cd8aa67d3	40210	Ovary
TCGA-13-2065-01	Serous Ovarian Cancer	Ovarian Cancer	ov_tcga	TCGA-13-2065	NA	NA	NA	NA	NA	NA	NA	NA	NA	NA	AMP	NA	NA	NA	NA	NA	NA	NA	NA	AMP	NA	No	Yes	NO	YES	NA	SOC	Primary	NA	1	71	BLACK OR AFRICAN AMERICAN	NA	NA	13	No	C56.9	8441/3	C56.9	-25973	0	YES	8d1dcf21-efd3-4fbe-ad44-f43a19239383	40211	Ovary
TCGA-13-2066-01	Serous Ovarian Cancer	Ovarian Cancer	ov_tcga	TCGA-13-2066	NA	NA	NA	NA	NA	NA	NA	NA	NA	NA	NA	NA	NA	NA	NA	NA	NA	NA	NA	NA	NA	No	No	NO	NO	NA	SOC	Primary	NA	1	49	WHITE	NA	HISPANIC OR LATINO	13	No	C56.9	8441/3	C56.9	-18170	0	YES	bcb87812-94e3-4dc0-867e-d049b44a2690	40210	Ovary
TCGA-13-2071-01	Serous Ovarian Cancer	Ovarian Cancer	ov_tcga	TCGA-13-2071	NA	NA	NA	NA	NA	NA	NA	NA	NA	NA	NA	NA	NA	NA	NA	NA	NA	NA	NA	NA	AMP	No	Yes	NO	YES	NA	SOC	Primary	NA	1	63	WHITE	NA	NOT HISPANIC OR LATINO	13	No	C56.9	8441/3	C56.9	-23367	0	YES	0d15e5aa-2483-4f81-973a-ff469296c911	40210	Ovary
TCGA-13-A5FT-01	Serous Ovarian Cancer	Ovarian Cancer	ov_tcga	TCGA-13-A5FT	NA	NA	NA	NA	NA	NA	NA	NA	NA	NA	AMP	NA	NA	NA	NA	NA	AMP	NA	NA	NA	AMP	No	Yes	NO	YES	NA	SOC	Primary	1211	1	67	BLACK OR AFRICAN AMERICAN	NO	NA	13	No	C56.9	8441/3	C56.9	-24743	0	YES	F3618472-32DC-4C90-A407-90050F68BE85	41420	Ovary
TCGA-13-A5FU-01	Serous Ovarian Cancer	Ovarian Cancer	ov_tcga	TCGA-13-A5FU	NA	NA	NA	NA	NA	NA	NA	NA	NA	NA	AMP	NA	NA	NA	NA	NA	NA	NA	NA	NA	NA	No	Yes	NO	YES	NA	SOC	Primary	1151	1	60	BLACK OR AFRICAN AMERICAN	NO	NA	13	No	C48.0	8441/3	C48.0	-22256	0	YES	0F7AC6CA-7806-4B2A-9D37-94FF74FCD010	41420	Ovary
TCGA-14-0736-01	Glioblastoma Multiforme	Glioma	gbm_tcga	TCGA-14-0736	NA	NA	NA	NA	NA	NA	NA	NA	NA	NA	AMP	NA	NA	NA	NA	NA	NA	NA	NA	NA	NA	No	Yes	NO	YES	NA	GBM	Primary	NA	2	49	BLACK OR AFRICAN AMERICAN	NA	NA	14	No	C71.9	9440/3	C71.9	-18219	0	YES	cdfcf14d-ed6c-419f-88f5-e7dee96fcaf6	39968	Brain
TCGA-14-0740-01	Glioblastoma Multiforme	Glioma	gbm_tcga	TCGA-14-0740	NA	NA	NA	NA	NA	NA	NA	NA	NA	NA	NA	NA	NA	NA	NA	NA	NA	NA	NA	NA	NA	Yes	Yes	YES	YES	43	GBM	Primary	NA	1	70	WHITE	NA	NA	14	No	C71.9	9440/3	C71.9	-25627	0	YES	70c887ce-43e1-4093-9a2f-a9d3dc62da78	40353	Brain
TCGA-14-0781-01	Glioblastoma Multiforme	Glioma	gbm_tcga	TCGA-14-0781	NA	NA	NA	NA	NA	NA	NA	NA	NA	NA	NA	NA	NA	NA	NA	NA	NA	NA	NA	NA	NA	Yes	No	YES	YES	34	GBM	Primary	NA	1	49	BLACK OR AFRICAN AMERICAN	NA	NA	14	No	C71.9	9440/3	C71.9	-17903	0	YES	9b9654c9-5a64-4a8e-b1f0-987437e6012e	40353	Brain
TCGA-14-0783-01	Glioblastoma Multiforme	Glioma	gbm_tcga	TCGA-14-0783	NA	NA	NA	NA	NA	NA	NA	NA	NA	NA	NA	NA	NA	NA	NA	NA	NA	NA	NA	NA	NA	No	Yes	NO	YES	NA	GBM	Primary	NA	1	36	WHITE	NA	NA	14	No	C71.9	9440/3	C71.9	-13159	0	YES	27c8c458-eb2f-43e4-a06b-6cd61a9a3a28	40029	Brain
TCGA-14-0786-01	Glioblastoma Multiforme	Glioma	gbm_tcga	TCGA-14-0786	NA	NA	NA	NA	NA	NA	NA	NA	NA	NA	NA	NA	NA	NA	NA	NA	NA	NA	NA	NA	NA	Yes	Yes	YES	YES	40	GBM	Primary	NA	1	50	WHITE	NA	NA	14	No	C71.9	9440/3	C71.9	-18592	0	YES	12824b2b-9c0a-4dcf-8941-34593a4e93da	40029	Brain
TCGA-14-0787-01	Glioblastoma Multiforme	Glioma	gbm_tcga	TCGA-14-0787	NA	NA	NA	NA	NA	NA	NA	NA	NA	NA	NA	NA	NA	NA	NA	NA	NA	NA	NA	NA	NA	Yes	Yes	YES	YES	34	GBM	Primary	NA	1	69	ASIAN	NA	NOT HISPANIC OR LATINO	14	No	C71.9	9440/3	C71.9	-25326	0	YES	a2338b30-f511-4163-af3b-1e4a40ff00e1	39833	Brain
TCGA-14-0789-01	Glioblastoma Multiforme	Glioma	gbm_tcga	TCGA-14-0789	NA	NA	NA	NA	NA	NA	NA	NA	NA	NA	NA	NA	NA	NA	NA	NA	NA	NA	NA	NA	NA	Yes	Yes	YES	YES	61	GBM	Primary	NA	1	54	WHITE	NA	NA	14	No	C71.9	9440/3	C71.9	-20050	0	YES	7cbabf1d-ec38-4048-ae1c-7d0f3001691b	39833	Brain
TCGA-14-0790-01	Glioblastoma Multiforme	Glioma	gbm_tcga	TCGA-14-0790	NA	NA	NA	NA	NA	NA	NA	NA	NA	NA	NA	NA	NA	NA	NA	NA	NA	NA	NA	NA	NA	Yes	Yes	YES	YES	62	GBM	Primary	NA	1	64	WHITE	NA	NA	14	No	C71.9	9440/3	C71.9	-23674	0	YES	7fe37feb-e205-4524-8c98-1f9ac5fe0700	40214	Brain
TCGA-14-0812-01	Glioblastoma Multiforme	Glioma	gbm_tcga	TCGA-14-0812	NA	NA	NA	NA	NA	NA	NA	NA	NA	NA	NA	NA	NA	NA	NA	NA	NA	NA	NA	NA	NA	No	Yes	NO	YES	NA	GBM	Primary	NA	1	65	WHITE	NA	NA	14	No	C71.9	9440/3	C71.9	-24085	0	YES	eff7f13b-ed32-4e85-a8d0-831b655d773f	40029	Brain
TCGA-14-0813-01	Glioblastoma Multiforme	Glioma	gbm_tcga	TCGA-14-0813	NA	NA	NA	NA	NA	NA	NA	NA	NA	NA	NA	NA	NA	NA	NA	NA	NA	NA	NA	NA	NA	Yes	Yes	YES	YES	86	GBM	Primary	NA	1	78	WHITE	NA	NA	14	No	C71.9	9440/3	C71.9	-28582	0	YES	cb58b5fe-ee0d-46f1-8502-1c8bcf729f3b	39801	Brain
TCGA-14-0817-01	Glioblastoma Multiforme	Glioma	gbm_tcga	TCGA-14-0817	NA	NA	NA	NA	NA	NA	NA	NA	NA	NA	NA	NA	NA	NA	NA	NA	NA	NA	NA	NA	NA	Yes	Yes	YES	YES	72	GBM	Primary	NA	1	69	WHITE	NA	NA	14	No	C71.9	9440/3	C71.9	-25425	0	YES	5a86d9f1-d38d-4b78-9a23-c7855a20ca2d	39801	Brain
TCGA-14-0862-01	Glioblastoma Multiforme	Glioma	gbm_tcga	TCGA-14-0862	NA	NA	NA	NA	NA	NA	NA	NA	NA	NA	NA	NA	NA	NA	NA	NA	NA	NA	NA	NA	NA	Yes	Yes	YES	YES	41	GBM	Primary	NA	1	60	WHITE	NA	NA	14	No	C71.9	9440/3	C71.9	-22179	0	YES	31b21dcf-7e13-4522-8b34-a5eb6c0e5d1d	40353	Brain
TCGA-14-0865-01	Glioblastoma Multiforme	Glioma	gbm_tcga	TCGA-14-0865	NA	NA	NA	NA	NA	NA	NA	NA	NA	NA	NA	NA	NA	NA	NA	NA	NA	NA	NA	NA	NA	No	Yes	NO	YES	NA	GBM	Primary	NA	1	67	WHITE	NA	NA	14	No	C71.9	9440/3	C71.9	-24797	0	YES	7d5c3699-ce28-4129-8391-736f670e8beb	40029	Brain
TCGA-14-0866-01	Glioblastoma Multiforme	Glioma	gbm_tcga	TCGA-14-0866	NA	NA	NA	NA	NA	NA	NA	NA	NA	NA	NA	NA	NA	NA	NA	NA	NA	NA	NA	NA	NA	No	Yes	NO	YES	NA	GBM	Primary	NA	1	55	WHITE	NA	NA	14	No	C71.9	9440/3	C71.9	-20179	0	YES	c3432b21-d2e9-4caf-9c8e-c6a8d92b195d	40057	Brain
TCGA-14-0867-01	Glioblastoma Multiforme	Glioma	gbm_tcga	TCGA-14-0867	NA	NA	NA	NA	NA	NA	NA	NA	NA	NA	NA	NA	NA	NA	NA	NA	NA	NA	NA	NA	NA	No	No	NO	YES	NA	GBM	Primary	NA	1	67	WHITE	NA	NA	14	No	C71.9	9440/3	C71.9	-24815	0	YES	5c890137-e03c-4897-8af4-02aafa2fdb70	39801	Brain
TCGA-14-0871-01	Glioblastoma Multiforme	Glioma	gbm_tcga	TCGA-14-0871	NA	NA	NA	NA	NA	NA	NA	AMP	NA	NA	NA	NA	NA	NA	NA	NA	NA	NA	NA	NA	NA	Yes	Yes	YES	YES	58	GBM	Primary	NA	1	74	WHITE	NA	NA	14	No	C71.9	9440/3	C71.9	-27387	0	YES	72f88d18-03be-4b51-9f4a-1151521b7292	39801	Brain
TCGA-14-1034-01	Glioblastoma Multiforme	Glioma	gbm_tcga	TCGA-14-1034	NA	NA	NA	NA	NA	NA	NA	NA	NA	NA	NA	NA	NA	NA	NA	NA	NA	NA	NA	NA	NA	No	No	NO	YES	NA	GBM	Primary	NA	2	60	NA	NA	NA	14	No	C71.9	9440/3	C71.9	-22029	0	YES	0078b0c4-68a9-483b-9aab-61156d263213	39982	Brain
TCGA-14-1037-01	Glioblastoma Multiforme	Glioma	gbm_tcga	TCGA-14-1037	NA	NA	NA	NA	NA	NA	NA	NA	NA	NA	NA	NA	NA	NA	NA	NA	NA	NA	NA	NA	NA	No	Yes	NO	YES	NA	GBM	Primary	NA	1	66	WHITE	NA	NA	14	No	C71.9	9440/3	C71.9	-24426	0	YES	6a9d719d-249a-4756-adc8-e92fa60da229	40080	Brain
TCGA-14-1043-01	Glioblastoma Multiforme	Glioma	gbm_tcga	TCGA-14-1043	NA	NA	NA	NA	NA	NA	NA	NA	NA	NA	NA	NA	NA	NA	NA	NA	NA	NA	NA	NA	NA	Yes	Yes	YES	YES	20	GBM	Primary	NA	1	61	WHITE	NA	NA	14	No	C71.9	9440/3	C71.9	-22392	0	YES	a6cda2a0-21d9-4b72-a4c5-de1142d7ddb8	40353	Brain
TCGA-14-1395-01	Glioblastoma Multiforme	Glioma	gbm_tcga	TCGA-14-1395	NA	NA	NA	NA	NA	NA	NA	NA	NA	NA	NA	NA	NA	NA	NA	NA	NA	NA	NA	NA	NA	Yes	Yes	YES	YES	53	GBM	Primary	NA	1	52	WHITE	NA	NA	14	No	C71.9	9440/3	C71.9	-19237	0	YES	74331114-65b1-4697-abc4-4769ff377528	40030	Brain
TCGA-14-1396-01	Glioblastoma Multiforme	Glioma	gbm_tcga	TCGA-14-1396	NA	NA	NA	NA	NA	NA	NA	NA	NA	NA	NA	NA	NA	NA	NA	NA	NA	NA	NA	NA	NA	No	Yes	NO	YES	NA	GBM	Primary	NA	1	78	WHITE	NA	NA	14	No	C71.9	9440/3	C71.9	-28753	0	YES	aad2c954-39a4-4ef3-9940-e754619007a4	39968	Brain
TCGA-14-1401-01	Glioblastoma Multiforme	Glioma	gbm_tcga	TCGA-14-1401	NA	NA	NA	NA	NA	NA	NA	NA	NA	NA	NA	NA	NA	NA	NA	NA	NA	NA	NA	NA	NA	No	Yes	NO	YES	NA	GBM	Primary	NA	1	54	WHITE	NA	NA	14	No	C71.9	9440/3	C71.9	-19921	0	YES	6176621d-8534-4fba-a0e7-74a5a78245a9	39968	Brain
TCGA-14-1402-01	Glioblastoma Multiforme	Glioma	gbm_tcga	TCGA-14-1402	NA	NA	NA	NA	NA	NA	NA	NA	NA	NA	NA	NA	NA	NA	NA	NA	NA	NA	AMP	NA	NA	No	Yes	NO	YES	NA	GBM	Primary	NA	2	58	WHITE	NA	NA	14	No	C71.9	9440/3	C71.9	-21421	0	YES	bf339349-062f-4ea9-a0b2-d87d3a21099e	39982	Brain
TCGA-14-1450-01	Glioblastoma Multiforme	Glioma	gbm_tcga	TCGA-14-1450	NA	NA	NA	NA	NA	NA	NA	NA	NA	NA	NA	NA	NA	NA	NA	NA	NA	NA	NA	NA	NA	Yes	Yes	YES	YES	57	GBM	Primary	NA	1	57	BLACK OR AFRICAN AMERICAN	NA	NA	14	No	C71.9	9440/3	C71.9	-20960	0	YES	f2ec3b94-cb92-4335-bdf9-02c046130bab	40353	Brain
TCGA-14-1451-01	Glioblastoma Multiforme	Glioma	gbm_tcga	TCGA-14-1451	NA	NA	NA	NA	NA	NA	NA	NA	NA	NA	AMP	NA	NA	NA	NA	S163F, S184F	NA	NA	NA	NA	NA	No	Yes	NO	YES	NA	GBM	Primary	NA	1	39	WHITE	NA	NA	14	No	C71.9	9440/3	C71.9	-14401	0	YES	06c427a1-8c2d-4003-b744-139114a04440	40057	Brain
TCGA-14-1452-01	Glioblastoma Multiforme	Glioma	gbm_tcga	TCGA-14-1452	NA	NA	NA	NA	NA	NA	NA	NA	NA	NA	NA	NA	NA	NA	NA	NA	NA	NA	NA	NA	NA	No	Yes	NO	YES	NA	GBM	Primary	NA	1	60	WHITE	NA	NA	14	No	C71.9	9440/3	C71.9	-22106	0	YES	f82bfa67-4e72-4a09-8022-a2fe0050090f	39968	Brain
TCGA-14-1453-01	Glioblastoma Multiforme	Glioma	gbm_tcga	TCGA-14-1453	NA	NA	NA	NA	NA	NA	NA	NA	NA	NA	NA	NA	NA	NA	NA	NA	NA	NA	NA	NA	NA	No	Yes	NO	YES	NA	GBM	Primary	NA	1	69	WHITE	NA	NA	14	No	C71.9	9440/3	C71.9	-25297	0	YES	a9597785-a1d3-4788-a431-d25d69025690	39968	Brain
TCGA-14-1454-01	Glioblastoma Multiforme	Glioma	gbm_tcga	TCGA-14-1454	NA	NA	NA	NA	NA	NA	NA	NA	NA	NA	NA	NA	NA	NA	NA	NA	NA	NA	NA	NA	NA	No	No	NO	YES	NA	GBM	Primary	NA	1	54	WHITE	NA	NA	14	No	C71.9	9440/3	C71.9	-19887	0	YES	c2399f5d-dc29-42e9-81f1-1d164d4cc55d	39968	Brain
TCGA-14-1455-01	Glioblastoma Multiforme	Glioma	gbm_tcga	TCGA-14-1455	NA	NA	NA	NA	NA	NA	NA	NA	NA	NA	NA	NA	NA	NA	NA	NA	NA	NA	NA	NA	NA	No	Yes	NO	YES	NA	GBM	Primary	NA	1	61	WHITE	NA	NA	14	No	C71.9	9440/3	C71.9	-22562	0	YES	04b4ebb4-6780-42d8-a980-711cd10cfe14	40030	Brain
TCGA-14-1456-01	Glioblastoma Multiforme	Glioma	gbm_tcga	TCGA-14-1456	NA	NA	NA	NA	NA	NA	NA	NA	NA	NA	NA	NA	NA	NA	NA	NA	NA	NA	NA	NA	NA	Yes	Yes	YES	YES	28	GBM	Primary	NA	1	23	WHITE	NA	NA	14	No	C71.9	9440/3	C71.9	-8710	0	YES	0fe6684a-5ab2-4999-b69d-d99aa5679c97	40326	Brain
TCGA-14-1458-01	Glioblastoma Multiforme	Glioma	gbm_tcga	TCGA-14-1458	NA	NA	NA	NA	NA	NA	NA	NA	NA	NA	NA	NA	NA	NA	NA	NA	NA	NA	NA	NA	NA	No	No	NO	YES	NA	GBM	Primary	NA	1	54	WHITE	NA	NA	14	No	C71.9	9440/3	C71.9	-19899	0	YES	5d2487b9-e0cd-40fc-a158-7b1803c8dc88	40030	Brain
TCGA-14-1459-01	Glioblastoma Multiforme	Glioma	gbm_tcga	TCGA-14-1459	NA	NA	NA	NA	NA	NA	NA	NA	NA	NA	NA	NA	NA	NA	NA	NA	NA	NA	NA	NA	NA	No	Yes	NO	YES	NA	GBM	Primary	NA	1	63	WHITE	NA	NA	14	No	C71.9	9440/3	C71.9	-23231	0	YES	0798dbe2-1914-427c-a2fe-2a865d0d6eda	39982	Brain
TCGA-14-1794-01	Glioblastoma Multiforme	Glioma	gbm_tcga	TCGA-14-1794	NA	NA	NA	NA	NA	NA	NA	NA	NA	NA	NA	NA	NA	NA	NA	NA	NA	NA	NA	NA	NA	No	Yes	NO	YES	NA	GBM	Primary	NA	1	59	NA	NA	NA	14	No	C71.9	9440/3	C71.9	-21628	0	YES	eb9c8e66-6710-4141-ae28-1e5c88eaee47	40029	Brain
TCGA-14-1795-01	Glioblastoma Multiforme	Glioma	gbm_tcga	TCGA-14-1795	NA	NA	NA	NA	NA	NA	NA	NA	NA	NA	NA	NA	NA	NA	NA	NA	NA	NA	NA	NA	NA	No	Yes	NO	YES	NA	GBM	Primary	NA	1	66	WHITE	NA	NA	14	No	C71.9	9440/3	C71.9	-24375	0	YES	7db115ea-082b-45bb-97d2-4254270b8bb6	40029	Brain
TCGA-14-1821-01	Glioblastoma Multiforme	Glioma	gbm_tcga	TCGA-14-1821	NA	NA	NA	NA	NA	NA	NA	NA	NA	NA	NA	NA	NA	NA	NA	NA	NA	NA	NA	NA	NA	No	Yes	NO	YES	NA	GBM	Primary	NA	1	31	WHITE	NA	NA	14	No	C71.9	9440/3	C71.9	-11329	0	YES	38dd826d-06dc-4a73-b852-c3d78c9c3ff4	40057	Brain
TCGA-14-1823-01	Glioblastoma Multiforme	Glioma	gbm_tcga	TCGA-14-1823	NA	NA	NA	NA	NA	NA	NA	NA	NA	NA	NA	NA	NA	NA	NA	NA	NA	NA	NA	NA	NA	Yes	Yes	YES	YES	56	GBM	Primary	NA	1	58	WHITE	NA	NA	14	No	C71.9	9440/3	C71.9	-21384	0	YES	a515cf2d-e918-4958-9bf6-e611b425a97e	40057	Brain
TCGA-14-1824-01	Glioblastoma Multiforme	Glioma	gbm_tcga_pub2013	TCGA-14-1824	NA	NA	NA	NA	NA	NA	NA	NA	NA	NA	NA	NA	NA	NA	NA	NA	NA	NA	NA	NA	NA	No	No	NO	NO	NA	GBM	NA	NA	1	67.2	NA	NA	NA	NA	NA	NA	NA	NA	NA	NA	NA	NA	NA	NA
TCGA-14-1825-01	Glioblastoma Multiforme	Glioma	gbm_tcga	TCGA-14-1825	NA	NA	NA	NA	NA	NA	NA	NA	NA	NA	NA	NA	NA	NA	NA	NA	NA	NA	NA	NA	NA	Yes	Yes	YES	YES	47	GBM	Primary	NA	1	70	WHITE	NA	NOT HISPANIC OR LATINO	14	No	C71.9	9440/3	C71.9	-25684	0	YES	e0e1b5b3-6e3c-4b79-aa2a-32b320c3e45a	40079	Brain
TCGA-14-1827-01	Glioblastoma Multiforme	Glioma	gbm_tcga	TCGA-14-1827	NA	NA	NA	NA	NA	NA	NA	NA	NA	NA	NA	NA	NA	NA	NA	NA	NA	NA	NA	NA	NA	No	Yes	NO	YES	NA	GBM	Primary	NA	1	51	WHITE	NA	NA	14	No	C71.9	9440/3	C71.9	-18828	0	YES	61ed8fbd-b753-451e-9683-edd4b266b0f3	40079	Brain
TCGA-14-1829-01	Glioblastoma Multiforme	Glioma	gbm_tcga	TCGA-14-1829	NA	NA	NA	NA	NA	NA	NA	NA	NA	NA	NA	NA	NA	NA	NA	NA	NA	NA	NA	NA	NA	Yes	Yes	YES	YES	46	GBM	Primary	NA	1	57	BLACK OR AFRICAN AMERICAN	NA	NA	14	No	C71.9	9440/3	C71.9	-20929	0	YES	47a4161c-9c61-48f5-b9bc-a6d1acad4e5a	40080	Brain
TCGA-14-2554-01	Glioblastoma Multiforme	Glioma	gbm_tcga	TCGA-14-2554	NA	NA	NA	NA	NA	NA	NA	NA	NA	NA	NA	NA	NA	NA	NA	NA	NA	NA	NA	NA	NA	Yes	Yes	YES	YES	64	GBM	Primary	NA	1	52	WHITE	NA	NA	14	No	C71.9	9440/3	C71.9	-19090	0	YES	b1c4579c-72fa-4974-830c-b6a81ace45f4	40214	Brain
TCGA-14-2555-01	Glioblastoma Multiforme	Glioma	gbm_tcga	TCGA-14-2555	NA	NA	NA	NA	NA	NA	NA	NA	NA	NA	NA	NA	NA	NA	NA	NA	NA	NA	NA	NA	NA	No	Yes	NO	YES	NA	GBM	Primary	NA	1	44	WHITE	NA	NA	14	No	C71.9	9440/3	C71.9	-16259	0	YES	5aa15b7f-35c7-4022-b1b2-74a4f6d3ea85	40309	Brain
TCGA-14-3476-01	Glioblastoma Multiforme	Glioblastoma	gbm_tcga_pan_can_atlas_2018	TCGA-14-3476	NA	NA	NA	NA	NA	NA	NA	NA	NA	NA	NA	NA	NA	NA	NA	NA	NA	NA	NA	NA	NA	Yes	No	YES	NO	54	GBM	NA	NA	1	74	White	NA	NA	NA	No	C71.9	9440/3	C71.9	-27172	0	Yes	872511fb-98cd-4fba-82f6-4c3689c75ae2	40371	NA
TCGA-14-3477-01	Glioblastoma Multiforme	Glioma	gbm_tcga	TCGA-14-3477	NA	NA	NA	NA	NA	NA	NA	NA	NA	NA	NA	NA	NA	NA	NA	NA	NA	NA	NA	NA	NA	No	Yes	NO	YES	NA	GBM	Primary	NA	1	38	BLACK OR AFRICAN AMERICAN	NA	NOT HISPANIC OR LATINO	14	No	C71.9	9440/3	C71.9	-14082	0	YES	60e47b7d-c664-46c0-ac13-db688d4b8a58	40309	Brain
TCGA-14-4157-01	Glioblastoma Multiforme	Glioma	gbm_tcga	TCGA-14-4157	NA	NA	NA	NA	NA	NA	NA	NA	NA	NA	NA	NA	NA	NA	NA	NA	NA	X171_splice	NA	NA	NA	Yes	Yes	YES	YES	59	GBM	Primary	NA	1	40	BLACK OR AFRICAN AMERICAN	NA	NA	14	No	C71.9	9440/3	C71.9	-14816	0	YES	38acdfc8-8abc-4d89-a68b-58c493650b48	40371	Brain
TCGA-15-0742-01	Glioblastoma Multiforme	Glioma	gbm_tcga	TCGA-15-0742	NA	NA	NA	NA	NA	NA	NA	NA	NA	NA	NA	NA	NA	NA	NA	NA	NA	NA	NA	NA	NA	Yes	Yes	YES	YES	70	GBM	Primary	NA	1	65	WHITE	NA	NOT HISPANIC OR LATINO	15	No	C71.9	9440/3	C71.9	-24050	0	YES	f19850cb-50c4-4f3a-ba80-b1464958ffa8	39801	Brain
TCGA-15-1444-01	Glioblastoma Multiforme	Glioma	gbm_tcga	TCGA-15-1444	NA	NA	NA	NA	NA	NA	NA	NA	NA	NA	NA	NA	NA	NA	NA	NA	NA	NA	NA	NA	NA	Yes	Yes	YES	YES	17	GBM	Primary	NA	1	21	WHITE	NO	NOT HISPANIC OR LATINO	15	No	C71.9	9440/3	C71.9	-7827	0	YES	4c42dc4e-66b7-40bf-9fbe-b92543248198	41368	Brain
TCGA-15-1446-01	Glioblastoma Multiforme	Glioma	gbm_tcga	TCGA-15-1446	NA	NA	NA	NA	NA	NA	NA	NA	NA	NA	R247W, S848R	NA	NA	NA	NA	NA	NA	NA	NA	NA	NA	No	Yes	NO	YES	NA	GBM	Primary	NA	1	55	WHITE	NA	NA	15	No	C71.9	9440/3	C71.9	-20355	0	YES	05d5da50-52fe-4342-9c15-9ee4c1d6662e	39944	Brain
TCGA-15-1447-01	Glioblastoma Multiforme	Glioma	gbm_tcga	TCGA-15-1447	NA	NA	NA	NA	NA	NA	NA	NA	NA	NA	NA	NA	HOMDEL	NA	NA	NA	NA	NA	NA	NA	NA	No	Yes	NO	YES	NA	GBM	Primary	NA	1	36	WHITE	NA	NA	15	No	C71.9	9440/3	C71.9	-13326	0	YES	03e9a354-7c95-4484-9ead-ed04acce7cb6	39944	Brain
TCGA-15-1449-01	Glioblastoma Multiforme	Glioma	gbm_tcga	TCGA-15-1449	NA	NA	NA	NA	NA	NA	NA	NA	NA	NA	NA	NA	NA	NA	NA	NA	NA	NA	NA	NA	NA	No	Yes	NO	YES	NA	GBM	Primary	NA	1	65	WHITE	NA	NA	15	No	C71.9	9440/3	C71.9	-23828	0	YES	2749c671-dee1-4d91-b3fa-4b50accf7a11	39944	Brain
TCGA-16-0846-01	Glioblastoma Multiforme	Glioma	gbm_tcga	TCGA-16-0846	NA	NA	NA	NA	NA	NA	NA	NA	NA	HOMDEL	NA	NA	NA	NA	NA	NA	NA	NA	NA	NA	NA	Yes	Yes	YES	YES	65	GBM	Primary	NA	1	85	WHITE	NA	NOT HISPANIC OR LATINO	16	No	C71.9	9440/3	C71.9	-31111	0	YES	543c0a7d-ccd7-4b8d-98fb-eabec806231d	40011	Brain
TCGA-16-0848-01	Glioblastoma Multiforme	Glioma	gbm_tcga	TCGA-16-0848	NA	NA	NA	NA	NA	NA	NA	NA	NA	NA	NA	NA	NA	NA	NA	NA	NA	NA	NA	NA	V265M	No	Yes	NO	YES	NA	GBM	Primary	NA	1	57	WHITE	NA	NOT HISPANIC OR LATINO	16	No	C71.9	9440/3	C71.9	-20848	0	YES	535efef2-f2db-4888-9a8d-13caa8e1e6ef	40011	Brain
TCGA-16-0849-01	Glioblastoma Multiforme	Glioma	gbm_tcga	TCGA-16-0849	NA	NA	NA	NA	NA	NA	NA	I266L	NA	NA	NA	NA	NA	NA	NA	NA	NA	NA	NA	NA	NA	No	No	NO	YES	NA	GBM	Primary	NA	1	54	WHITE	NA	NOT HISPANIC OR LATINO	16	No	C71.9	9440/3	C71.9	-19939	0	YES	a210407e-b7de-4e27-84b2-9dcc5f9e6e63	40011	Brain
TCGA-16-0850-01	Glioblastoma Multiforme	Glioma	gbm_tcga	TCGA-16-0850	NA	NA	NA	NA	NA	NA	NA	NA	NA	NA	NA	NA	NA	NA	NA	NA	NA	NA	NA	NA	NA	No	Yes	NO	YES	NA	GBM	Primary	NA	1	52	WHITE	NA	NOT HISPANIC OR LATINO	16	No	C71.9	9440/3	C71.9	-19281	0	YES	389d5472-9e4a-47b3-bd6c-994eb0fafea2	40011	Brain
TCGA-16-0861-01	Glioblastoma Multiforme	Glioma	gbm_tcga	TCGA-16-0861	NA	NA	NA	NA	NA	NA	NA	NA	NA	NA	NA	NA	NA	NA	NA	NA	NA	NA	NA	NA	NA	Yes	Yes	YES	YES	61	GBM	Primary	NA	1	65	WHITE	NA	NA	16	No	C71.9	9440/3	C71.9	-23778	0	YES	8a83ea25-d02e-4af8-9167-b29d3ef393cc	40011	Brain
TCGA-16-1045-01	Glioblastoma Multiforme	Glioma	gbm_tcga	TCGA-16-1045	NA	NA	NA	NA	NA	NA	NA	NA	NA	NA	NA	NA	NA	NA	NA	NA	NA	NA	NA	NA	NA	Yes	Yes	YES	YES	89	GBM	Primary	NA	1	49	WHITE	NA	NOT HISPANIC OR LATINO	16	No	C71.9	9440/3	C71.9	-18195	0	YES	cd73f38a-f6ff-4e7b-bd43-ec7b82dbe7df	40021	Brain
TCGA-16-1047-01	Glioblastoma Multiforme	Glioma	gbm_tcga	TCGA-16-1047	NA	NA	NA	NA	NA	NA	NA	NA	NA	NA	NA	NA	NA	NA	NA	NA	NA	NA	NA	NA	NA	No	Yes	NO	YES	NA	GBM	Primary	NA	1	66	NA	NA	NOT HISPANIC OR LATINO	16	No	C71.9	9440/3	C71.9	-24301	0	YES	8e8688f7-bf69-432b-a5ac-4f5f4d5c10ba	40021	Brain
TCGA-16-1048-01	Glioblastoma Multiforme	Glioma	gbm_tcga	TCGA-16-1048	NA	NA	NA	NA	NA	NA	NA	NA	NA	NA	AMP	NA	NA	NA	NA	NA	AMP	NA	NA	NA	NA	Yes	Yes	YES	YES	81	GBM	Primary	NA	1	NA	NA	NA	NA	NA	NA	NA	NA	NA	NA	NA	NA	NA	NA	NA
TCGA-16-1055-01	Glioblastoma Multiforme	Glioma	gbm_tcga	TCGA-16-1055	NA	NA	NA	NA	NA	NA	NA	NA	NA	NA	NA	NA	NA	NA	NA	NA	NA	NA	NA	NA	NA	No	Yes	NO	YES	NA	GBM	Primary	NA	1	48	WHITE	NA	NOT HISPANIC OR LATINO	16	No	C71.9	9440/3	C71.9	-17840	0	YES	85a1ec02-14ee-4eef-aedc-f2f6fc031a24	40021	Brain
TCGA-16-1056-01	Glioblastoma Multiforme	Glioma	gbm_tcga	TCGA-16-1056	NA	NA	NA	NA	NA	NA	NA	NA	NA	NA	NA	NA	NA	NA	NA	NA	NA	NA	NA	NA	NA	No	Yes	NO	YES	NA	GBM	Primary	NA	1	55	WHITE	NA	NOT HISPANIC OR LATINO	16	No	C71.9	9440/3	C71.9	-20310	0	YES	5234bf79-decc-45a1-8377-e6b09ceba82a	40021	Brain
TCGA-16-1060-01	Glioblastoma Multiforme	Glioma	gbm_tcga	TCGA-16-1060	NA	NA	NA	NA	NA	NA	NA	NA	NA	NA	NA	NA	NA	NA	NA	NA	NA	NA	NA	NA	NA	No	Yes	NO	YES	NA	GBM	Primary	NA	1	70	WHITE	NA	NOT HISPANIC OR LATINO	16	No	C71.9	9440/3	C71.9	-25813	0	YES	1101faa1-a713-489b-8593-960a9d6bda42	40021	Brain
TCGA-16-1062-01	Glioblastoma Multiforme	Glioma	gbm_tcga	TCGA-16-1062	NA	NA	NA	NA	NA	NA	NA	NA	NA	NA	NA	NA	NA	NA	NA	NA	NA	NA	AMP	NA	NA	No	Yes	NO	YES	NA	GBM	Primary	NA	1	57	WHITE	NA	NOT HISPANIC OR LATINO	16	No	C71.9	9440/3	C71.9	-21148	0	YES	0987f48e-9d58-47b5-a1a6-de704caf4ed5	40021	Brain
TCGA-16-1063-01	Glioblastoma Multiforme	Glioma	gbm_tcga	TCGA-16-1063	NA	NA	NA	NA	NA	NA	NA	NA	NA	NA	NA	NA	NA	NA	NA	NA	NA	NA	NA	NA	NA	No	Yes	NO	YES	NA	GBM	Primary	NA	1	72	WHITE	NA	NOT HISPANIC OR LATINO	16	No	C71.9	9440/3	C71.9	-26313	0	YES	6e6962d8-34b8-431c-8220-42b0b92a410b	40021	Brain
TCGA-16-1460-01	Glioblastoma Multiforme	Glioma	gbm_tcga	TCGA-16-1460	NA	NA	NA	NA	NA	NA	NA	NA	NA	NA	NA	NA	NA	NA	NA	NA	NA	NA	NA	NA	NA	No	Yes	NO	YES	NA	GBM	Primary	NA	1	36	WHITE	NA	NOT HISPANIC OR LATINO	16	No	C71.9	9440/3	C71.9	-13208	0	YES	827453a9-7388-4336-9ac5-4defcb904607	40021	Brain
TCGA-17-Z000-01	Lung Adenocarcinoma	Non-Small Cell Lung Cancer	luad_tcga	TCGA-17-Z000	NA	NA	NA	NA	NA	NA	NA	NA	NA	NA	NA	NA	NA	NA	NA	NA	NA	NA	NA	NA	NA	No	No	NO	NO	NA	LUAD	NA	NA	1	NA	NA	NA	NA	NA	NA	NA	NA	NA	NA	NA	NA	NA	NA	NA
TCGA-17-Z001-01	Lung Adenocarcinoma	Non-Small Cell Lung Cancer	luad_tcga	TCGA-17-Z001	NA	NA	NA	NA	NA	NA	NA	NA	NA	NA	NA	NA	NA	NA	NA	NA	NA	NA	NA	NA	NA	No	No	NO	NO	NA	LUAD	NA	NA	1	NA	NA	NA	NA	NA	NA	NA	NA	NA	NA	NA	NA	NA	NA	NA
TCGA-17-Z002-01	Lung Adenocarcinoma	Non-Small Cell Lung Cancer	luad_tcga	TCGA-17-Z002	NA	NA	NA	NA	NA	NA	NA	NA	NA	NA	NA	NA	NA	NA	NA	NA	NA	NA	NA	NA	NA	No	No	NO	NO	NA	LUAD	NA	NA	1	NA	NA	NA	NA	NA	NA	NA	NA	NA	NA	NA	NA	NA	NA	NA
TCGA-17-Z003-01	Lung Adenocarcinoma	Non-Small Cell Lung Cancer	luad_tcga	TCGA-17-Z003	NA	NA	NA	NA	NA	NA	NA	NA	NA	NA	NA	NA	NA	NA	NA	NA	NA	NA	NA	NA	NA	No	No	NO	NO	NA	LUAD	NA	NA	1	NA	NA	NA	NA	NA	NA	NA	NA	NA	NA	NA	NA	NA	NA	NA
TCGA-17-Z004-01	Lung Adenocarcinoma	Non-Small Cell Lung Cancer	luad_tcga	TCGA-17-Z004	NA	NA	NA	NA	NA	NA	NA	NA	NA	NA	NA	NA	NA	NA	NA	NA	NA	NA	NA	NA	NA	No	No	NO	NO	NA	LUAD	NA	NA	1	NA	NA	NA	NA	NA	NA	NA	NA	NA	NA	NA	NA	NA	NA	NA
TCGA-17-Z005-01	Lung Adenocarcinoma	Non-Small Cell Lung Cancer	luad_tcga	TCGA-17-Z005	NA	NA	NA	NA	NA	NA	NA	NA	NA	NA	NA	NA	NA	NA	NA	NA	NA	NA	NA	NA	NA	No	No	NO	NO	NA	LUAD	NA	NA	1	NA	NA	NA	NA	NA	NA	NA	NA	NA	NA	NA	NA	NA	NA	NA
TCGA-17-Z006-01	Lung Adenocarcinoma	Non-Small Cell Lung Cancer	luad_tcga	TCGA-17-Z006	NA	NA	NA	NA	NA	NA	NA	NA	NA	NA	NA	NA	NA	NA	NA	NA	NA	NA	NA	NA	NA	No	No	NO	NO	NA	LUAD	NA	NA	1	NA	NA	NA	NA	NA	NA	NA	NA	NA	NA	NA	NA	NA	NA	NA
TCGA-17-Z007-01	Lung Adenocarcinoma	Non-Small Cell Lung Cancer	luad_tcga	TCGA-17-Z007	NA	NA	NA	NA	NA	NA	NA	NA	NA	NA	NA	NA	NA	NA	NA	NA	NA	NA	NA	NA	NA	No	No	NO	NO	NA	LUAD	NA	NA	1	NA	NA	NA	NA	NA	NA	NA	NA	NA	NA	NA	NA	NA	NA	NA
TCGA-17-Z008-01	Lung Adenocarcinoma	Non-Small Cell Lung Cancer	luad_tcga	TCGA-17-Z008	NA	NA	NA	NA	NA	NA	NA	NA	NA	NA	NA	NA	NA	NA	NA	NA	NA	NA	NA	NA	NA	No	No	NO	NO	NA	LUAD	NA	NA	1	NA	NA	NA	NA	NA	NA	NA	NA	NA	NA	NA	NA	NA	NA	NA
TCGA-17-Z009-01	Lung Adenocarcinoma	Non-Small Cell Lung Cancer	luad_tcga	TCGA-17-Z009	NA	NA	NA	NA	NA	NA	NA	NA	NA	NA	NA	NA	NA	NA	NA	NA	NA	NA	NA	NA	NA	No	No	NO	NO	NA	LUAD	NA	NA	1	NA	NA	NA	NA	NA	NA	NA	NA	NA	NA	NA	NA	NA	NA	NA
TCGA-17-Z010-01	Lung Adenocarcinoma	Non-Small Cell Lung Cancer	luad_tcga	TCGA-17-Z010	NA	NA	NA	NA	NA	NA	NA	NA	NA	NA	NA	NA	NA	NA	NA	NA	NA	NA	NA	NA	NA	No	No	NO	NO	NA	LUAD	NA	NA	1	NA	NA	NA	NA	NA	NA	NA	NA	NA	NA	NA	NA	NA	NA	NA
TCGA-17-Z011-01	Lung Adenocarcinoma	Non-Small Cell Lung Cancer	luad_tcga	TCGA-17-Z011	NA	NA	NA	NA	NA	NA	NA	NA	NA	NA	NA	NA	NA	NA	NA	NA	NA	NA	NA	P206S	NA	No	No	NO	NO	NA	LUAD	NA	NA	1	NA	NA	NA	NA	NA	NA	NA	NA	NA	NA	NA	NA	NA	NA	NA
TCGA-17-Z012-01	Lung Adenocarcinoma	Non-Small Cell Lung Cancer	luad_tcga	TCGA-17-Z012	NA	NA	NA	NA	NA	NA	NA	NA	NA	NA	NA	NA	NA	NA	NA	NA	NA	NA	NA	NA	NA	No	No	NO	NO	NA	LUAD	NA	NA	1	NA	NA	NA	NA	NA	NA	NA	NA	NA	NA	NA	NA	NA	NA	NA
TCGA-17-Z013-01	Lung Adenocarcinoma	Non-Small Cell Lung Cancer	luad_tcga	TCGA-17-Z013	NA	NA	NA	NA	NA	NA	NA	NA	NA	NA	NA	NA	NA	NA	NA	NA	NA	NA	NA	NA	NA	No	No	NO	NO	NA	LUAD	NA	NA	1	NA	NA	NA	NA	NA	NA	NA	NA	NA	NA	NA	NA	NA	NA	NA
TCGA-17-Z014-01	Lung Adenocarcinoma	Non-Small Cell Lung Cancer	luad_tcga	TCGA-17-Z014	NA	NA	NA	NA	NA	NA	NA	NA	NA	NA	NA	NA	NA	NA	NA	NA	NA	NA	NA	NA	NA	No	No	NO	NO	NA	LUAD	NA	NA	1	NA	NA	NA	NA	NA	NA	NA	NA	NA	NA	NA	NA	NA	NA	NA
TCGA-17-Z015-01	Lung Adenocarcinoma	Non-Small Cell Lung Cancer	luad_tcga	TCGA-17-Z015	NA	NA	NA	NA	NA	NA	NA	NA	NA	NA	NA	NA	NA	NA	NA	NA	NA	NA	NA	NA	NA	No	No	NO	NO	NA	LUAD	NA	NA	1	NA	NA	NA	NA	NA	NA	NA	NA	NA	NA	NA	NA	NA	NA	NA
TCGA-17-Z016-01	Lung Adenocarcinoma	Non-Small Cell Lung Cancer	luad_tcga	TCGA-17-Z016	NA	NA	NA	NA	NA	NA	NA	NA	NA	NA	NA	NA	NA	NA	NA	NA	NA	NA	NA	NA	NA	No	No	NO	NO	NA	LUAD	NA	NA	1	NA	NA	NA	NA	NA	NA	NA	NA	NA	NA	NA	NA	NA	NA	NA
TCGA-17-Z017-01	Lung Adenocarcinoma	Non-Small Cell Lung Cancer	luad_tcga	TCGA-17-Z017	NA	NA	NA	NA	NA	NA	NA	NA	NA	NA	NA	NA	NA	NA	NA	NA	NA	NA	NA	NA	NA	No	No	NO	NO	NA	LUAD	NA	NA	1	NA	NA	NA	NA	NA	NA	NA	NA	NA	NA	NA	NA	NA	NA	NA
TCGA-17-Z018-01	Lung Adenocarcinoma	Non-Small Cell Lung Cancer	luad_tcga	TCGA-17-Z018	NA	NA	NA	NA	NA	NA	NA	NA	NA	NA	NA	NA	NA	NA	NA	NA	NA	NA	NA	NA	NA	No	No	NO	NO	NA	LUAD	NA	NA	1	NA	NA	NA	NA	NA	NA	NA	NA	NA	NA	NA	NA	NA	NA	NA
TCGA-17-Z019-01	Lung Adenocarcinoma	Non-Small Cell Lung Cancer	luad_tcga	TCGA-17-Z019	NA	NA	NA	NA	NA	NA	NA	NA	NA	NA	NA	NA	NA	NA	NA	NA	NA	NA	NA	NA	NA	No	No	NO	NO	NA	LUAD	NA	NA	1	NA	NA	NA	NA	NA	NA	NA	NA	NA	NA	NA	NA	NA	NA	NA
TCGA-17-Z020-01	Lung Adenocarcinoma	Non-Small Cell Lung Cancer	luad_tcga	TCGA-17-Z020	NA	NA	NA	NA	NA	NA	NA	NA	NA	NA	NA	NA	NA	NA	NA	NA	NA	NA	NA	NA	NA	No	No	NO	NO	NA	LUAD	NA	NA	1	NA	NA	NA	NA	NA	NA	NA	NA	NA	NA	NA	NA	NA	NA	NA
TCGA-17-Z021-01	Lung Adenocarcinoma	Non-Small Cell Lung Cancer	luad_tcga	TCGA-17-Z021	NA	NA	NA	NA	NA	NA	NA	NA	NA	NA	NA	NA	NA	NA	NA	NA	NA	NA	NA	NA	NA	No	No	NO	NO	NA	LUAD	NA	NA	1	NA	NA	NA	NA	NA	NA	NA	NA	NA	NA	NA	NA	NA	NA	NA
TCGA-17-Z022-01	Lung Adenocarcinoma	Non-Small Cell Lung Cancer	luad_tcga	TCGA-17-Z022	NA	NA	NA	NA	NA	NA	NA	NA	NA	NA	NA	NA	NA	NA	NA	NA	NA	NA	NA	NA	NA	No	No	NO	NO	NA	LUAD	NA	NA	1	NA	NA	NA	NA	NA	NA	NA	NA	NA	NA	NA	NA	NA	NA	NA
TCGA-17-Z023-01	Lung Adenocarcinoma	Non-Small Cell Lung Cancer	luad_tcga	TCGA-17-Z023	NA	NA	NA	NA	NA	NA	NA	NA	NA	NA	NA	NA	NA	NA	NA	NA	NA	NA	NA	NA	NA	No	No	NO	NO	NA	LUAD	NA	NA	1	NA	NA	NA	NA	NA	NA	NA	NA	NA	NA	NA	NA	NA	NA	NA
TCGA-17-Z024-01	Lung Adenocarcinoma	Non-Small Cell Lung Cancer	luad_tcga	TCGA-17-Z024	NA	NA	NA	NA	NA	NA	NA	NA	NA	NA	NA	NA	NA	NA	NA	NA	NA	NA	NA	NA	NA	No	No	NO	NO	NA	LUAD	NA	NA	1	NA	NA	NA	NA	NA	NA	NA	NA	NA	NA	NA	NA	NA	NA	NA
TCGA-17-Z025-01	Lung Adenocarcinoma	Non-Small Cell Lung Cancer	luad_tcga	TCGA-17-Z025	NA	NA	NA	NA	NA	NA	NA	NA	NA	NA	NA	NA	NA	NA	NA	NA	NA	NA	NA	NA	NA	No	No	NO	NO	NA	LUAD	NA	NA	1	NA	NA	NA	NA	NA	NA	NA	NA	NA	NA	NA	NA	NA	NA	NA
TCGA-17-Z026-01	Lung Adenocarcinoma	Non-Small Cell Lung Cancer	luad_tcga	TCGA-17-Z026	NA	V281I	NA	NA	NA	NA	NA	NA	NA	NA	NA	NA	NA	NA	NA	NA	M267I	NA	NA	NA	NA	No	No	NO	NO	NA	LUAD	NA	NA	1	NA	NA	NA	NA	NA	NA	NA	NA	NA	NA	NA	NA	NA	NA	NA
TCGA-17-Z027-01	Lung Adenocarcinoma	Non-Small Cell Lung Cancer	luad_tcga	TCGA-17-Z027	NA	NA	NA	NA	NA	NA	NA	NA	NA	NA	NA	NA	NA	NA	NA	NA	NA	NA	NA	NA	NA	No	No	NO	NO	NA	LUAD	NA	NA	1	NA	NA	NA	NA	NA	NA	NA	NA	NA	NA	NA	NA	NA	NA	NA
TCGA-17-Z028-01	Lung Adenocarcinoma	Non-Small Cell Lung Cancer	luad_tcga	TCGA-17-Z028	NA	NA	NA	NA	NA	NA	NA	NA	NA	NA	NA	NA	NA	NA	NA	NA	NA	NA	NA	NA	NA	No	No	NO	NO	NA	LUAD	NA	NA	1	NA	NA	NA	NA	NA	NA	NA	NA	NA	NA	NA	NA	NA	NA	NA
TCGA-17-Z029-01	Lung Adenocarcinoma	Non-Small Cell Lung Cancer	luad_tcga	TCGA-17-Z029	NA	NA	NA	NA	NA	NA	NA	NA	NA	NA	NA	NA	NA	NA	NA	NA	NA	NA	NA	NA	NA	No	No	NO	NO	NA	LUAD	NA	NA	1	NA	NA	NA	NA	NA	NA	NA	NA	NA	NA	NA	NA	NA	NA	NA
TCGA-17-Z030-01	Lung Adenocarcinoma	Non-Small Cell Lung Cancer	luad_tcga	TCGA-17-Z030	NA	NA	NA	NA	NA	NA	NA	NA	NA	NA	NA	NA	NA	NA	NA	NA	NA	NA	NA	NA	NA	No	No	NO	NO	NA	LUAD	NA	NA	1	NA	NA	NA	NA	NA	NA	NA	NA	NA	NA	NA	NA	NA	NA	NA
TCGA-17-Z031-01	Lung Adenocarcinoma	Non-Small Cell Lung Cancer	luad_tcga	TCGA-17-Z031	NA	NA	NA	NA	NA	NA	NA	NA	NA	NA	NA	NA	NA	NA	NA	NA	NA	NA	NA	NA	NA	No	No	NO	NO	NA	LUAD	NA	NA	1	NA	NA	NA	NA	NA	NA	NA	NA	NA	NA	NA	NA	NA	NA	NA
TCGA-17-Z032-01	Lung Adenocarcinoma	Non-Small Cell Lung Cancer	luad_tcga	TCGA-17-Z032	NA	NA	NA	NA	NA	NA	NA	NA	NA	NA	NA	NA	NA	NA	NA	NA	NA	NA	NA	NA	NA	No	No	NO	NO	NA	LUAD	NA	NA	1	NA	NA	NA	NA	NA	NA	NA	NA	NA	NA	NA	NA	NA	NA	NA
TCGA-17-Z033-01	Lung Adenocarcinoma	Non-Small Cell Lung Cancer	luad_tcga	TCGA-17-Z033	NA	NA	NA	NA	NA	NA	NA	NA	NA	NA	NA	NA	NA	NA	NA	NA	NA	NA	NA	NA	NA	No	No	NO	NO	NA	LUAD	NA	NA	1	NA	NA	NA	NA	NA	NA	NA	NA	NA	NA	NA	NA	NA	NA	NA
TCGA-17-Z034-01	Lung Adenocarcinoma	Non-Small Cell Lung Cancer	luad_tcga	TCGA-17-Z034	NA	NA	NA	NA	NA	NA	NA	NA	NA	NA	NA	NA	NA	NA	NA	NA	NA	NA	NA	NA	NA	No	No	NO	NO	NA	LUAD	NA	NA	1	NA	NA	NA	NA	NA	NA	NA	NA	NA	NA	NA	NA	NA	NA	NA
TCGA-17-Z035-01	Lung Adenocarcinoma	Non-Small Cell Lung Cancer	luad_tcga	TCGA-17-Z035	NA	NA	NA	NA	NA	NA	NA	NA	NA	NA	NA	NA	NA	NA	NA	NA	NA	NA	NA	NA	NA	No	No	NO	NO	NA	LUAD	NA	NA	1	NA	NA	NA	NA	NA	NA	NA	NA	NA	NA	NA	NA	NA	NA	NA
TCGA-17-Z036-01	Lung Adenocarcinoma	Non-Small Cell Lung Cancer	luad_tcga	TCGA-17-Z036	NA	NA	NA	NA	NA	NA	NA	NA	NA	NA	NA	NA	E1016K	NA	NA	NA	NA	NA	NA	NA	NA	No	No	NO	NO	NA	LUAD	NA	NA	1	NA	NA	NA	NA	NA	NA	NA	NA	NA	NA	NA	NA	NA	NA	NA
TCGA-17-Z037-01	Lung Adenocarcinoma	Non-Small Cell Lung Cancer	luad_tcga	TCGA-17-Z037	NA	NA	NA	NA	NA	NA	NA	NA	NA	NA	NA	NA	NA	NA	NA	NA	NA	NA	NA	NA	NA	No	No	NO	NO	NA	LUAD	NA	NA	1	NA	NA	NA	NA	NA	NA	NA	NA	NA	NA	NA	NA	NA	NA	NA
TCGA-17-Z038-01	Lung Adenocarcinoma	Non-Small Cell Lung Cancer	luad_tcga	TCGA-17-Z038	NA	NA	NA	NA	NA	NA	NA	NA	NA	NA	NA	NA	NA	NA	NA	NA	NA	NA	NA	NA	NA	No	No	NO	NO	NA	LUAD	NA	NA	1	NA	NA	NA	NA	NA	NA	NA	NA	NA	NA	NA	NA	NA	NA	NA
TCGA-17-Z039-01	Lung Adenocarcinoma	Non-Small Cell Lung Cancer	luad_tcga	TCGA-17-Z039	NA	NA	NA	NA	NA	NA	NA	NA	NA	NA	NA	NA	NA	NA	NA	NA	NA	NA	NA	NA	NA	No	No	NO	NO	NA	LUAD	NA	NA	1	NA	NA	NA	NA	NA	NA	NA	NA	NA	NA	NA	NA	NA	NA	NA
TCGA-17-Z040-01	Lung Adenocarcinoma	Non-Small Cell Lung Cancer	luad_tcga	TCGA-17-Z040	NA	NA	NA	NA	NA	NA	NA	NA	NA	NA	NA	NA	NA	NA	NA	NA	NA	NA	NA	NA	NA	No	No	NO	NO	NA	LUAD	NA	NA	1	NA	NA	NA	NA	NA	NA	NA	NA	NA	NA	NA	NA	NA	NA	NA
TCGA-17-Z041-01	Lung Adenocarcinoma	Non-Small Cell Lung Cancer	luad_tcga	TCGA-17-Z041	NA	NA	NA	NA	NA	NA	NA	NA	NA	NA	NA	NA	NA	NA	NA	NA	NA	NA	NA	NA	NA	No	No	NO	NO	NA	LUAD	NA	NA	1	NA	NA	NA	NA	NA	NA	NA	NA	NA	NA	NA	NA	NA	NA	NA
TCGA-17-Z042-01	Lung Adenocarcinoma	Non-Small Cell Lung Cancer	luad_tcga	TCGA-17-Z042	NA	NA	NA	NA	NA	NA	NA	NA	NA	NA	NA	NA	NA	NA	NA	NA	NA	NA	NA	NA	NA	No	No	NO	NO	NA	LUAD	NA	NA	1	NA	NA	NA	NA	NA	NA	NA	NA	NA	NA	NA	NA	NA	NA	NA
TCGA-17-Z043-01	Lung Adenocarcinoma	Non-Small Cell Lung Cancer	luad_tcga	TCGA-17-Z043	NA	NA	NA	NA	NA	NA	NA	NA	NA	NA	NA	NA	NA	NA	NA	NA	NA	NA	NA	NA	NA	No	No	NO	NO	NA	LUAD	NA	NA	1	NA	NA	NA	NA	NA	NA	NA	NA	NA	NA	NA	NA	NA	NA	NA
TCGA-17-Z044-01	Lung Adenocarcinoma	Non-Small Cell Lung Cancer	luad_tcga	TCGA-17-Z044	NA	NA	NA	NA	NA	NA	NA	NA	NA	NA	NA	NA	NA	NA	NA	NA	NA	NA	NA	NA	NA	No	No	NO	NO	NA	LUAD	NA	NA	1	NA	NA	NA	NA	NA	NA	NA	NA	NA	NA	NA	NA	NA	NA	NA
TCGA-17-Z045-01	Lung Adenocarcinoma	Non-Small Cell Lung Cancer	luad_tcga	TCGA-17-Z045	NA	NA	NA	NA	NA	NA	NA	NA	NA	NA	P670Qfs*14	NA	NA	NA	NA	NA	NA	NA	NA	NA	NA	No	No	NO	NO	NA	LUAD	NA	NA	1	NA	NA	NA	NA	NA	NA	NA	NA	NA	NA	NA	NA	NA	NA	NA
TCGA-17-Z046-01	Lung Adenocarcinoma	Non-Small Cell Lung Cancer	luad_tcga	TCGA-17-Z046	NA	NA	NA	NA	NA	NA	NA	NA	NA	NA	NA	NA	NA	NA	NA	NA	NA	NA	NA	NA	NA	No	No	NO	NO	NA	LUAD	NA	NA	1	NA	NA	NA	NA	NA	NA	NA	NA	NA	NA	NA	NA	NA	NA	NA
TCGA-17-Z047-01	Lung Adenocarcinoma	Non-Small Cell Lung Cancer	luad_tcga	TCGA-17-Z047	NA	NA	NA	NA	NA	NA	NA	NA	NA	NA	NA	NA	NA	NA	NA	NA	NA	NA	NA	NA	NA	No	No	NO	NO	NA	LUAD	NA	NA	1	NA	NA	NA	NA	NA	NA	NA	NA	NA	NA	NA	NA	NA	NA	NA
TCGA-17-Z048-01	Lung Adenocarcinoma	Non-Small Cell Lung Cancer	luad_tcga	TCGA-17-Z048	NA	NA	NA	NA	NA	NA	NA	NA	NA	NA	NA	NA	NA	NA	NA	NA	NA	NA	NA	NA	NA	No	No	NO	NO	NA	LUAD	NA	NA	1	NA	NA	NA	NA	NA	NA	NA	NA	NA	NA	NA	NA	NA	NA	NA
TCGA-17-Z049-01	Lung Adenocarcinoma	Non-Small Cell Lung Cancer	luad_tcga	TCGA-17-Z049	NA	NA	NA	NA	NA	NA	NA	NA	NA	NA	NA	NA	NA	NA	NA	NA	NA	NA	NA	NA	NA	No	No	NO	NO	NA	LUAD	NA	NA	1	NA	NA	NA	NA	NA	NA	NA	NA	NA	NA	NA	NA	NA	NA	NA
TCGA-17-Z050-01	Lung Adenocarcinoma	Non-Small Cell Lung Cancer	luad_tcga	TCGA-17-Z050	NA	NA	NA	NA	NA	NA	NA	NA	NA	NA	NA	NA	NA	NA	NA	NA	NA	NA	NA	NA	NA	No	No	NO	NO	NA	LUAD	NA	NA	1	NA	NA	NA	NA	NA	NA	NA	NA	NA	NA	NA	NA	NA	NA	NA
TCGA-17-Z051-01	Lung Adenocarcinoma	Non-Small Cell Lung Cancer	luad_tcga	TCGA-17-Z051	NA	NA	NA	NA	NA	NA	NA	NA	NA	NA	NA	NA	NA	NA	NA	NA	NA	NA	NA	NA	NA	No	No	NO	NO	NA	LUAD	NA	NA	1	NA	NA	NA	NA	NA	NA	NA	NA	NA	NA	NA	NA	NA	NA	NA
TCGA-17-Z052-01	Lung Adenocarcinoma	Non-Small Cell Lung Cancer	luad_tcga	TCGA-17-Z052	NA	NA	NA	NA	NA	NA	NA	NA	NA	NA	NA	NA	NA	NA	NA	NA	NA	NA	NA	NA	NA	No	No	NO	NO	NA	LUAD	NA	NA	1	NA	NA	NA	NA	NA	NA	NA	NA	NA	NA	NA	NA	NA	NA	NA
TCGA-17-Z053-01	Lung Adenocarcinoma	Non-Small Cell Lung Cancer	luad_tcga	TCGA-17-Z053	NA	NA	NA	NA	NA	NA	NA	NA	NA	NA	NA	NA	NA	NA	NA	NA	NA	NA	NA	NA	NA	No	No	NO	NO	NA	LUAD	NA	NA	1	NA	NA	NA	NA	NA	NA	NA	NA	NA	NA	NA	NA	NA	NA	NA
TCGA-17-Z054-01	Lung Adenocarcinoma	Non-Small Cell Lung Cancer	luad_tcga	TCGA-17-Z054	NA	NA	NA	NA	NA	NA	NA	NA	NA	NA	NA	NA	NA	NA	NA	NA	NA	NA	NA	NA	NA	No	No	NO	NO	NA	LUAD	NA	NA	1	NA	NA	NA	NA	NA	NA	NA	NA	NA	NA	NA	NA	NA	NA	NA
TCGA-17-Z055-01	Lung Adenocarcinoma	Non-Small Cell Lung Cancer	luad_tcga_pan_can_atlas_2018	TCGA-17-Z055	NA	NA	NA	NA	NA	NA	NA	NA	NA	NA	G1296A	NA	NA	NA	NA	NA	NA	NA	NA	NA	NA	Yes	No	YES	NO	701	LUAD	NA	NA	1	NA	NA	NA	NA	NA	NA	NA	NA	NA	NA	NA	NA	NA	NA	NA
TCGA-17-Z056-01	Lung Adenocarcinoma	Non-Small Cell Lung Cancer	luad_tcga	TCGA-17-Z056	NA	NA	NA	NA	NA	NA	NA	NA	NA	NA	NA	NA	NA	NA	NA	NA	NA	NA	NA	NA	NA	No	No	NO	NO	NA	LUAD	NA	NA	1	NA	NA	NA	NA	NA	NA	NA	NA	NA	NA	NA	NA	NA	NA	NA
TCGA-17-Z057-01	Lung Adenocarcinoma	Non-Small Cell Lung Cancer	luad_tcga_pan_can_atlas_2018	TCGA-17-Z057	NA	NA	NA	NA	NA	NA	NA	NA	NA	NA	NA	NA	NA	NA	NA	NA	NA	NA	NA	NA	NA	Yes	No	YES	NO	383	LUAD	NA	NA	1	NA	NA	NA	NA	NA	NA	NA	NA	NA	NA	NA	NA	NA	NA	NA
TCGA-17-Z058-01	Lung Adenocarcinoma	Non-Small Cell Lung Cancer	luad_tcga	TCGA-17-Z058	NA	NA	NA	NA	NA	NA	NA	NA	NA	NA	NA	NA	NA	NA	NA	NA	NA	NA	NA	NA	NA	No	No	NO	NO	NA	LUAD	NA	NA	1	NA	NA	NA	NA	NA	NA	NA	NA	NA	NA	NA	NA	NA	NA	NA
TCGA-17-Z059-01	Lung Adenocarcinoma	Non-Small Cell Lung Cancer	luad_tcga	TCGA-17-Z059	NA	NA	NA	NA	NA	NA	NA	NA	NA	NA	NA	NA	NA	NA	NA	NA	NA	NA	NA	NA	NA	No	No	NO	NO	NA	LUAD	NA	NA	1	NA	NA	NA	NA	NA	NA	NA	NA	NA	NA	NA	NA	NA	NA	NA
TCGA-17-Z060-01	Lung Adenocarcinoma	Non-Small Cell Lung Cancer	luad_tcga	TCGA-17-Z060	NA	NA	NA	NA	NA	NA	NA	NA	NA	NA	NA	NA	NA	NA	NA	NA	NA	NA	NA	NA	NA	No	No	NO	NO	NA	LUAD	NA	NA	1	NA	NA	NA	NA	NA	NA	NA	NA	NA	NA	NA	NA	NA	NA	NA
TCGA-17-Z061-01	Lung Adenocarcinoma	Non-Small Cell Lung Cancer	luad_tcga	TCGA-17-Z061	NA	NA	NA	NA	NA	NA	NA	NA	NA	NA	NA	NA	NA	NA	NA	NA	NA	NA	NA	NA	NA	No	No	NO	NO	NA	LUAD	NA	NA	1	NA	NA	NA	NA	NA	NA	NA	NA	NA	NA	NA	NA	NA	NA	NA
TCGA-17-Z062-01	Lung Adenocarcinoma	Non-Small Cell Lung Cancer	luad_tcga	TCGA-17-Z062	NA	NA	NA	NA	NA	NA	NA	NA	NA	NA	NA	NA	NA	NA	NA	NA	NA	NA	NA	NA	D240Y	No	No	NO	NO	NA	LUAD	NA	NA	1	NA	NA	NA	NA	NA	NA	NA	NA	NA	NA	NA	NA	NA	NA	NA
TCGA-18-3406-01	Lung Squamous Cell Carcinoma	Non-Small Cell Lung Cancer	lusc_tcga	TCGA-18-3406	NA	NA	NA	NA	NA	NA	NA	NA	NA	NA	NA	NA	NA	NA	NA	NA	NA	NA	NA	NA	NA	Yes	Yes	YES	YES	228	LUSC	Primary	NA	1	67	WHITE	NA	NOT HISPANIC OR LATINO	18	No	C34.1	8070/3	C34.1	-24477	0	YES	95b83006-02c9-4c4d-bf84-a45115f7d86d	40611	Lung
TCGA-18-3407-01	Lung Squamous Cell Carcinoma	Non-Small Cell Lung Cancer	lusc_tcga	TCGA-18-3407	NA	NA	NA	NA	NA	NA	NA	NA	NA	NA	AMP	NA	NA	NA	AMP	NA	NA	NA	NA	NA	NA	Yes	Yes	YES	YES	129	LUSC	Primary	NA	1	72	ASIAN	NA	NOT HISPANIC OR LATINO	18	No	C34.1	8070/3	C34.1	-26615	0	YES	4e1ad82e-23c8-44bb-b74e-a3d0b1126b96	40611	Lung
TCGA-18-3408-01	Lung Squamous Cell Carcinoma	Non-Small Cell Lung Cancer	lusc_tcga	TCGA-18-3408	NA	NA	NA	NA	NA	NA	NA	NA	NA	NA	AMP	NA	NA	NA	NA	NA	AMP	NA	NA	NA	NA	Yes	Yes	YES	YES	86	LUSC	Primary	NA	1	77	WHITE	NA	NOT HISPANIC OR LATINO	18	No	C34.3	8070/3	C34.3	-28171	0	YES	d4bc755a-2585-4529-ae36-7e1d88bdecfe	40611	Lung
TCGA-18-3409-01	Lung Squamous Cell Carcinoma	Non-Small Cell Lung Cancer	lusc_tcga	TCGA-18-3409	NA	NA	NA	NA	NA	NA	P731S	NA	NA	S1263F	NA	NA	P516L	NA	NA	NA	NA	NA	NA	NA	NA	Yes	Yes	YES	YES	2462	LUSC	Primary	NA	1	74	WHITE	NA	NOT HISPANIC OR LATINO	18	No	C34.1	8083/3	C34.1	-27154	0	YES	b09e872a-e837-49ec-8a27-84dcdcabf347	40619	Lung
TCGA-18-3410-01	Lung Squamous Cell Carcinoma	Non-Small Cell Lung Cancer	lusc_tcga	TCGA-18-3410	NA	NA	NA	NA	NA	NA	NA	NA	NA	P1009H	NA	NA	NA	NA	NA	NA	NA	NA	NA	NA	P275Q	Yes	Yes	YES	YES	240	LUSC	Primary	NA	1	81	NA	NA	NA	18	No	C34.3	8070/3	C34.3	-29827	0	YES	99599b60-4f5c-456b-8755-371b1aa7074e	40637	Lung
TCGA-18-3411-01	Lung Squamous Cell Carcinoma	Non-Small Cell Lung Cancer	lusc_tcga	TCGA-18-3411	NA	NA	NA	NA	NA	NA	NA	NA	NA	NA	AMP	NA	G159*	NA	NA	NA	NA	NA	NA	NA	NA	Yes	Yes	YES	YES	320	LUSC	Primary	NA	1	63	NA	NA	NA	18	No	C34.1	8070/3	C34.1	-23370	0	YES	f1a1bbf9-4751-4fb4-8a2b-19f8d4ba57bd	40619	Lung
TCGA-18-3412-01	Lung Squamous Cell Carcinoma	Non-Small Cell Lung Cancer	lusc_tcga	TCGA-18-3412	NA	NA	NA	NA	E519Q	NA	NA	Q1012H	NA	NA	AMP	NA	NA	NA	NA	NA	AMP	NA	NA	NA	NA	Yes	Yes	YES	YES	151	LUSC	Primary	NA	1	52	WHITE	NA	NOT HISPANIC OR LATINO	18	No	C34.3	8070/3	C34.3	-19025	0	YES	c8802713-b814-4b55-993f-3ffebf8c3ab8	40627	Lung
TCGA-18-3414-01	Lung Squamous Cell Carcinoma	Non-Small Cell Lung Cancer	lusc_tcga	TCGA-18-3414	NA	NA	NA	NA	NA	NA	NA	P250S	NA	NA	NA	NA	NA	NA	NA	NA	NA	NA	NA	G82W	NA	Yes	Yes	YES	YES	309	LUSC	Primary	NA	1	73	ASIAN	NA	NOT HISPANIC OR LATINO	18	No	C34.3	8070/3	C34.3	-26938	0	YES	af1d9d69-0a45-4ad3-9873-57fbe4a4b895	40627	Lung
TCGA-18-3415-01	Lung Squamous Cell Carcinoma	Non-Small Cell Lung Cancer	lusc_tcga	TCGA-18-3415	NA	NA	NA	NA	NA	NA	NA	NA	NA	NA	AMP	NA	NA	NA	NA	NA	AMP	NA	NA	NA	NA	Yes	Yes	YES	YES	156	LUSC	Primary	NA	1	77	NA	NA	NA	18	No	C34.1	8070/3	C34.1	-28430	0	YES	9a874b64-d0d6-416e-97bc-e9071ed0b16b	40627	Lung
TCGA-18-3416-01	Lung Squamous Cell Carcinoma	Non-Small Cell Lung Cancer	lusc_tcga	TCGA-18-3416	NA	NA	NA	NA	NA	NA	P540H	NA	NA	P206H	AMP	NA	NA	NA	NA	NA	AMP	NA	NA	NA	NA	Yes	Yes	YES	YES	373	LUSC	Primary	NA	1	83	NA	NA	NA	18	No	C34.1	8070/3	C34.1	-30435	0	YES	6eb61cab-8e83-4c18-a59a-ae0985ec9d2e	40627	Lung
TCGA-18-3417-01	Lung Squamous Cell Carcinoma	Non-Small Cell Lung Cancer	lusc_tcga	TCGA-18-3417	NA	NA	NA	NA	NA	NA	NA	NA	NA	NA	AMP	NA	NA	NA	NA	NA	NA	NA	NA	NA	NA	Yes	Yes	YES	YES	254	LUSC	Primary	NA	1	65	NA	NA	NA	18	No	C34.9	8070/3	C34.9	-24019	0	YES	e28cbc9a-aa60-4bfb-8d89-8c33ee97f560	40627	Lung
TCGA-18-3419-01	Lung Squamous Cell Carcinoma	Non-Small Cell Lung Cancer	lusc_tcga	TCGA-18-3419	NA	AMP	NA	NA	NA	NA	NA	NA	NA	NA	NA	NA	NA	NA	NA	NA	NA	NA	NA	NA	NA	Yes	Yes	YES	YES	332	LUSC	Primary	NA	1	73	NA	NA	NA	18	No	C34.3	8070/3	C34.3	-26813	0	YES	03fa3310-406d-4c12-a409-136fc47d996d	40627	Lung
TCGA-18-3421-01	Lung Squamous Cell Carcinoma	Non-Small Cell Lung Cancer	lusc_tcga	TCGA-18-3421	NA	NA	NA	NA	NA	NA	G382*	D1019N	NA	NA	NA	NA	NA	NA	NA	NA	NA	NA	NA	NA	NA	Yes	Yes	YES	YES	344	LUSC	Primary	NA	1	65	WHITE	NA	NOT HISPANIC OR LATINO	18	No	C34.3	8070/3	C34.3	-23972	0	YES	34d5d8b7-9737-43fa-86fe-7c2885c787cf	40637	Lung
TCGA-18-4083-01	Lung Squamous Cell Carcinoma	Non-Small Cell Lung Cancer	lusc_tcga	TCGA-18-4083	NA	NA	NA	HOMDEL	NA	NA	NA	NA	HOMDEL	NA	AMP	NA	NA	NA	NA	NA	NA	NA	NA	NA	NA	Yes	Yes	YES	YES	272	LUSC	Primary	NA	1	63	WHITE	NA	NOT HISPANIC OR LATINO	18	No	C34.3	8070/3	C34.3	-23125	0	YES	a33f0741-2161-4818-89f2-ec8ccae57949	40637	Lung
TCGA-18-4086-01	Lung Squamous Cell Carcinoma	Non-Small Cell Lung Cancer	lusc_tcga	TCGA-18-4086	NA	NA	NA	NA	NA	NA	NA	NA	NA	NA	AMP	NA	NA	NA	NA	NA	AMP	NA	NA	NA	NA	Yes	Yes	YES	YES	139	LUSC	Primary	NA	1	64	NA	NA	NA	18	No	C34.3	8070/3	C34.3	-23731	0	YES	4c806d29-1674-4542-9f30-5c9a0fc184c4	40637	Lung
TCGA-18-4721-01	Lung Squamous Cell Carcinoma	Non-Small Cell Lung Cancer	lusc_tcga	TCGA-18-4721	NA	NA	NA	NA	NA	NA	NA	NA	NA	NA	AMP	NA	NA	NA	NA	NA	NA	NA	NA	NA	AMP	Yes	Yes	YES	YES	138	LUSC	Primary	NA	1	74	WHITE	NA	NOT HISPANIC OR LATINO	18	No	C34.3	8070/3	C34.3	-27076	0	YES	19f0cb8c-2e57-4310-967f-a9890f1605db	40637	Lung
TCGA-18-5592-01	Lung Squamous Cell Carcinoma	Non-Small Cell Lung Cancer	lusc_tcga	TCGA-18-5592	NA	NA	M357I	NA	NA	NA	NA	NA	NA	NA	NA	NA	NA	NA	NA	NA	NA	NA	NA	NA	NA	Yes	Yes	YES	YES	260	LUSC	Primary	NA	1	57	NA	NA	NA	18	No	C34.1	8070/3	C34.1	-21020	0	YES	2c89b366-c394-4067-bbb0-f24f5920ecaa	40660	Lung
TCGA-18-5595-01	Lung Squamous Cell Carcinoma	Non-Small Cell Lung Cancer	lusc_tcga	TCGA-18-5595	AMP	NA	AMP	NA	NA	NA	NA	NA	NA	NA	AMP	NA	NA	NA	NA	NA	AMP	NA	NA	NA	NA	Yes	Yes	YES	YES	203	LUSC	Primary	NA	1	50	NA	NA	NA	18	No	C34.3	8070/3	C34.3	-18611	0	YES	628b1bc3-825b-4d0e-a4cd-57eeaf98e798	40660	Lung
TCGA-19-0955-01	Glioblastoma Multiforme	Glioma	gbm_tcga	TCGA-19-0955	NA	NA	NA	NA	NA	NA	NA	NA	NA	NA	NA	NA	NA	NA	NA	NA	NA	NA	NA	NA	NA	No	Yes	NO	YES	NA	GBM	Primary	NA	1	71	ASIAN	NA	NOT HISPANIC OR LATINO	19	No	C71.9	9440/3	C71.9	-25974	0	YES	f473a0d0-72b6-465e-93f7-122224960e80	39801	Brain
TCGA-19-0957-01	Glioblastoma Multiforme	Glioma	gbm_tcga	TCGA-19-0957	NA	NA	NA	NA	NA	NA	NA	NA	NA	NA	NA	NA	NA	NA	NA	NA	NA	NA	NA	NA	NA	No	Yes	NO	YES	NA	GBM	Primary	NA	2	48	WHITE	NA	NOT HISPANIC OR LATINO	19	No	C71.9	9440/3	C71.9	-17714	0	YES	a589e2dc-7649-492c-9569-592698acaa6f	40074	Brain
TCGA-19-0960-01	Glioblastoma Multiforme	Glioma	gbm_tcga	TCGA-19-0960	NA	NA	NA	NA	NA	NA	NA	NA	NA	NA	NA	NA	NA	NA	AMP	NA	NA	NA	NA	NA	NA	No	Yes	NO	YES	NA	GBM	Primary	NA	1	83	WHITE	NA	NOT HISPANIC OR LATINO	19	No	C71.9	9440/3	C71.9	-30364	0	YES	37a47ea2-1daa-44a4-ade5-84d383c2b13c	39801	Brain
TCGA-19-0962-01	Glioblastoma Multiforme	Glioma	gbm_tcga	TCGA-19-0962	NA	NA	NA	NA	NA	NA	NA	NA	NA	NA	NA	NA	NA	NA	NA	NA	NA	NA	NA	NA	NA	No	Yes	NO	YES	NA	GBM	Primary	NA	1	77	WHITE	NA	NOT HISPANIC OR LATINO	19	No	C71.9	9440/3	C71.9	-28382	0	YES	20a83eb1-466d-4f85-921a-cb8beea8eabe	39937	Brain
TCGA-19-0963-01	Glioblastoma Multiforme	Glioma	gbm_tcga	TCGA-19-0963	NA	NA	NA	NA	NA	NA	NA	NA	NA	NA	NA	NA	NA	NA	NA	NA	NA	NA	NA	NA	NA	No	Yes	NO	YES	NA	GBM	Primary	NA	1	61	WHITE	NA	NOT HISPANIC OR LATINO	19	No	C71.9	9440/3	C71.9	-22326	0	YES	163e93a7-4d8d-4f28-a9f6-4d0ed16630cd	39937	Brain
TCGA-19-0964-01	Glioblastoma Multiforme	Glioma	gbm_tcga	TCGA-19-0964	NA	NA	NA	NA	NA	NA	NA	NA	NA	NA	NA	NA	NA	NA	NA	NA	NA	NA	NA	NA	NA	No	Yes	NO	YES	NA	GBM	Primary	NA	1	70	WHITE	NA	NOT HISPANIC OR LATINO	19	No	C71.9	9440/3	C71.9	-25800	0	YES	746aa9fb-0af2-4719-9d48-56e9bf21260c	39801	Brain
TCGA-19-1385-01	Glioblastoma Multiforme	Glioma	gbm_tcga	TCGA-19-1385	NA	NA	NA	NA	NA	NA	NA	NA	NA	NA	NA	NA	NA	NA	NA	NA	NA	NA	NA	NA	NA	No	Yes	NO	YES	NA	GBM	Primary	NA	1	69	WHITE	NA	NOT HISPANIC OR LATINO	19	No	C71.9	9440/3	C71.9	-25459	0	YES	a79b97df-d7f7-4df4-861b-936f94a1ab30	40074	Brain
TCGA-19-1386-01	Glioblastoma Multiforme	Glioma	gbm_tcga	TCGA-19-1386	NA	NA	NA	NA	NA	NA	NA	NA	NA	NA	NA	NA	NA	NA	NA	NA	NA	NA	NA	NA	NA	No	Yes	NO	YES	NA	GBM	Primary	NA	1	51	WHITE	NA	NOT HISPANIC OR LATINO	19	No	C71.9	9440/3	C71.9	-18678	0	YES	fb86044c-161e-41d7-a49e-3d5ec18294ef	40074	Brain
TCGA-19-1387-01	Glioblastoma Multiforme	Glioma	gbm_tcga	TCGA-19-1387	NA	NA	NA	NA	NA	NA	NA	NA	NA	NA	NA	NA	NA	NA	NA	NA	NA	NA	NA	NA	NA	No	Yes	NO	YES	NA	GBM	Primary	NA	1	81	WHITE	NA	NOT HISPANIC OR LATINO	19	No	C71.9	9440/3	C71.9	-29892	0	YES	2f8b698a-cbd0-4cab-a814-dc683e0e9305	40074	Brain
TCGA-19-1388-01	Glioblastoma Multiforme	Glioma	gbm_tcga	TCGA-19-1388	NA	NA	NA	NA	NA	NA	NA	NA	NA	NA	NA	NA	NA	NA	NA	NA	NA	NA	NA	NA	NA	No	Yes	NO	YES	NA	GBM	Primary	NA	1	58	WHITE	NA	NOT HISPANIC OR LATINO	19	No	C71.9	9440/3	C71.9	-21368	0	YES	166e76db-ccd8-4760-a517-d2bc8937ea29	40074	Brain
TCGA-19-1389-01	Glioblastoma Multiforme	Glioma	gbm_tcga	TCGA-19-1389	NA	NA	NA	NA	NA	NA	NA	NA	NA	NA	NA	NA	NA	NA	NA	NA	NA	NA	NA	NA	NA	No	Yes	NO	YES	NA	GBM	Primary	NA	2	51	WHITE	NA	NOT HISPANIC OR LATINO	19	No	C71.9	9440/3	C71.9	-18659	0	YES	309005a2-93a8-4566-b8d3-6b9310144266	40074	Brain
TCGA-19-1390-01	Glioblastoma Multiforme	Glioma	gbm_tcga	TCGA-19-1390	NA	NA	NA	NA	NA	NA	HOMDEL	NA	NA	NA	NA	NA	NA	NA	NA	NA	NA	NA	NA	NA	NA	Yes	Yes	YES	YES	102	GBM	Primary	NA	1	63	WHITE	NA	NOT HISPANIC OR LATINO	19	No	C71.9	9440/3	C71.9	-23063	0	YES	5252c0b7-be05-4c0c-a8ac-afe9ad459489	40421	Brain
TCGA-19-1392-01	Glioblastoma Multiforme	Glioma	gbm_tcga	TCGA-19-1392	NA	NA	NA	NA	NA	NA	NA	NA	NA	NA	NA	NA	NA	NA	NA	NA	NA	NA	NA	NA	NA	No	Yes	NO	YES	NA	GBM	Primary	NA	1	72	WHITE	NA	NOT HISPANIC OR LATINO	19	No	C71.9	9440/3	C71.9	-26593	0	YES	6d4c3876-4453-4414-83c4-39dbc711012b	39937	Brain
TCGA-19-1786-01	Glioblastoma Multiforme	Glioma	gbm_tcga	TCGA-19-1786	NA	NA	NA	NA	NA	NA	NA	NA	NA	NA	NA	NA	NA	NA	NA	NA	NA	NA	NA	NA	NA	No	Yes	NO	YES	NA	GBM	Primary	NA	1	64	ASIAN	NA	NOT HISPANIC OR LATINO	19	No	C71.9	9440/3	C71.9	-23568	0	YES	d6830f6f-7bd5-4d43-81bd-42c64a73dd8b	40077	Brain
TCGA-19-1787-01	Glioblastoma Multiforme	Glioma	gbm_tcga	TCGA-19-1787	NA	NA	NA	NA	NA	NA	NA	NA	NA	R890H	NA	NA	NA	NA	NA	NA	NA	NA	NA	NA	NA	No	Yes	NO	YES	NA	GBM	Primary	NA	1	48	WHITE	NA	NOT HISPANIC OR LATINO	19	No	C71.9	9440/3	C71.9	-17894	0	YES	456bcab3-165d-456f-94e3-f34f81a61d2e	40421	Brain
TCGA-19-1788-01	Glioblastoma Multiforme	Glioma	gbm_tcga	TCGA-19-1788	NA	NA	NA	NA	NA	NA	NA	NA	NA	NA	NA	NA	NA	NA	NA	NA	NA	NA	NA	NA	NA	No	No	NO	NO	NA	GBM	Primary	NA	1	39	WHITE	NA	NOT HISPANIC OR LATINO	19	No	C71.9	9440/3	C71.9	-14301	0	YES	9a41f05b-19b1-4269-9997-4b59e378280c	40077	Brain
TCGA-19-1789-01	Glioblastoma Multiforme	Glioma	gbm_tcga	TCGA-19-1789	NA	NA	NA	NA	NA	NA	NA	NA	NA	NA	NA	NA	NA	NA	NA	NA	NA	NA	NA	NA	NA	No	Yes	NO	YES	NA	GBM	Primary	NA	1	69	WHITE	NA	NOT HISPANIC OR LATINO	19	No	C71.9	9440/3	C71.9	-25282	0	YES	3a56ef5c-9259-4cdc-905e-5fcf21dac09b	40077	Brain
TCGA-19-1790-01	Glioblastoma Multiforme	Glioma	gbm_tcga	TCGA-19-1790	NA	NA	NA	NA	NA	NA	NA	NA	NA	NA	NA	NA	NA	NA	NA	NA	NA	NA	NA	NA	NA	Yes	No	YES	NO	146	GBM	Primary	NA	1	56	WHITE	NA	NOT HISPANIC OR LATINO	19	No	C71.9	9440/3	C71.9	-20626	0	YES	aeeaf19a-3b0d-4c79-a029-44642581f4d8	40336	Brain
TCGA-19-1791-01	Glioblastoma Multiforme	Glioma	gbm_tcga	TCGA-19-1791	NA	NA	NA	NA	NA	NA	NA	NA	NA	NA	NA	NA	NA	NA	NA	NA	NA	NA	NA	NA	NA	No	Yes	NO	YES	NA	GBM	Primary	NA	1	82	WHITE	NA	NOT HISPANIC OR LATINO	19	No	C71.9	9440/3	C71.9	-30065	0	YES	6633f338-34a9-44f6-8039-0b9408d6213d	40077	Brain
TCGA-19-2619-01	Glioblastoma Multiforme	Glioma	gbm_tcga	TCGA-19-2619	NA	NA	NA	NA	NA	NA	NA	NA	NA	NA	NA	NA	NA	NA	NA	NA	NA	NA	NA	NA	NA	Yes	Yes	YES	YES	43	GBM	Primary	NA	1	55	BLACK OR AFRICAN AMERICAN	NA	NOT HISPANIC OR LATINO	19	No	C71.9	9440/3	C71.9	-20159	0	YES	f2de4316-026c-4c2d-b091-47bc0ec8612a	40312	Brain
TCGA-19-2620-01	Glioblastoma Multiforme	Glioma	gbm_tcga	TCGA-19-2620	NA	NA	NA	NA	NA	NA	NA	NA	NA	NA	NA	NA	NA	NA	NA	NA	NA	NA	NA	NA	NA	Yes	Yes	YES	YES	68	GBM	Primary	NA	1	70	WHITE	NA	NOT HISPANIC OR LATINO	19	No	C71.9	9440/3	C71.9	-25665	0	YES	352768f9-3ce1-419c-beef-6515c78f5d7a	40310	Brain
TCGA-19-2621-01	Glioblastoma Multiforme	Glioma	gbm_tcga	TCGA-19-2621	NA	NA	NA	NA	NA	NA	NA	NA	NA	NA	NA	NA	NA	NA	NA	NA	NA	NA	NA	NA	NA	No	Yes	NO	YES	NA	GBM	Primary	NA	1	83	WHITE	NA	NOT HISPANIC OR LATINO	19	No	C71.9	9440/3	C71.9	-30429	0	YES	035b09b7-add1-456d-ae80-20e8a03f6d7b	40310	Brain
TCGA-19-2623-01	Glioblastoma Multiforme	Glioma	gbm_tcga	TCGA-19-2623	NA	NA	NA	NA	NA	NA	NA	NA	NA	NA	NA	NA	NA	NA	NA	NA	NA	NA	NA	NA	NA	Yes	Yes	YES	YES	79	GBM	Primary	NA	1	65	WHITE	NA	NOT HISPANIC OR LATINO	19	No	C71.9	9440/3	C71.9	-23835	0	YES	c01ae0ee-fa58-45d2-ac33-d7f64d053bbb	40310	Brain
TCGA-19-2624-01	Glioblastoma Multiforme	Glioma	gbm_tcga	TCGA-19-2624	NA	NA	NA	NA	NA	NA	NA	NA	NA	NA	NA	NA	NA	NA	NA	NA	NA	NA	NA	NA	NA	Yes	Yes	YES	YES	44	GBM	Primary	NA	1	51	WHITE	NA	NOT HISPANIC OR LATINO	19	No	C71.9	9440/3	C71.9	-18891	0	YES	2f4a127f-101a-4192-b3e8-f9be2c8648bc	40310	Brain
TCGA-19-2625-01	Glioblastoma Multiforme	Glioma	gbm_tcga	TCGA-19-2625	NA	NA	NA	NA	NA	NA	NA	NA	NA	NA	NA	NA	NA	NA	NA	NA	NA	NA	NA	NA	NA	Yes	Yes	YES	YES	57	GBM	Primary	NA	1	76	WHITE	NA	NOT HISPANIC OR LATINO	19	No	C71.9	9440/3	C71.9	-27930	0	YES	f6b2f52b-284d-4bde-9a3d-a0f458d07f08	40310	Brain
TCGA-19-2629-01	Glioblastoma Multiforme	Glioma	gbm_tcga	TCGA-19-2629	NA	NA	NA	NA	NA	NA	NA	NA	NA	NA	NA	NA	NA	NA	NA	NA	NA	NA	NA	NA	NA	Yes	Yes	YES	YES	99	GBM	Primary	NA	1	60	WHITE	NA	NOT HISPANIC OR LATINO	19	No	C71.9	9440/3	C71.9	-22257	0	YES	e17a6048-7a72-42c0-ad3f-97cbff02bc9f	40310	Brain
TCGA-19-2631-01	Glioblastoma Multiforme	Glioma	gbm_tcga	TCGA-19-2631	NA	NA	NA	NA	NA	NA	NA	NA	NA	NA	NA	NA	NA	NA	NA	NA	NA	NA	NA	NA	NA	Yes	Yes	YES	YES	107	GBM	Primary	NA	1	74	WHITE	NA	NOT HISPANIC OR LATINO	19	No	C71.9	9440/3	C71.9	-27200	0	YES	ab327397-a510-4b39-a12e-185c726650ff	40345	Brain
TCGA-19-4065-01	Glioblastoma Multiforme	Glioma	gbm_tcga	TCGA-19-4065	NA	NA	NA	NA	NA	NA	NA	NA	NA	NA	NA	NA	NA	NA	NA	NA	NA	NA	NA	NA	NA	No	Yes	NO	YES	NA	GBM	Primary	NA	2	36	WHITE	NA	HISPANIC OR LATINO	19	No	C71.9	9440/3	C71.9	-13257	0	YES	a262928c-e20a-4c02-8114-1227e05c43e1	40337	Brain
TCGA-19-4068-01	Glioblastoma Multiforme	Glioma	gbm_tcga	TCGA-19-4068	NA	NA	NA	NA	NA	NA	NA	NA	NA	NA	NA	NA	NA	NA	NA	NA	NA	NA	NA	NA	NA	Yes	No	YES	NO	56	GBM	Primary	NA	1	68	WHITE	NA	NOT HISPANIC OR LATINO	19	No	C71.9	9440/3	C71.9	-24945	0	YES	ef646014-78a9-43af-b6fa-85fa288cd51b	40337	Brain
TCGA-19-5947-01	Glioblastoma Multiforme	Glioma	gbm_tcga	TCGA-19-5947	NA	NA	NA	NA	NA	NA	NA	NA	NA	NA	NA	NA	NA	NA	NA	NA	NA	NA	NA	NA	NA	Yes	Yes	YES	YES	28	GBM	Primary	NA	1	47	BLACK OR AFRICAN AMERICAN	NA	NOT HISPANIC OR LATINO	19	No	C71.9	9440/3	C71.9	-17218	0	YES	13b4d676-ee9b-499b-94bb-2365830fb37e	40697	Brain
TCGA-19-5950-01	Glioblastoma Multiforme	Glioma	gbm_tcga	TCGA-19-5950	NA	NA	NA	NA	NA	NA	NA	NA	NA	NA	NA	NA	NA	NA	NA	NA	NA	NA	NA	NA	NA	Yes	Yes	YES	YES	54	GBM	Primary	NA	1	52	WHITE	NA	NOT HISPANIC OR LATINO	19	No	C71.9	9440/3	C71.9	-19244	0	YES	ec56b685-022b-44b4-8051-d8bbbcc17ee0	40697	Brain
TCGA-19-5951-01	Glioblastoma Multiforme	Glioma	gbm_tcga	TCGA-19-5951	NA	NA	NA	NA	NA	NA	NA	NA	NA	NA	NA	NA	NA	NA	NA	NA	NA	NA	NA	NA	NA	Yes	Yes	YES	YES	69	GBM	Primary	NA	1	76	WHITE	NA	NOT HISPANIC OR LATINO	19	No	C71.9	9440/3	C71.9	-27995	0	YES	61e00782-b709-43b1-a164-ee7f89c867e4	40697	Brain
TCGA-19-5952-01	Glioblastoma Multiforme	Glioma	gbm_tcga	TCGA-19-5952	NA	NA	NA	NA	NA	NA	NA	NA	NA	NA	NA	NA	NA	NA	NA	NA	NA	NA	NA	NA	NA	Yes	Yes	YES	YES	39	GBM	Primary	NA	1	62	WHITE	NA	NOT HISPANIC OR LATINO	19	No	C71.9	9440/3	C71.9	-22841	0	YES	ef36cbd1-5d7d-4756-a628-b5339d41e228	40697	Brain
TCGA-19-5953-01	Glioblastoma Multiforme	Glioma	gbm_tcga	TCGA-19-5953	NA	NA	NA	NA	NA	NA	NA	NA	NA	NA	NA	NA	NA	NA	NA	NA	NA	NA	NA	NA	NA	Yes	Yes	YES	YES	55	GBM	Primary	NA	1	58	WHITE	NA	NOT HISPANIC OR LATINO	19	No	C71.9	9440/3	C71.9	-21204	0	YES	aa703529-7153-4f74-8577-2601876e3374	40801	Brain
TCGA-19-5954-01	Glioblastoma Multiforme	Glioma	gbm_tcga	TCGA-19-5954	NA	NA	NA	NA	NA	NA	NA	NA	NA	NA	NA	NA	NA	NA	NA	NA	NA	NA	NA	NA	NA	Yes	Yes	YES	YES	71	GBM	Primary	NA	1	72	WHITE	NA	NOT HISPANIC OR LATINO	19	No	C71.9	9440/3	C71.9	-26355	0	YES	18e04edc-04a3-4d1c-b536-3797e1924f48	40697	Brain
TCGA-19-5955-01	Glioblastoma Multiforme	Glioma	gbm_tcga	TCGA-19-5955	NA	NA	NA	NA	NA	NA	NA	NA	NA	NA	NA	NA	NA	NA	NA	NA	NA	NA	NA	NA	NA	Yes	Yes	YES	YES	64	GBM	Primary	NA	1	83	WHITE	NA	NOT HISPANIC OR LATINO	19	No	C71.9	9440/3	C71.9	-30550	0	YES	ad7a6a27-c517-49ef-a9f9-518dccda23b4	40697	Brain
TCGA-19-5956-01	Glioblastoma Multiforme	Glioma	gbm_tcga	TCGA-19-5956	NA	NA	NA	NA	NA	L541M	D715Y	NA	NA	G1047V	NA	NA	NA	NA	NA	NA	NA	R87I	NA	NA	NA	No	Yes	NO	YES	NA	GBM	Primary	NA	1	53	WHITE	NA	NOT HISPANIC OR LATINO	19	No	C71.9	9440/3	C71.9	-19591	0	YES	7e70a318-3acc-42f3-8287-158a2199f0bc	40697	Brain
TCGA-19-5958-01	Glioblastoma Multiforme	Glioma	gbm_tcga	TCGA-19-5958	NA	NA	NA	NA	NA	NA	NA	NA	NA	NA	NA	NA	NA	NA	NA	NA	NA	NA	NA	NA	NA	Yes	Yes	YES	YES	41	GBM	Primary	NA	1	56	WHITE	NA	NOT HISPANIC OR LATINO	19	No	C71.9	9440/3	C71.9	-20466	0	YES	81622677-9742-40ea-ad60-5f9b2a624ea7	40697	Brain
TCGA-19-5959-01	Glioblastoma Multiforme	Glioma	gbm_tcga	TCGA-19-5959	NA	NA	NA	NA	NA	NA	NA	NA	NA	NA	NA	NA	NA	NA	NA	NA	NA	NA	NA	NA	NA	Yes	Yes	YES	YES	78	GBM	Primary	NA	1	77	WHITE	NA	NOT HISPANIC OR LATINO	19	No	C71.9	9440/3	C71.9	-28449	0	YES	42e92d73-29eb-4508-a653-9b77f36021c0	40697	Brain
TCGA-19-5960-01	Glioblastoma Multiforme	Glioma	gbm_tcga	TCGA-19-5960	NA	NA	NA	NA	NA	NA	NA	NA	NA	NA	NA	NA	NA	NA	NA	NA	NA	NA	NA	NA	NA	Yes	Yes	YES	YES	45	GBM	Primary	NA	1	56	WHITE	NA	NOT HISPANIC OR LATINO	19	No	C71.9	9440/3	C71.9	-20641	0	YES	93ed7a2b-b0cb-4a84-871f-5c34a0b6a640	40697	Brain
TCGA-19-A60I-01	Glioblastoma Multiforme	Glioma	gbm_tcga	TCGA-19-A60I	NA	NA	NA	NA	NA	NA	NA	NA	NA	NA	NA	NA	NA	NA	NA	NA	NA	NA	NA	AMP, EGFR-TEAD3	NA	No	Yes	NO	YES	NA	GBM	Primary	107	1	39	BLACK OR AFRICAN AMERICAN	NA	NOT HISPANIC OR LATINO	19	No	C71.9	9440/3	C71.9	-14437	0	YES	D8628D35-C4C6-443F-9DA2-8517A157F137	41452	Brain
TCGA-19-A6J4-01	Glioblastoma Multiforme	Glioma	gbm_tcga	TCGA-19-A6J4	NA	NA	NA	NA	NA	NA	NA	NA	NA	NA	NA	NA	NA	NA	NA	NA	NA	NA	NA	NA	NA	No	Yes	NO	YES	NA	GBM	Primary	77	1	68	BLACK OR AFRICAN AMERICAN	NA	NOT HISPANIC OR LATINO	19	No	C71.9	9440/3	C71.9	-25058	0	YES	B0406065-73BD-4370-8133-7A1C7C11EAC6	41533	Brain
TCGA-19-A6J5-01	Glioblastoma Multiforme	Glioma	gbm_tcga	TCGA-19-A6J5	NA	NA	NA	NA	AMP	NA	NA	NA	NA	NA	NA	NA	NA	NA	NA	NA	NA	NA	NA	NA	NA	No	Yes	NO	YES	NA	GBM	Primary	444	1	40	BLACK OR AFRICAN AMERICAN	NO	NOT HISPANIC OR LATINO	19	No	C71.9	9440/3	C71.9	-14970	0	YES	7638E294-2DCF-4C03-B238-24E40491C2AD	41520	Brain
TCGA-20-0987-01	Serous Ovarian Cancer	Ovarian Cancer	ov_tcga	TCGA-20-0987	NA	NA	AMP	NA	NA	NA	NA	AMP	NA	NA	NA	NA	NA	NA	NA	NA	AMP	NA	NA	AMP	NA	Yes	Yes	YES	YES	20	SOC	Primary	NA	1	61	WHITE	NA	NOT HISPANIC OR LATINO	20	No	C56.9	8441/3	C56.9	-22287	0	YES	34f285ab-6c31-4865-a0a7-a57af3567df0	39867	Ovary
TCGA-20-0990-01	Serous Ovarian Cancer	Ovarian Cancer	ov_tcga	TCGA-20-0990	NA	NA	NA	NA	NA	NA	NA	NA	NA	NA	AMP	NA	NA	NA	NA	NA	NA	NA	NA	NA	NA	Yes	Yes	YES	YES	66	SOC	Primary	NA	1	74	WHITE	NA	NOT HISPANIC OR LATINO	20	No	C56.9	8441/3	C56.9	-27170	0	YES	c9524775-6b50-4793-8858-24b6a6d3e4e6	39867	Ovary
TCGA-20-0991-01	Serous Ovarian Cancer	Ovarian Cancer	ov_tcga	TCGA-20-0991	NA	NA	NA	NA	NA	NA	NA	NA	NA	NA	NA	NA	NA	NA	NA	NA	NA	NA	NA	NA	NA	Yes	Yes	YES	YES	58	SOC	Primary	NA	1	78	WHITE	NA	NOT HISPANIC OR LATINO	20	No	C56.9	8441/3	C56.9	-28694	0	YES	36595b52-2b5f-4e87-80eb-37c29109e92a	39867	Ovary
TCGA-20-0996-01	Serous Ovarian Cancer	Ovarian Cancer	ov_tcga	TCGA-20-0996	NA	NA	NA	NA	NA	NA	NA	NA	NA	NA	NA	NA	NA	NA	NA	NA	NA	NA	NA	NA	NA	No	Yes	NO	YES	NA	SOC	Primary	NA	1	59	WHITE	NA	NOT HISPANIC OR LATINO	20	No	C56.9	8441/3	C56.9	-21572	0	YES	d7f82e34-5b34-4e8c-a0cf-d7561bcea43c	39867	Ovary
TCGA-20-1682-01	Serous Ovarian Cancer	Ovarian Cancer	ov_tcga	TCGA-20-1682	NA	NA	NA	NA	NA	NA	NA	NA	NA	NA	NA	NA	NA	NA	NA	NA	NA	NA	NA	NA	NA	No	Yes	NO	YES	NA	SOC	Primary	NA	1	56	WHITE	NA	NOT HISPANIC OR LATINO	20	No	C56.9	8441/3	C56.9	-20583	0	YES	94bd4c68-4bfc-4db3-9365-97c867747133	39966	Ovary
TCGA-20-1683-01	Serous Ovarian Cancer	Ovarian Cancer	ov_tcga	TCGA-20-1683	NA	NA	NA	NA	NA	NA	NA	NA	NA	NA	AMP	NA	NA	NA	NA	HOMDEL	AMP	NA	NA	NA	NA	No	Yes	NO	YES	NA	SOC	Primary	NA	1	65	WHITE	NA	NOT HISPANIC OR LATINO	20	No	C56.9	8441/3	C56.9	-24006	0	YES	ac2e88ff-8b1e-4691-9a96-5a581f98d827	39966	Ovary
TCGA-20-1684-01	Serous Ovarian Cancer	Ovarian Cancer	ov_tcga	TCGA-20-1684	NA	NA	NA	AMP	AMP	NA	NA	NA	AMP	NA	AMP	NA	NA	NA	NA	AMP, DYNC2H1-YAP1	NA	AMP	NA	AMP	NA	No	Yes	NO	YES	NA	SOC	Primary	NA	1	51	WHITE	NA	NOT HISPANIC OR LATINO	20	No	C56.9	8441/3	C56.9	-18755	0	YES	94030805-8beb-441a-af73-11a80768edb5	39966	Ovary
TCGA-20-1685-01	Serous Ovarian Cancer	Ovarian Cancer	ov_tcga	TCGA-20-1685	NA	NA	AMP	NA	NA	NA	NA	NA	NA	NA	AMP	NA	NA	NA	NA	NA	NA	NA	NA	NA	NA	No	Yes	NO	YES	NA	SOC	Primary	NA	1	45	WHITE	NA	NOT HISPANIC OR LATINO	20	No	C56.9	8441/3	C56.9	-16745	0	YES	cbc5b936-ead5-4858-ab90-e639402789b0	39966	Ovary
TCGA-20-1686-01	Serous Ovarian Cancer	Ovarian Cancer	ov_tcga	TCGA-20-1686	AMP	NA	NA	NA	NA	NA	NA	AMP	NA	NA	NA	NA	NA	NA	NA	NA	NA	NA	NA	NA	NA	No	Yes	NO	YES	NA	SOC	Primary	NA	1	75	WHITE	NA	NOT HISPANIC OR LATINO	20	No	C56.9	8441/3	C56.9	-27588	0	YES	f007fa7a-7da9-4cb0-8aea-623af1a122c5	39966	Ovary
TCGA-20-1687-01	Serous Ovarian Cancer	Ovarian Cancer	ov_tcga	TCGA-20-1687	NA	NA	NA	NA	NA	NA	NA	NA	NA	NA	NA	NA	NA	NA	NA	NA	NA	NA	NA	NA	NA	No	Yes	NO	YES	NA	SOC	Primary	NA	1	46	WHITE	NA	NOT HISPANIC OR LATINO	20	No	C56.9	8441/3	C56.9	-16961	0	YES	9bf16a89-2fc7-4c08-93bc-3105eec5c3cc	39966	Ovary
TCGA-21-1070-01	Lung Squamous Cell Carcinoma	Non-Small Cell Lung Cancer	lusc_tcga	TCGA-21-1070	NA	NA	NA	NA	NA	NA	AMP	NA	NA	NA	AMP	NA	NA	NA	NA	NA	AMP	NA	NA	NA	AMP	Yes	Yes	YES	YES	431	LUSC	Primary	NA	1	60	BLACK OR AFRICAN AMERICAN	NA	NOT HISPANIC OR LATINO	21	No	C34.1	8070/3	C34.1	-22273	0	YES	28f899c5-ea17-4df6-83e6-e744e04d0ea1	40233	Lung
TCGA-21-1071-01	Lung Squamous Cell Carcinoma	Non-Small Cell Lung Cancer	lusc_tcga	TCGA-21-1071	NA	NA	NA	NA	AMP	NA	NA	NA	NA	NA	AMP	NA	NA	AMP	NA	NA	AMP	NA	NA	NA	NA	Yes	Yes	YES	YES	163	LUSC	Primary	NA	1	67	WHITE	NA	NOT HISPANIC OR LATINO	21	No	C34.1	8070/3	C34.1	-24515	0	YES	d87e30a3-1b5a-41cf-bafe-27914a01c8d9	40232	Lung
TCGA-21-1072-01	Lung Squamous Cell Carcinoma	Non-Small Cell Lung Cancer	lusc_tcga	TCGA-21-1072	NA	NA	NA	NA	NA	NA	NA	NA	NA	NA	AMP	NA	NA	NA	NA	NA	AMP	NA	NA	NA	NA	No	Yes	NO	YES	NA	LUSC	Primary	NA	1	75	WHITE	NA	NOT HISPANIC OR LATINO	21	No	C34.9	8070/3	C34.9	-27397	0	YES	6394fe4a-6034-4c79-b28f-aa43e3753730	40232	Lung
TCGA-21-1075-01	Lung Squamous Cell Carcinoma	Non-Small Cell Lung Cancer	lusc_tcga	TCGA-21-1075	NA	NA	NA	NA	NA	NA	NA	NA	NA	NA	AMP	NA	NA	NA	NA	NA	AMP	NA	NA	NA	NA	No	Yes	NO	YES	NA	LUSC	Primary	NA	1	57	WHITE	NA	NOT HISPANIC OR LATINO	21	No	C34.3	8070/3	C34.3	-21093	0	YES	fde60f9f-5cff-405e-b0f6-e193195ebd53	40240	Lung
TCGA-21-1076-01	Lung Squamous Cell Carcinoma	Non-Small Cell Lung Cancer	lusc_tcga	TCGA-21-1076	NA	NA	NA	NA	AMP	NA	NA	NA	NA	NA	AMP	NA	NA	NA	NA	NA	NA	NA	NA	NA	NA	Yes	Yes	YES	YES	264	LUSC	Primary	NA	1	54	WHITE	NA	NOT HISPANIC OR LATINO	21	No	C34.3	8070/3	C34.3	-19863	0	YES	220be009-8f1e-4a77-ab04-3220b5f87ea6	40240	Lung
TCGA-21-1077-01	Lung Squamous Cell Carcinoma	Non-Small Cell Lung Cancer	lusc_tcga	TCGA-21-1077	NA	NA	NA	NA	NA	NA	NA	NA	NA	NA	AMP	NA	NA	NA	NA	NA	AMP	NA	NA	NA	NA	Yes	Yes	YES	YES	181	LUSC	Primary	NA	1	64	WHITE	NA	NOT HISPANIC OR LATINO	21	No	C34.1	8070/3	C34.1	-23523	0	YES	f516991c-5139-4b3e-b605-5a3d90688209	40240	Lung
TCGA-21-1078-01	Lung Squamous Cell Carcinoma	Non-Small Cell Lung Cancer	lusc_tcga	TCGA-21-1078	NA	AMP	NA	NA	NA	NA	NA	NA	NA	NA	NA	NA	NA	NA	NA	NA	NA	NA	NA	NA	NA	Yes	Yes	YES	YES	73	LUSC	Primary	NA	1	77	WHITE	NA	NOT HISPANIC OR LATINO	21	No	C34.3	8070/3	C34.3	-28125	0	YES	0ab8d063-62b4-4d47-82aa-e3351a60029d	40241	Lung
TCGA-21-1079-01	Lung Squamous Cell Carcinoma	Non-Small Cell Lung Cancer	lusc_tcga	TCGA-21-1079	NA	NA	NA	NA	NA	NA	NA	NA	NA	Y823H	NA	NA	NA	NA	NA	NA	NA	NA	NA	NA	NA	No	Yes	NO	YES	NA	LUSC	Primary	NA	1	71	WHITE	NA	NOT HISPANIC OR LATINO	21	No	C34.1	8070/3	C34.1	-26176	0	YES	a0b3fab8-7817-429b-aa34-7ef03e813313	40232	Lung
TCGA-21-1080-01	Lung Squamous Cell Carcinoma	Non-Small Cell Lung Cancer	lusc_tcga	TCGA-21-1080	NA	NA	NA	NA	NA	NA	NA	NA	NA	NA	NA	R276C	NA	NA	NA	NA	NA	NA	NA	NA	NA	No	Yes	NO	YES	NA	LUSC	Primary	NA	1	66	WHITE	NA	NOT HISPANIC OR LATINO	21	No	C34.3	8070/3	C34.3	-24253	0	YES	b9a81947-0348-4fe6-a0ac-d674cd13aa99	40232	Lung
TCGA-21-1081-01	Lung Squamous Cell Carcinoma	Non-Small Cell Lung Cancer	lusc_tcga	TCGA-21-1081	NA	NA	NA	NA	NA	NA	NA	NA	NA	NA	AMP	NA	NA	NA	NA	NA	AMP	NA	NA	NA	NA	Yes	Yes	YES	YES	161	LUSC	Primary	NA	1	69	WHITE	NA	NOT HISPANIC OR LATINO	21	No	C34.3	8070/3	C34.3	-25440	0	YES	2afa2fd8-e4d9-4e7b-b387-7e2451764d5d	40232	Lung
TCGA-21-1082-01	Lung Squamous Cell Carcinoma	Non-Small Cell Lung Cancer	lusc_tcga	TCGA-21-1082	NA	NA	NA	NA	NA	NA	NA	NA	NA	NA	AMP, D988H	NA	NA	NA	NA	NA	AMP	NA	NA	V429L	NA	No	Yes	NO	YES	NA	LUSC	Primary	NA	1	61	WHITE	NA	NOT HISPANIC OR LATINO	21	No	C34.3	8070/3	C34.3	-22492	0	YES	0e2ee54a-51c9-4868-842d-a2a1c1cfb016	40232	Lung
TCGA-21-1083-01	Lung Squamous Cell Carcinoma	Non-Small Cell Lung Cancer	lusc_tcga	TCGA-21-1083	NA	NA	NA	NA	R541W	NA	NA	NA	NA	NA	NA	NA	NA	NA	NA	NA	NA	NA	NA	NA	NA	No	Yes	NO	YES	NA	LUSC	Primary	NA	1	75	WHITE	NA	NOT HISPANIC OR LATINO	21	No	C34.1	8070/3	C34.1	-27708	0	YES	0398eae1-7216-4595-80a5-6b117d96e070	40221	Lung
TCGA-21-5782-01	Lung Squamous Cell Carcinoma	Non-Small Cell Lung Cancer	lusc_tcga	TCGA-21-5782	NA	NA	NA	NA	NA	NA	NA	NA	NA	NA	AMP	NA	NA	NA	NA	NA	AMP	NA	NA	NA	NA	Yes	Yes	YES	YES	333	LUSC	Primary	NA	1	68	WHITE	NA	NOT HISPANIC OR LATINO	21	No	C34.3	8070/3	C34.3	-24969	0	YES	e21964b8-47c7-4a5f-bfa7-7206222883d2	40665	Lung
TCGA-21-5783-01	Lung Squamous Cell Carcinoma	Non-Small Cell Lung Cancer	lusc_tcga	TCGA-21-5783	NA	NA	AMP	R242*	NA	NA	NA	NA	NA	NA	NA	NA	NA	NA	NA	NA	NA	NA	NA	NA	NA	No	Yes	NO	YES	NA	LUSC	Primary	NA	1	76	WHITE	NA	NOT HISPANIC OR LATINO	21	No	C34.1	8070/3	C34.1	-27904	0	YES	9b4fa1c2-ac5a-4e23-8d25-28e1446e7d8f	40980	Lung
TCGA-21-5784-01	Lung Squamous Cell Carcinoma	Non-Small Cell Lung Cancer	lusc_tcga	TCGA-21-5784	NA	NA	NA	NA	NA	NA	NA	NA	NA	NA	NA	NA	NA	NA	NA	NA	NA	NA	NA	NA	NA	Yes	Yes	YES	YES	191	LUSC	Primary	NA	1	80	WHITE	NA	NOT HISPANIC OR LATINO	21	No	C34.1	8070/3	C34.1	-29362	0	YES	4add88b7-169a-448f-b063-c7e6402628f1	40665	Lung
TCGA-21-5786-01	Lung Squamous Cell Carcinoma	Non-Small Cell Lung Cancer	lusc_tcga	TCGA-21-5786	NA	V61F	NA	NA	NA	NA	NA	NA	NA	NA	NA	NA	NA	NA	NA	NA	NA	NA	NA	NA	NA	Yes	Yes	YES	YES	332	LUSC	Primary	NA	1	64	WHITE	NA	NOT HISPANIC OR LATINO	21	No	C34.1	8070/3	C34.1	-23649	0	YES	9d841e6a-b292-45be-8a7a-50d54606592b	40665	Lung
TCGA-21-5787-01	Lung Squamous Cell Carcinoma	Non-Small Cell Lung Cancer	lusc_tcga	TCGA-21-5787	NA	NA	AMP	NA	NA	NA	NA	AMP	NA	NA	NA	NA	NA	NA	NA	NA	NA	NA	NA	NA	NA	Yes	Yes	YES	YES	353	LUSC	Primary	NA	1	65	BLACK OR AFRICAN AMERICAN	NA	NOT HISPANIC OR LATINO	21	No	C34.1	8070/3	C34.1	-24071	0	YES	d11c4976-ba19-4616-be79-d1e321c26d07	40666	Lung
TCGA-21-A5DI-01	Lung Squamous Cell Carcinoma	Non-Small Cell Lung Cancer	lusc_tcga	TCGA-21-A5DI	NA	NA	NA	NA	NA	NA	NA	NA	NA	NA	NA	NA	NA	NA	NA	NA	NA	NA	NA	NA	AMP	No	Yes	NO	YES	NA	LUSC	Primary	2379	1	77	WHITE	NO	NOT HISPANIC OR LATINO	21	No	C34.3	8070/3	C34.3	-28374	0	YES	A7CD7B0F-AB76-4F3F-A2D5-5EC04FE6C4F3	41404	Lung
TCGA-22-0940-01	Lung Squamous Cell Carcinoma	Non-Small Cell Lung Cancer	lusc_tcga	TCGA-22-0940	NA	NA	NA	NA	AMP	NA	NA	NA	NA	NA	NA	NA	NA	NA	NA	NA	NA	NA	NA	NA	NA	No	Yes	NO	YES	NA	LUSC	Primary	NA	1	71	WHITE	NA	NOT HISPANIC OR LATINO	22	No	C34.9	8070/3	C34.9	-26272	0	YES	7ddd36fd-9e6a-4a46-a799-82998786cb36	40212	Lung
TCGA-22-0944-01	Lung Squamous Cell Carcinoma	Non-Small Cell Lung Cancer	lusc_tcga	TCGA-22-0944	NA	NA	NA	NA	NA	NA	NA	NA	NA	NA	AMP	NA	NA	NA	NA	NA	NA	NA	NA	NA	NA	Yes	Yes	YES	YES	103	LUSC	Primary	NA	1	61	WHITE	NA	NOT HISPANIC OR LATINO	22	No	C34.9	8070/3	C34.9	-22329	0	YES	df7c9193-0bd2-4fd9-8ae1-1f9d341e92c5	40221	Lung
TCGA-22-1000-01	Lung Squamous Cell Carcinoma	Non-Small Cell Lung Cancer	lusc_tcga	TCGA-22-1000	E136K	NA	NA	NA	NA	NA	NA	NA	NA	NA	NA	NA	NA	NA	NA	NA	NA	NA	NA	NA	NA	No	No	NO	YES	NA	LUSC	Primary	NA	1	76	WHITE	NA	NOT HISPANIC OR LATINO	22	No	C34.9	8070/3	C34.9	-27901	0	YES	972476b7-d7f3-4865-b978-0c13f29457cb	40221	Lung
TCGA-22-1002-01	Lung Squamous Cell Carcinoma	Non-Small Cell Lung Cancer	lusc_tcga	TCGA-22-1002	NA	NA	NA	NA	NA	NA	NA	NA	NA	NA	NA	NA	NA	NA	NA	NA	NA	NA	NA	NA	NA	Yes	Yes	YES	YES	199	LUSC	Primary	NA	1	69	WHITE	NA	NOT HISPANIC OR LATINO	22	No	C34.9	8070/3	C34.9	-25359	0	YES	96006f5e-5922-4e55-afa5-5e43773d72f2	40221	Lung
TCGA-22-1005-01	Lung Squamous Cell Carcinoma	Non-Small Cell Lung Cancer	lusc_tcga	TCGA-22-1005	NA	NA	NA	NA	AMP	NA	NA	NA	NA	NA	NA	NA	NA	NA	NA	NA	NA	NA	NA	NA	NA	No	Yes	NO	YES	NA	LUSC	Primary	NA	1	63	WHITE	NA	NOT HISPANIC OR LATINO	22	No	C34.9	8070/3	C34.9	-23322	0	YES	3c56a43a-91f1-4a66-9cfe-d2e26b86a936	40221	Lung
TCGA-22-1011-01	Lung Squamous Cell Carcinoma	Non-Small Cell Lung Cancer	lusc_tcga	TCGA-22-1011	NA	NA	NA	NA	NA	NA	NA	NA	NA	NA	NA	NA	NA	NA	NA	NA	NA	NA	NA	NA	NA	Yes	Yes	YES	YES	92	LUSC	Primary	NA	1	73	WHITE	NA	NOT HISPANIC OR LATINO	22	No	C34.9	8070/3	C34.9	-26732	0	YES	18058bfb-a008-410f-8e04-7c2b45a856b7	40224	Lung
TCGA-22-1012-01	Lung Squamous Cell Carcinoma	Non-Small Cell Lung Cancer	lusc_tcga	TCGA-22-1012	NA	NA	NA	NA	NA	NA	I795M	NA	NA	NA	NA	NA	NA	NA	NA	NA	NA	NA	NA	NA	NA	Yes	Yes	YES	YES	237	LUSC	Primary	NA	1	80	WHITE	NA	NOT HISPANIC OR LATINO	22	No	C34.9	8070/3	C34.9	-29273	0	YES	6ab57144-16ea-4844-b737-e726787d23b9	40224	Lung
TCGA-22-1016-01	Lung Squamous Cell Carcinoma	Non-Small Cell Lung Cancer	lusc_tcga	TCGA-22-1016	NA	NA	NA	NA	NA	NA	NA	NA	NA	NA	NA	NA	NA	NA	NA	AMP	NA	NA	NA	NA	NA	Yes	Yes	YES	YES	293	LUSC	Primary	NA	1	65	WHITE	NA	NOT HISPANIC OR LATINO	22	No	C34.9	8070/3	C34.9	-24078	0	YES	037c57d1-b4a5-45dc-bda4-0550461d321b	40224	Lung
TCGA-22-1017-01	Lung Squamous Cell Carcinoma	Non-Small Cell Lung Cancer	lusc_tcga	TCGA-22-1017	NA	NA	AMP	AMP	NA	NA	NA	NA	NA	NA	NA	NA	NA	NA	NA	NA	NA	NA	NA	NA	NA	No	Yes	NO	YES	NA	LUSC	Primary	NA	1	62	WHITE	NA	NOT HISPANIC OR LATINO	22	Yes	C34.9	8070/3	C34.9	-22880	0	YES	25f64b80-0672-4980-9875-956b1699309b	40660	Lung
TCGA-22-4591-01	Lung Squamous Cell Carcinoma	Non-Small Cell Lung Cancer	lusc_tcga	TCGA-22-4591	NA	NA	NA	NA	NA	NA	NA	NA	NA	NA	NA	NA	NA	NA	NA	NA	NA	NA	NA	NA	NA	Yes	Yes	YES	YES	203	LUSC	Primary	NA	1	80	WHITE	NA	NA	22	No	C34.3	8070/3	C34.3	-29250	0	YES	211bb982-16f4-4f07-b24f-e633703f24c4	40547	Lung
TCGA-22-4593-01	Lung Squamous Cell Carcinoma	Non-Small Cell Lung Cancer	lusc_tcga	TCGA-22-4593	NA	NA	NA	NA	NA	NA	NA	NA	NA	HOMDEL	NA	NA	NA	NA	NA	NA	NA	NA	NA	NA	NA	Yes	Yes	YES	YES	160	LUSC	Primary	NA	1	77	WHITE	NA	NA	22	No	C34.3	8070/3	C34.3	-28385	0	YES	8fbe1f9e-f2a6-4550-aabf-b06607b821f0	40760	Lung
TCGA-22-4594-01	Lung Squamous Cell Carcinoma	Non-Small Cell Lung Cancer	lusc_tcga	TCGA-22-4594	NA	NA	NA	NA	NA	NA	NA	NA	NA	NA	NA	NA	NA	NA	NA	NA	NA	NA	NA	NA	NA	No	Yes	NO	YES	NA	LUSC	Primary	NA	1	60	NA	NA	NA	22	No	C34.1	8070/3	C34.1	-22115	0	YES	986ced10-52b9-43b4-84ad-96013a657f1b	40548	Lung
TCGA-22-4595-01	Lung Squamous Cell Carcinoma	Non-Small Cell Lung Cancer	lusc_tcga	TCGA-22-4595	NA	NA	NA	NA	NA	NA	NA	AMP	NA	NA	AMP	NA	NA	NA	NA	NA	AMP	NA	NA	NA	AMP	Yes	Yes	YES	YES	286	LUSC	Primary	NA	1	57	WHITE	NA	NA	22	No	C34.3	8070/3	C34.3	-21146	0	YES	aa53c701-4b65-4c26-a6f0-02a4498717a8	40548	Lung
TCGA-22-4596-01	Lung Squamous Cell Carcinoma	Non-Small Cell Lung Cancer	lusc_tcga	TCGA-22-4596	NA	NA	NA	NA	NA	NA	NA	NA	NA	NA	NA	NA	NA	NA	NA	NA	NA	NA	NA	NA	NA	No	Yes	NO	YES	NA	LUSC	Primary	NA	1	69	WHITE	NA	NA	22	No	C34.1	8070/3	C34.1	-25448	0	YES	d4608593-20cb-4b53-b037-39aa8ddd05b7	40548	Lung
TCGA-22-4599-01	Lung Squamous Cell Carcinoma	Non-Small Cell Lung Cancer	lusc_tcga	TCGA-22-4599	NA	NA	NA	NA	NA	NA	NA	NA	NA	NA	AMP	NA	NA	NA	NA	NA	AMP	NA	NA	NA	NA	Yes	Yes	YES	YES	312	LUSC	Primary	NA	1	73	WHITE	NA	NA	22	No	C34.8	8070/3	C34.8	-26925	0	YES	e5e4ead7-f2d8-4d72-aedc-393ee002a081	40512	Lung
TCGA-22-4601-01	Lung Squamous Cell Carcinoma	Non-Small Cell Lung Cancer	lusc_tcga	TCGA-22-4601	NA	NA	NA	NA	NA	NA	AMP	NA	NA	NA	AMP	NA	NA	NA	NA	NA	AMP	NA	NA	AMP	AMP	Yes	Yes	YES	YES	177	LUSC	Primary	NA	1	73	WHITE	NA	NA	22	No	C34.1	8070/3	C34.1	-26937	0	YES	5f99343b-e8ea-4b41-b36d-cd5c8fd918d0	40584	Lung
TCGA-22-4604-01	Lung Squamous Cell Carcinoma	Non-Small Cell Lung Cancer	lusc_tcga	TCGA-22-4604	NA	NA	NA	NA	NA	NA	NA	NA	NA	NA	AMP	R854K	NA	NA	NA	NA	NA	NA	NA	NA	NA	Yes	Yes	YES	YES	227	LUSC	Primary	NA	1	73	WHITE	NA	NA	22	No	C34.1	8070/3	C34.1	-26952	0	YES	0c80ab20-7e33-4f1d-b136-07782b68e98b	40584	Lung
TCGA-22-4605-01	Lung Squamous Cell Carcinoma	Non-Small Cell Lung Cancer	lusc_tcga	TCGA-22-4605	NA	NA	NA	NA	NA	NA	NA	NA	NA	NA	AMP	NA	NA	NA	NA	NA	AMP	NA	NA	NA	NA	No	Yes	NO	YES	NA	LUSC	Primary	NA	1	78	NA	NA	NA	22	No	C34.10	8072/3	C34.1	-28623	0	YES	28346e70-c18b-4572-922f-c7b7fa8af40d	40924	Lung
TCGA-22-4607-01	Lung Squamous Cell Carcinoma	Non-Small Cell Lung Cancer	lusc_tcga	TCGA-22-4607	NA	NA	NA	NA	NA	NA	NA	NA	NA	NA	NA	NA	NA	NA	NA	NA	AMP	NA	NA	NA	NA	Yes	Yes	YES	YES	83	LUSC	Primary	NA	1	75	WHITE	NA	NA	22	No	C34.3	8070/3	C34.3	-27601	0	YES	2e7cd434-0440-47a2-bc59-8805b8324ec4	40584	Lung
TCGA-22-4609-01	Lung Squamous Cell Carcinoma	Non-Small Cell Lung Cancer	lusc_tcga	TCGA-22-4609	NA	NA	NA	NA	NA	NA	NA	NA	NA	NA	NA	NA	NA	NA	NA	NA	NA	NA	NA	NA	NA	No	Yes	NO	YES	NA	LUSC	Primary	NA	1	81	WHITE	NA	NA	22	No	C34.1	8070/3	C34.1	-29844	0	YES	47cbb242-a356-43ba-95c3-0b0c9ef90fbf	40924	Lung
TCGA-22-4613-01	Lung Squamous Cell Carcinoma	Non-Small Cell Lung Cancer	lusc_tcga	TCGA-22-4613	AMP	NA	NA	NA	NA	NA	NA	NA	NA	NA	AMP	V25F	NA	NA	NA	NA	AMP, S202I	NA	NA	NA	NA	Yes	Yes	YES	YES	541	LUSC	Primary	NA	1	73	WHITE	NA	NA	22	No	C34.1	8070/3	C34.1	-26722	0	YES	2c8877f9-ee7f-4216-97ad-d2939a13daa4	40584	Lung
TCGA-22-5471-01	Lung Squamous Cell Carcinoma	Non-Small Cell Lung Cancer	lusc_tcga	TCGA-22-5471	NA	NA	NA	NA	NA	NA	NA	NA	NA	NA	AMP	NA	NA	NA	NA	NA	AMP	NA	NA	NA	AMP	Yes	Yes	YES	YES	210	LUSC	Primary	NA	1	75	WHITE	NA	NA	22	No	C34.3	8070/3	C34.3	-27749	0	YES	bece6b8e-5d6c-4dd6-85a3-9b3a9c670aa7	40668	Lung
TCGA-22-5472-01	Lung Squamous Cell Carcinoma	Non-Small Cell Lung Cancer	lusc_tcga	TCGA-22-5472	NA	NA	NA	NA	NA	NA	NA	NA	NA	NA	NA	NA	NA	NA	NA	NA	NA	NA	NA	NA	NA	Yes	Yes	YES	YES	316	LUSC	Primary	NA	1	67	WHITE	NA	NOT HISPANIC OR LATINO	22	No	C34.3	8070/3	C34.3	-24482	0	YES	bd3bf142-7c14-4538-8a76-3c6e140fa01a	40662	Lung
TCGA-22-5473-01	Lung Squamous Cell Carcinoma	Non-Small Cell Lung Cancer	lusc_tcga	TCGA-22-5473	NA	NA	NA	NA	NA	NA	NA	Q292*	NA	NA	AMP	NA	NA	NA	NA	NA	NA	NA	NA	NA	AMP	Yes	Yes	YES	YES	666	LUSC	Primary	NA	1	78	WHITE	NA	NOT HISPANIC OR LATINO	22	No	C34.3	8070/3	C34.3	-28826	0	YES	eea9575a-c842-4a95-9e47-3a3b12533f25	40662	Lung
TCGA-22-5474-01	Lung Squamous Cell Carcinoma	Non-Small Cell Lung Cancer	lusc_tcga	TCGA-22-5474	NA	NA	NA	NA	NA	NA	NA	NA	NA	NA	AMP	NA	NA	NA	NA	NA	AMP	NA	NA	NA	NA	Yes	Yes	YES	YES	89	LUSC	Primary	NA	1	74	WHITE	NA	NA	22	No	C34.1	8070/3	C34.1	-27271	0	YES	9101d953-1eb6-4808-aa44-a7b04e0ef412	40667	Lung
TCGA-22-5477-01	Lung Squamous Cell Carcinoma	Non-Small Cell Lung Cancer	lusc_tcga	TCGA-22-5477	NA	NA	NA	NA	NA	NA	NA	NA	NA	NA	NA	NA	NA	NA	NA	NA	NA	NA	NA	NA	AMP	Yes	Yes	YES	YES	144	LUSC	Primary	NA	1	65	WHITE	NA	NA	22	No	C34.3	8070/3	C34.3	-24055	0	YES	bd15f523-45c4-4d7c-a3cc-4fb56abb0e54	40665	Lung
TCGA-22-5478-01	Lung Squamous Cell Carcinoma	Non-Small Cell Lung Cancer	lusc_tcga	TCGA-22-5478	NA	NA	NA	NA	NA	NA	NA	NA	NA	NA	NA	NA	NA	NA	NA	NA	NA	NA	NA	NA	NA	Yes	Yes	YES	YES	154	LUSC	Primary	NA	1	79	NA	NA	NA	22	No	C34.3	8070/3	C34.3	-28978	0	YES	4daf4a91-bc36-40c8-8fca-ea61b6706775	40668	Lung
TCGA-22-5479-01	Lung Squamous Cell Carcinoma	Non-Small Cell Lung Cancer	lusc_tcga	TCGA-22-5479	NA	NA	NA	NA	NA	NA	NA	NA	NA	NA	AMP	NA	NA	NA	NA	NA	AMP	NA	NA	NA	AMP	No	Yes	NO	YES	NA	LUSC	Primary	NA	1	64	WHITE	NA	NA	22	No	C34.3	8070/3	C34.3	-23563	0	YES	fadd20a1-90ca-4d99-a128-9730d02a7bd6	40843	Lung
TCGA-22-5480-01	Lung Squamous Cell Carcinoma	Non-Small Cell Lung Cancer	lusc_tcga	TCGA-22-5480	NA	NA	NA	NA	NA	NA	NA	NA	NA	NA	D1126A	NA	NA	NA	NA	NA	NA	NA	NA	NA	NA	Yes	Yes	YES	YES	137	LUSC	Primary	NA	1	66	WHITE	NA	NOT HISPANIC OR LATINO	22	No	C34.1	8070/3	C34.1	-24245	0	YES	396932ab-c4b3-4526-9201-9222f5f062a5	40669	Lung
TCGA-22-5481-01	Lung Squamous Cell Carcinoma	Non-Small Cell Lung Cancer	lusc_tcga	TCGA-22-5481	NA	NA	NA	NA	AMP	NA	NA	NA	NA	NA	NA	NA	HOMDEL	NA	NA	NA	NA	NA	NA	NA	NA	No	Yes	NO	YES	NA	LUSC	Primary	NA	1	72	WHITE	NA	NA	22	No	C34.3	8070/3	C34.3	-26419	0	YES	b80ea411-c8ca-4414-ad1b-82af11df11c2	40843	Lung
TCGA-22-5482-01	Lung Squamous Cell Carcinoma	Non-Small Cell Lung Cancer	lusc_tcga	TCGA-22-5482	NA	NA	NA	NA	NA	NA	NA	NA	NA	NA	AMP	NA	NA	NA	NA	NA	AMP	NA	NA	NA	NA	Yes	Yes	YES	YES	142	LUSC	Primary	NA	1	81	WHITE	NA	NA	22	No	C34.1	8070/3	C34.1	-29657	0	YES	dd5e3a1e-2adf-4eee-ac6b-c6efad97724a	40669	Lung
TCGA-22-5483-01	Lung Squamous Cell Carcinoma	Non-Small Cell Lung Cancer	lusc_tcga	TCGA-22-5483	NA	NA	NA	NA	NA	NA	NA	NA	NA	NA	NA	NA	NA	NA	NA	NA	NA	NA	NA	NA	NA	No	Yes	NO	YES	NA	LUSC	Primary	NA	1	74	WHITE	NA	NA	22	No	C34.1	8070/3	C34.1	-27109	0	YES	b162b3bf-8097-4466-b08f-6434f541038f	40673	Lung
TCGA-22-5485-01	Lung Squamous Cell Carcinoma	Non-Small Cell Lung Cancer	lusc_tcga	TCGA-22-5485	NA	NA	NA	NA	NA	NA	NA	NA	NA	NA	NA	NA	NA	NA	NA	NA	NA	NA	NA	NA	NA	Yes	No	YES	YES	182	LUSC	Primary	NA	1	58	WHITE	NA	NA	22	No	C34.1	8070/3	C34.1	-21488	0	YES	305f72a8-069b-410b-bbe4-4ecb761c748d	40673	Lung
TCGA-22-5489-01	Lung Squamous Cell Carcinoma	Non-Small Cell Lung Cancer	lusc_tcga	TCGA-22-5489	NA	G200*	NA	NA	NA	NA	NA	NA	NA	NA	AMP	NA	NA	NA	NA	NA	AMP	NA	NA	NA	AMP	Yes	Yes	YES	YES	204	LUSC	Primary	NA	1	64	WHITE	NA	NA	22	No	C34.1	8070/3	C34.1	-23618	0	YES	df6a7005-92ed-4701-bd59-7b5f09715f9d	40674	Lung
TCGA-22-5491-01	Lung Squamous Cell Carcinoma	Non-Small Cell Lung Cancer	lusc_tcga	TCGA-22-5491	NA	NA	NA	NA	NA	NA	NA	NA	NA	NA	AMP	NA	NA	NA	NA	NA	NA	NA	NA	NA	NA	Yes	Yes	YES	YES	311	LUSC	Primary	NA	1	74	WHITE	NA	NA	22	No	C34.3	8070/3	C34.3	-27145	0	YES	4cdeafe4-a6db-498f-a019-6e3a9dc35b2f	40674	Lung
TCGA-22-5492-01	Lung Squamous Cell Carcinoma	Non-Small Cell Lung Cancer	lusc_tcga	TCGA-22-5492	NA	NA	NA	NA	NA	NA	NA	NA	NA	NA	NA	NA	NA	NA	NA	NA	NA	NA	NA	NA	NA	Yes	Yes	YES	YES	197	LUSC	Primary	NA	1	73	NA	NA	NA	22	No	C34.1	8070/3	C34.1	-26838	0	YES	422a46b2-a67c-4a7e-923f-9b651ced96f8	40674	Lung
TCGA-22-A5C4-01	Lung Squamous Cell Carcinoma	Non-Small Cell Lung Cancer	lusc_tcga	TCGA-22-A5C4	NA	AMP	NA	NA	NA	NA	NA	NA	NA	NA	NA	NA	NA	NA	NA	NA	NA	NA	NA	NA	NA	No	Yes	NO	YES	NA	LUSC	Primary	49	1	70	WHITE	NO	NOT HISPANIC OR LATINO	22	No	C34.3	8070/3	C34.3	-25629	0	YES	7224CB42-6799-405F-819D-D45B1CEF075E	41402	Lung
TCGA-23-1021-01	Serous Ovarian Cancer	Ovarian Cancer	ov_tcga	TCGA-23-1021	NA	NA	NA	NA	NA	NA	NA	NA	NA	NA	NA	NA	NA	AMP	NA	NA	NA	NA	NA	NA	NA	Yes	Yes	YES	YES	63	SOC	Primary	NA	1	45	WHITE	NA	NOT HISPANIC OR LATINO	23	No	C56.9	8441/3	C56.9	-16484	0	YES	b923ac70-70ea-4a82-8466-46350c5803bf	39868	Ovary
TCGA-23-1022-01	Serous Ovarian Cancer	Ovarian Cancer	ov_tcga	TCGA-23-1022	NA	NA	NA	NA	NA	NA	NA	NA	NA	NA	NA	NA	NA	NA	NA	AMP	NA	NA	NA	NA	NA	Yes	Yes	YES	YES	158	SOC	Primary	NA	1	67	WHITE	NA	NOT HISPANIC OR LATINO	23	No	C56.9	8441/3	C56.9	-24798	0	YES	d0673efd-3315-4dd5-8ab6-912bfa07dceb	39864	Ovary
TCGA-23-1023-01	Serous Ovarian Cancer	Ovarian Cancer	ov_tcga	TCGA-23-1023	NA	NA	AMP	NA	NA	NA	NA	NA	NA	NA	AMP	NA	NA	NA	NA	NA	NA	NA	NA	NA	NA	Yes	Yes	YES	YES	31	SOC	Primary	NA	1	65	WHITE	NA	NOT HISPANIC OR LATINO	23	No	C56.9	8441/3	C56.9	-23826	0	YES	9e18238f-ae85-4b75-ae87-d92da9731a40	39867	Ovary
TCGA-23-1024-01	Serous Ovarian Cancer	Ovarian Cancer	ov_tcga	TCGA-23-1024	NA	NA	NA	NA	NA	NA	NA	NA	NA	NA	NA	NA	NA	NA	NA	NA	NA	NA	NA	NA	NA	Yes	Yes	YES	YES	31	SOC	Primary	NA	1	52	WHITE	NA	NOT HISPANIC OR LATINO	23	No	C56.9	8441/3	C56.9	-19052	0	YES	8ac6ce06-ab50-4ab4-a469-9f8bf01be963	39868	Ovary
TCGA-23-1026-01	Serous Ovarian Cancer	Ovarian Cancer	ov_tcga	TCGA-23-1026	NA	NA	NA	NA	NA	NA	NA	NA	NA	NA	NA	NA	NA	NA	NA	NA	NA	NA	NA	NA	NA	Yes	Yes	YES	YES	23	SOC	Primary	NA	1	45	WHITE	NA	NOT HISPANIC OR LATINO	23	No	C56.9	8441/3	C56.9	-16442	0	YES	c6ede8ae-881c-47a0-a0ef-745ed4b7764a	39867	Ovary
TCGA-23-1027-01	Serous Ovarian Cancer	Ovarian Cancer	ov_tcga	TCGA-23-1027	NA	NA	NA	NA	NA	AMP	NA	NA	NA	NA	AMP	NA	NA	NA	NA	AMP	NA	NA	NA	NA	AMP	Yes	Yes	YES	YES	36	SOC	Primary	NA	1	48	WHITE	NA	NOT HISPANIC OR LATINO	23	No	C56.9	8441/3	C56.9	-17588	0	YES	c9e58844-9d61-44a2-aee6-1760bc19711b	39868	Ovary
TCGA-23-1028-01	Serous Ovarian Cancer	Ovarian Cancer	ov_tcga	TCGA-23-1028	NA	NA	NA	NA	NA	NA	NA	NA	NA	NA	AMP	NA	NA	NA	NA	NA	AMP	NA	NA	NA	NA	Yes	Yes	YES	YES	43	SOC	Primary	NA	1	43	WHITE	NA	HISPANIC OR LATINO	23	No	C56.9	8441/3	C56.9	-16018	0	YES	df53c3c0-3605-4d2b-bdc7-96d9beab27ea	39867	Ovary
TCGA-23-1029-01	Serous Ovarian Cancer	Ovarian Cancer	ov_tcga	TCGA-23-1029	NA	NA	NA	NA	NA	NA	NA	NA	NA	NA	NA	NA	NA	NA	NA	NA	NA	NA	NA	NA	NA	No	Yes	NO	YES	NA	SOC	Primary	NA	1	46	WHITE	NA	NOT HISPANIC OR LATINO	23	No	C56.9	8441/3	C56.9	-16889	0	YES	4d71dd15-cd01-4dae-ad70-6dc325140207	39966	Ovary
TCGA-23-1030-01	Serous Ovarian Cancer	Ovarian Cancer	ov_tcga	TCGA-23-1030	NA	NA	NA	NA	NA	NA	NA	NA	NA	NA	NA	NA	NA	NA	NA	AMP	NA	NA	HOMDEL	AMP	NA	Yes	Yes	YES	YES	36	SOC	Primary	NA	1	64	WHITE	NA	NOT HISPANIC OR LATINO	23	No	C56.9	8441/3	C56.9	-23416	0	YES	cbcf6922-a3c0-43a1-826e-642918b0a635	39868	Ovary
TCGA-23-1031-01	Serous Ovarian Cancer	Ovarian Cancer	ov_tcga	TCGA-23-1031	NA	NA	NA	NA	NA	NA	NA	NA	NA	NA	AMP	NA	NA	NA	NA	NA	AMP	NA	NA	AMP	AMP	Yes	Yes	YES	YES	78	SOC	Primary	NA	1	60	WHITE	NA	NOT HISPANIC OR LATINO	23	No	C56.9	8441/3	C56.9	-22225	0	YES	c7c3fe4a-327a-4b7e-a259-989b72971209	39867	Ovary
TCGA-23-1032-01	Serous Ovarian Cancer	Ovarian Cancer	ov_tcga	TCGA-23-1032	NA	NA	NA	NA	AMP	NA	NA	NA	NA	NA	AMP	NA	NA	AMP	NA	NA	NA	NA	NA	NA	NA	Yes	Yes	YES	YES	77	SOC	Primary	NA	1	73	BLACK OR AFRICAN AMERICAN	NA	NOT HISPANIC OR LATINO	23	No	C56.9	8441/3	C56.9	-26715	0	YES	d1976840-35f7-4423-8458-12fb32a52b33	39867	Ovary
TCGA-23-1107-01	High-Grade Serous Ovarian Cancer	Ovarian Cancer	ov_tcga_pub	TCGA-23-1107	NA	NA	NA	NA	NA	NA	NA	NA	NA	NA	NA	NA	NA	NA	NA	NA	NA	AMP	NA	NA	NA	No	Yes	NO	YES	NA	HGSOC	NA	NA	1	NA	NA	NA	NA	NA	NA	NA	NA	NA	NA	NA	NA	NA	NA	NA
TCGA-23-1109-01	Serous Ovarian Cancer	Ovarian Cancer	ov_tcga	TCGA-23-1109	NA	NA	AMP	NA	NA	NA	NA	NA	NA	NA	AMP	NA	NA	NA	NA	NA	AMP	NA	NA	NA	NA	No	Yes	NO	YES	NA	SOC	Primary	NA	1	62	WHITE	NA	NOT HISPANIC OR LATINO	23	No	C56.9	8441/3	C56.9	-23002	0	YES	7c466a5f-a6b4-4d1a-a0f5-ddcd7ef90ff1	39863	Ovary
TCGA-23-1110-01	Serous Ovarian Cancer	Ovarian Cancer	ov_tcga	TCGA-23-1110	NA	NA	NA	NA	NA	NA	NA	NA	NA	NA	NA	HOMDEL	NA	NA	NA	NA	NA	NA	NA	NA	NA	Yes	Yes	YES	YES	93	SOC	Primary	NA	1	42	WHITE	NA	HISPANIC OR LATINO	23	No	C56.9	8441/3	C56.9	-15383	0	YES	9fb1ba57-2007-4477-b000-2d36f163efd2	39867	Ovary
TCGA-23-1111-01	Serous Ovarian Cancer	Ovarian Cancer	ov_tcga	TCGA-23-1111	NA	AMP	NA	NA	NA	NA	NA	NA	NA	NA	NA	NA	NA	NA	HOMDEL	NA	NA	NA	NA	NA	NA	No	Yes	NO	YES	NA	SOC	Primary	NA	1	63	WHITE	NA	NA	23	No	C56.9	8441/3	C56.9	-23171	0	YES	6b2a9f9a-fe96-4311-a330-925c4ad36fe7	39966	Ovary
TCGA-23-1113-01	Serous Ovarian Cancer	Ovarian Cancer	ov_tcga	TCGA-23-1113	NA	NA	NA	NA	NA	NA	NA	NA	NA	NA	NA	NA	NA	NA	NA	NA	NA	NA	NA	NA	NA	No	Yes	NO	YES	NA	SOC	Primary	NA	1	48	WHITE	NA	NOT HISPANIC OR LATINO	23	No	C56.9	8441/3	C56.9	-17791	0	YES	6209e80d-a115-4f8e-bf0d-18461401a1c6	39863	Ovary
TCGA-23-1114-01	Serous Ovarian Cancer	Ovarian Cancer	ov_tcga	TCGA-23-1114	NA	NA	NA	NA	NA	NA	NA	NA	NA	NA	NA	NA	NA	NA	NA	NA	NA	NA	NA	NA	NA	No	Yes	NO	YES	NA	SOC	Primary	NA	1	55	WHITE	NA	NOT HISPANIC OR LATINO	23	No	C56.9	8441/3	C56.9	-20409	0	YES	c0c3caab-9277-4a31-a96c-c607e38d5ccc	39966	Ovary
TCGA-23-1116-01	Serous Ovarian Cancer	Ovarian Cancer	ov_tcga	TCGA-23-1116	NA	NA	NA	NA	AMP	NA	NA	NA	NA	NA	AMP	NA	NA	NA	NA	NA	NA	NA	NA	NA	NA	Yes	Yes	YES	YES	54	SOC	Primary	NA	1	83	WHITE	NA	NOT HISPANIC OR LATINO	23	No	C56.9	8441/3	C56.9	-30464	0	YES	70fe08bd-a0b4-4a88-b82e-813b176f8e40	39864	Ovary
TCGA-23-1117-01	Serous Ovarian Cancer	Ovarian Cancer	ov_tcga	TCGA-23-1117	NA	NA	AMP	NA	NA	NA	NA	NA	NA	NA	AMP	NA	NA	NA	NA	NA	AMP	NA	NA	NA	NA	Yes	Yes	YES	YES	76	SOC	Primary	NA	1	42	WHITE	NA	NA	23	No	C56.9	8441/3	C56.9	-15690	0	YES	a88b7e66-5f12-4023-a7e2-fcfbd1f25977	39863	Ovary
TCGA-23-1118-01	Serous Ovarian Cancer	Ovarian Cancer	ov_tcga	TCGA-23-1118	NA	NA	NA	NA	NA	NA	NA	NA	NA	NA	AMP	NA	NA	NA	NA	NA	AMP	NA	NA	NA	NA	Yes	Yes	YES	YES	61	SOC	Primary	NA	1	45	WHITE	NA	NOT HISPANIC OR LATINO	23	No	C56.9	8441/3	C56.9	-16471	0	YES	700e91bb-d675-41b2-bbbd-935767c7b447	39864	Ovary
TCGA-23-1119-01	Serous Ovarian Cancer	Ovarian Cancer	ov_tcga	TCGA-23-1119	NA	NA	AMP	NA	NA	NA	NA	NA	NA	NA	AMP	NA	NA	NA	NA	NA	AMP	NA	NA	NA	AMP	No	Yes	NO	YES	NA	SOC	Primary	NA	1	64	WHITE	NA	NOT HISPANIC OR LATINO	23	No	C56.9	8441/3	C56.9	-23686	0	YES	2dfd8a0e-e642-49b3-abd7-f0334927eebb	39899	Ovary
TCGA-23-1120-01	Serous Ovarian Cancer	Ovarian Cancer	ov_tcga	TCGA-23-1120	NA	NA	NA	NA	NA	NA	NA	NA	NA	NA	AMP	NA	NA	NA	NA	NA	NA	NA	AMP	NA	NA	Yes	Yes	YES	YES	137	SOC	Primary	NA	1	60	WHITE	NA	NOT HISPANIC OR LATINO	23	No	C56.9	8441/3	C56.9	-22148	0	YES	fdf83fdf-dfbb-4306-9a1b-b4487d18b402	39868	Ovary
TCGA-23-1121-01	Serous Ovarian Cancer	Ovarian Cancer	ov_tcga	TCGA-23-1121	NA	NA	AMP	NA	NA	NA	NA	AMP	NA	NA	AMP	P919A	NA	NA	NA	NA	NA	NA	NA	NA	NA	No	Yes	NO	YES	NA	SOC	Primary	NA	1	51	NA	NA	NOT HISPANIC OR LATINO	23	No	C56.9	8441/3	C56.9	-18983	0	YES	81005bae-686a-4598-8994-49d90ebac56f	39868	Ovary
TCGA-23-1122-01	Serous Ovarian Cancer	Ovarian Cancer	ov_tcga	TCGA-23-1122	NA	NA	NA	NA	NA	NA	NA	NA	NA	NA	AMP	NA	NA	NA	NA	NA	AMP	NA	NA	NA	NA	Yes	Yes	YES	YES	95	SOC	Primary	NA	1	53	WHITE	NA	NA	23	No	C56.9	8441/3	C56.9	-19537	0	YES	d2c0d320-d1c5-4eed-af4f-15540e60db0b	39863	Ovary
TCGA-23-1123-01	Serous Ovarian Cancer	Ovarian Cancer	ov_tcga	TCGA-23-1123	NA	NA	NA	NA	HOMDEL	NA	NA	NA	NA	NA	NA	NA	NA	NA	NA	NA	NA	NA	HOMDEL	NA	NA	Yes	Yes	YES	YES	74	SOC	Primary	NA	1	59	WHITE	NA	NOT HISPANIC OR LATINO	23	No	C56.9	8441/3	C56.9	-21552	0	YES	60cce7ac-d27d-44a6-9873-ecf91da5e906	39868	Ovary
TCGA-23-1124-01	Serous Ovarian Cancer	Ovarian Cancer	ov_tcga	TCGA-23-1124	NA	NA	NA	NA	NA	NA	NA	NA	NA	NA	NA	NA	NA	NA	NA	NA	AMP	NA	NA	NA	NA	Yes	Yes	YES	YES	120	SOC	Primary	NA	1	62	WHITE	NA	NA	23	No	C56.9	8441/3	C56.9	-23005	0	YES	8a6d2ce3-cc57-451b-9b07-8263782aa23f	39863	Ovary
TCGA-23-1809-01	Serous Ovarian Cancer	Ovarian Cancer	ov_tcga	TCGA-23-1809	NA	NA	NA	NA	NA	NA	NA	NA	NA	NA	NA	NA	NA	NA	NA	NA	NA	NA	NA	NA	NA	No	Yes	NO	YES	NA	SOC	Primary	NA	1	63	WHITE	NA	NOT HISPANIC OR LATINO	23	No	C56.9	8441/3	C56.9	-23111	0	YES	bc3e0b74-ea09-46a5-9f61-16bd15ffd883	39966	Ovary
TCGA-23-2072-01	Serous Ovarian Cancer	Ovarian Cancer	ov_tcga	TCGA-23-2072	AMP	NA	NA	NA	AMP	NA	NA	AMP	HOMDEL	NA	NA	NA	NA	NA	NA	NA	NA	NA	NA	NA	NA	Yes	Yes	YES	YES	43	SOC	Primary	NA	1	58	WHITE	NA	NOT HISPANIC OR LATINO	23	No	C56.9	8441/3	C56.9	-21523	0	YES	1592af8e-8d11-4325-8a2b-e0c690b15b58	40135	Ovary
TCGA-23-2077-01	Serous Ovarian Cancer	Ovarian Cancer	ov_tcga	TCGA-23-2077	NA	NA	NA	NA	NA	NA	NA	NA	NA	NA	AMP	NA	NA	NA	NA	NA	AMP	NA	NA	NA	NA	Yes	Yes	YES	YES	61	SOC	Primary	NA	1	45	WHITE	NA	NOT HISPANIC OR LATINO	23	No	C56.9	8441/3	C56.9	-16552	0	YES	ef57bc45-858f-4d4e-8407-b7eadfa43be5	40137	Ovary
TCGA-23-2078-01	Serous Ovarian Cancer	Ovarian Cancer	ov_tcga	TCGA-23-2078	NA	NA	AMP	NA	NA	NA	NA	NA	NA	NA	AMP	NA	NA	NA	NA	NA	NA	NA	NA	NA	NA	Yes	Yes	YES	YES	93	SOC	Primary	NA	1	66	WHITE	NA	NOT HISPANIC OR LATINO	23	No	C56.9	8441/3	C56.9	-24223	0	YES	ebe677e6-94b6-45be-a58d-eaae4cf63d12	40137	Ovary
TCGA-23-2079-01	Serous Ovarian Cancer	Ovarian Cancer	ov_tcga	TCGA-23-2079	NA	NA	NA	NA	NA	NA	NA	NA	NA	NA	AMP	NA	NA	NA	NA	NA	AMP	NA	NA	NA	NA	Yes	Yes	YES	YES	42	SOC	Primary	NA	1	46	WHITE	NA	NOT HISPANIC OR LATINO	23	No	C56.9	8441/3	C56.9	-17122	0	YES	e3ea5137-76b8-4afc-9b80-ed74714e7172	40137	Ovary
TCGA-23-2081-01	Serous Ovarian Cancer	Ovarian Cancer	ov_tcga	TCGA-23-2081	NA	NA	NA	NA	NA	NA	NA	NA	NA	NA	AMP	NA	NA	NA	NA	NA	NA	NA	NA	NA	NA	Yes	Yes	YES	YES	38	SOC	Primary	NA	1	49	WHITE	NA	NOT HISPANIC OR LATINO	23	No	C56.9	8441/3	C56.9	-18162	0	YES	41178cbc-db73-4007-b5d8-febebf7f578d	40137	Ovary
TCGA-23-2084-01	Serous Ovarian Cancer	Ovarian Cancer	ov_tcga	TCGA-23-2084	NA	NA	AMP	NA	NA	NA	X333_splice	NA	NA	NA	AMP	HOMDEL	NA	NA	NA	NA	NA	NA	NA	NA	NA	No	Yes	NO	YES	NA	SOC	Primary	NA	1	45	WHITE	NA	NOT HISPANIC OR LATINO	23	No	C56.9	8441/3	C56.9	-16493	0	YES	2cb82948-7cbe-4b6c-8414-c02f662de2d0	40135	Ovary
TCGA-23-2641-01	Serous Ovarian Cancer	Ovarian Cancer	ov_tcga	TCGA-23-2641	NA	NA	NA	NA	NA	NA	NA	NA	NA	NA	AMP	NA	NA	NA	NA	AMP	AMP	NA	NA	NA	NA	No	Yes	NO	YES	NA	SOC	Primary	NA	1	85	WHITE	NA	NOT HISPANIC OR LATINO	23	No	C56.9	8441/3	C56.9	-31232	0	YES	49e5ee61-a1c9-4038-84ac-92683e573a65	40156	Ovary
TCGA-23-2643-01	Serous Ovarian Cancer	Ovarian Cancer	ov_tcga	TCGA-23-2643	NA	NA	NA	NA	NA	NA	NA	NA	NA	NA	NA	NA	NA	NA	NA	NA	AMP	NA	NA	NA	AMP	No	Yes	NO	YES	NA	SOC	Primary	NA	1	74	WHITE	NA	NOT HISPANIC OR LATINO	23	No	C56.9	8441/3	C56.9	-27093	0	YES	5554a003-da6f-4ddf-9f05-6785987ac46c	40156	Ovary
TCGA-23-2645-01	Serous Ovarian Cancer	Ovarian Cancer	ov_tcga	TCGA-23-2645	NA	NA	NA	NA	NA	NA	NA	NA	NA	NA	NA	NA	HOMDEL	NA	NA	NA	NA	NA	NA	NA	NA	No	Yes	NO	YES	NA	SOC	Primary	NA	1	54	ASIAN	NA	NOT HISPANIC OR LATINO	23	No	C56.9	8441/3	C56.9	-19758	0	YES	66a0df9b-096b-4e8e-9b9c-54bf8637720b	40156	Ovary
TCGA-23-2647-01	Serous Ovarian Cancer	Ovarian Cancer	ov_tcga	TCGA-23-2647	NA	NA	NA	NA	NA	NA	NA	NA	NA	NA	NA	NA	NA	NA	NA	NA	NA	NA	NA	NA	NA	No	No	NO	NO	NA	SOC	Primary	NA	1	49	ASIAN	NA	NOT HISPANIC OR LATINO	23	No	C56.9	8441/3	C56.9	-18205	0	YES	246404ae-3bc4-4db7-aee3-0346ca3f7322	40156	Ovary
TCGA-23-2649-01	Serous Ovarian Cancer	Ovarian Cancer	ov_tcga	TCGA-23-2649	NA	NA	NA	NA	NA	NA	NA	NA	NA	NA	NA	NA	NA	NA	NA	NA	NA	NA	NA	NA	NA	No	No	NO	NO	NA	SOC	Primary	NA	1	60	WHITE	NA	NOT HISPANIC OR LATINO	23	No	C56.9	8441/3	C56.9	-22210	0	YES	ae5fa7cb-1984-423f-aa88-571314860943	40156	Ovary
TCGA-24-0966-01	Serous Ovarian Cancer	Ovarian Cancer	ov_tcga	TCGA-24-0966	NA	NA	NA	NA	NA	NA	NA	NA	NA	NA	NA	NA	NA	NA	NA	NA	NA	NA	NA	NA	NA	Yes	Yes	YES	YES	29	SOC	Primary	NA	1	78	BLACK OR AFRICAN AMERICAN	NA	NOT HISPANIC OR LATINO	24	No	C56.9	8441/3	C56.9	-28529	0	YES	fef1696c-a8f4-4db6-8615-e486522baaaa	39868	Ovary
TCGA-24-0968-01	Serous Ovarian Cancer	Ovarian Cancer	ov_tcga	TCGA-24-0968	NA	NA	NA	NA	NA	NA	NA	NA	NA	NA	AMP	NA	NA	NA	NA	NA	AMP	NA	NA	NA	NA	Yes	Yes	YES	YES	15	SOC	Primary	NA	1	59	WHITE	NA	NA	24	No	C56.9	8441/3	C56.9	-21664	0	YES	619b14f3-b8cc-4c0a-8304-6719853d592a	39882	Ovary
TCGA-24-0970-01	Serous Ovarian Cancer	Ovarian Cancer	ov_tcga	TCGA-24-0970	NA	STK4-PKIG	NA	NA	NA	AMP	NA	NA	NA	NA	NA	NA	NA	NA	NA	NA	NA	NA	NA	NA	NA	Yes	Yes	YES	YES	22	SOC	Primary	NA	1	63	WHITE	NA	NA	24	No	C56.9	8441/3	C56.9	-23276	0	YES	95e58015-a7c0-4bdc-bf64-7617d24d0784	39881	Ovary
TCGA-24-0975-01	Serous Ovarian Cancer	Ovarian Cancer	ov_tcga	TCGA-24-0975	NA	NA	NA	NA	NA	NA	NA	NA	NA	NA	NA	NA	NA	NA	NA	NA	NA	NA	NA	NA	NA	Yes	Yes	YES	YES	54	SOC	Primary	NA	1	58	WHITE	NA	NA	24	No	C56.9	8441/3	C56.9	-21417	0	YES	6a57948c-0dc5-4ea2-8043-380f26763752	39881	Ovary
TCGA-24-0979-01	Serous Ovarian Cancer	Ovarian Cancer	ov_tcga	TCGA-24-0979	NA	NA	AMP	NA	NA	NA	NA	NA	NA	NA	AMP	NA	NA	NA	NA	NA	NA	NA	NA	NA	NA	Yes	Yes	YES	YES	78	SOC	Primary	NA	1	53	WHITE	NA	NA	24	No	C56.9	8441/3	C56.9	-19595	0	YES	9a30dee8-962a-49db-a85a-c39515c91b68	39944	Ovary
TCGA-24-0980-01	Serous Ovarian Cancer	Ovarian Cancer	ov_tcga	TCGA-24-0980	NA	NA	NA	NA	NA	NA	NA	NA	NA	NA	NA	NA	NA	NA	NA	NA	NA	NA	NA	NA	NA	Yes	Yes	YES	YES	31	SOC	Primary	NA	1	53	WHITE	NA	NOT HISPANIC OR LATINO	24	No	C56.9	8441/3	C56.9	-19579	0	YES	d1eeaca3-52c0-4a0c-916a-fd64cec911d9	39868	Ovary
TCGA-24-0982-01	Serous Ovarian Cancer	Ovarian Cancer	ov_tcga	TCGA-24-0982	NA	NA	NA	NA	NA	NA	NA	NA	NA	NA	NA	NA	NA	NA	NA	NA	NA	NA	NA	NA	NA	Yes	Yes	YES	YES	34	SOC	Primary	NA	1	77	WHITE	NA	NA	24	No	C56.9	8441/3	C56.9	-28201	0	YES	206ce0ed-36a4-47ab-ac8e-f6fca6ac5c18	39882	Ovary
TCGA-24-1103-01	Serous Ovarian Cancer	Ovarian Cancer	ov_tcga	TCGA-24-1103	NA	NA	NA	NA	NA	NA	NA	NA	NA	NA	NA	NA	NA	NA	NA	NA	NA	NA	NA	NA	NA	Yes	Yes	YES	YES	56	SOC	Primary	NA	1	50	BLACK OR AFRICAN AMERICAN	NA	NA	24	No	C56.9	8441/3	C56.9	-18583	0	YES	f34aa3b6-e966-49c6-bc55-130545772c53	39881	Ovary
TCGA-24-1104-01	Serous Ovarian Cancer	Ovarian Cancer	ov_tcga	TCGA-24-1104	NA	NA	NA	NA	NA	NA	NA	NA	NA	NA	NA	NA	NA	NA	NA	NA	AMP	NA	NA	NA	NA	Yes	Yes	YES	YES	46	SOC	Primary	NA	1	56	WHITE	NA	NA	24	No	C56.9	8441/3	C56.9	-20527	0	YES	f9f44f86-10c7-4473-b156-5afbfa9a2ad0	39881	Ovary
TCGA-24-1105-01	Serous Ovarian Cancer	Ovarian Cancer	ov_tcga	TCGA-24-1105	NA	NA	AMP	NA	NA	NA	NA	NA	NA	NA	NA	NA	NA	NA	NA	NA	NA	NA	NA	NA	NA	Yes	Yes	YES	YES	19	SOC	Primary	NA	1	36	WHITE	NA	NA	24	No	C56.9	8441/3	C56.9	-13187	0	YES	7e01f23a-0b0e-46a2-9f30-c3a9d2c779d2	39881	Ovary
TCGA-24-1413-01	Serous Ovarian Cancer	Ovarian Cancer	ov_tcga	TCGA-24-1413	NA	NA	NA	NA	NA	NA	NA	NA	NA	NA	NA	NA	NA	NA	NA	NA	NA	NA	NA	AMP	NA	Yes	Yes	YES	YES	32	SOC	Primary	NA	1	51	WHITE	NA	NA	24	No	C56.9	8441/3	C56.9	-18846	0	YES	3fc8f799-5bd3-4f48-baf0-c458ce86ab7e	39881	Ovary
TCGA-24-1416-01	Serous Ovarian Cancer	Ovarian Cancer	ov_tcga	TCGA-24-1416	NA	NA	AMP	NA	NA	NA	NA	NA	NA	NA	NA	NA	NA	NA	AMP	NA	NA	NA	NA	NA	NA	Yes	Yes	YES	YES	11	SOC	Primary	NA	1	34	WHITE	NA	NA	24	No	C56.9	8441/3	C56.9	-12772	0	YES	f9793a4b-c0e7-4475-bf80-69543b7ee2f6	39904	Ovary
TCGA-24-1417-01	Serous Ovarian Cancer	Ovarian Cancer	ov_tcga	TCGA-24-1417	NA	NA	AMP	NA	NA	NA	M464I	NA	NA	NA	AMP	NA	NA	NA	NA	NA	NA	NA	NA	AMP	NA	Yes	Yes	YES	YES	49	SOC	Primary	NA	1	54	WHITE	NA	NA	24	No	C56.9	8441/3	C56.9	-19775	0	YES	48f831b0-5d91-44ae-bc4e-db57ca84fe46	39904	Ovary
TCGA-24-1418-01	Serous Ovarian Cancer	Ovarian Cancer	ov_tcga	TCGA-24-1418	NA	NA	NA	NA	AMP	NA	NA	NA	NA	NA	AMP	NA	NA	NA	NA	NA	AMP	NA	NA	NA	NA	Yes	Yes	YES	YES	37	SOC	Primary	NA	1	68	WHITE	NA	NA	24	No	C56.9	8441/3	C56.9	-24842	0	YES	195ecf43-06bd-4ffe-8d8b-a766f3f7179b	39919	Ovary
TCGA-24-1419-01	Serous Ovarian Cancer	Ovarian Cancer	ov_tcga	TCGA-24-1419	NA	NA	NA	NA	NA	NA	NA	NA	NA	NA	NA	A748T	NA	NA	AMP	NA	NA	NA	NA	NA	NA	Yes	Yes	YES	YES	35	SOC	Primary	NA	1	62	WHITE	NA	NA	24	No	C56.9	8441/3	C56.9	-22659	0	YES	5e18b17d-4626-4b6d-8ac6-e560cee0376c	39918	Ovary
TCGA-24-1422-01	Serous Ovarian Cancer	Ovarian Cancer	ov_tcga	TCGA-24-1422	NA	T255I	NA	NA	X78_splice	NA	NA	NA	NA	NA	AMP	NA	NA	NA	NA	NA	AMP	NA	NA	NA	NA	Yes	Yes	YES	YES	100	SOC	Primary	NA	1	82	BLACK OR AFRICAN AMERICAN	NA	NA	24	No	C56.9	8441/3	C56.9	-30234	0	YES	05ba5839-e00a-4a9e-8ba3-ecb490781e62	39919	Ovary
TCGA-24-1423-01	Serous Ovarian Cancer	Ovarian Cancer	ov_tcga	TCGA-24-1423	NA	NA	NA	NA	NA	NA	NA	NA	NA	NA	AMP	NA	NA	NA	NA	AMP	AMP	NA	NA	NA	NA	Yes	Yes	YES	YES	61	SOC	Primary	NA	1	61	WHITE	NA	NA	24	No	C56.9	8441/3	C56.9	-22281	0	YES	f64ebc7f-0e5a-42b4-af57-6cdb90d24f90	39919	Ovary
TCGA-24-1424-01	Serous Ovarian Cancer	Ovarian Cancer	ov_tcga	TCGA-24-1424	NA	NA	NA	NA	AMP	NA	NA	NA	NA	NA	NA	NA	NA	NA	NA	NA	NA	NA	NA	NA	NA	Yes	Yes	YES	YES	45	SOC	Primary	NA	1	67	WHITE	NA	NA	24	No	C56.9	8441/3	C56.9	-24545	0	YES	c3e443b9-5dc5-4793-91e3-534f21485268	39919	Ovary
TCGA-24-1425-01	Serous Ovarian Cancer	Ovarian Cancer	ov_tcga	TCGA-24-1425	NA	NA	AMP	NA	NA	NA	NA	NA	NA	NA	NA	NA	NA	NA	NA	NA	NA	NA	NA	NA	NA	Yes	Yes	YES	YES	28	SOC	Primary	NA	1	45	WHITE	NA	NA	24	No	C56.9	8441/3	C56.9	-16764	0	YES	b120b701-c194-43d7-a491-3206fac38ec1	39945	Ovary
TCGA-24-1426-01	Serous Ovarian Cancer	Ovarian Cancer	ov_tcga	TCGA-24-1426	NA	NA	H144Y	NA	AMP	NA	NA	NA	NA	NA	NA	NA	NA	NA	NA	NA	NA	NA	NA	NA	NA	Yes	Yes	YES	YES	23	SOC	Primary	NA	1	43	WHITE	NA	NA	24	No	C56.9	8441/3	C56.9	-15949	0	YES	c8acee1b-6854-409b-86ab-bf69dbe22ab6	39919	Ovary
TCGA-24-1427-01	Serous Ovarian Cancer	Ovarian Cancer	ov_tcga	TCGA-24-1427	HOMDEL	NA	AMP	NA	NA	NA	NA	NA	NA	NA	P822R	NA	NA	NA	NA	NA	NA	NA	NA	NA	NA	Yes	Yes	YES	YES	45	SOC	Primary	NA	1	58	NA	NA	NA	24	No	C56.9	8441/3	C56.9	-21423	0	YES	02d9aa2e-b16a-48ea-a420-5daed9fd51a6	39918	Ovary
TCGA-24-1428-01	Serous Ovarian Cancer	Ovarian Cancer	ov_tcga	TCGA-24-1428	NA	NA	NA	NA	AMP	NA	NA	NA	NA	AMP	AMP	NA	NA	NA	NA	AMP	NA	NA	NA	NA	NA	Yes	Yes	YES	YES	13	SOC	Primary	NA	1	50	WHITE	NA	NA	24	No	C56.9	8441/3	C56.9	-18306	0	YES	9c744ff8-1cde-4176-b6d7-0ab62bf42620	39919	Ovary
TCGA-24-1430-01	Serous Ovarian Cancer	Ovarian Cancer	ov_tcga	TCGA-24-1430	NA	NA	NA	NA	NA	NA	NA	NA	NA	NA	NA	NA	NA	NA	NA	NA	NA	NA	NA	NA	NA	No	Yes	NO	YES	NA	SOC	Primary	NA	1	68	WHITE	NA	NA	24	No	C56.9	8441/3	C56.9	-24939	0	YES	3018efe7-13a1-47ae-a726-8fc967c73841	39945	Ovary
TCGA-24-1431-01	Serous Ovarian Cancer	Ovarian Cancer	ov_tcga	TCGA-24-1431	NA	NA	NA	NA	NA	NA	NA	NA	NA	NA	NA	NA	NA	NA	NA	NA	NA	NA	NA	NA	NA	Yes	Yes	YES	YES	43	SOC	Primary	NA	1	67	WHITE	NA	NA	24	No	C56.9	8441/3	C56.9	-24758	0	YES	384170fc-e8be-426a-a54e-bf1ca61f2986	39945	Ovary
TCGA-24-1434-01	Serous Ovarian Cancer	Ovarian Cancer	ov_tcga	TCGA-24-1434	NA	NA	NA	NA	NA	NA	NA	NA	NA	NA	NA	NA	NA	NA	NA	NA	NA	NA	NA	NA	NA	Yes	Yes	YES	YES	37	SOC	Primary	NA	1	59	WHITE	NA	NA	24	No	C56.9	8441/3	C56.9	-21810	0	YES	5503b3a1-7d03-41b2-9ec8-e478c5414d67	39945	Ovary
TCGA-24-1435-01	Serous Ovarian Cancer	Ovarian Cancer	ov_tcga	TCGA-24-1435	AMP	NA	AMP	NA	NA	NA	NA	NA	NA	NA	AMP	NA	NA	NA	NA	NA	NA	NA	NA	NA	NA	Yes	Yes	YES	YES	63	SOC	Primary	NA	1	57	WHITE	NA	NA	24	No	C56.9	8441/3	C56.9	-21107	0	YES	49d2c0cf-a3f3-4519-a755-0a5f769df2ea	39945	Ovary
TCGA-24-1436-01	Serous Ovarian Cancer	Ovarian Cancer	ov_tcga	TCGA-24-1436	NA	NA	AMP	NA	NA	NA	NA	NA	NA	NA	AMP	NA	NA	NA	NA	NA	AMP	NA	NA	NA	NA	Yes	Yes	YES	YES	33	SOC	Primary	NA	1	57	WHITE	NA	NA	24	No	C56.9	8441/3	C56.9	-20881	0	YES	6e84e89d-4f35-43b8-b47d-b1343b8c1ab9	39945	Ovary
TCGA-24-1463-01	Serous Ovarian Cancer	Ovarian Cancer	ov_tcga	TCGA-24-1463	NA	AMP	AMP	NA	NA	NA	NA	NA	NA	NA	AMP	NA	NA	NA	NA	AMP	NA	NA	NA	NA	NA	Yes	Yes	YES	YES	62	SOC	Primary	NA	1	70	WHITE	NA	NOT HISPANIC OR LATINO	24	No	C56.9	8441/3	C56.9	-25734	0	YES	171f7917-69eb-4a3f-9cc0-0e1dffd412c1	39919	Ovary
TCGA-24-1464-01	Serous Ovarian Cancer	Ovarian Cancer	ov_tcga	TCGA-24-1464	HOMDEL	NA	AMP	NA	NA	NA	NA	NA	NA	E1253Gfs*19	NA	NA	NA	NA	NA	NA	NA	NA	NA	AMP	NA	Yes	Yes	YES	YES	40	SOC	Primary	NA	1	70	WHITE	NA	NA	24	No	C56.9	8441/3	C56.9	-25874	0	YES	4160e048-f0b0-40f5-805b-e277a5893a3b	39895	Ovary
TCGA-24-1466-01	Serous Ovarian Cancer	Ovarian Cancer	ov_tcga	TCGA-24-1466	NA	NA	AMP	NA	NA	AMP	NA	NA	NA	NA	NA	NA	NA	NA	AMP	AMP	AMP	NA	NA	NA	AMP	Yes	Yes	YES	YES	41	SOC	Primary	NA	1	74	WHITE	NA	NA	24	No	C56.9	8441/3	C56.9	-27307	0	YES	098acb76-0bf5-44e5-bcae-f919cf5fa5e5	39920	Ovary
TCGA-24-1467-01	Serous Ovarian Cancer	Ovarian Cancer	ov_tcga	TCGA-24-1467	NA	NA	NA	NA	NA	NA	NA	NA	NA	NA	NA	NA	NA	NA	NA	NA	NA	NA	NA	NA	NA	No	Yes	NO	YES	NA	SOC	Primary	NA	1	51	WHITE	NA	NA	24	No	C56.9	8441/3	C56.9	-18652	0	YES	34f545ab-d420-4dd2-8db4-3159896efd23	39919	Ovary
TCGA-24-1469-01	Serous Ovarian Cancer	Ovarian Cancer	ov_tcga	TCGA-24-1469	NA	NA	NA	NA	NA	NA	NA	NA	NA	NA	AMP	NA	NA	NA	NA	NA	NA	NA	NA	NA	NA	Yes	Yes	YES	YES	114	SOC	Primary	NA	1	71	WHITE	NA	NA	24	No	C56.9	8441/3	C56.9	-25937	0	YES	cd6e5d3d-1c86-40dd-9cb3-b2e2075dec56	39946	Ovary
TCGA-24-1470-01	Serous Ovarian Cancer	Ovarian Cancer	ov_tcga	TCGA-24-1470	NA	NA	NA	NA	NA	NA	NA	NA	NA	NA	AMP	NA	NA	NA	NA	NA	NA	NA	NA	NA	NA	Yes	Yes	YES	YES	61	SOC	Primary	NA	1	54	WHITE	NA	NA	24	No	C56.9	8441/3	C56.9	-20007	0	YES	a3898640-0d85-441d-a000-b5b8ff857399	39945	Ovary
TCGA-24-1471-01	Serous Ovarian Cancer	Ovarian Cancer	ov_tcga	TCGA-24-1471	NA	NA	NA	NA	NA	NA	NA	NA	NA	NA	AMP	NA	NA	NA	NA	NA	NA	NA	NA	NA	NA	Yes	Yes	YES	YES	23	SOC	Primary	NA	1	60	WHITE	NA	NA	24	No	C56.9	8441/3	C56.9	-22081	0	YES	ceb19678-b453-4529-b6cb-d02f9cb101b4	39946	Ovary
TCGA-24-1474-01	Serous Ovarian Cancer	Ovarian Cancer	ov_tcga	TCGA-24-1474	NA	NA	NA	NA	NA	NA	NA	NA	NA	NA	NA	NA	NA	NA	NA	NA	NA	NA	NA	NA	NA	Yes	Yes	YES	YES	52	SOC	Primary	NA	1	57	BLACK OR AFRICAN AMERICAN	NA	NA	24	No	C56.9	8441/3	C56.9	-20902	0	YES	d7b3156d-672a-4a55-868d-9ca6a09fcb0f	39946	Ovary
TCGA-24-1544-01	Serous Ovarian Cancer	Ovarian Cancer	ov_tcga	TCGA-24-1544	NA	NA	NA	NA	AMP	NA	NA	NA	NA	NA	NA	NA	NA	NA	NA	NA	NA	NA	NA	NA	NA	Yes	Yes	YES	YES	20	SOC	Primary	NA	1	71	BLACK OR AFRICAN AMERICAN	NA	NA	24	No	C56.9	8441/3	C56.9	-26141	0	YES	21f6bf91-dfc6-4a59-8b76-88a0f95c7b47	39966	Ovary
TCGA-24-1545-01	Serous Ovarian Cancer	Ovarian Cancer	ov_tcga	TCGA-24-1545	NA	NA	AMP	NA	NA	NA	NA	NA	NA	NA	NA	NA	NA	NA	NA	NA	NA	NA	NA	NA	NA	Yes	Yes	YES	YES	18	SOC	Primary	NA	1	69	WHITE	NA	NA	24	No	C56.9	8441/3	C56.9	-25460	0	YES	f2ec64f5-a414-4c34-99c7-d59bc4e831e0	39966	Ovary
TCGA-24-1546-01	Serous Ovarian Cancer	Ovarian Cancer	ov_tcga	TCGA-24-1546	NA	NA	AMP	NA	NA	NA	NA	NA	NA	NA	NA	NA	NA	NA	NA	NA	NA	NA	NA	NA	NA	No	Yes	NO	YES	NA	SOC	Primary	NA	1	46	WHITE	NA	NA	24	No	C56.9	8441/3	C56.9	-17130	0	YES	9e7d3dea-5d81-4f10-819c-1c2a68ddd150	39966	Ovary
TCGA-24-1548-01	Serous Ovarian Cancer	Ovarian Cancer	ov_tcga	TCGA-24-1548	NA	NA	NA	NA	AMP	NA	NA	NA	NA	NA	NA	NA	NA	NA	NA	NA	NA	NA	NA	NA	AMP	Yes	Yes	YES	YES	30	SOC	Primary	NA	1	57	WHITE	NA	NA	24	No	C56.9	8441/3	C56.9	-20945	0	YES	66c92b9e-de3c-4d1a-bb69-46ffbc6caf33	39966	Ovary
TCGA-24-1549-01	Serous Ovarian Cancer	Ovarian Cancer	ov_tcga	TCGA-24-1549	NA	NA	NA	NA	AMP	NA	NA	NA	NA	NA	AMP	NA	NA	NA	NA	NA	NA	NA	NA	NA	NA	Yes	Yes	YES	YES	27	SOC	Primary	NA	1	58	WHITE	NA	NA	24	No	C56.9	8441/3	C56.9	-21432	0	YES	3b81ec7c-0934-4649-9231-9919dd26dd15	39945	Ovary
TCGA-24-1550-01	Serous Ovarian Cancer	Ovarian Cancer	ov_tcga	TCGA-24-1550	NA	AMP	NA	NA	NA	NA	NA	NA	NA	NA	AMP	NA	NA	NA	NA	AMP	AMP	NA	NA	NA	NA	No	Yes	NO	YES	NA	SOC	Primary	NA	1	49	WHITE	NA	NA	24	No	C56.9	8441/3	C56.9	-18049	0	YES	1858b58f-fdf4-413c-9c29-96ae85b88a74	39946	Ovary
TCGA-24-1551-01	Serous Ovarian Cancer	Ovarian Cancer	ov_tcga	TCGA-24-1551	NA	AMP	NA	HOMDEL	NA	NA	NA	NA	HOMDEL	NA	NA	NA	NA	NA	NA	NA	NA	NA	NA	NA	NA	Yes	Yes	YES	YES	30	SOC	Primary	NA	1	53	WHITE	NA	NA	24	No	C56.9	8441/3	C56.9	-19661	0	YES	499a9b57-ee1a-4012-bbab-c6ad955b5e0a	39946	Ovary
TCGA-24-1552-01	Serous Ovarian Cancer	Ovarian Cancer	ov_tcga	TCGA-24-1552	NA	NA	NA	NA	AMP	NA	NA	NA	NA	NA	NA	NA	NA	NA	NA	NA	NA	NA	NA	NA	NA	Yes	Yes	YES	YES	32	SOC	Primary	NA	1	77	WHITE	NA	NA	24	No	C56.9	8441/3	C56.9	-28129	0	YES	62379be5-13f0-474b-94d3-6f944ec4ee96	39946	Ovary
TCGA-24-1553-01	Serous Ovarian Cancer	Ovarian Cancer	ov_tcga	TCGA-24-1553	NA	NA	NA	NA	NA	NA	AMP	AMP, RNF149-MAP4K4	NA	NA	NA	NA	NA	NA	NA	NA	NA	NA	NA	NA	NA	Yes	Yes	YES	YES	33	SOC	Primary	NA	1	53	WHITE	NA	NA	24	No	C56.9	8441/3	C56.9	-19393	0	YES	08c64000-d320-4e4d-974b-da503d48890c	39946	Ovary
TCGA-24-1555-01	Serous Ovarian Cancer	Ovarian Cancer	ov_tcga	TCGA-24-1555	NA	NA	NA	NA	NA	NA	NA	NA	NA	NA	NA	NA	NA	NA	NA	NA	NA	NA	NA	NA	NA	Yes	Yes	YES	YES	40	SOC	Primary	NA	1	50	WHITE	NA	NA	24	No	C56.9	8441/3	C56.9	-18404	0	YES	5d36676e-4140-44b5-aa0e-b2af092b7dc0	39946	Ovary
TCGA-24-1556-01	Serous Ovarian Cancer	Ovarian Cancer	ov_tcga	TCGA-24-1556	AMP	NA	NA	NA	NA	NA	NA	HOMDEL	NA	NA	NA	HOMDEL	NA	NA	NA	HOMDEL	NA	NA	NA	AMP	NA	Yes	Yes	YES	YES	55	SOC	Primary	NA	1	50	WHITE	NA	NA	24	No	C56.9	8441/3	C56.9	-18517	0	YES	7592a659-7175-486f-a16e-24a4b4365a36	39966	Ovary
TCGA-24-1557-01	Serous Ovarian Cancer	Ovarian Cancer	ov_tcga	TCGA-24-1557	NA	NA	AMP	NA	NA	NA	NA	NA	NA	NA	AMP	NA	NA	NA	NA	NA	AMP	NA	NA	NA	NA	Yes	Yes	YES	YES	41	SOC	Primary	NA	1	49	WHITE	NA	NA	24	No	C56.9	8441/3	C56.9	-17943	0	YES	7dcc809b-e33a-4453-b92a-c00786f48cb0	39966	Ovary
TCGA-24-1558-01	Serous Ovarian Cancer	Ovarian Cancer	ov_tcga	TCGA-24-1558	NA	NA	NA	NA	AMP	NA	NA	NA	NA	NA	NA	NA	NA	NA	NA	NA	NA	NA	NA	NA	NA	Yes	Yes	YES	YES	20	SOC	Primary	NA	1	73	WHITE	NA	NA	24	No	C56.9	8441/3	C56.9	-27004	0	YES	ba68f2cf-9271-41fd-9655-1fac7681f588	39966	Ovary
TCGA-24-1560-01	Serous Ovarian Cancer	Ovarian Cancer	ov_tcga	TCGA-24-1560	NA	NA	NA	NA	NA	NA	NA	NA	NA	NA	NA	NA	NA	NA	NA	NA	NA	NA	NA	NA	NA	Yes	Yes	YES	YES	24	SOC	Primary	NA	1	51	WHITE	NA	NA	24	No	C56.9	8441/3	C56.9	-18671	0	YES	afd92922-b8dc-48bd-a9c0-bc8d95855eb7	39966	Ovary
TCGA-24-1562-01	Serous Ovarian Cancer	Ovarian Cancer	ov_tcga	TCGA-24-1562	NA	NA	NA	NA	NA	NA	NA	NA	NA	NA	AMP	NA	NA	NA	NA	NA	NA	NA	NA	NA	NA	Yes	Yes	YES	YES	25	SOC	Primary	NA	1	67	WHITE	NA	NA	24	No	C56.9	8441/3	C56.9	-24747	0	YES	4c18d9cf-4af4-4a86-8b1c-f78795fbbd7e	39946	Ovary
TCGA-24-1563-01	Serous Ovarian Cancer	Ovarian Cancer	ov_tcga	TCGA-24-1563	NA	NA	AMP	NA	NA	NA	NA	NA	NA	NA	NA	NA	NA	NA	NA	AMP	NA	NA	NA	NA	NA	Yes	Yes	YES	YES	58	SOC	Primary	NA	1	66	BLACK OR AFRICAN AMERICAN	NA	NA	24	No	C56.9	8441/3	C56.9	-24274	0	YES	52386f66-2877-4c75-894e-5c1dc03e6ef4	39946	Ovary
TCGA-24-1564-01	Serous Ovarian Cancer	Ovarian Cancer	ov_tcga	TCGA-24-1564	NA	NA	NA	NA	NA	NA	NA	NA	NA	NA	NA	NA	NA	NA	NA	NA	NA	NA	NA	NA	NA	Yes	Yes	YES	YES	36	SOC	Primary	NA	1	67	WHITE	NA	NA	24	No	C56.9	8441/3	C56.9	-24668	0	YES	d77ef9cf-f8e6-4ee9-8d4f-1106885f6b06	39946	Ovary
TCGA-24-1565-01	Serous Ovarian Cancer	Ovarian Cancer	ov_tcga	TCGA-24-1565	NA	R463Q	NA	NA	NA	NA	NA	NA	NA	NA	NA	NA	NA	NA	NA	NA	NA	NA	NA	NA	NA	Yes	No	YES	YES	26	SOC	Primary	NA	1	74	WHITE	NA	NA	24	No	C56.9	8441/3	C56.9	-27048	0	YES	cf1e86ec-4bcb-403c-831b-d67bddef14eb	39946	Ovary
TCGA-24-1567-01	Serous Ovarian Cancer	Ovarian Cancer	ov_tcga	TCGA-24-1567	NA	NA	NA	NA	NA	NA	NA	NA	NA	NA	NA	NA	NA	NA	NA	NA	NA	NA	NA	NA	NA	Yes	Yes	YES	YES	40	SOC	Primary	NA	1	54	WHITE	NA	NA	24	No	C56.9	8441/3	C56.9	-19843	0	YES	2cb50c2d-e749-4172-b101-d975507435c5	39966	Ovary
TCGA-24-1603-01	Serous Ovarian Cancer	Ovarian Cancer	ov_tcga	TCGA-24-1603	NA	NA	NA	NA	NA	NA	NA	NA	NA	NA	NA	R694C	NA	NA	NA	NA	NA	NA	NA	NA	NA	Yes	Yes	YES	YES	24	SOC	Primary	NA	1	53	WHITE	NA	NA	24	No	C56.9	8441/3	C56.9	-19681	0	YES	19427350-619b-4b9c-a3ba-37f667bb2843	39946	Ovary
TCGA-24-1604-01	Serous Ovarian Cancer	Ovarian Cancer	ov_tcga	TCGA-24-1604	NA	NA	NA	NA	NA	NA	NA	NA	NA	NA	NA	NA	NA	NA	NA	AMP	NA	NA	NA	NA	AMP	Yes	Yes	YES	YES	52	SOC	Primary	NA	1	66	WHITE	NA	NA	24	No	C56.9	8441/3	C56.9	-24471	0	YES	65435f50-a35d-49e3-a36e-b95d9e274ca0	39946	Ovary
TCGA-24-1614-01	Serous Ovarian Cancer	Ovarian Cancer	ov_tcga	TCGA-24-1614	NA	NA	NA	NA	NA	NA	NA	NA	NA	NA	NA	NA	NA	NA	NA	NA	NA	NA	NA	NA	NA	Yes	Yes	YES	YES	31	SOC	Primary	NA	1	57	WHITE	NA	NA	24	No	C56.9	8441/3	C56.9	-20993	0	YES	d3164236-c14a-4230-b527-ecd1a3992f02	39946	Ovary
TCGA-24-1616-01	Serous Ovarian Cancer	Ovarian Cancer	ov_tcga	TCGA-24-1616	NA	NA	NA	NA	NA	NA	NA	NA	NA	NA	NA	NA	NA	NA	AMP	NA	NA	NA	NA	NA	NA	Yes	Yes	YES	YES	49	SOC	Primary	NA	1	56	WHITE	NA	NA	24	No	C56.9	8441/3	C56.9	-20785	0	YES	5d7027f5-60a0-47ab-a79d-667c9acc0e54	39946	Ovary
TCGA-24-1842-01	Serous Ovarian Cancer	Ovarian Cancer	ov_tcga	TCGA-24-1842	AMP	NA	NA	NA	NA	NA	NA	AMP	NA	NA	AMP	NA	NA	NA	AMP	NA	AMP	NA	NA	NA	NA	No	Yes	NO	YES	NA	SOC	Primary	NA	1	49	WHITE	NA	NA	24	No	C56.9	8441/3	C56.9	-18227	0	YES	09c77947-a333-4392-b18d-a6c1f08764a1	39966	Ovary
TCGA-24-1843-01	Serous Ovarian Cancer	Ovarian Cancer	ov_tcga	TCGA-24-1843	NA	NA	NA	NA	AMP	NA	NA	NA	NA	NA	NA	NA	NA	NA	NA	NA	NA	NA	NA	NA	NA	No	Yes	NO	YES	NA	SOC	Primary	NA	1	66	WHITE	NA	NA	24	No	C56.9	8441/3	C56.9	-24469	0	YES	9ec86cbd-8c74-4697-90da-529ab91ab835	39966	Ovary
TCGA-24-1844-01	Serous Ovarian Cancer	Ovarian Cancer	ov_tcga	TCGA-24-1844	NA	NA	NA	NA	NA	NA	NA	NA	NA	NA	NA	NA	NA	NA	NA	NA	NA	NA	NA	NA	NA	No	Yes	NO	YES	NA	SOC	Primary	NA	1	64	WHITE	NA	NA	24	No	C56.9	8441/3	C56.9	-23542	0	YES	a36a4440-15ef-4837-904b-380a964d16f1	39966	Ovary
TCGA-24-1845-01	Serous Ovarian Cancer	Ovarian Cancer	ov_tcga	TCGA-24-1845	NA	NA	NA	NA	NA	NA	NA	NA	NA	NA	AMP	NA	NA	NA	NA	NA	AMP	NA	NA	AMP	NA	No	Yes	NO	YES	NA	SOC	Primary	NA	1	42	WHITE	NA	NA	24	No	C56.9	8441/3	C56.9	-15599	0	YES	a782352e-c4bb-4c3e-ba82-456a47c3689a	39966	Ovary
TCGA-24-1846-01	Serous Ovarian Cancer	Ovarian Cancer	ov_tcga	TCGA-24-1846	NA	NA	AMP	NA	NA	AMP	NA	NA	NA	NA	NA	NA	NA	NA	NA	AMP	NA	NA	NA	NA	NA	No	Yes	NO	YES	NA	SOC	Primary	NA	1	45	NA	NA	NA	24	No	C56.9	8441/3	C56.9	-16534	0	YES	67f526f1-def5-43b4-bc89-154baae190fc	39966	Ovary
TCGA-24-1847-01	Serous Ovarian Cancer	Ovarian Cancer	ov_tcga	TCGA-24-1847	NA	NA	NA	NA	NA	NA	NA	NA	NA	NA	AMP	NA	NA	NA	NA	AMP	AMP	NA	NA	NA	NA	No	Yes	NO	YES	NA	SOC	Primary	NA	1	45	WHITE	NA	NA	24	No	C56.9	8441/3	C56.9	-16529	0	YES	21966708-4e66-4211-add0-f1515b09e362	39966	Ovary
TCGA-24-1849-01	Serous Ovarian Cancer	Ovarian Cancer	ov_tcga	TCGA-24-1849	NA	NA	NA	NA	NA	NA	NA	NA	NA	NA	NA	NA	NA	NA	NA	NA	NA	NA	NA	NA	NA	No	Yes	NO	YES	NA	SOC	Primary	NA	1	80	WHITE	NA	NA	24	No	C56.9	8441/3	C56.9	-29555	0	YES	94efd4f9-69b0-4efa-8a0c-61106e898fdd	39966	Ovary
TCGA-24-1850-01	Serous Ovarian Cancer	Ovarian Cancer	ov_tcga	TCGA-24-1850	NA	NA	NA	NA	NA	NA	NA	NA	NA	NA	NA	NA	NA	NA	NA	NA	NA	NA	NA	NA	NA	No	Yes	NO	YES	NA	SOC	Primary	NA	1	72	WHITE	NA	NA	24	No	C56.9	8441/3	C56.9	-26369	0	YES	b6b607cd-67b8-4c04-a212-a4e8c0743f05	39966	Ovary
TCGA-24-1852-01	Serous Ovarian Cancer	Ovarian Cancer	ov_tcga	TCGA-24-1852	NA	NA	NA	NA	NA	NA	NA	NA	NA	NA	NA	NA	NA	NA	NA	NA	NA	NA	NA	NA	NA	No	Yes	NO	YES	NA	SOC	Primary	NA	2	55	WHITE	NA	NA	24	No	C56.9	8461/3	C56.9	-20390	0	YES	d48fff14-9413-40a7-a09c-41f12bbe0aa9	39966	Ovary
TCGA-24-1920-01	Serous Ovarian Cancer	Ovarian Cancer	ov_tcga	TCGA-24-1920	NA	AMP	NA	NA	NA	NA	NA	NA	NA	NA	AMP	AMP	NA	NA	NA	NA	AMP	NA	NA	NA	NA	No	Yes	NO	YES	NA	SOC	Primary	NA	1	74	WHITE	NA	NA	24	No	C56.9	8441/3	C56.9	-27042	0	YES	97efb80d-4f46-4aef-b95e-20d260de01b2	40212	Ovary
TCGA-24-1923-01	Serous Ovarian Cancer	Ovarian Cancer	ov_tcga	TCGA-24-1923	NA	NA	NA	NA	NA	NA	NA	NA	NA	NA	AMP	NA	NA	NA	NA	NA	NA	NA	NA	NA	NA	No	Yes	NO	YES	NA	SOC	Primary	NA	1	51	WHITE	NA	NA	24	No	C56.9	8441/3	C56.9	-18628	0	YES	8449955f-42d9-46f6-919a-5cc5d59e6284	40228	Ovary
TCGA-24-1924-01	Serous Ovarian Cancer	Ovarian Cancer	ov_tcga	TCGA-24-1924	NA	NA	NA	NA	NA	NA	NA	NA	NA	NA	NA	NA	NA	NA	NA	NA	NA	NA	NA	NA	NA	No	Yes	NO	YES	NA	SOC	Primary	NA	1	65	WHITE	NA	NA	24	No	C56.9	8441/3	C56.9	-23801	0	YES	26558703-a659-43f2-86cb-0695989bc14e	40235	Ovary
TCGA-24-1927-01	Serous Ovarian Cancer	Ovarian Cancer	ov_tcga	TCGA-24-1927	AMP	NA	NA	NA	NA	NA	NA	NA	NA	NA	AMP	NA	NA	NA	NA	NA	AMP	NA	NA	NA	NA	No	Yes	NO	YES	NA	SOC	Primary	NA	1	59	WHITE	NA	NA	24	No	C56.9	8441/3	C56.9	-21719	0	YES	8c47ae58-91c7-4247-b420-50f31f5eb00d	40238	Ovary
TCGA-24-1928-01	Serous Ovarian Cancer	Ovarian Cancer	ov_tcga	TCGA-24-1928	NA	NA	NA	NA	NA	NA	NA	NA	NA	NA	NA	NA	NA	NA	NA	NA	NA	NA	NA	NA	NA	No	Yes	NO	YES	NA	SOC	Primary	NA	1	77	WHITE	NA	NA	24	No	C56.9	8441/3	C56.9	-28126	0	YES	b45c543a-40d9-423a-a7fa-98e4b325b487	40252	Ovary
TCGA-24-1930-01	Serous Ovarian Cancer	Ovarian Cancer	ov_tcga	TCGA-24-1930	NA	NA	NA	NA	NA	NA	NA	NA	NA	NA	AMP	NA	NA	NA	NA	NA	AMP	NA	NA	NA	NA	No	Yes	NO	YES	NA	SOC	Primary	NA	1	53	WHITE	NA	NA	24	No	C56.9	8441/3	C56.9	-19387	0	YES	62efb5ae-43dc-4a4c-a898-6cd9c6dba027	40273	Ovary
TCGA-24-2019-01	Serous Ovarian Cancer	Ovarian Cancer	ov_tcga	TCGA-24-2019	NA	NA	NA	NA	NA	NA	NA	NA	NA	NA	NA	NA	NA	NA	NA	NA	NA	NA	NA	NA	NA	Yes	Yes	YES	YES	32	SOC	Primary	NA	1	46	WHITE	NA	NA	24	No	C56.9	8441/3	C56.9	-17009	0	YES	bbad2efe-e9c7-4f8f-924b-ebbbe4c181d4	40253	Ovary
TCGA-24-2020-01	Serous Ovarian Cancer	Ovarian Cancer	ov_tcga	TCGA-24-2020	NA	NA	NA	NA	NA	NA	NA	NA	NA	NA	AMP	NA	NA	NA	NA	NA	AMP	NA	NA	NA	NA	No	Yes	NO	YES	NA	SOC	Primary	NA	1	67	WHITE	NA	NA	24	No	C56.9	8441/3	C56.9	-24682	0	YES	e20ea417-7296-4da8-9fdb-71cd1f45153a	40238	Ovary
TCGA-24-2023-01	Serous Ovarian Cancer	Ovarian Cancer	ov_tcga	TCGA-24-2023	NA	NA	AMP	NA	NA	NA	NA	NA	NA	NA	AMP	NA	NA	NA	NA	NA	NA	NA	NA	NA	NA	No	Yes	NO	YES	NA	SOC	Primary	NA	1	54	WHITE	NA	NA	24	No	C56.9	8441/3	C56.9	-19901	0	YES	5201ee13-2aed-4641-9169-4d5ee07a23da	40253	Ovary
TCGA-24-2024-01	Serous Ovarian Cancer	Ovarian Cancer	ov_tcga	TCGA-24-2024	NA	NA	NA	NA	NA	NA	NA	NA	NA	NA	NA	NA	NA	NA	NA	NA	NA	NA	NA	NA	AMP	Yes	Yes	YES	YES	70	SOC	Primary	NA	1	72	BLACK OR AFRICAN AMERICAN	NA	NA	24	No	C56.9	8441/3	C56.9	-26476	0	YES	0a48873a-092a-4b25-822b-b0b3c18c08a8	40235	Ovary
TCGA-24-2026-01	Serous Ovarian Cancer	Ovarian Cancer	ov_tcga	TCGA-24-2026	NA	AMP	NA	NA	NA	NA	NA	NA	NA	NA	NA	NA	NA	NA	NA	NA	NA	NA	NA	NA	NA	No	Yes	NO	YES	NA	SOC	Primary	NA	1	79	WHITE	NA	NA	24	No	C56.9	8441/3	C56.9	-29050	0	YES	2517ca7a-6057-4c19-b7e1-f6d078e9881a	40252	Ovary
TCGA-24-2027-01	Serous Ovarian Cancer	Ovarian Cancer	ov_tcga	TCGA-24-2027	NA	NA	NA	NA	NA	NA	NA	NA	NA	NA	NA	NA	NA	NA	NA	AMP	NA	NA	NA	NA	NA	No	Yes	NO	YES	NA	SOC	Primary	NA	1	51	WHITE	NA	NA	24	No	C56.9	8441/3	C56.9	-18835	0	YES	219f54ef-4235-482d-b799-f2fa9930105c	40252	Ovary
TCGA-24-2029-01	Serous Ovarian Cancer	Ovarian Cancer	ov_tcga	TCGA-24-2029	NA	NA	NA	NA	NA	NA	NA	NA	NA	NA	NA	NA	NA	NA	NA	NA	NA	NA	NA	NA	NA	No	Yes	NO	YES	NA	SOC	Primary	NA	1	75	WHITE	NA	NA	24	No	C56.9	8441/3	C56.9	-27527	0	YES	bbbf1184-1e19-479a-b31f-daa692d52e02	40252	Ovary
TCGA-24-2030-01	Serous Ovarian Cancer	Ovarian Cancer	ov_tcga	TCGA-24-2030	AMP	NA	NA	NA	NA	NA	NA	NA	NA	NA	NA	NA	NA	NA	NA	NA	NA	NA	NA	NA	NA	Yes	Yes	YES	YES	49	SOC	Primary	NA	1	87	WHITE	NA	NA	24	No	C56.9	8441/3	C56.9	-31900	0	YES	d2ccefea-c1d6-465f-97b1-e51e29c5f1f8	40212	Ovary
TCGA-24-2033-01	Serous Ovarian Cancer	Ovarian Cancer	ov_tcga	TCGA-24-2033	NA	AMP	AMP	NA	NA	NA	NA	NA	NA	NA	NA	NA	NA	NA	NA	NA	NA	NA	NA	NA	NA	No	Yes	NO	YES	NA	SOC	Primary	NA	1	87	WHITE	NA	NA	24	No	C56.9	8441/3	C56.9	-31977	0	YES	872d2922-7292-4681-adb7-d3b267eccbe7	40252	Ovary
TCGA-24-2035-01	Serous Ovarian Cancer	Ovarian Cancer	ov_tcga	TCGA-24-2035	NA	NA	NA	NA	NA	NA	NA	NA	NA	NA	NA	NA	NA	NA	NA	NA	NA	NA	NA	NA	NA	Yes	Yes	YES	YES	84	SOC	Primary	NA	1	65	WHITE	NA	NA	24	No	C56.9	8441/3	C56.9	-23855	0	YES	062982f8-9f49-425a-99e9-008af5ed9040	40266	Ovary
TCGA-24-2036-01	Serous Ovarian Cancer	Ovarian Cancer	ov_tcga	TCGA-24-2036	NA	NA	NA	NA	NA	NA	NA	NA	NA	NA	AMP	NA	NA	NA	NA	AMP	NA	NA	NA	NA	NA	No	Yes	NO	YES	NA	SOC	Primary	NA	1	50	WHITE	NA	NA	24	No	C56.9	8441/3	C56.9	-18582	0	YES	c9226204-cb61-40b8-8a94-a7e71c14ea3a	40228	Ovary
TCGA-24-2038-01	Serous Ovarian Cancer	Ovarian Cancer	ov_tcga	TCGA-24-2038	NA	NA	NA	NA	NA	NA	NA	NA	NA	NA	NA	NA	NA	NA	NA	NA	NA	NA	NA	NA	NA	Yes	No	YES	YES	11	SOC	Primary	NA	1	68	WHITE	NA	NA	24	No	C56.9	8441/3	C56.9	-24957	0	YES	17181157-c9e2-4bd6-8653-f5dce56f9053	40228	Ovary
TCGA-24-2254-01	Serous Ovarian Cancer	Ovarian Cancer	ov_tcga	TCGA-24-2254	NA	NA	NA	NA	NA	NA	NA	NA	NA	NA	NA	NA	NA	NA	NA	AMP	NA	NA	NA	NA	NA	Yes	Yes	YES	YES	41	SOC	Primary	NA	1	66	WHITE	NA	NA	24	No	C56.9	8441/3	C56.9	-24407	0	YES	9af2248a-d86a-4277-93b4-8eba5a39bd3c	40228	Ovary
TCGA-24-2260-01	Serous Ovarian Cancer	Ovarian Cancer	ov_tcga	TCGA-24-2260	NA	NA	NA	NA	AMP	NA	NA	NA	NA	NA	NA	NA	NA	NA	NA	NA	NA	NA	R95Q	NA	NA	Yes	Yes	YES	YES	40	SOC	Primary	NA	1	74	WHITE	NA	NA	24	No	C56.9	8441/3	C56.9	-27112	0	YES	f2ce00e4-0d4f-4faa-bee1-ddf1b306e97b	40235	Ovary
TCGA-24-2261-01	Serous Ovarian Cancer	Ovarian Cancer	ov_tcga	TCGA-24-2261	NA	NA	NA	NA	NA	NA	NA	NA	NA	NA	NA	NA	NA	NA	NA	NA	NA	NA	NA	NA	NA	Yes	Yes	YES	YES	31	SOC	Primary	NA	1	76	WHITE	NA	NA	24	No	C56.9	8441/3	C56.9	-27897	0	YES	eec69ea9-ceb8-456a-aff4-41fb8a261e36	40252	Ovary
TCGA-24-2262-01	Serous Ovarian Cancer	Ovarian Cancer	ov_tcga	TCGA-24-2262	NA	NA	AMP	NA	NA	AMP	NA	NA	NA	NA	AMP	NA	NA	NA	NA	AMP	NA	NA	NA	NA	NA	Yes	Yes	YES	YES	61	SOC	Primary	NA	1	57	WHITE	NA	NA	24	No	C56.9	8441/3	C56.9	-20861	0	YES	1d0225b5-f515-4197-bba7-3dc17e502b88	40252	Ovary
TCGA-24-2267-01	Serous Ovarian Cancer	Ovarian Cancer	ov_tcga	TCGA-24-2267	NA	NA	NA	NA	AMP	NA	NA	NA	NA	NA	AMP	NA	NA	NA	NA	NA	NA	NA	NA	AMP	NA	Yes	Yes	YES	YES	89	SOC	Primary	NA	1	58	WHITE	NA	NA	24	No	C56.9	8441/3	C56.9	-21293	0	YES	99a61986-7b23-46b5-99a4-efba6bad3766	40253	Ovary
TCGA-24-2271-01	Serous Ovarian Cancer	Ovarian Cancer	ov_tcga	TCGA-24-2271	NA	NA	NA	NA	NA	NA	NA	NA	NA	NA	NA	NA	NA	NA	NA	NA	NA	NA	NA	NA	NA	Yes	Yes	YES	YES	34	SOC	Primary	NA	1	55	ASIAN	NA	NA	24	No	C56.9	8441/3	C56.9	-20399	0	YES	a8c4a333-6b67-44c8-9000-516f8ccea788	40273	Ovary
TCGA-24-2280-01	Serous Ovarian Cancer	Ovarian Cancer	ov_tcga	TCGA-24-2280	NA	NA	NA	NA	AMP	NA	NA	NA	NA	NA	NA	NA	NA	NA	NA	NA	NA	NA	NA	AMP	NA	Yes	Yes	YES	YES	117	SOC	Primary	NA	1	74	WHITE	NA	NA	24	No	C56.9	8441/3	C56.9	-27356	0	YES	97ad0360-3be4-401a-a94c-7f2800a1b519	40273	Ovary
TCGA-24-2281-01	Serous Ovarian Cancer	Ovarian Cancer	ov_tcga	TCGA-24-2281	AMP	NA	AMP	NA	NA	NA	NA	NA	NA	NA	AMP	NA	NA	NA	NA	NA	NA	NA	NA	AMP	NA	Yes	Yes	YES	YES	50	SOC	Primary	NA	1	68	WHITE	NA	NA	24	No	C56.9	8441/3	C56.9	-25019	0	YES	59b3fbfe-0b7c-41e5-b756-ee7e23730df5	40273	Ovary
TCGA-24-2288-01	Serous Ovarian Cancer	Ovarian Cancer	ov_tcga	TCGA-24-2288	NA	NA	NA	NA	NA	NA	NA	NA	NA	NA	AMP	NA	NA	NA	NA	NA	NA	NA	NA	NA	NA	Yes	Yes	YES	YES	90	SOC	Primary	NA	1	70	WHITE	NA	NA	24	No	C56.9	8441/3	C56.9	-25831	0	YES	28ed2d42-5b4c-4bca-b2b2-6b2a6d3c42cf	40228	Ovary
TCGA-24-2289-01	Serous Ovarian Cancer	Ovarian Cancer	ov_tcga	TCGA-24-2289	NA	NA	NA	NA	NA	NA	AMP	NA	NA	NA	NA	NA	NA	NA	NA	NA	NA	NA	NA	NA	AMP	Yes	Yes	YES	YES	120	SOC	Primary	NA	1	68	WHITE	NA	NA	24	No	C56.9	8441/3	C56.9	-25191	0	YES	b867e933-e3e3-4491-9bb6-b18c48d6f173	40253	Ovary
TCGA-24-2290-01	Serous Ovarian Cancer	Ovarian Cancer	ov_tcga	TCGA-24-2290	NA	NA	NA	NA	NA	NA	NA	NA	NA	NA	NA	NA	NA	NA	NA	NA	AMP	NA	NA	NA	NA	Yes	Yes	YES	YES	40	SOC	Primary	NA	1	56	WHITE	NA	NA	24	No	C48.1	8441/3	C48.1	-20530	0	YES	2b14123b-8fcd-402c-9399-4e7c47f20252	40228	Omentum
TCGA-24-2293-01	Serous Ovarian Cancer	Ovarian Cancer	ov_tcga	TCGA-24-2293	Y221C	NA	NA	NA	NA	NA	NA	AMP	NA	NA	AMP	NA	NA	NA	NA	NA	AMP	NA	NA	NA	NA	Yes	Yes	YES	YES	61	SOC	Primary	NA	1	47	WHITE	NA	NA	24	No	C48.1	8441/3	C48.1	-17235	0	YES	bdd792e7-d75f-4aa3-b38e-f0708e112075	40235	Omentum
TCGA-24-2295-01	Serous Ovarian Cancer	Ovarian Cancer	ov_tcga	TCGA-24-2295	NA	NA	NA	NA	NA	NA	NA	NA	NA	NA	NA	NA	NA	NA	NA	NA	NA	NA	NA	NA	NA	No	Yes	NO	YES	NA	SOC	Primary	NA	1	69	WHITE	NA	NA	24	No	C56.9	8441/3	C56.9	-25416	0	YES	7bd1851f-7e2e-4dbc-9f0e-7cb2863371e1	40273	Ovary
TCGA-24-2297-01	Serous Ovarian Cancer	Ovarian Cancer	ov_tcga	TCGA-24-2297	NA	NA	AMP	NA	NA	NA	NA	NA	NA	NA	AMP	NA	NA	NA	NA	NA	AMP	AMP	NA	NA	AMP	No	Yes	NO	YES	NA	SOC	Primary	NA	1	56	WHITE	NA	NA	24	No	C56.9	8441/3	C56.9	-20487	0	YES	2ab32e11-80d6-4ed0-a42e-da612219bbdd	40235	Ovary
TCGA-24-2298-01	Serous Ovarian Cancer	Ovarian Cancer	ov_tcga	TCGA-24-2298	NA	NA	AMP	NA	NA	NA	NA	NA	NA	NA	NA	NA	NA	NA	NA	NA	NA	NA	NA	NA	AMP	Yes	Yes	YES	YES	71	SOC	Primary	NA	1	55	WHITE	NA	NA	24	No	C56.9	8441/3	C56.9	-20453	0	YES	7e4e7914-ec23-4c55-98d6-3c5eecffa8e4	40253	Ovary
TCGA-25-1312-01	Serous Ovarian Cancer	Ovarian Cancer	ov_tcga	TCGA-25-1312	NA	NA	NA	NA	NA	NA	NA	NA	NA	NA	NA	NA	NA	NA	NA	NA	NA	NA	NA	NA	NA	No	Yes	NO	YES	NA	SOC	Primary	NA	1	69	WHITE	NA	NOT HISPANIC OR LATINO	25	No	C56.9	8441/3	C56.9	-25537	0	YES	66face4a-f35c-4364-90e5-8f28e6372606	39899	Ovary
TCGA-25-1313-01	Serous Ovarian Cancer	Ovarian Cancer	ov_tcga	TCGA-25-1313	NA	NA	AMP	NA	NA	AMP	NA	NA	NA	NA	NA	NA	NA	NA	NA	NA	AMP	NA	NA	AMP	NA	Yes	Yes	YES	YES	117	SOC	Primary	NA	1	62	WHITE	NA	NOT HISPANIC OR LATINO	25	No	C56.9	8441/3	C56.9	-22982	0	YES	d73a0a33-e4e8-44bd-9580-2038ab06583a	39899	Ovary
TCGA-25-1314-01	Serous Ovarian Cancer	Ovarian Cancer	ov_tcga	TCGA-25-1314	NA	NA	AMP	NA	NA	NA	NA	NA	AMP	NA	NA	NA	NA	NA	NA	NA	NA	NA	NA	NA	NA	No	Yes	NO	YES	NA	SOC	Primary	NA	1	42	WHITE	NA	NOT HISPANIC OR LATINO	25	No	C56.9	8441/3	C56.9	-15462	0	YES	0b2ea4b7-98bb-4190-b682-2c75b447c90a	39899	Ovary
TCGA-25-1315-01	Serous Ovarian Cancer	Ovarian Cancer	ov_tcga	TCGA-25-1315	NA	NA	NA	NA	NA	NA	NA	NA	NA	NA	NA	NA	NA	NA	NA	NA	NA	NA	NA	NA	NA	Yes	Yes	YES	YES	41	SOC	Primary	NA	1	50	WHITE	NA	NOT HISPANIC OR LATINO	25	No	C56.9	8441/3	C56.9	-18263	0	YES	635f5335-b008-428e-b005-615776a6643f	39899	Ovary
TCGA-25-1316-01	Serous Ovarian Cancer	Ovarian Cancer	ov_tcga	TCGA-25-1316	NA	NA	NA	NA	NA	NA	NA	NA	NA	NA	NA	NA	NA	NA	NA	NA	NA	NA	NA	NA	NA	Yes	Yes	YES	YES	16	SOC	Primary	NA	1	55	WHITE	NA	NOT HISPANIC OR LATINO	25	No	C56.9	8441/3	C56.9	-20331	0	YES	58427bce-6b81-4083-aeda-25f59e292bbc	39899	Ovary
TCGA-25-1317-01	Serous Ovarian Cancer	Ovarian Cancer	ov_tcga	TCGA-25-1317	NA	NA	NA	NA	NA	NA	NA	NA	NA	NA	NA	NA	NA	NA	NA	NA	NA	NA	NA	NA	NA	Yes	Yes	YES	YES	47	SOC	Primary	NA	1	66	WHITE	NA	NOT HISPANIC OR LATINO	25	No	C56.9	8441/3	C56.9	-24199	0	YES	78777a80-cc6c-46c9-a14a-837ac7943719	39899	Ovary
TCGA-25-1318-01	Serous Ovarian Cancer	Ovarian Cancer	ov_tcga	TCGA-25-1318	NA	NA	NA	NA	NA	NA	NA	NA	NA	NA	AMP	NA	NA	NA	NA	NA	AMP	NA	NA	NA	NA	Yes	Yes	YES	YES	54	SOC	Primary	NA	1	54	WHITE	NA	NOT HISPANIC OR LATINO	25	No	C56.9	8441/3	C56.9	-19755	0	YES	13319c20-02f6-4b5f-b24f-3d8f4084094c	39899	Ovary
TCGA-25-1319-01	Serous Ovarian Cancer	Ovarian Cancer	ov_tcga	TCGA-25-1319	NA	NA	NA	NA	NA	NA	NA	NA	NA	NA	NA	NA	NA	NA	NA	NA	NA	NA	NA	NA	NA	Yes	Yes	YES	YES	48	SOC	Primary	NA	1	73	WHITE	NA	NOT HISPANIC OR LATINO	25	No	C56.9	8441/3	C56.9	-26786	0	YES	914d8613-3c25-4a10-be50-28b42f4d3a5d	39899	Ovary
TCGA-25-1320-01	Serous Ovarian Cancer	Ovarian Cancer	ov_tcga	TCGA-25-1320	NA	NA	AMP	NA	NA	NA	NA	NA	NA	NA	AMP	NA	NA	NA	NA	NA	AMP	NA	AMP	NA	SLC23A2-TEAD4	Yes	Yes	YES	YES	41	SOC	Primary	NA	1	65	WHITE	NA	NOT HISPANIC OR LATINO	25	No	C56.9	8441/3	C56.9	-24018	0	YES	46395c3d-5e51-477f-946e-e58b87cc7baa	39899	Ovary
TCGA-25-1321-01	Serous Ovarian Cancer	Ovarian Cancer	ov_tcga	TCGA-25-1321	NA	NA	NA	NA	NA	NA	NA	NA	NA	NA	NA	NA	NA	NA	NA	NA	NA	NA	NA	NA	NA	Yes	Yes	YES	YES	34	SOC	Primary	NA	1	65	WHITE	NA	NOT HISPANIC OR LATINO	25	No	C56.9	8441/3	C56.9	-23987	0	YES	6ad8bc89-d8e9-48c2-bc25-c8e51f972b4d	39899	Ovary
TCGA-25-1322-01	Serous Ovarian Cancer	Ovarian Cancer	ov_tcga	TCGA-25-1322	NA	AMP	NA	NA	AMP	NA	NA	NA	NA	NA	AMP	NA	NA	NA	MOB1B-MUC7	NA	NA	NA	NA	NA	NA	Yes	Yes	YES	YES	28	SOC	Primary	NA	1	62	WHITE	NA	NOT HISPANIC OR LATINO	25	No	C56.9	8441/3	C56.9	-22646	0	YES	b520aae5-65a6-4b27-bc2a-10b02c7b1aeb	39899	Ovary
TCGA-25-1323-01	Serous Ovarian Cancer	Ovarian Cancer	ov_tcga	TCGA-25-1323	NA	NA	NA	NA	NA	NA	NA	NA	NA	NA	AMP	NA	NA	NA	NA	NA	AMP	NA	NA	NA	NA	No	Yes	NO	YES	NA	SOC	Primary	NA	1	72	WHITE	NA	NOT HISPANIC OR LATINO	25	No	C56.9	8441/3	C56.9	-26602	0	YES	2ee36d9d-128b-4761-aa1a-a637da106f3d	39899	Ovary
TCGA-25-1324-01	Serous Ovarian Cancer	Ovarian Cancer	ov_tcga	TCGA-25-1324	NA	NA	NA	NA	NA	NA	NA	NA	NA	NA	NA	NA	NA	NA	NA	NA	NA	NA	NA	NA	NA	Yes	No	YES	NO	43	SOC	Primary	NA	1	74	WHITE	NA	NOT HISPANIC OR LATINO	25	No	C56.9	8441/3	C56.9	-27090	0	YES	c73244fd-d486-439f-a94f-fb0bd4e9ac8f	39899	Ovary
TCGA-25-1325-01	Serous Ovarian Cancer	Ovarian Cancer	ov_tcga	TCGA-25-1325	NA	NA	NA	NA	NA	NA	NA	NA	NA	NA	NA	NA	NA	NA	NA	NA	NA	NA	NA	NA	NA	No	No	NO	NO	NA	SOC	Primary	NA	1	77	WHITE	NA	NOT HISPANIC OR LATINO	25	No	C56.9	8441/3	C56.9	-28183	0	YES	9471bc5e-18da-4356-bb0f-c78edd35ff99	39899	Ovary
TCGA-25-1326-01	Serous Ovarian Cancer	Ovarian Cancer	ov_tcga	TCGA-25-1326	NA	NA	NA	NA	NA	NA	NA	NA	NA	NA	AMP	NA	NA	NA	NA	NA	NA	NA	NA	NA	NA	Yes	No	YES	NO	116	SOC	Primary	NA	1	61	WHITE	NA	NOT HISPANIC OR LATINO	25	No	C56.9	8441/3	C56.9	-22339	0	YES	07a859fc-6f78-4905-9035-90e2403dbe8d	39899	Ovary
TCGA-25-1328-01	Serous Ovarian Cancer	Ovarian Cancer	ov_tcga	TCGA-25-1328	NA	NA	NA	NA	NA	NA	NA	NA	NA	NA	NA	NA	NA	NA	NA	NA	NA	NA	NA	NA	NA	Yes	No	YES	NO	10	SOC	Primary	NA	1	38	WHITE	NA	NOT HISPANIC OR LATINO	25	No	C56.9	8441/3	C56.9	-13911	0	YES	79fd602b-3e8e-4353-aa78-4f5f170b607d	39899	Ovary
TCGA-25-1329-01	Serous Ovarian Cancer	Ovarian Cancer	ov_tcga	TCGA-25-1329	NA	NA	AMP	NA	NA	NA	NA	NA	NA	NA	NA	NA	NA	NA	NA	NA	NA	NA	NA	NA	NA	Yes	Yes	YES	YES	31	SOC	Primary	NA	1	76	WHITE	NA	NOT HISPANIC OR LATINO	25	No	C56.9	8441/3	C56.9	-28093	0	YES	955c80be-53df-4565-9303-a7abf96a2f81	39899	Ovary
TCGA-25-1623-01	Serous Ovarian Cancer	Ovarian Cancer	ov_tcga	TCGA-25-1623	NA	NA	NA	NA	AMP	NA	NA	NA	NA	NA	NA	NA	NA	NA	NA	AMP	NA	NA	NA	NA	NA	Yes	Yes	YES	YES	16	SOC	Primary	NA	1	71	WHITE	NA	NOT HISPANIC OR LATINO	25	No	C56.9	8441/3	C56.9	-26060	0	YES	808eb134-9c7d-43bb-b86c-2f3259193954	39966	Ovary
TCGA-25-1625-01	Serous Ovarian Cancer	Ovarian Cancer	ov_tcga	TCGA-25-1625	NA	NA	AMP	NA	NA	NA	NA	NA	NA	NA	NA	NA	NA	NA	NA	NA	NA	NA	NA	NA	NA	Yes	Yes	YES	YES	31	SOC	Primary	NA	1	66	WHITE	NA	NOT HISPANIC OR LATINO	25	No	C56.9	8441/3	C56.9	-24298	0	YES	88d61634-913c-435a-8d25-e019c8dab7da	39966	Ovary
TCGA-25-1626-01	Serous Ovarian Cancer	Ovarian Cancer	ov_tcga	TCGA-25-1626	NA	NA	NA	NA	NA	NA	NA	NA	NA	NA	NA	NA	NA	NA	NA	NA	NA	NA	NA	NA	NA	Yes	No	YES	YES	8	SOC	Primary	NA	1	65	WHITE	NA	NOT HISPANIC OR LATINO	25	No	C56.9	8441/3	C56.9	-23932	0	YES	662d77d1-1a43-427a-813b-e11edd30868e	39966	Ovary
TCGA-25-1627-01	Serous Ovarian Cancer	Ovarian Cancer	ov_tcga	TCGA-25-1627	NA	NA	NA	NA	NA	NA	NA	NA	NA	NA	NA	NA	NA	NA	NA	HOMDEL	NA	NA	NA	NA	NA	Yes	Yes	YES	YES	24	SOC	Primary	NA	1	73	WHITE	NA	NOT HISPANIC OR LATINO	25	No	C56.9	8441/3	C56.9	-26784	0	YES	cbe3309e-9b7b-4f62-87b5-0f5ed4218ada	39966	Ovary
TCGA-25-1628-01	Serous Ovarian Cancer	Ovarian Cancer	ov_tcga	TCGA-25-1628	NA	NA	NA	NA	NA	NA	NA	NA	NA	NA	AMP	NA	NA	NA	NA	NA	AMP	NA	NA	NA	NA	Yes	Yes	YES	YES	16	SOC	Primary	NA	1	67	WHITE	NA	NOT HISPANIC OR LATINO	25	No	C56.9	8441/3	C56.9	-24488	0	YES	3f917550-89a6-404b-94df-938c99121411	39966	Ovary
TCGA-25-1630-01	Serous Ovarian Cancer	Ovarian Cancer	ov_tcga	TCGA-25-1630	NA	NA	NA	NA	NA	NA	NA	NA	NA	NA	NA	HOMDEL	NA	NA	NA	AMP	NA	NA	NA	NA	AMP	Yes	Yes	YES	YES	36	SOC	Primary	NA	1	73	WHITE	NA	NOT HISPANIC OR LATINO	25	No	C56.9	8441/3	C56.9	-27006	0	YES	263e85e2-7b6f-453f-8fd0-e5ea1409fece	39966	Ovary
TCGA-25-1631-01	Serous Ovarian Cancer	Ovarian Cancer	ov_tcga	TCGA-25-1631	NA	NA	NA	NA	NA	NA	NA	NA	NA	NA	AMP	NA	NA	NA	NA	NA	NA	NA	NA	NA	NA	Yes	Yes	YES	YES	21	SOC	Primary	NA	1	73	WHITE	NA	NOT HISPANIC OR LATINO	25	No	C56.9	8441/3	C56.9	-26687	0	YES	6a1be87b-c4e0-4fd4-b050-50a245b22038	39966	Ovary
TCGA-25-1632-01	Serous Ovarian Cancer	Ovarian Cancer	ov_tcga	TCGA-25-1632	NA	NA	NA	NA	NA	NA	NA	NA	NA	NA	NA	NA	NA	NA	NA	NA	NA	NA	NA	NA	NA	Yes	Yes	YES	YES	48	SOC	Primary	NA	1	68	WHITE	NA	NOT HISPANIC OR LATINO	25	No	C56.9	8441/3	C56.9	-24993	0	YES	c435627c-159d-4a6d-a819-30abac24bf4d	39966	Ovary
TCGA-25-1633-01	Serous Ovarian Cancer	Ovarian Cancer	ov_tcga	TCGA-25-1633	NA	NA	NA	NA	NA	NA	NA	NA	NA	NA	NA	NA	NA	NA	NA	NA	NA	NA	NA	NA	NA	Yes	Yes	YES	YES	15	SOC	Primary	NA	1	64	WHITE	NA	NOT HISPANIC OR LATINO	25	No	C56.9	8441/3	C56.9	-23407	0	YES	20336269-5a5b-4ba7-8fe8-665a1f9af738	39966	Ovary
TCGA-25-1634-01	Serous Ovarian Cancer	Ovarian Cancer	ov_tcga	TCGA-25-1634	NA	NA	NA	NA	NA	NA	NA	NA	NA	NA	NA	NA	NA	NA	NA	NA	NA	NA	NA	NA	AMP	Yes	Yes	YES	YES	27	SOC	Primary	NA	1	75	WHITE	NA	NOT HISPANIC OR LATINO	25	No	C56.9	8441/3	C56.9	-27749	0	YES	15556b28-c6bd-455a-87b6-4b7b3e33d0e4	39966	Ovary
TCGA-25-1635-01	Serous Ovarian Cancer	Ovarian Cancer	ov_tcga	TCGA-25-1635	NA	NA	AMP	NA	AMP	NA	NA	NA	NA	NA	NA	NA	NA	NA	AMP	NA	NA	NA	NA	NA	NA	Yes	Yes	YES	YES	18	SOC	Primary	NA	1	71	WHITE	NA	NOT HISPANIC OR LATINO	25	No	C56.9	8441/3	C56.9	-26200	0	YES	bc2591b0-65d7-48c3-a5cc-783f67b65869	39966	Ovary
TCGA-25-1870-01	Serous Ovarian Cancer	Ovarian Cancer	ov_tcga	TCGA-25-1870	NA	NA	NA	NA	NA	NA	NA	NA	NA	NA	NA	NA	NA	NA	NA	NA	NA	NA	NA	NA	AMP	No	Yes	NO	YES	NA	SOC	Primary	NA	1	59	WHITE	NA	NOT HISPANIC OR LATINO	25	No	C56.9	8441/3	C56.9	-21550	0	YES	15f1a992-0724-4d76-a71a-702ac7753a41	39966	Ovary
TCGA-25-1871-01	Serous Ovarian Cancer	Ovarian Cancer	ov_tcga	TCGA-25-1871	NA	NA	NA	NA	NA	NA	NA	NA	NA	NA	NA	NA	NA	NA	NA	NA	NA	NA	NA	AMP	NA	No	Yes	NO	YES	NA	SOC	Primary	NA	1	70	WHITE	NA	NOT HISPANIC OR LATINO	25	No	C56.9	8441/3	C56.9	-25627	0	YES	ff844242-7559-4b07-b09e-69ea40e5ac6b	39966	Ovary
TCGA-25-1877-01	Serous Ovarian Cancer	Ovarian Cancer	ov_tcga	TCGA-25-1877	NA	NA	NA	NA	NA	NA	NA	NA	NA	NA	NA	NA	NA	NA	NA	NA	NA	NA	NA	AMP	NA	No	Yes	NO	YES	NA	SOC	Primary	NA	1	81	WHITE	NA	NOT HISPANIC OR LATINO	25	No	C56.9	8441/3	C56.9	-29615	0	YES	077079c3-6877-467b-b9cc-5c650aae4f07	39966	Ovary
TCGA-25-1878-01	Serous Ovarian Cancer	Ovarian Cancer	ov_tcga	TCGA-25-1878	NA	NA	NA	NA	NA	NA	NA	NA	NA	NA	NA	NA	NA	NA	NA	NA	NA	NA	NA	NA	NA	No	Yes	NO	YES	NA	SOC	Primary	NA	1	60	WHITE	NA	NOT HISPANIC OR LATINO	25	No	C56.9	8441/3	C56.9	-22035	0	YES	9bdbaccf-b43b-4ec3-8b9b-dff65215eb00	39966	Ovary
TCGA-25-2042-01	Serous Ovarian Cancer	Ovarian Cancer	ov_tcga	TCGA-25-2042	NA	NA	AMP	NA	NA	NA	NA	NA	NA	NA	NA	NA	NA	NA	NA	NA	NA	NA	NA	NA	NA	Yes	Yes	YES	YES	76	SOC	Primary	NA	1	60	AMERICAN INDIAN OR ALASKA NATIVE	NA	NOT HISPANIC OR LATINO	25	No	C56.9	8441/3	C56.9	-22127	0	YES	818dc159-aba4-46bc-a4ed-68ee0f8c4461	40137	Ovary
TCGA-25-2390-01	Serous Ovarian Cancer	Ovarian Cancer	ov_tcga	TCGA-25-2390	NA	NA	NA	NA	NA	NA	NA	NA	NA	NA	NA	NA	NA	NA	NA	NA	NA	NA	NA	NA	NA	No	No	NO	NO	NA	SOC	Primary	NA	1	80	NA	NA	NA	25	No	C56.9	8441/3	C56.9	-29257	0	YES	01abf2cf-541c-4610-8ce8-318016db6e59	40183	Ovary
TCGA-25-2391-01	Serous Ovarian Cancer	Ovarian Cancer	ov_tcga	TCGA-25-2391	NA	NA	NA	NA	NA	NA	NA	NA	NA	NA	AMP	NA	NA	NA	NA	NA	NA	NA	NA	NA	NA	Yes	Yes	YES	YES	49	SOC	Primary	NA	1	57	WHITE	NA	NOT HISPANIC OR LATINO	25	No	C56.9	8441/3	C56.9	-20939	0	YES	f5033d52-ec36-4e67-88d8-b6d898b81b2f	40183	Ovary
TCGA-25-2392-01	Serous Ovarian Cancer	Ovarian Cancer	ov_tcga	TCGA-25-2392	NA	NA	NA	NA	NA	NA	NA	NA	NA	NA	NA	NA	NA	NA	NA	NA	NA	NA	NA	NA	NA	Yes	Yes	YES	YES	85	SOC	Primary	NA	1	75	WHITE	NA	NOT HISPANIC OR LATINO	25	No	C56.9	8441/3	C56.9	-27667	0	YES	7413c891-f74e-456f-bc70-69c83fb53c70	40183	Ovary
TCGA-25-2393-01	Serous Ovarian Cancer	Ovarian Cancer	ov_tcga	TCGA-25-2393	NA	NA	AMP	NA	NA	NA	NA	NA	NA	NA	NA	NA	NA	NA	NA	NA	NA	NA	NA	NA	NA	Yes	Yes	YES	YES	45	SOC	Primary	NA	1	81	WHITE	NA	NOT HISPANIC OR LATINO	25	No	C56.9	8441/3	C56.9	-29585	0	YES	b4b49027-7815-4813-9769-a3fe3a26a37a	40183	Ovary
TCGA-25-2396-01	Serous Ovarian Cancer	Ovarian Cancer	ov_tcga	TCGA-25-2396	NA	NA	NA	NA	NA	NA	NA	NA	NA	NA	NA	NA	NA	NA	NA	NA	NA	NA	NA	NA	NA	Yes	Yes	YES	YES	24	SOC	Primary	NA	1	71	WHITE	NA	NOT HISPANIC OR LATINO	25	No	C56.9	8441/3	C56.9	-26145	0	YES	6264e699-d40b-4ebc-b443-0a0edcb220dc	40183	Ovary
TCGA-25-2397-01	Serous Ovarian Cancer	Ovarian Cancer	ov_tcga	TCGA-25-2397	NA	NA	AMP	NA	NA	NA	NA	NA	NA	NA	Y321*	NA	NA	NA	NA	AMP	NA	NA	NA	NA	AMP	No	Yes	NO	YES	NA	SOC	Primary	NA	1	59	WHITE	NA	NOT HISPANIC OR LATINO	25	No	C56.9	8441/3	C56.9	-21581	0	YES	4c099644-047c-42a3-8187-bfcbfe6662e4	40183	Ovary
TCGA-25-2398-01	Serous Ovarian Cancer	Ovarian Cancer	ov_tcga	TCGA-25-2398	AMP	NA	NA	NA	AMP	NA	NA	D564Y	NA	NA	NA	NA	NA	NA	NA	NA	NA	NA	NA	AMP	NA	Yes	Yes	YES	YES	37	SOC	Primary	NA	1	71	WHITE	NA	NOT HISPANIC OR LATINO	25	No	C56.9	8441/3	C56.9	-26267	0	YES	fd4740db-76a8-4362-be71-7b609479bb67	40183	Ovary
TCGA-25-2399-01	Serous Ovarian Cancer	Ovarian Cancer	ov_tcga	TCGA-25-2399	HOMDEL	NA	NA	NA	NA	NA	NA	NA	NA	NA	AMP	NA	NA	AMP	NA	NA	NA	NA	NA	NA	NA	Yes	Yes	YES	YES	38	SOC	Primary	NA	1	80	WHITE	NA	NOT HISPANIC OR LATINO	25	No	C56.9	8441/3	C56.9	-29373	0	YES	ad2b1a0a-153f-483d-b228-5763eba3f6cc	40183	Ovary
TCGA-25-2400-01	Serous Ovarian Cancer	Ovarian Cancer	ov_tcga	TCGA-25-2400	NA	NA	NA	NA	NA	NA	NA	NA	NA	NA	NA	NA	NA	NA	NA	NA	NA	NA	NA	NA	NA	Yes	Yes	YES	YES	62	SOC	Primary	NA	1	76	WHITE	NA	NOT HISPANIC OR LATINO	25	No	C56.9	8441/3	C56.9	-27789	0	YES	5c127332-5ca0-45f1-a5ac-4876ad94e491	40183	Ovary
TCGA-25-2401-01	Serous Ovarian Cancer	Ovarian Cancer	ov_tcga	TCGA-25-2401	NA	NA	NA	NA	NA	NA	NA	NA	NA	NA	NA	NA	NA	NA	NA	NA	NA	NA	NA	NA	NA	Yes	Yes	YES	YES	55	SOC	Primary	NA	1	64	WHITE	NA	NOT HISPANIC OR LATINO	25	No	C56.9	8441/3	C56.9	-23711	0	YES	3bc8a74f-49bd-46b6-a3a4-68ca838e83c6	40183	Ovary
TCGA-25-2404-01	Serous Ovarian Cancer	Ovarian Cancer	ov_tcga	TCGA-25-2404	NA	NA	AMP	NA	AMP	NA	NA	NA	NA	NA	AMP	NA	NA	NA	NA	NA	NA	NA	NA	NA	NA	Yes	Yes	YES	YES	36	SOC	Primary	NA	1	38	AMERICAN INDIAN OR ALASKA NATIVE	NA	NOT HISPANIC OR LATINO	25	No	C56.9	8441/3	C56.9	-14184	0	YES	22178c3c-6b04-46d8-8041-dc83fa195029	40183	Ovary
TCGA-25-2408-01	Serous Ovarian Cancer	Ovarian Cancer	ov_tcga	TCGA-25-2408	NA	NA	NA	NA	NA	NA	NA	NA	NA	NA	NA	NA	NA	NA	NA	NA	NA	NA	NA	NA	NA	Yes	No	YES	YES	14	SOC	Primary	NA	1	37	WHITE	NA	NOT HISPANIC OR LATINO	25	No	C56.9	8441/3	C56.9	-13606	0	YES	fdd4adb8-9295-480a-9352-305b5eb51187	40183	Ovary
TCGA-25-2409-01	Serous Ovarian Cancer	Ovarian Cancer	ov_tcga	TCGA-25-2409	NA	NA	NA	NA	NA	NA	NA	NA	NA	NA	NA	NA	NA	NA	NA	NA	NA	NA	NA	NA	AMP	Yes	Yes	YES	YES	20	SOC	Primary	NA	1	71	WHITE	NA	NOT HISPANIC OR LATINO	25	No	C56.9	8441/3	C56.9	-26267	0	YES	dce71741-ccbe-40b7-a0b8-2048d07187a4	40183	Ovary
TCGA-26-1438-01	Glioblastoma Multiforme	Glioma	gbm_tcga	TCGA-26-1438	NA	NA	NA	NA	NA	NA	NA	NA	NA	NA	NA	NA	NA	NA	NA	NA	NA	NA	NA	NA	NA	No	Yes	NO	YES	NA	GBM	Primary	NA	1	36	WHITE	NA	NOT HISPANIC OR LATINO	26	No	C71.9	9440/3	C71.9	-13489	0	YES	17dffffc-65d6-4209-9075-18a441001f0f	39966	Brain
TCGA-26-1439-01	Glioblastoma Multiforme	Glioma	gbm_tcga	TCGA-26-1439	NA	NA	NA	NA	NA	NA	NA	NA	NA	NA	NA	NA	NA	NA	NA	NA	NA	NA	NA	NA	NA	Yes	Yes	YES	YES	48	GBM	Primary	NA	1	63	WHITE	NA	NOT HISPANIC OR LATINO	26	No	C71.9	9440/3	C71.9	-23302	0	YES	a6312802-12ad-4545-8109-178a7ebd618f	40539	Brain
TCGA-26-1440-01	Glioblastoma Multiforme	Glioma	gbm_tcga	TCGA-26-1440	NA	NA	NA	NA	NA	NA	NA	NA	NA	NA	NA	NA	NA	NA	NA	NA	NA	NA	NA	NA	NA	No	Yes	NO	YES	NA	GBM	Primary	NA	1	48	WHITE	NA	NOT HISPANIC OR LATINO	26	No	C71.9	9440/3	C71.9	-17684	0	YES	9b775a6a-242a-4bfa-818d-d2d2f5bac5bf	39966	Brain
TCGA-26-1442-01	Glioblastoma Multiforme	Glioma	gbm_tcga	TCGA-26-1442	NA	NA	NA	NA	NA	NA	NA	NA	NA	NA	NA	NA	NA	NA	NA	NA	NA	NA	NA	NA	AMP	Yes	Yes	YES	YES	44	GBM	Primary	NA	1	43	WHITE	NA	NOT HISPANIC OR LATINO	26	No	C71.9	9440/3	C71.9	-15950	0	YES	c29d73c0-c885-4105-bf74-38e9178e71c9	40729	Brain
TCGA-26-1443-01	Glioblastoma Multiforme	Glioma	gbm_tcga	TCGA-26-1443	NA	NA	NA	NA	NA	NA	NA	NA	NA	NA	NA	NA	NA	NA	NA	NA	NA	NA	NA	NA	NA	No	Yes	NO	YES	NA	GBM	Primary	NA	1	60	WHITE	NA	NOT HISPANIC OR LATINO	26	No	C71.9	9440/3	C71.9	-21990	0	YES	e4aafd82-fd32-4a52-96fe-21a21297849f	39951	Brain
TCGA-26-1799-01	Glioblastoma Multiforme	Glioma	gbm_tcga	TCGA-26-1799	NA	NA	NA	NA	NA	NA	NA	NA	NA	NA	NA	NA	NA	NA	NA	NA	NA	NA	NA	NA	NA	No	Yes	NO	YES	NA	GBM	Primary	NA	1	68	WHITE	NA	NOT HISPANIC OR LATINO	26	No	C71.9	9440/3	C71.9	-25171	0	YES	ff61d536-b505-47e7-9d3c-a7252e9037a1	40078	Brain
TCGA-26-5132-01	Glioblastoma Multiforme	Glioma	gbm_tcga	TCGA-26-5132	NA	NA	NA	NA	NA	NA	NA	NA	NA	NA	NA	NA	NA	NA	NA	NA	NA	NA	NA	NA	NA	Yes	Yes	YES	YES	48	GBM	Primary	NA	1	74	WHITE	NA	NOT HISPANIC OR LATINO	26	No	C71.9	9440/3	C71.9	-27196	0	YES	2c5fa2d4-8e35-42e4-8bca-9fb3371a19c8	40533	Brain
TCGA-26-5133-01	Glioblastoma Multiforme	Glioma	gbm_tcga	TCGA-26-5133	NA	NA	NA	AMP	NA	NA	NA	NA	AMP	NA	NA	NA	NA	NA	NA	AMP	NA	NA	NA	NA	NA	Yes	Yes	YES	YES	51	GBM	Primary	NA	1	59	WHITE	NA	NOT HISPANIC OR LATINO	26	No	C71.9	9440/3	C71.9	-21560	0	YES	a28b256e-e085-467d-bdba-5c39718012d7	40533	Brain
TCGA-26-5134-01	Glioblastoma Multiforme	Glioma	gbm_tcga	TCGA-26-5134	NA	NA	NA	NA	NA	NA	NA	NA	NA	NA	NA	NA	NA	NA	NA	NA	NA	NA	NA	NA	NA	Yes	Yes	YES	YES	52	GBM	Primary	NA	1	74	WHITE	NA	NOT HISPANIC OR LATINO	26	No	C71.9	9440/3	C71.9	-27111	0	YES	20bad0d5-3135-49a4-a119-fa7a1e56fd1b	40539	Brain
TCGA-26-5135-01	Glioblastoma Multiforme	Glioma	gbm_tcga	TCGA-26-5135	NA	NA	NA	NA	NA	NA	NA	NA	NA	NA	NA	NA	NA	NA	NA	NA	NA	NA	NA	NA	NA	Yes	Yes	YES	YES	58	GBM	Primary	NA	1	72	WHITE	NA	NOT HISPANIC OR LATINO	26	No	C71.9	9440/3	C71.9	-26490	0	YES	69d56f2d-6924-409b-9d1e-c8d69b400270	40539	Brain
TCGA-26-5136-01	Glioblastoma Multiforme	Glioma	gbm_tcga	TCGA-26-5136	NA	NA	NA	NA	NA	NA	NA	NA	NA	NA	NA	NA	NA	NA	NA	NA	NA	NA	NA	NA	NA	Yes	Yes	YES	YES	54	GBM	Primary	NA	1	78	WHITE	NA	NOT HISPANIC OR LATINO	26	No	C71.9	9440/3	C71.9	-28496	0	YES	34f216fb-09dc-48af-9e09-7d12cc07c1f7	40539	Brain
TCGA-26-5139-01	Glioblastoma Multiforme	Glioma	gbm_tcga	TCGA-26-5139	NA	NA	NA	NA	NA	NA	NA	NA	NA	NA	NA	NA	NA	NA	NA	NA	NA	NA	NA	NA	NA	Yes	Yes	YES	YES	40	GBM	Primary	NA	1	65	WHITE	NA	NOT HISPANIC OR LATINO	26	No	C71.9	9440/3	C71.9	-23782	0	YES	d73ca945-b60b-4b5c-ac53-7ef2602a4951	40539	Brain
TCGA-26-6173-01	Glioblastoma Multiforme	Glioma	gbm_tcga	TCGA-26-6173	NA	NA	NA	NA	NA	NA	NA	NA	NA	NA	NA	NA	NA	NA	NA	NA	NA	NA	NA	NA	NA	Yes	Yes	YES	YES	32	GBM	Primary	NA	1	57	WHITE	NA	NOT HISPANIC OR LATINO	26	No	C71.9	9440/3	C71.9	-21093	0	YES	60e69f41-571e-4a1b-ae75-9d49eed620ca	40665	Brain
TCGA-26-6174-01	Glioblastoma Multiforme	Glioma	gbm_tcga	TCGA-26-6174	NA	NA	NA	NA	NA	NA	NA	NA	NA	NA	NA	NA	NA	NA	NA	NA	NA	NA	NA	NA	NA	Yes	Yes	YES	YES	88	GBM	Primary	NA	1	65	WHITE	NA	NOT HISPANIC OR LATINO	26	No	C71.9	9440/3	C71.9	-23884	0	YES	4b606edf-07fc-4665-a7cd-a794004e5aca	40665	Brain
TCGA-26-A7UX-01	Glioblastoma Multiforme	Glioma	gbm_tcga	TCGA-26-A7UX	NA	NA	NA	NA	NA	NA	NA	NA	NA	NA	NA	NA	NA	NA	NA	NA	NA	NA	NA	NA	NA	No	Yes	NO	YES	NA	GBM	Primary	141	1	47	BLACK OR AFRICAN AMERICAN	NO	NOT HISPANIC OR LATINO	26	No	C71.9	9440/3	C71.9	-17365	0	YES	5F9BAF9B-6D2D-495A-83A1-77F7E4CB9CCD	41675	Brain
[truncated: 10,234 more rows]
[truncated: 22 more columns]

## Sheet: Summary
The number of patients with Hippo signaling alteration in TCGA
Cancer Types	32
Patients number	11706
Hippo alteration	4134
The number of patients with each altered Hippo signaling gene
[truncated: 98 more rows]

## Sheet: Clinical relevance
Hippo signaling alterations and cancer tumor stage
No Alteration			Alteration
[truncated: 72 more rows]

## Sheet: Hippo normal_cancer types
Study Abbreviation	Study Name	Patients number	Hippo normal	T1/T2	T3/T4	Low Grade(G1-3)	High Grade(G4-x)	Stage 0/I/II	Stage III/IV/X	PT2B	PT2C	PT3A	PT3B	PT4 N1	T1	T1C	T2	T2A	T2B	T2C	T3	T3A	T3B	T4	T4A	T4B	TIS	G1	G2	G3	G4	GX	High Grade	Low Grade	NA	I/II NOS	IS	NA	Stage 0	Stage I	Stage IA	Stage IB	Stage II	Stage IIA	Stage IIB	STAGE IIC	Stage III	Stage IIIA	Stage IIIB
[truncated: 33 more rows]
[truncated: 6 more columns]

[truncated: 25 more sheets: Hippo altered_cancer types, Neoplasm histologic grade, Tumor stage, Neoplasm disease stage, NF2, MST1, MST2, SAV1, MAP4K1, MAP4K2, MAP4K3, MAP4K4, MAP4K5, MAP4K6, MAP4K7, LATS1, LATS2, MOB1A, MOB1B, YAP1 …]
