# Supplementary material for: Functional annotation of the Hippo pathway somatic mutations in human cancers
Source: Nat Commun. 2024 Nov 21;15:10106. doi: 10.1038/s41467-024-54480-y (PMC11582751; doi:10.1038/s41467-024-54480-y)
Supplement: Supplementary file 6 — Source Data [file 41467_2024_54480_MOESM6_ESM.xlsx]

## Sheet: Figure 1
Fig 1b
Altered Gene Number	Patients Number
1	2292
2	1036
3	466
4	173
5	79
>5	88
Fig 1c
	Patients number		Rate
Neoplasm Histologic Grade	No Alteration	Alteration	No Alteration	Alteration
Low Grade(G1-3)	1769	974	0.858738	0.750385	Chi-square Statistic	44.4668
High Grade(G4-x)	291	294	0.141262	0.226502	P-value	2.58712e-11
Total	2060	1268
Fig 1d
	Patients number		Rate
Cancer Tumor Stage	No Alteration	Alteration	No Alteration	Alteration
T1/T2	377	71	0.405813	0.258182	Chi-square Statistic	19.7938
T3/T4	552	204	0.594187	0.741818	P-value	8.62613e-06
Total	929	275
Fig 1e
	Patients number		Rate
Neoplasm Disease Stage	No Alteration	Alteration	No Alteration	Alteration
Stage 0/I/II	2723	1575	0.637854	0.609756	Chi-square Statistic	5.43423
Stage III/IV/X	1546	1008	0.362146	0.390244	P-value	0.0197458
Total	4269	2583
Fig 1f
	NF2	MST1	MST2	SAV1	MAP4K1	MAP4K2	MAP4K3	MAP4K4	MAP4K5	MAP4K6	MAP4K7	LATS1	LATS2	MOB1A	MOB1B	YAP1	TAZ	TEAD1	TEAD2	TEAD3	TEAD4
Amplification	0.871348	1.87938	6.19341	0.691953	2.35777	0.555271	0.640697	0.563813	0.640697	0.281907	7.38937	0.435674	0.435674	0.495472	0.854263	1.58039	4.62156	0.48693	0.597984	1.2216	2.39194
Deletion	0.392961	0.0768836	0.170853	0.213566	0.153767	0.119597	0.16231	0.0597984	0.145225	0.726123	0.0939689	0.709038	0.64924	0.0939689	0.111054	0.709038	0.128139	0.273364	0.128139	0.102512	0.264821
Mutation	1.46933	0.828635	0.914061	0.572356	1.27285	0.888433	1.58893	1.63164	0.948232	1.41808	2.34068	2.0246	1.72561	0.179395	0.375876	0.68341	0.597984	0.597984	1.13617	0.546728	0.854263
Multi-alteration	0.0341705	0.0256279	0.0939689	0.0170853	0.0341705	0.00854263	0.0341705	0.0341705	0.0256279	0.0256279	0.35879	0.00854263	0.00854263	0.00854263	0.0256279	0.128139	0.0512558	0.0597984	0	0.00854263	0.0427131
Fig 1g
	ACC	BLCA	BRCA	CESC	CHOL	COAD/READ	DLBC	ESCA	GBM	HNSC	KICH	KIRC	KIRP	LAML	LGG	LIHC	LUAD	LUSC	MESO	OV	PAAD	PCPG	PRAD	SARC	SKCM	STAD	TGCT	THCA	THYM	UCEC	UCS	UVM
NF2	1.07527	6.79612	2.00182	3.8961	7.84314	1.88679	0	2.16216	0.830565	2.84091	0	1.48976	4.45205	0	0	7.04545	2.01342	5.47945	29.1667	6.19765	0.540541	0	1.42857	1.91571	3.39703	2.30126	0.666667	0.393701	4.03226	5.10949	3.50877	0
MST1	4.30108	5.58252	4.4586	2.92208	0	4.55975	0	8.10811	0.166113	1.32576	0	0.18622	0	0.5	0	0.454545	1.87919	2.34834	0	6.36516	0.540541	0	1.03896	1.14943	3.39703	8.3682	0.666667	0	0	8.39416	15.7895	0
MST2	0	13.5922	19.1083	2.92208	9.80392	2.83019	8.33333	10.2703	0.664452	7.00758	4.54545	1.67598	0	0	0.383877	13.8636	6.84564	6.45793	0	18.593	7.56757	0.558659	6.23377	4.5977	5.09554	9.41423	2.66667	0	0.806452	10.9489	17.5439	15
SAV1	0	0.485437	2.1838	1.2987	7.84314	0.314465	2.08333	1.62162	0.166113	2.08333	0	0.558659	3.08219	0	0	2.27273	2.68456	2.15264	0	2.34506	0	0.558659	0.519481	0.766284	2.9724	2.51046	0	0	0	3.46715	7.01754	0
MAP4K1	1.07527	7.52427	3.54868	5.51948	1.96078	2.51572	4.16667	3.24324	1.16279	2.08333	1.51515	0.558659	0.684932	0	2.11132	1.36364	5.2349	9.58904	0	10.2178	8.10811	0	1.03896	6.13027	5.52017	4.1841	0	0.19685	0	8.39416	21.0526	0
MAP4K2	1.07527	2.6699	1.36488	2.27273	0	1.25786	0	4.86486	0.830565	2.84091	0	0.372439	0.684932	0.5	0	1.81818	0.939597	0.782779	0	1.84255	1.08108	0.558659	0.519481	1.14943	4.24628	2.51046	1.33333	0	0.806452	5.83942	1.75439	0
MAP4K3	2.15054	5.33981	1.27389	3.57143	1.96078	2.35849	6.25	3.24324	0.996678	2.27273	0	1.30354	1.36986	1	0.575816	1.81818	2.81879	3.7182	0	3.18258	1.08108	0	1.55844	0.766284	4.88323	4.1841	1.33333	0.19685	0	8.0292	5.26316	0
MAP4K4	1.07527	3.39806	1.63785	2.5974	0	3.45912	2.08333	4.32432	1.16279	1.70455	0	0.558659	1.0274	0.5	0.383877	1.59091	2.28188	4.10959	0	2.84757	1.08108	0	0.38961	3.06513	7.00637	4.39331	0	0.19685	0	7.48175	0	0
MAP4K5	0	1.94175	1.81984	2.27273	1.96078	1.57233	4.16667	4.32432	0.166113	1.89394	0	1.30354	0.684932	0	0.575816	2.5	2.55034	1.95695	0	1.84255	0.540541	0.558659	0.519481	1.14943	4.88323	2.71967	0	0	0	5.47445	1.75439	0
MAP4K6	4.30108	5.33981	1.27389	1.94805	1.96078	3.77358	10.4167	3.24324	0.498339	2.08333	0	0.558659	1.71233	1	0.767754	3.40909	2.28188	2.34834	0	1.34003	0.540541	1.67598	1.94805	3.44828	4.88323	3.34728	0.666667	0.590551	0.806452	8.94161	5.26316	1.25
MAP4K7	3.22581	7.03883	6.09645	25.6494	3.92157	4.87421	4.16667	28.1081	2.15947	22.5379	0	3.16574	1.0274	0	1.53551	3.86364	6.04027	48.5323	0	33.8358	4.32432	0	2.85714	3.06513	9.34183	10.8787	2	0.19685	0.806452	19.5255	14.0351	1.25
LATS1	2.15054	5.58252	2.63876	6.16883	0	3.61635	8.33333	4.32432	0.664452	2.08333	1.51515	0.558659	0.684932	0.5	0.575816	4.54545	4.16107	4.89237	0	4.0201	2.16216	0.558659	0.779221	6.13027	5.09554	5.43933	0.666667	0.19685	2.41935	8.94161	3.50877	7.5
LATS2	2.15054	3.15534	1.91083	2.92208	0	4.40252	4.16667	6.48649	0.498339	2.65152	1.51515	1.30354	0.684932	0	0.959693	2.72727	4.2953	2.93542	12.5	1.84255	1.08108	0.558659	1.94805	5.36398	5.73248	5.43933	2	0.393701	0	8.0292	5.26316	1.25
MOB1A	0	2.42718	0.636943	0.324675	0	0.157233	6.25	1.08108	0	0.94697	0	0	0.342466	0	0	0	0.671141	2.15264	0	2.84757	0	0	1.16883	0.766284	0.212314	0.209205	0	0.19685	0	2.55474	0	0
MOB1B	1.07527	3.39806	2.00182	1.62338	0	0.628931	0	1.62162	0.498339	1.51515	0	0.372439	0.684932	0	0	0.227273	2.01342	3.5225	0	3.01508	0	0.558659	0.779221	1.53257	0.849257	2.51046	0.666667	0	0	2.91971	0	0
YAP1	0	6.5534	2.1838	12.987	0	1.10063	2.08333	7.56757	0.664452	8.14394	1.51515	0.744879	2.73973	1.5	0.191939	1.36364	2.68456	2.93542	0	9.38023	0.540541	0	0.649351	5.36398	4.88323	2.51046	4	0	0	4.74453	1.75439	1.25
TAZ	1.07527	4.36893	3.09372	13.961	0	0.943396	6.25	18.3784	1.49502	15.3409	3.0303	0.931099	1.0274	0	0	2.95455	3.3557	30.7241	4.16667	15.4104	2.7027	0	2.46753	1.14943	2.76008	3.55649	0	0	0.806452	8.0292	5.26316	0
TEAD1	1.07527	2.6699	1.45587	1.2987	0	0.943396	0	1.62162	1.49502	2.27273	0	0.18622	0.342466	0.5	0.575816	1.36364	2.14765	2.15264	0	2.51256	0	1.67598	0.779221	1.91571	2.12314	0.41841	0	0.19685	0	4.0146	1.75439	0
TEAD2	3.22581	3.39806	2.2748	2.27273	1.96078	1.72956	2.08333	1.62162	1.16279	0.94697	0	0.744879	0.342466	0	0.191939	0.909091	0.536913	1.95695	0	1.50754	2.7027	0	0.779221	0.766284	1.69851	8.159	0.666667	0.19685	0.806452	7.48175	7.01754	0
TEAD3	0	2.42718	1.45587	1.62338	1.96078	1.41509	6.25	4.32432	0.498339	0.568182	0	0.18622	1.0274	0	0.383877	3.63636	2.28188	0.978474	0	6.19765	1.08108	0.558659	0.779221	2.29885	5.30786	2.30126	0.666667	0	0.806452	3.64964	5.26316	6.25
TEAD4	0	3.15534	3.63967	1.2987	3.92157	1.57233	0	5.40541	2.15947	4.73485	0	0.558659	0.684932	0	0.383877	1.36364	3.48993	5.87084	0	13.5678	4.86486	1.11732	0.779221	4.21456	5.09554	4.81172	20	0.19685	2.41935	6.38686	7.01754	1.25
Fig 1h
	Mutation counts
Row Labels	NF2	MST1	MST2	SAV1	MAP4K1	MAP4K2	MAP4K3	MAP4K4	MAP4K5	MAP4K6	MAP4K7	LATS1	LATS2	MOB1A	MOB1B	YAP1	TAZ	TEAD1	TEAD2	TEAD3	TEAD4
Frame_Shift_Del	12	1	1	6	5	3	5	10	12	8	21	22	10	1	6	3	5	6	43	3	3
Frame_Shift_Ins	4	2		2		4	3	9	3	4	7	3	4		1	1		1	11
Fusion	17	6	13	3	4	1	11	9	9	6	8	3	3	1	6	24	8	9	2	2	9
In_Frame_Del	1			1		1				4	3	2	2			2	1
In_Frame_Ins				1			1						2
Missense_Mutation	90	78	105	45	132	99	145	169	92	155	293	198	199	20	27	65	56	53	85	50	92
Nonsense_Mutation	39	13	12	16	9		20	20	5	12	49	41	19		8	5	9	7	3	7	5
Nonstop_Mutation			1		1										1	1
Splice_Region	3	2	4	1	20	7	14	2	3	6	7	1		2		1		1	2	7	2
Splice_Site	24	3	2		6	5	10	6	2	6	11	3			3	1	3	3	1	3	4
Translation_Start_Site					1						1		1				1		1
Grand Total	190	105	138	75	178	120	209	225	126	201	400	273	240	24	52	103	83	80	148	72	115

## Sheet: Figure 2
Fig 2b			Fig 2c			Fig 2d			Fig 2e
	LOF mutation number			Neutral mutation number			Number of patients with LOF mutations			Number of patients with neutral mutations
LATS1	22		LATS1	161		LATS1	25		LATS1	173
LATS2	15		LATS2	164		LATS2	18		LATS2	181
MOB1A	1		MOB1A	17		MOB1A	1		MOB1A	19
MOB1B	1		MOB1B	23		MOB1B	1		MOB1B	26
MST1	10		MST1	65		MST1	10		MST1	68
MST2	10		MST2	73		MST2	11		MST2	94
MAP4K2	7		MAP4K2	85		MAP4K2	7		MAP4K2	92
MAP4K3	15		MAP4K3	125		MAP4K3	16		MAP4K3	128
NF2	4		NF2	232		NF2	6		NF2	330
Fig 2f							Fig 2g
	Hippo LOF missense mutations	Total Hippo missense mutations	Hippo LOF missense mutation rate				Cancer types	NF2	MST1	MST2	MAP4K2	MAP4K3	LATS1	LATS2	MOB1A	MOB1B
ACC	1	1	1.07527				ACC		1
BLCA	7	61	1.69903				BLCA		2			1	4
BRCA	5	35	0.454959				BRCA		1		1	1	1	1
CESC	2	34	0.649351				CESC				1		1
COAD/READ	6	96	0.943396				COAD/READ		1		1	1	1	2
ESCA	1	17	0.540541				ESCA					1
GBM	1	16	0.166113				GBM		1
HNSC	5	30	0.94697				HNSC					1		2	1	1
KICH	1	2	1.51515				KICH							1
KIRC	1	16	0.18622				KIRC					1
KIRP	1	9	0.342466				KIRP					1
LGG	1	12	0.191939				LGG			1
LIHC	4	22	0.909091				LIHC			1	1		2
LUAD	7	78	0.939597				LUAD					1	4	2
LUSC	4	53	0.782779				LUSC				1	1	1	1
MESO	6	9	25				MESO						2	4
OV	4	24	0.670017				OV			1		1	2
SKCM	9	90	1.91083				SKCM		2	1	1	1	3	1
STAD	5	67	1.04603				STAD		1	2			2
TGCT	1	4	0.666667				TGCT			1
UCEC	17	238	3.10219				UCEC		1	4	1	5	2	4
Schwannoma	1	12					Schwannoma	1
Meningioma	5	17					Meningioma	5

## Sheet: Figure 4
Fig 4m
Wavelength	MST1	K59R	V44A	K46N	D97V	W99L	I155T	D167N	R181Q	E219K	P223S	P229Q
260	-0.131709	-0.281897	-0.294076	-0.237175	-1.2867	-0.570735	-0.333507	-0.298042	-0.673351	-0.0482004	-0.278496	-0.314015
258	-0.213261	-0.356263	-0.366866	-0.197487	-1.31679	-0.544836	-0.463285	-0.279609	-0.717881	-0.19585	-0.319985	-0.369539
256	-0.197079	-0.282124	-0.334424	-0.220908	-1.34292	-0.656349	-0.426142	-0.2551	-0.700945	-0.0669046	-0.323199	-0.371685
254	-0.182872	-0.420917	-0.286505	-0.305153	-1.46198	-0.702189	-0.525822	-0.393479	-0.773562	-0.220654	-0.35334	-0.36409
252	-0.202318	-0.270268	-0.247772	-0.240065	-1.38391	-0.626524	-0.404283	-0.292355	-0.742905	-0.20487	-0.21936	-0.303463
250	-0.306126	-0.440917	-0.457311	-0.285847	-1.5864	-0.624165	-0.571977	-0.419568	-0.903181	-0.270086	-0.375898	-0.374431
248	-0.332335	-0.37743	-0.388443	-0.387466	-1.58961	-0.64588	-0.585393	-0.371623	-0.804468	-0.250415	-0.410457	-0.398377
246	-0.462801	-0.47871	-0.468102	-0.337348	-1.64552	-0.591962	-0.570229	-0.520579	-0.960418	-0.256543	-0.412683	-0.410816
244	-0.65601	-0.634523	-0.672045	-0.370497	-1.82635	-0.693947	-0.769603	-0.684195	-1.08872	-0.535952	-0.626966	-0.631539
242	-1.12237	-0.965879	-0.862251	-0.631548	-2.25496	-0.97496	-1.03024	-1.05217	-1.45082	-0.901255	-0.914063	-0.958714
240	-1.38037	-1.15345	-1.04485	-0.778595	-2.50451	-0.832247	-1.08986	-1.35346	-1.55808	-1.02718	-0.981906	-0.968643
238	-2.24512	-1.63615	-1.40913	-1.10307	-2.99678	-1.26611	-1.55707	-1.86939	-1.959	-1.52676	-1.36355	-1.55798
236	-2.92383	-2.3427	-1.90995	-1.57216	-3.83127	-1.70509	-2.08369	-2.62091	-2.60509	-2.18735	-2.04449	-2.0233
234	-3.96257	-3.12486	-2.57014	-2.07363	-4.64346	-1.92371	-2.66675	-3.44624	-3.40577	-2.91529	-2.54795	-2.70157
232	-5.94598	-4.7443	-3.84281	-3.07107	-6.35709	-2.68064	-3.81078	-4.97205	-4.76637	-4.34146	-3.78072	-3.9634
230	-8.27763	-6.32255	-5.18452	-3.95124	-8.26671	-3.31303	-5.22022	-6.74272	-6.33745	-6.08668	-5.14888	-5.32571
228	-10.5399	-7.91902	-6.57032	-4.97332	-10.1606	-4.16994	-6.55397	-8.59782	-7.88516	-7.80251	-6.53269	-6.70964
226	-12.5623	-9.46158	-7.93627	-5.92087	-11.8128	-4.89644	-7.81886	-10.1409	-9.45922	-9.1881	-7.72241	-8.01115
224	-13.7236	-10.4823	-8.66605	-6.70007	-12.7727	-5.36645	-8.43523	-11.0211	-10.1963	-10.1594	-8.5595	-8.91003
222	-14.0986	-10.6424	-8.72884	-6.63197	-12.91	-5.31792	-8.60645	-11.2821	-10.3824	-10.2281	-8.68419	-9.0356
220	-13.6485	-10.2749	-8.6572	-6.63382	-12.9109	-5.41976	-8.43135	-11.1066	-10.2403	-9.9601	-8.51306	-8.84033
218	-13.6099	-10.2088	-8.41926	-6.22782	-12.5829	-5.35153	-8.29362	-10.8586	-9.89035	-9.7197	-8.30276	-8.56003
216	-12.7892	-9.83098	-8.02355	-6.31836	-12.2069	-5.14604	-7.92194	-10.3742	-9.62019	-9.24962	-7.86674	-8.14669
214	-11.9971	-9.17035	-7.61025	-5.89929	-11.5894	-4.909	-7.58825	-9.87767	-9.18662	-8.98117	-7.55763	-7.87807
212	-12.2051	-9.29748	-7.64341	-5.9527	-11.9067	-4.93153	-7.50752	-10.1235	-9.0413	-8.87431	-7.41891	-7.75719
210	-12.301	-9.49929	-7.80567	-6.3654	-12.2416	-5.11257	-7.85128	-10.0705	-9.32626	-8.89026	-7.65925	-8.04758
208	-12.7058	-9.33795	-7.53004	-5.90596	-12.091	-5.07861	-7.78077	-9.87594	-9.36547	-8.93999	-7.56543	-7.97399
206	-10.0266	-7.57236	-6.11214	-4.79386	-10.6159	-4.45407	-6.53632	-8.23246	-7.58088	-7.47764	-6.00326	-6.54053
204	-5.57971	-4.08842	-3.29109	-2.73874	-7.05199	-2.76743	-3.75763	-4.85551	-5.00883	-4.15	-3.40183	-3.45462
202	0.192318	-0.00466278	0.55123	-0.197931	-2.36862	-0.70741	-0.311888	-0.669112	-0.272432	0.13767	0.286744	-0.145829
200	8.22859	6.34741	4.87651	3.83646	4.12261	2.1296	4.77807	6.81265	4.28657	6.16484	4.86057	5.10385
198	16.2296	13.2721	10.8604	7.61503	11.6905	4.53638	9.33461	13.6091	9.60472	12.5494	9.82219	10.3353
196	21.3988	15.4273	13.6757	10.7423	16.4457	6.58458	11.9541	16.3055	11.4213	15.981	13.9658	14.538
194	23.1353	16.903	14.8726	12.5022	17.4212	7.56382	14.0727	15.8055	15.6643	16.1505	13.7118	15.112
192	15.528	13.979	14.1426	10.6495	17.5556	7.91884	12.8205	18.3588	9.37251	16.0914	13.9378	15.4995
190	13.4755	11.22	14.7165	9.24999	16.1752	6.85251	10.2877	16.0092	10.7641	14.3422	13.2373	13.1547
Fig 4o
Wavelength	MST2	K56R	E70D	S72P	A104P	S106C	H144Y	R145K	D146N	D146Y	T180I	R266I
260	-0.244256	-0.24041	-0.0569916	-0.0266246	-0.242117	-0.283331	-0.337982	0.0518066	0.359763	-0.200725	-0.518439	-0.368224
258	-0.359439	-0.239632	-0.480898	-0.0570119	-0.853772	-0.346062	-0.572687	-0.161271	-0.0293203	-0.411655	-0.590578	-0.477423
256	-0.420813	-0.336796	-0.227279	-0.25136	-0.579693	-0.407992	-0.632895	-0.209299	-0.0228678	-0.422059	-0.461133	-0.528528
254	0.0829041	0.15399	-0.0949351	0.11605	-0.128833	0.112081	-0.17602	0.289555	0.246961	-0.195495	-0.0526377	0.0477285
252	-0.225455	-0.254512	-0.240852	-0.111783	-0.187072	-0.353286	-0.574543	-0.138716	-0.0463409	-0.369919	-0.490122	0.0215271
250	-0.284857	-0.0557678	-0.196779	0.0511302	-0.276378	-0.329679	-0.203002	0.010494	0.271915	-0.394868	-0.51838	-0.201227
248	-0.427998	-0.258155	-0.630513	-0.226565	-0.550432	-0.500356	-0.757198	-0.114292	0.215477	-0.470731	-0.509469	-0.423165
246	-0.308282	-0.537682	-0.322482	-0.194702	-0.198839	-0.394932	-0.396672	-0.0486471	0.059495	-0.393325	-0.363174	-0.544231
244	-0.664016	-0.748389	-0.701399	-0.328906	-0.322808	-0.279606	-0.783838	-0.308836	0.233429	-0.741589	-0.482573	-0.408651
242	-1.12504	-1.11246	-1.15562	-0.729717	-0.766114	-0.285907	-0.960138	-0.546302	-0.180305	-1.14409	-1.14567	-0.865568
240	-1.87236	-1.3653	-1.88158	-1.15722	-0.443311	-0.594611	-1.62663	-0.794943	-0.44369	-1.48446	-1.11948	-0.83611
238	-1.95447	-1.94579	-2.26866	-1.70794	-0.968751	-0.437251	-2.33798	-0.956542	-0.661394	-2.23831	-1.45429	-0.857602
236	-2.87466	-2.56221	-2.82792	-2.71359	-1.62298	-0.752289	-2.83657	-1.51334	-0.897642	-2.52493	-1.62255	-1.52067
234	-4.48872	-3.9779	-4.78642	-4.05447	-2.68152	-1.27167	-4.04954	-2.35399	-1.9018	-3.74085	-2.51276	-2.53127
232	-6.09279	-5.54584	-6.34876	-5.9628	-3.46619	-1.26698	-6.16503	-3.47527	-2.30288	-5.3534	-3.46517	-2.82673
230	-8.09973	-8.15456	-9.17931	-7.98599	-4.22589	-2.24654	-8.95925	-5.32235	-3.29908	-7.26839	-4.61581	-4.63731
228	-10.554	-10.1349	-11.3969	-10.2461	-5.56963	-2.7256	-11.062	-7.26407	-4.22115	-9.65056	-5.61967	-6.44925
226	-12.4168	-11.8734	-12.6859	-11.3746	-6.42577	-3.15503	-12.6865	-7.91871	-4.89555	-10.9762	-6.3317	-6.67944
224	-13.7138	-12.7491	-14.153	-12.569	-6.68943	-3.52859	-13.881	-9.09963	-5.44691	-11.8929	-6.99776	-7.19854
222	-13.7478	-12.7866	-14.8725	-12.6558	-7.39306	-3.34643	-14.0521	-8.9801	-5.72722	-11.8051	-7.23667	-7.68115
220	-13.5522	-12.1401	-14.0788	-12.3824	-7.17188	-2.81718	-13.8621	-8.23275	-5.51752	-11.4968	-6.87357	-7.69749
218	-13.5882	-12.5441	-13.511	-12.4122	-6.88642	-3.54585	-13.365	-8.74555	-5.65582	-11.5932	-6.9874	-7.33631
216	-12.0295	-11.7851	-13.048	-11.6322	-6.08413	-2.51451	-12.7708	-7.58885	-5.37714	-10.1942	-6.62883	-7.09811
214	-12.118	-11.2398	-12.75	-11.7321	-6.43779	-3.07539	-11.8557	-7.92629	-4.43082	-10.8127	-6.69019	-6.32275
212	-12.3253	-11.5824	-12.3295	-11.839	-6.37497	-2.97819	-11.935	-7.70441	-5.1837	-10.6103	-6.61968	-6.55127
210	-12.4198	-11.7057	-12.8305	-11.2158	-6.28086	-3.29033	-12.2251	-7.59645	-4.86789	-10.4583	-6.55497	-6.71571
208	-12.8289	-11.1152	-13.3019	-10.5856	-6.57531	-3.43186	-11.931	-7.67789	-4.73618	-9.82526	-6.816	-6.39521
206	-9.71642	-9.02241	-10.1907	-8.87366	-4.87318	-2.24631	-8.54975	-5.84464	-4.16487	-8.17322	-5.47299	-4.9119
204	-4.82978	-4.00717	-5.83952	-4.08187	-2.41807	-0.916326	-4.90608	-2.92447	-1.20271	-4.3025	-3.09587	-2.63138
202	0.495428	0.615113	1.74429	1.0999	-0.50191	-0.76053	1.44037	0.951265	0.0878296	-1.47818	-0.238379	0.843361
200	8.47681	9.62897	10.2037	10.5093	4.73046	2.3516	9.82063	7.22383	5.38689	7.93915	3.76784	4.00859
198	15.2956	16.481	19.2211	17.0945	8.417	4.06937	16.4174	12.3666	8.55738	15.3981	9.26002	9.68921
196	20.4643	21.5596	25.2056	22.0613	11.6663	4.29749	22.9315	15.1888	9.48325	21.7208	11.5547	10.9431
194	22.2889	22.4319	26.5404	24.9015	13.8444	5.32902	25.1818	16.287	11.1392	21.0924	13.1681	11.7141
192	29.395	22.4082	24.5375	25.3495	12.2627	5.62958	24.9282	16.0934	11.5819	20.3955	11.4687	13.2997
190	17.0173	19.722	22.2338	19.8754	13.8004	6.10272	17.457	11.9947	12.3773	15.4437	10.5564	9.09583

## Sheet: Figure 6
Fig 6c
Sample Name	Target Name	Cт
293A	GAPDH	23.7351
293A	GAPDH	23.9803
293A	GAPDH	23.8632
MOBKO	GAPDH	22.9445
MOBKO	GAPDH	23.0161
MOBKO	GAPDH	22.9803
MOB1A	GAPDH	22.3579
MOB1A	GAPDH	21.9183
MOB1A	GAPDH	21.7645
MOBA1-H161Y	GAPDH	22.7554
MOBA1-H161Y	GAPDH	22.7145
MOBA1-H161Y	GAPDH	22.7963
MOB1B	GAPDH	21.923
MOB1B	GAPDH	21.5185
MOB1B	GAPDH	21.177
MOB1B-H166D	GAPDH	22.5385
MOB1B-H166D	GAPDH	22.7223
MOB1B-H166D	GAPDH	22.906				Average	Normalized	Normalized				293A	DKO	MOB1A	H161Y	MOB1B	H161D
293A	CYR61	27.8544	23.7351	-4.11926	0.0575411	0.0823131	0.699051				CYR61	0.699051	9.44701	1.84915	8.03821	1.86179	16.0037
293A	CYR61	27.4044	23.9803	-3.42412	0.0931617		1.1318					1.1318	13.1016	1.33172	9.77121	1.56375	20.6057
293A	CYR61	27.2404	23.8632	-3.37727	0.0962365		1.16915					1.16915	11.7735	1.38101	9.88712	1.13267	18.8873
MOBKO	CYR61	23.3074	22.9445	-0.362877	0.777612		9.44701
MOBKO	CYR61	22.9072	23.0161	0.108936	1.07843		13.1016				CTGF	0.793998	24.5207	5.36802	25.9707	4.13413	28.9086
MOBKO	CYR61	23.0256	22.9803	-0.0452652	0.969112		11.7735					0.956262	36.6958	3.22739	23.9317	2.45888	32.955
MOB1A	CYR61	25.0737	22.3579	-2.71588	0.152209		1.84915					1.24974	29.0332	2.54996	19.3476	2.19227	31.6924
MOB1A	CYR61	25.1078	21.9183	-3.18944	0.109618		1.33172
MOB1A	CYR61	24.9015	21.7645	-3.13701	0.113675		1.38101				ANKRD1	1.02409	115.111	6.31114	60.8128	13.3335	123.027
MOBA1-H161Y	CYR61	23.3513	22.7554	-0.59586	0.66165		8.03821					0.865508	120.967	5.50531	65.3337	14.4071	103.056
MOBA1-H161Y	CYR61	23.0287	22.7145	-0.314198	0.804298		9.77121					1.1104	121.37	4.744	70.8742	11.3579	110.383
MOBA1-H161Y	CYR61	23.0935	22.7963	-0.297184	0.813839		9.88712
MOB1B	CYR61	24.629	21.923	-2.70604	0.15325		1.86179				P value	293A-KO	MOB1A-H161Y	MOB1B-H161D
MOB1B	CYR61	24.4762	21.5185	-2.95772	0.128717		1.56375				CYR61	0.000637441	0.000240608	0.000236169
MOB1B	CYR61	24.6	21.177	-3.42301	0.0932335		1.13267				CTGF	0.00121733	0.00081792	2.99786e-05
MOB1B-H166D	CYR61	22.1409	22.5385	0.397598	1.31731		16.0037				ANKRD1	5.15577e-07	3.39005e-05	7.36071e-05
MOB1B-H166D	CYR61	21.96	22.7223	0.762234	1.69611		20.6057
MOB1B-H166D	CYR61	22.2694	22.906	0.63661	1.55467		18.8873
293A	CTGF	29.4649	23.7351	-5.72985	0.0188426	0.0237313		0.793998
293A	CTGF	29.4419	23.9803	-5.46158	0.0226934			0.956262
293A	CTGF	28.9386	23.8632	-5.07544	0.029658			1.24974
MOBKO	CTGF	23.7257	22.9445	-0.781136	0.581909			24.5207
MOBKO	CTGF	23.2157	23.0161	-0.19952	0.87084			36.6958
MOBKO	CTGF	23.5178	22.9803	-0.537432	0.688996			29.0332
MOB1A	CTGF	25.3305	22.3579	-2.97267	0.12739			5.36802
MOB1A	CTGF	25.625	21.9183	-3.7067	0.0765902			3.22739
MOB1A	CTGF	25.8111	21.7645	-4.04659	0.0605139			2.54996
MOBA1-H161Y	CTGF	23.4537	22.7554	-0.698252	0.616319			25.9707
MOBA1-H161Y	CTGF	23.5308	22.7145	-0.816212	0.567931			23.9317
MOBA1-H161Y	CTGF	23.9193	22.7963	-1.12298	0.459144			19.3476
MOB1B	CTGF	25.2725	21.923	-3.34948	0.0981084			4.13413
MOB1B	CTGF	25.6176	21.5185	-4.09906	0.0583526			2.45888
MOB1B	CTGF	25.4416	21.177	-4.26464	0.0520255			2.19227
MOB1B-H166D	CTGF	23.0822	22.5385	-0.543638	0.686039			28.9086
MOB1B-H166D	CTGF	23.0769	22.7223	-0.354635	0.782067			32.955
MOB1B-H166D	CTGF	23.317	22.906	-0.410995	0.752104			31.6924
293A	ANKRD1	30.478	23.7351	-6.74293	0.00933631	0.00911669	1.02409
293A	ANKRD1	30.966	23.9803	-6.98565	0.00789057		0.865508
293A	ANKRD1	30.4893	23.8632	-6.62619	0.0101232		1.1104
MOBKO	ANKRD1	22.8749	22.9445	0.069603	1.04943		115.111
MOBKO	ANKRD1	22.8749	23.0161	0.141197	1.10282		120.967
MOBKO	ANKRD1	22.8344	22.9803	0.145988	1.10649		121.37
MOB1A	ANKRD1	26.4772	22.3579	-4.11937	0.0575367		6.31114
MOB1A	ANKRD1	26.2348	21.9183	-4.31645	0.0501902		5.50531
MOB1A	ANKRD1	26.2956	21.7645	-4.53117	0.0432496		4.744
MOBA1-H161Y	ANKRD1	23.6064	22.7554	-0.850971	0.554411		60.8128
MOBA1-H161Y	ANKRD1	23.4621	22.7145	-0.747519	0.595627		65.3337
MOBA1-H161Y	ANKRD1	23.4264	22.7963	-0.630085	0.646138		70.8742
MOB1B	ANKRD1	24.9633	21.923	-3.04029	0.121557		13.3335
MOB1B	ANKRD1	24.4471	21.5185	-2.92856	0.131345		14.4071
MOB1B	ANKRD1	24.4487	21.177	-3.27165	0.103546		11.3579
MOB1B-H166D	ANKRD1	22.373	22.5385	0.165558	1.1216		123.027
MOB1B-H166D	ANKRD1	22.8123	22.7223	-0.0899887	0.93953		103.056
MOB1B-H166D	ANKRD1	22.8969	22.906	0.00909805	1.00633		110.383
Fig 6f
Tumor Volume (mm3)	CAL-27	MOBDKO-Vector	MOBDKO-MOB1A	MOBDKO-H161Y	MOBDKO-MOB1B	MOBDKO-H161D		P value (to CAL-27)			P value (MOBDKO cells)
1	5.6475	14.8792	1.12194	13.425	4.71005	12.6707		MOBDKO-Vector	1.18519e-05		MOB1A vs H161Y	2.28619e-06
2	1.45946	14.1121	1.82391	9.68095	1.68036	12.1929		MOBDKO-MOB1A	0.0988043		MOB1B vs H161D	3.39344e-05
3	1.76544	12.7828	1.97095	8.57304	1.87682	16.7198		MOBDKO-H161Y	6.89282e-05
4	6.02766	12.9198	1.88924	13.9801	0.609538	9.90224		MOBDKO-MOB1B	0.104286
5	3.36533	14.13	1.84102	10.0552	1.10124	8.93216		MOBDKO-H161D	0.00027442
6	3.1472	20.592	3.52986	12.7962	0.755127	8.80997
Fig 6k				Fig 6l				Fig 6q							Fig 6r
Wavelength	MOB1A	MOB1A-H161Y		Wavelength	MOB1B	MOB1B-H161D		Wavelength	MOB1A	MOB1A-C79S	MOB1A-C84S	MOB1A-H161A	MOB1A-H166A		Wavelength	H2O	TPEN(20uM)	TPEN(50uM)
260	-0.0557729	-0.294837		260	-1.45581	-0.116018		260	0.0329753	0.0587341	-0.321096	-0.171586	-0.604956		260	-0.324936	-0.152298	-0.185188
258	-0.386142	-0.137094		258	-1.39359	-0.412189		258	-0.232881	-0.408113	-0.290504	-0.428996	-0.651683		258	-0.316976	-0.161206	-0.124178
256	-0.349104	-0.319728		256	-1.32839	-0.231845		256	-0.336894	-0.532933	-0.229962	-0.653357	-0.662341		256	-0.369308	-0.228129	-0.156896
254	0.0730103	0.0193512		254	-1.13922	0.209781		254	0.0670095	-0.198611	-0.0539815	0.212125	-0.19442		254	-0.350506	-0.246803	-0.178215
252	-0.0184448	-0.233869		252	-1.66793	-0.0930328		252	0.00483907	-0.118928	-0.325686	0.0314189	-0.612672		252	-0.302472	-0.187269	-0.20185
250	-0.310857	-0.103605		250	-1.49926	-0.0564504		250	-0.00825399	-0.114716	-0.413815	0.179197	-0.393595		250	-0.282239	-0.124215	-0.194063
248	-0.450911	-0.129102		248	-1.61864	-0.0612122		248	-0.320752	-0.608333	-0.394602	-0.389208	-0.747688		248	-0.369317	-0.236446	-0.29469
246	-0.0871094	-0.177403		246	-1.98744	-0.203114		246	-0.427136	-0.0317149	-0.241347	-0.143789	-0.64404		246	-0.553988	-0.41696	-0.339849
244	-0.336756	-0.169281		244	-2.04046	-0.042807		244	-0.676754	-0.316607	-0.250766	-0.200803	-0.32814		244	-0.750089	-0.571787	-0.462606
242	-0.666854	-0.556962		242	-2.1488	-0.531866		242	-0.855224	-0.792309	-0.479331	-0.662291	-0.913613		242	-1.01912	-0.673733	-0.649378
240	-1.30694	-0.406951		240	-2.29485	-0.588112		240	-1.47665	-0.538412	-0.60927	-0.907049	-1.10708		240	-1.26095	-0.991496	-0.850224
238	-0.95383	-0.633629		238	-2.71115	-0.473194		238	-1.2197	-0.937308	-0.599123	-1.02259	-1.50286		238	-1.76018	-1.40815	-1.05867
236	-1.87504	-0.853491		236	-3.53485	-0.939622		236	-1.80691	-1.02226	-0.942487	-0.985263	-1.47195		236	-2.40345	-1.9473	-1.51356
234	-2.75691	-1.77687		234	-4.46395	-1.35572		234	-3.04009	-2.07	-1.98236	-1.84014	-2.51879		234	-3.30813	-2.53818	-2.05899
232	-4.18186	-1.83175		232	-6.19854	-1.63581		232	-3.94962	-2.61855	-2.46401	-3.11742	-3.46183		232	-4.15993	-3.21081	-2.59046
230	-6.31064	-2.92522		230	-8.24856	-2.85483		230	-5.79218	-3.74264	-3.67384	-4.28136	-4.6681		230	-5.14948	-3.87426	-3.13667
228	-7.88704	-3.85001		228	-10.3335	-3.93263		228	-7.71648	-4.75149	-5.1313	-5.57214	-6.0988		228	-6.00788	-4.52843	-3.66187
226	-8.74444	-4.51572		226	-11.0205	-4.35977		226	-9.07976	-5.59507	-5.26328	-6.77569	-6.51624		226	-6.73702	-5.11661	-4.13289
224	-10.3942	-4.61466		224	-12.1611	-4.73919		224	-9.95424	-6.43496	-6.24491	-7.20412	-7.64714		224	-7.2395	-5.58005	-4.53149
222	-10.0275	-5.18253		222	-12.7938	-4.16347		222	-10.5055	-6.56652	-6.37018	-7.22572	-7.73366		222	-7.60306	-5.85664	-4.69515
220	-9.61103	-4.57107		220	-11.5554	-4.80984		220	-10.121	-6.10809	-6.24455	-6.7902	-8.14958		220	-7.84952	-5.98507	-4.64692
218	-9.65386	-4.43986		218	-11.5529	-4.24026		218	-9.33054	-6.43473	-6.06282	-6.793	-7.24432		218	-7.88913	-5.88096	-4.56191
216	-8.80355	-3.77443		216	-11.1707	-3.97186		216	-8.65596	-5.60937	-5.30642	-6.30691	-6.81961		216	-7.70755	-5.75189	-4.41486
214	-8.58953	-4.08043		214	-11.0621	-3.97384		214	-8.5763	-5.99005	-5.20624	-6.07963	-6.98561		214	-7.45401	-5.50946	-4.33194
212	-8.85348	-4.23905		212	-10.8453	-3.98868		212	-8.43218	-5.7667	-5.44256	-5.73907	-6.45499		212	-7.45601	-5.4894	-4.33117
210	-8.60929	-4.27538		210	-10.6924	-3.44096		210	-8.86602	-5.79509	-4.92391	-6.16884	-6.79631		210	-7.55742	-5.48609	-4.42813
208	-8.00675	-3.61427		208	-11.1318	-3.8308		208	-8.66655	-5.78808	-5.06463	-5.83481	-6.25214		208	-7.17537	-5.36616	-4.14295
206	-6.09396	-3.05457		206	-8.11746	-2.55143		206	-5.57236	-4.72444	-3.10732	-4.59403	-5.4963		206	-5.90198	-4.43879	-3.58512
204	-2.79483	-1.11665		204	-5.16953	-1.30683		204	-3.67465	-1.49356	-1.74279	-2.63414	-2.92759		204	-3.58711	-2.80676	-2.29802
202	2.01793	0.877072		202	-1.28096	-0.169164		202	2.06326	-0.726734	0.902256	0.455806	0.223723		202	-0.112789	-0.00540028	0.138341
200	6.64073	4.19806		200	4.92261	4.62046		200	8.64413	4.27362	6.41526	7.1585	3.5626		200	3.96296	3.07858	2.90424
198	12.0999	8.50288		198	13.8601	3.93487		198	12.6829	9.40738	7.1844	7.41079	7.56446		198	7.98628	5.84307	5.31244
196	18.9139	8.192		196	9.00001	7.86441		196	17.4872	11.1501	8.49498	12.5182	15.852		196	10.7222	7.93497	6.68635
194	18.2483	9.18962		194	13.7475	5.96163		194	18.4282	12.0897	11.6765	10.4104	12.1355		194	12.2945	9.61761	8.31148
192	17.3385	8.9742		192	17.062	7.9341		192	19.9389	10.9659	10.6518	11.8347	11.2972		192	11.1149	9.22504	8.73211
190	11.013	5.14021		190	6.72977	11.5423		190	15.9964	8.47812	8.67905	11.9447	10.1097		190	9.23771	7.77607	8.52374

## Sheet: Figure 7
Fig 7h
Vector	NF2	L46R	L141R	L208P	A211D		P value (to Vector)
40320	18216	176256	288144	216144	358020		NF2	2.88618e-07
63504	16560	112572	177408	177840	275544		L46R	3.2122e-19
73800	19872	112860	283860	134136	91332		L141R	6.696e-15
60372	16560	205200	108000	102672	118944		L208P	3.9051e-22
66600	13464	63468	87480	104940	82944		A211D	1.87641e-13
42768	33048	72864	89856	125172	112752
62928	44928	118296	114480	146556	370260		P value (to NF2)
57456	19800	163800	72576	135468	281952		L46R	2.82477e-23
46980	23328	142308	108756	100980	141984		L141R	7.78212e-17
81216	21168	135936	81648	87696	68112		L208P	2.21822e-28
72864	38016	136080	86292	170100	68112		A211D	1.74122e-16
37296	15876	317772	66240	171072	95472
25272	27216	110808	181332	139104	213408
38304	12312	225792	218700	134136	150480
35640	19872	141984	219240	159300	150804
32076	36288	110448	213012	82800	114696
41292	36864	153720	131040	131328	81000
31320	40176	116964	281880	135720	120204
25056	25344	103032	290880	125424	206172
31824	35280	146880	341136	128700	188136
28800	22356	137700	370260	105840	102672
23184	26100	210456	250560	106704	133812
22464	14256	301176	271728	110664	114840
40320	12312	149040	145080	51840	152100
30240	22356	155052	142848	67680	156780
33480	24192	86436	393120	162504	60372
24300	12960	87984	317376	85644	154368
28224	16632	162936	459000	72576	97200
29700	9180	102312	404352	75168	140616
32256	15732	119016	334152	128304	77616
43956	20700	131760	344124	104940	138348
34632	32076	110808	224676	165564	125280
35280	16524	142560	235296	134028	118800
24300	26208	209160	205200	110664	98496
29232	29160	127224	196236	124992	81216
41616	15120	152064	114480	74304	147168
22356	17856	104832	102960	130248	141984
24192	32364	138240	77832	99360	112896
24192	25920	127368	74304	129276	110664
30276	17784	102600	139896	80136	112320
Fig 7n
						VANGL1 shRNA1				JNK-IN-8
Vector	NF2	L46R	L141R	L208P	A211D	L46R	L141R	L208P	A211D	L46R	L141R	L208P	A211D		P value	VANGL1 shRNA vs Control	JNK-IN-8 vs Control
17404	18396	160588	178652	167264	429848	27716	19804	24556	32688	27192	30792	19116	29848		L46R	4.62747e-26	2.06721e-26
8652	16952	405552	110456	216132	686560	28936	19116	27148	20584	31736	37596	30332	13004		L141R	1.79551e-16	1.02003e-16
30752	19080	190120	110456	233020	518940	34376	19868	22952	54308	17240	24996	17652	9504		L208P	1.15192e-15	1.88886e-16
17572	86760	376416	90192	318092	235120	26248	17572	20584	31372	30552	8092	11272	11872		A211D	1.19731e-11	1.06366e-12
11064	22064	282092	288340	166944	146804	25960	27892	22952	44068	34632	12212	13692	14520
8820	11832	257364	192420	79400	351208	37672	31992	25328	38596	21232	28848	29696	31112
51012	19080	395116	297660	113644	338020	20636	25328	19016	19080	29848	41912	20584	59632
29848	15456	390632	187800	402156	213996	49772	19116	10216	25424	20584	48532	19080	27892
30752	14252	353456	107680	314712	333972	20636	27060	24612	26248	39608	46312	8148	10688
17652	14964	270864	111528	674908	93152	20584	23764	17652	17652	43020	37336	27976	9900
31736	14252	350196	86528	144400	95132	33592	21232	26248	29848	17652	31372	9152	13676
53152	22900	351476	119444	425597	87084	25870	70584	25424	26248	32676	26736	5160	32572
19280	22952	236064	256520	393924	200948	27148	26248	33804	26312	16800	33592	8604	10184
26124	9952	171904	254148	287432	229012	29696	28704	28848	16608	27148	22064	11460	25960
9760	8068	329700	201912	134048	106856	32820	26124	18680	24612	31560	25196	11032	16124
18396	19868	227816	255064	118788	161268	34212	27472	15262	55976	16180	28244	62220	9152
13968	19868	237504	194788	136572	119444	21364	19080	24556	18332	18396	33488	24612	7520
23784	18332	248744	553484	237940	150568	28936	21324	22064	29800	30552	22804	31736	15056
73816	58288	146456	520892	221464	112192	15616	25424	22804	27192	10756	37504	17824	18852
32688	17240	146324	262972	150664	311484	29848	25960	10576	34524	20484	34376	14252	13692
21924	17572	125700	117636	189984	105332	36176	21040	22628	25424	20360	22952	22628	16800
26312	15272	186628	145888	233908	97420	46368	14316	30008	38252	11272	13064	12368	6224
29848	25196	114808	351356	399812	90260	22172	30752	34444	25424	14128	13004	11272	9176
23784	13428	218924	526824	120424	88232	26248	22148	30152	38704	21324	27472	16264	21712
21324	11872	338696	485444	114523	115560	19016	29696	76889	27148	19080	18100	14252	18100
22172	26248	216132	452993	112204	95564	30700	23684	35628	34632	22148	33644	9152	12492
27060	20376	260994	351868	91744	167380	24612	18680	17652	41912	51012	17652	10576	9952
53504	19804	150700	475040	99744	194788	27060	22064	13064	38912	22628	20376	17692	8920
63628	20636	192264	308196	114332	171904	15836	24556	36404	39708	29848	10216	27196	8068
35440	20828	197224	203836	328368	112128	16800	30700	14716	33644	19280	15456	9952	12368
26248	20532	189436	287432	308724	137548	19672	40812	16800	40860	15616	15056	7200	8604
35628	11764	396500	452460	494040	119288	16292	26124	15552	37504	13676	8320	11832	8652
17240	16952	266028	678628	183732	622168	20584	42912	25516	25424	32432	11552	9192	12212
6536	13968	249368	376876	127236	329576	22404	47284	34664	24556	22628	13580	20144	8320
17540	18332	146324	367572	204348	402156	35628	18852	25196	15552	22900	12984	9176	13064
13428	13580	173068	408512	236736	248804	24032	20636	15552	16264	15456	13428	12016	19804
16264	27984	177504	199268	190084	132312	26312	37672	48532	25424	22952	13692	16392	39448
20828	25328	150692	309468	268724	126820	29848	36520	22952	27192	9612	19080	8476	16952
7128	8652	157558	126228	492012	216444	23784	24612	13692	20484	22900	15272	6788	10100
14316	22952	280944	124868	196580	530696	22804	22952	16264	13692	21040	25424	4060	12016
Fig 7q
IOMM-Lee+DMSO	NF2-KO											P value (NF2 KO vs IOMM-Lee)			P value (JNK-IN-8 vs DMSO)
	Vector+DMSO	L46R+DMSO	L141R+DMSO	L208P+DMSO	A211D+DMSO	L46R+JNK-IN-8	L141R+JNK-IN-8	L208P+JNK-IN-8	A211D+JNK-IN-8			Vector+DMSO	0.261089		L46R	0.000407251
0.3027	0.3062	0.7205	0.6704	0.6731	0.5029	0.2458	0.2839	0.2098	0.2729			L46R+DMSO	0.00503656		L141R	0.00532164
0.2847	0.2914	0.5235	0.6443	0.5914	0.4692	0.1664	0.201	0.1973	0.2253			L141R+DMSO	0.028525		L208P	0.00301048
0.2756	0.2871	0.5045	0.5884	0.3808	0.4382	0.1595	0.1986	0.1789	0.2013			L208P+DMSO	0.031682		A211D	2.23525e-05
0.2734	0.297	0.4425	0.3078	0.3523	0.419	0.1527	0.1818	0.177	0.1884			A211D+DMSO	7.04723e-06
0.2612	0.2907	0.3789	0.296	0.3102	0.402	0.0284	0.1427	0.1687	0.1682			L46R+JNK-IN-8	0.00313185
0.2328	0.2482	0.3139	0.2943	0.2994	0.3947	0.0224	0.0589	0.1592	0.0592			L141R+JNK-IN-8	0.0145089
												L208P+JNK-IN-8	2.50041e-05
												A211D+JNK-IN-8	0.0192772

## Sheet: Figure S1
Fig S1a		Frequency					Fig S1b		Frequency					Fig S1c		Frequency
Gene	Neoplasm Histologic Grade	No Alteration	Alteration				Gene	Cancer Tumor Stage	No Alteration	Alteration				Gene	Neoplasm Disease Stage	No Alteration	Alteration
NF2	Low Grade(G1-3)	0.829472	0.637363	Chi-square Statistic	22.5466		NF2	T1/T2	0.375317	0.190476	Chi-square Statistic	3.01735		NF2	Stage 0/I/II	0.629691	0.542105	Chi-square Statistic	6.06112
	High Grade(G4-x)	0.170528	0.362637	P-value	2.051e-06			T3/T4	0.624683	0.809524	P-value	0.0823777			Stage III/IV/X	0.370309	0.457895	P-value	0.013819
MST1	Low Grade(G1-3)	0.828227	0.690722	Chi-square Statistic	12.2899		MST1	T1/T2	0.373729	0.291667	Chi-square Statistic	0.677963		MST1	Stage 0/I/II	0.627596	0.616505	Chi-square Statistic	0.105117
	High Grade(G4-x)	0.171773	0.309278	P-value	0.00045543			T3/T4	0.626271	0.708333	P-value	0.410289			Stage III/IV/X	0.372404	0.383495	P-value	0.745773
MST2	Low Grade(G1-3)	0.831821	0.727273	Chi-square Statistic	16.9296		MST2	T1/T2	0.385153	0.118644	Chi-square Statistic	17.0572		MST2	Stage 0/I/II	0.628744	0.611111	Chi-square Statistic	0.701622
	High Grade(G4-x)	0.168179	0.272727	P-value	3.8791e-05			T3/T4	0.614847	0.881356	P-value	3.6271e-05			Stage III/IV/X	0.371256	0.388889	P-value	0.402239
SAV1	Low Grade(G1-3)	0.823942	0.844444	Chi-square Statistic	0.1288		SAV1	T1/T2	0.373645	0	Chi-square Statistic	2.97532		SAV1	Stage 0/I/II	0.626837	0.652174	Chi-square Statistic	0.31046
	High Grade(G4-x)	0.176058	0.155556	P-value	0.719679			T3/T4	0.626355	1	P-value	0.08454			Stage III/IV/X	0.373163	0.347826	P-value	0.577398
MAP4K1	Low Grade(G1-3)	0.82951	0.656863	Chi-square Statistic	20.3417		MAP4K1	T1/T2	0.375635	0.181818	Chi-square Statistic	3.47254		MAP4K1	Stage 0/I/II	0.62716	0.629921	Chi-square Statistic	0.00797757
	High Grade(G4-x)	0.17049	0.343137	P-value	6.4774e-06			T3/T4	0.624365	0.818182	P-value	0.0623953			Stage III/IV/X	0.37284	0.370079	P-value	0.92883
MAP4K2	Low Grade(G1-3)	0.825368	0.765625	Chi-square Statistic	1.54632		MAP4K2	T1/T2	0.373847	0.181818	Chi-square Statistic	1.72026		MAP4K2	Stage 0/I/II	0.628872	0.52381	Chi-square Statistic	4.88119
	High Grade(G4-x)	0.174632	0.234375	P-value	0.213679			T3/T4	0.626153	0.818182	P-value	0.189659			Stage III/IV/X	0.371128	0.47619	P-value	0.0271508
MAP4K3	Low Grade(G1-3)	0.826798	0.730337	Chi-square Statistic	5.563		MAP4K3	T1/T2	0.376162	0.142857	Chi-square Statistic	4.80706		MAP4K3	Stage 0/I/II	0.62758	0.614458	Chi-square Statistic	0.119294
	High Grade(G4-x)	0.173202	0.269663	P-value	0.018344			T3/T4	0.623838	0.857143	P-value	0.0283434			Stage III/IV/X	0.37242	0.385542	P-value	0.729802
MAP4K4	Low Grade(G1-3)	0.825192	0.780822	Chi-square Statistic	0.970189		MAP4K4	T1/T2	0.379019	0	Chi-square Statistic	13.2797		MAP4K4	Stage 0/I/II	0.627862	0.60355	Chi-square Statistic	0.416687
	High Grade(G4-x)	0.174808	0.219178	P-value	0.324633			T3/T4	0.620981	1	P-value	0.0002683			Stage III/IV/X	0.372138	0.39645	P-value	0.518595
MAP4K5	Low Grade(G1-3)	0.824647	0.80303	Chi-square Statistic	0.208654		MAP4K5	T1/T2	0.376154	0	Chi-square Statistic	7.78779		MAP4K5	Stage 0/I/II	0.627772	0.601504	Chi-square Statistic	0.3849
	High Grade(G4-x)	0.175353	0.19697	P-value	0.647825			T3/T4	0.623846	1	P-value	0.00526			Stage III/IV/X	0.372228	0.398496	P-value	0.534992
MAP4K6	Low Grade(G1-3)	0.826556	0.731707	Chi-square Statistic	4.9662		MAP4K6	T1/T2	0.375752	0.268293	Chi-square Statistic	1.95741		MAP4K6	Stage 0/I/II	0.626888	0.642424	Chi-square Statistic	0.166241
	High Grade(G4-x)	0.173444	0.268293	P-value	0.0258473			T3/T4	0.624248	0.731707	P-value	0.161791			Stage III/IV/X	0.373112	0.357576	P-value	0.683475
MAP4K7	Low Grade(G1-3)	0.81852	0.869919	Chi-square Statistic	5.98248		MAP4K7	T1/T2	0.376837	0.255319	Chi-square Statistic	2.85454		MAP4K7	Stage 0/I/II	0.625934	0.638968	Chi-square Statistic	0.45552
	High Grade(G4-x)	0.18148	0.130081	P-value	0.0144487			T3/T4	0.623163	0.744681	P-value	0.0911165			Stage III/IV/X	0.374066	0.361032	P-value	0.499725
LATS1	Low Grade(G1-3)	0.826344	0.761468	Chi-square Statistic	3.06276		LATS1	T1/T2	0.374576	0.25	Chi-square Statistic	1.56239		LATS1	Stage 0/I/II	0.62811	0.60181	Chi-square Statistic	0.632743
	High Grade(G4-x)	0.173656	0.238532	P-value	0.0801054			T3/T4	0.625424	0.75	P-value	0.211315			Stage III/IV/X	0.37189	0.39819	P-value	0.426351
LATS2	Low Grade(G1-3)	0.824475	0.815217	Chi-square Statistic	0.0529132		LATS2	T1/T2	0.375427	0.25	Chi-square Statistic	2.09741		LATS2	Stage 0/I/II	0.629023	0.569307	Chi-square Statistic	2.99005
	High Grade(G4-x)	0.175525	0.184783	P-value	0.81807			T3/T4	0.624573	0.75	P-value	0.147549			Stage III/IV/X	0.370977	0.430693	P-value	0.0837774
MOB1A	Low Grade(G1-3)	0.826231	0.473684	Chi-square Statistic	16.2064		MOB1A	T1/T2	0.373222	0.222222	Chi-square Statistic	0.871743		MOB1A	Stage 0/I/II	0.627753	0.547619	Chi-square Statistic	1.14647
	High Grade(G4-x)	0.173769	0.526316	P-value	5.6802e-05			T3/T4	0.626778	0.777778	P-value	0.350473			Stage III/IV/X	0.372247	0.452381	P-value	0.284289
MOB1B	Low Grade(G1-3)	0.826074	0.688889	Chi-square Statistic	5.7663		MOB1B	T1/T2	0.373847	0.181818	Chi-square Statistic	1.72026		MOB1B	Stage 0/I/II	0.626815	0.656863	Chi-square Statistic	0.388028
	High Grade(G4-x)	0.173926	0.311111	P-value	0.0163364			T3/T4	0.626153	0.818182	P-value	0.189659			Stage III/IV/X	0.373185	0.343137	P-value	0.533338
YAP1	Low Grade(G1-3)	0.827781	0.746575	Chi-square Statistic	6.35375		YAP1	T1/T2	0.373534	0.2	Chi-square Statistic	1.27821		YAP1	Stage 0/I/II	0.628962	0.569231	Chi-square Statistic	2.89099
	High Grade(G4-x)	0.172219	0.253425	P-value	0.0117133			T3/T4	0.626466	0.8	P-value	0.258232			Stage III/IV/X	0.371038	0.430769	P-value	0.0890764
TAZ	Low Grade(G1-3)	0.822493	0.850242	Chi-square Statistic	1.0317		TAZ	T1/T2	0.370025	0.478261	Chi-square Statistic	1.13121		TAZ	Stage 0/I/II	0.626663	0.637306	Chi-square Statistic	0.176479
	High Grade(G4-x)	0.177507	0.149758	P-value	0.30976			T3/T4	0.629975	0.521739	P-value	0.287517			Stage III/IV/X	0.373337	0.362694	P-value	0.674416
TEAD1	Low Grade(G1-3)	0.825875	0.697674	Chi-square Statistic	4.81489		TEAD1	T1/T2	0.372483	0.333333	Chi-square Statistic	0.0779373		TEAD1	Stage 0/I/II	0.628086	0.563218	Chi-square Statistic	1.54586
	High Grade(G4-x)	0.174125	0.302326	P-value	0.0282148			T3/T4	0.627517	0.666667	P-value	0.780112			Stage III/IV/X	0.371914	0.436782	P-value	0.213748
TEAD2	Low Grade(G1-3)	0.8259	0.753247	Chi-square Statistic	2.74041		TEAD2	T1/T2	0.374684	0.210526	Chi-square Statistic	2.15684		TEAD2	Stage 0/I/II	0.627679	0.606061	Chi-square Statistic	0.258763
	High Grade(G4-x)	0.1741	0.246753	P-value	0.0978394			T3/T4	0.625316	0.789474	P-value	0.141936			Stage III/IV/X	0.372321	0.393939	P-value	0.610971
TEAD3	Low Grade(G1-3)	0.825795	0.732143	Chi-square Statistic	3.333		TEAD3	T1/T2	0.37479	0.142857	Chi-square Statistic	3.18585		TEAD3	Stage 0/I/II	0.628397	0.563025	Chi-square Statistic	2.13733
	High Grade(G4-x)	0.174205	0.267857	P-value	0.0679031			T3/T4	0.62521	0.857143	P-value	0.0742782			Stage III/IV/X	0.371603	0.436975	P-value	0.143752
TEAD4	Low Grade(G1-3)	0.825363	0.781609	Chi-square Statistic	1.1195		TEAD4	T1/T2	0.375524	0	Chi-square Statistic	6.57862		TEAD4	Stage 0/I/II	0.626832	0.639485	Chi-square Statistic	0.154125
	High Grade(G4-x)	0.174637	0.218391	P-value	0.290027			T3/T4	0.624476	1	P-value	0.01032			Stage III/IV/X	0.373168	0.360515	P-value	0.694624

## Sheet: Figure S2
Fig S2a
		Rate		Chi-square Statistic	P-value
		Hippo Normal	Hippo Altered
BLCA	Low Grade(G1-3)	0.0789474	0.0273973	5.55046	0.0184758
	High Grade(G4-x)	0.921053	0.972603
CESC	Low Grade(G1-3)	0.911111	0.920732	0.0894463	0.764882
	High Grade(G4-x)	0.0888889	0.0792683
CHOL	Low Grade(G1-3)	1	0.866667	2.85271	0.0912199
	High Grade(G4-x)	0	0.133333
ESCA	Low Grade(G1-3)	0.737705	0.806452	1.14025	0.2856
	High Grade(G4-x)	0.262295	0.193548
HNSC	Low Grade(G1-3)	0.966292	0.937743	2.34917	0.125349
	High Grade(G4-x)	0.0337079	0.0622568
KIRC	Low Grade(G1-3)	0.851204	0.805195	1.06261	0.302621
	High Grade(G4-x)	0.148796	0.194805
LGG	Low Grade(G1-3)	1	1	0	1
	High Grade(G4-x)	0	0
LIHC	Low Grade(G1-3)	0.969027	0.958904	0.269486	0.603677
	High Grade(G4-x)	0.0309735	0.0410959
STAD	Low Grade(G1-3)	0.981818	0.977578	0.100016	0.75181
	High Grade(G4-x)	0.0181818	0.0224215
Fig S2b
		Rate		Chi-square Statistic	P-value
		Hippo Normal	Hippo Altered
ACC	T1/T2	0.628571	0.666667	0.101428	0.750123
	T3/T4	0.371429	0.333333
COAD/READ	T1/T2	0.215805	0.157407	1.72421	0.189152
	T3/T4	0.784195	0.842593
PRAD	T1/T2	0.495274	0.273973	22.6655	1.92799e-06
	T3/T4	0.504726	0.726027
Fig S2c
		Rate		Chi-square Statistic	P-value
		Hippo Normal	Hippo Altered
ACC	Stage 0/I/II	0.585714	0.571429	0.0135551	0.907315
	Stage III/IV/X	0.414286	0.428571
BLCA	Stage 0/I/II	0.322751	0.325792	0.0042974	0.947732
	Stage III/IV/X	0.677249	0.674208
BRCA	Stage 0/I/II	0.758514	0.713636	2.74201	0.097742
	Stage III/IV/X	0.241486	0.286364
CHOL	Stage 0/I/II	0.633333	0.8	1.29608	0.25493
	Stage III/IV/X	0.366667	0.2
COAD/READ	Stage 0/I/II	0.524229	0.64557	6.98922	0.00820023
	Stage III/IV/X	0.475771	0.35443
ESCA	Stage 0/I/II	0.588235	0.603604	0.0343538	0.852956
	Stage III/IV/X	0.411765	0.396396
HNSC	Stage 0/I/II	0.235808	0.209821	0.441378	0.506458
	Stage III/IV/X	0.764192	0.790179
KICH	Stage 0/I/II	0.745763	0.285714	6.27066	0.0122753
	Stage III/IV/X	0.254237	0.714286
KIRC	Stage 0/I/II	0.625821	0.519481	3.13373	0.0766883
	Stage III/IV/X	0.374179	0.480519
KIRP	Stage 0/I/II	0.780952	0.588235	7.98719	0.00471095
	Stage III/IV/X	0.219048	0.411765
LIHC	Stage 0/I/II	0.746479	0.735714	0.0511605	0.821056
	Stage III/IV/X	0.253521	0.264286
LUAD	Stage 0/I/II	0.772881	0.799087	0.50978	0.475234
	Stage III/IV/X	0.227119	0.200913
LUSC	Stage 0/I/II	0.802721	0.82153	0.244529	0.620954
	Stage III/IV/X	0.197279	0.17847
MESO	Stage 0/I/II	0.5	0.4	0.234965	0.627867
	Stage III/IV/X	0.5	0.6
PAAD	Stage 0/I/II	0.938931	0.980392	1.34246	0.246601
	Stage III/IV/X	0.0610687	0.0196078
SKCM	Stage 0/I/II	0.544681	0.558376	0.0812362	0.775629
	Stage III/IV/X	0.455319	0.441624
STAD	Stage 0/I/II	0.466019	0.442857	0.225037	0.635228
	Stage III/IV/X	0.533981	0.557143
TGCT	Stage 0/I/II	0.909091	0.846154	1.09133	0.296176
	Stage III/IV/X	0.0909091	0.153846
THCA	Stage 0/I/II	0.671429	0.533333	1.25025	0.263505
	Stage III/IV/X	0.328571	0.466667
UVM	Stage 0/I/II	0.509091	0.458333	0.172218	0.678148
	Stage III/IV/X	0.490909	0.541667

## Sheet: Figure S5
Fig S5a
	AMP	HOMDEL	Missense Mutation	Nonsense Mutation	Fusion	Frame			Splicing		Translation Start Site	Total
						Frame Shift	In Frame Insertion	In Frame delation	Splice Region	Splice Site
Hippo(pre-screen)		460		263	100	169	4	14	72	81	3	1166
Hippo		460	85	263	100	169	4	14	72	81	3	1251
YAP/TAZ/TEADs	1308		5									1313
P53		152	2847	595		543	13	73	23	340	1	4587
PI3KCA	735		1425			2		42				2204
PTEN		470	393	282		274		1		77	2	1499
KRAS	313		857				2					1172
HRAS	36		114				1					151
Fig S5b
	Number of the Patients with the Driver Alterations	Rate
Hippo (without SAV1 and MAP4K1/4/6/7 driver missense mutations)	975	0.0832906
YAP/TAZ/TEADs	1170	0.0999487
Hippo signaling genes	2034	0.173757
TP53	4240	0.362207
PIK3CA	1947	0.166325
PTEN	1264	0.107979
KRAS	1119	0.095592
HRAS	143	0.012216

## Sheet: Figure S12
Fig S12i
Wavelength	H2O	Ca-1uM	Cd-1uM
260	0.176308	0.227927	-0.0438909
255	0.148608	0.28954	-0.0036402
250	0.210727	0.293394	-0.0014267
245	0.0102746	0.152546	-0.0666773
240	-0.799333	-0.612477	-0.581729
235	-1.80534	-1.81852	-1.53998
230	-4.59528	-4.31923	-3.10857
225	-6.29937	-5.89589	-4.39686
220	-7.39182	-7.13684	-5.13079
215	-7.21347	-7.02043	-4.91626
210	-7.26234	-7.16462	-5.32461
205	-5.4901	-5.26314	-3.48218
200	4.72814	4.83494	3.53413
195	12.3389	12.3432	8.52143
190	11.0819	10.1156	7.03866

## Sheet: Figure S14
Fig S14u
HEK293A
Target Name	Cт
GAPDH	22.1052				Normalized to
GAPDH	22.1037				0.0266321
GAPDH	22.1045					Average	SD
VANGL1	27.1602	22.1052	-5.05497	0.0300818	1.12953	1	0.12295
VANGL1	27.3553	22.1037	-5.25166	0.0262477	0.985567
VANGL1	27.5116	22.1045	-5.4071	0.0235669	0.884903
VANGL2	30.7128	22.1052	-8.60752	0.00256377	0.0962662	0.105877	0.00908388
VANGL2	30.4632	22.1037	-8.35952	0.00304462	0.114321
VANGL2	30.5589	22.1045	-8.45441	0.00285081	0.107044
MCF10A
Target Name	Cт
GAPDH	22.2654				Normalized to
GAPDH	22.4802				0.0319104
GAPDH	22.34					Average	SD
VANGL1	27.412	22.2654	-5.1466	0.0282306	0.884682	1	0.100427
VANGL1	27.3837	22.4802	-4.90346	0.0334127	1.04708
VANGL1	27.2146	22.34	-4.87459	0.0340881	1.06824
VANGL2	32.8132	22.2654	-10.5478	0.00066804	0.0209349	0.0197279	0.00290018
VANGL2	33.3785	22.4802	-10.8983	0.000523944	0.0164192
VANGL2	32.8274	22.34	-10.4874	0.000696598	0.0218298
